# Supplementary material for: Expression of the RNA-binding protein RBP10 promotes the bloodstream-form differentiation state in Trypanosoma brucei
Source: PLoS Pathog. 2017 Aug 11;13(8):e1006560. doi: 10.1371/journal.ppat.1006560 (PMC5568443; doi:10.1371/journal.ppat.1006560)
Supplement: S4 Text — (TXT) [file ppat.1006560.s004.txt]

Name: EATRO 1125 DNA_Contig_1,    16882 bp    DNA     linear       15-MAR-2017
    
FEATURES             Location/Qualifiers  
    mobile_element     1..104
                       /note="ingi, partial"
                       
    CDS                6064..6624
                       /note="ESAG9, putative"
                       
    gene               8802..9021
                       /note="fragment of ESAG1"
                       
    promoter           11942..12107
                       /note="Promoter region"
                       
    CDS                15379..16707
                       /note="EATRO 1125.4862 VSG"
                       
    source             1..16882
                       /organism="Trypanosoma brucei"
                       /mol_type="genomic DNA"
                       /strain="EATRO 1125"
>DNA_Contig_1      
GTGTTCCCCATGAAAGGAACGCTGCTGGCTCTTGGCTTCCCCCGATGAGACGGGGCACTGGACCCTGGCGCGACGTTGAGGTGGCTGGCATCGTCGGGGTGTTATGTTAAGGTAGTGTCGCATGACTGAGTGGCATGTTGCGCCATTTTCTACCGTGTCGGAGAAGTGCAACAACGGAAGTGGTTGAGGTCACTCAAATAAATTGGATAGCACATGATAGTTCTGTGCCCACATAACAAAGGAATGCTATTAATGAAAGCATATTGAGTGAGTGGGAACAGGCAAATGGATGCGCCAGACTGCATTTGAGTGTTTCACAGCGTTGGAAACGAGGGGAACGATTAAAGTGAAATAGAACCACAAGTTTCATTGGATATAAACATGCAGAACTTCCAACAGAAATTACTCATGAATTCCAAGCGCAAACTATACCCGACATTTCCAGCACTGGGATGAGGTAAGTAGAGGAAATAACTGAGAGAGCAGTTGAAGTGATGCAAATAAAGATGTTGGCAGAAGCAAGCAACTCGGTGCAAGGTTATGGTTCTCAGCTTCCGTTGCGGAATGTATGATCAACGAACCCTCCGATGTAGTCTGGTTGACATGGAAAGTTAGTCGAAAAATCTATGCAGAAGAGTACTGAAGAGAATGTATGCAGTTGATTTGGCGTGGTGGCACTCGGTAAACCAAATATTGTGGTGTCCTGAAAAAGGATAGATGGATTGAAGACGCTGGTGAAAACACGCCTCACCATGTAACCCATATTGGGCCCATCGAAACATGATCAAGAGGTATGAGGAGATGCTAATCTGAAGGCGGTGGAACTGCAGGCGGTGTTATCACCACAAAGGGGACGCCGATAAGCGTTAATGGCATTCCGGCTGGGATTGACTTTGTCGGGGATGAGCTTCGGAACGAGGGCGTGATGACTCTCGACTTTCACAAATACTAAAGGCGCAAATATAAGAGAAAAATGGTCCAGCGATGTAGCAGGTGTGCCAATTGAGAACTGGAGCGACGCAGTAAAGGGTGTGCGGTTGACAAAGTGTGAGAATGTGATAATTAAGTGTACAAAGAAATCTTTTCGTATGCTCGGAGCCAAGAGCAGGACATCCCGTGAGATAGTCGGTAAACTGCACAGCCTAGTGCATTACATACATAGGGGTTTAAGCGGTTTGAATGTTTAAAATCATAATATGTGTTACTTTTTCCATTGCTGACGTCGGATAAACTGCAGGTAGCAGTCCGCAGAACGGTAAGAGTCCCTTACCCACGTTTAACTGAAAGCCAATGCACTAAACAAAGGGAAAAAATACGGGCGACGAGAACTATTTCAAAAGCACGATAGTGGTTAGTGTTGCATCTGGACTGAGGGTTCAGGTTACTTAGACTTATCATTGGGAGTTTGGACTATAATGTTCCATGGAGCAGGTGGTGGGAGTTGCTGAGGTTCGAAGGGGAATGTGTAGGTTAGCATGTATTTGCGAGACGGAAAGTATTGCAATAGAGATGGGCTGAGAGGCTTCCTGGAGAAGATTTGATGCGAGGAGACTGGTAAGGTAAGGGTGACTCTCGCGGACTCGATGCTAGTTTTACTTTCCCATGTGGCGGGCCACACAAAGTTCGGAAAAGGGAACCGTTAGCGCCCACAGAAAACCTGATTCAACCATTGGCATCACTACAAGCAACAGCGCGGAGAAACACAGGCTTCGTTGGTACATATGAAGGATCACAAATGCTCCTGTAATGCAGAAAGGTATGAAAGACTACGGCATATTGTTCGTCAAAACCGATCTGGTTGTTGAGGGACAGTGTAGGCTCAAAAAACTAAAGGTGATGAAGCACAAAACACATAAAAATACGATGAATTTAACTGACCATATGGGTTATAGGAGCACAGCAACCGGTCCTCCATAATGAACGAGCTGCGGTTTAGTCAATAAATGAAGAGGAAAGCTGCCCTCAAAAGCAAGGACGTGACGGTACGGAAATATACACGAGGAATAACCCCGCTAGTGCCTAGTCACGTCAATCAATGACAAAGATGAGGCAATACCAACATGGAGGACACACTTTGCCAATTAACGGGTAATATATTCCCTAAATGCTGGCATTAACATGCATTGCGGAGAAGCTTGATAATTTGTCTTTATAAAATGTAGGACCAGCTATTCATTTCTACATATCAAAATTTAACAGAATCGCCACGGAGTTTCGGTATTGAAGTATTGAGTCTGCGCTTCGTAAGCACACATTACTGTAGAGGATTGCACTGGGGAGGAATCCACTCAACACGTCAAGGCGTCAAGCATTTAATTCAGCCGAAAAACGATCATAGATACGTTACTAGGTGTGGGATCTGTATCACGTGTGCGTCCTGGTTTGGAATGTCTTTTCCACCGTTATGTGTTGGAGAGATTGATTCACCACTGGAAGATGTGATTGACGAAAAAAAAAAGAAATAACAACTTAACTTTTACTTGCAGTTGAGGAGCTGCCAACATAAACCAGTGCTTTCTTCATGGGAGGGAAATATAACACCTCAAGGGCAGAGAGTGCATAAAGTGTTGCCGAGCGTCCATGTTTGATCCAAGGGAACAGCCGTAGGAGCTTCAAGCCAAATTCCACTCAACTCGTCACCACGGTGAGAGATTGACAACCCCCAAAAAACTGGCGGTGTGGTTTCCAAAGTTTGTACGATCGGAACGGGTGCTACCCTTTGTGCCTTTGCTGCCAATAAGTTTCTACGGACTGTGCGATGCGACGTATTGTTTACGCACATCCCACAATGCAGCAGGTGCGAGATCGACGAGTGGTCCTAGTTTTTTCTTAACTTCAAAACATTCCGAATAGGAAGAGAAACTTCTCAGCAGAAACTTTGCTGGTGTGTTGTGTTTATGATTTTTATACGAGAAAAGCAAATACACAGCTATTTATCTTTTTCGCAACTGCTTTTAAAAAAGGGAGTCTAATTACAGAATGTGGGACAAAAATGTGGAAGAAATCAGCTGGATTATTTTTAGGTATGTTTTTAGTGTTGGTCCATACACCCTGCTCAAAGAAAGACGTTGTTAGTGGGGAAGAGTTCAAAGTGTTATGTGAATTTATCAACTTGACACTACAAGCAGGGGTATCAGTGAGAACAATGAAGGAGGAAGCGGATTCAGACATATGCTGTATTCAAACAAAAGTTATTAAAATATTTTTTGGATCAAACGTTGAAGAATCCAGTAGGATGACATGGCAACCGCACAGACAACTAGATTGTGGACAGGATAATGAAAACCGAATTGTTGCAGCAGGGTAGACGTTTGTAAGAGATTTTATTTGCTTGTGCGAACGAAACGAAAATCAGCCTAAAGCTGAGGCCCTTTGATACAAAGAAAACTTTGAACAGCATCAATCAACAGGATAGTCAACCACAGGAAACCACGCGAAAACAGGGAGCGGCTTGGAAGATAAATGTACAATAGAAAGTGAAAAAGGTACGCTAAAACAAACTGAGTTCGAGAAAAAAAAAAAGCGTCTCGAAAGTCATATAAAGCCTCGTGCGGGAGCGAGCGAAGGCGCGTATCACACCTACAGATGAAGTGTGAAAAGTGGGCTGCTGATTTGAAATGGATTCGACGCAGAAGGCAATGGCATCTGGGTGTTATATTGTAAGGTACCAGGTTTAGATAATGCAAGTGGTGTCAACTGGCTTAACCAACTGGAGAAATTGATAAAAGATGTGGAAACAATGAGTGGAGGGGCAAACAGCAACGCAAATCCAGAAGGCAAAGAAAACCAGCAAGCCAAAATGTCTGACGGATCAACACGTACCGAAACTCCAGGTGCGCGCATAACTACCAAATCGGACGGATCAACGCAAAGTGGAAAGCCAACCACACAAACAGCCACAGATGTCACTGTTGCCGAAACAGCTGGCACTACTAACACTACTGGTAAATTCCCAGAAGGACAGAGTTGCACCAGGATTGCCTCGCAACGCGTAAGGTTATTTTTGTTGTTATTTGTATAAAGGAACCCACCGTTCAACCGAGTTCGAGTCTTCATTGTTTCTAAAGGTAGTTAAGTGACTCCTTGACGAAAACGCTTGAAAAGGGAGTTGAAGGAACGAGGAAAATTTATCTTTTCGGTCCACCTTCATTTTTTAAAGGGTCGTTAGAGCACTGTGGAGAAAGAAGGAAGCTGATGAGGGGTAAAAATAGATGAGAAAGAAAAGGCTATTGGTGTAATTGTGTAAAGAAAGTAAAAGGCGAACTTAGAGTAATTTAAGTTAAGAAATTGCTTATAATGTGGTAGGTGGTGCAATCAAGCAGAGAAGCCGAAGTCGAAAGATGAAGTGGGTTAGGTAAAGTGGAGTCATTTATCATGCGAGGTTTATAAGCTTCCAGTCGAAATGTCGGGAAGGTATGGCATAATCCAAGTTGTTTACGTCTGGTTAACGCGTCCGAGGATAATTAAAAAAAAATAATAATCAAAAAACAGGGAGAAAGGACAGCTACAATCAAAAAATGAACAGCCTGAGTTAATACGAAGAGGCACTGGCGGAAAATAAGGGTAACTGCGACAAAAAGGTTTCAAGTATCTGATCGAAGTTGCAATTACAAGAGAAAAAATGGAGAGCACCGGTCGCAAACATTTTCATACCCTTTATAGGGAATGAGCAATCAGCGCAAAGTTAAAACGAGCCACCTTTGTTTTCTTTTAGTTTATGAGACCCAGAAATAAAAAATAACAGGGTATCAAGTGAGGCATCTGAAAGGGTGCTGAGAAACGCGGGTGTTGAAAGCACTTTCATACACCATAGAGTCCAACAAATGCTTTACAAAATATATTAAGTAATAAATGACGGCGGAGGTGAGAGCCATCATGAGCTTTTCGGAAAGGTTTTCCCACAGAGTGAAATAACCAGAATGGAATTCGTTATGCATTTACACGCGTTCTAGTGCCATGTCAAGTTATGCTGTTTGATCTTATAATGCTTATTTCAAGATAGTTTCGCGTAAATAAGCGTTCAGACATGCAATACCCGTATTTCCTTTTCACACTACTTGTTTTAATTTTCTGCAATCTATTTATTTATCAATTTGCAAATATCAGTTCCGCCTATTTTTTTTGTTCCCAAACCCACTGAATCATATTCGGTATGTAAAGGTTACATATAAGATAAAAAGTTACACCCGTGAAAATCAAGTTTGGATATCACGCTCTGTTTTCATTTCTTTATTTTGACAGTAAAGGACAGAAAATGTGCTGCAAGTACTTTGTAGGATCTGAGCTAACTTTTTTGAATTTTTCGTTGCTGACCGTGCTGTAAAACAGTGCGAAAGTAAATGAGTTAAGACAAGAAAGTGCAAATCTTTCAGTGGAAAAGTAAAAAAAGAAATGCCAAAATCTTGAGGAAAGAGGGTATAAAGCTAAATGTGGTAGCATAACCGTTGAACAACGCAGTGTAAAAGCAACTCAAATGACTATCATGACGAGTGAATCGGTACAGTAACGTTATCAATAAATTGATATAGAACTTTTGTGCCGAGTGAGTTATTATCTGTTTATTTTTTATAATGGTTTGTTTTTTGGTTACAGAAAACTAGGTGTAATTTATTGAAGAATAAACTGAAAAAATAAAATAAAAGATCGTAAAACGGCGAATGCGAATGAAACAAAATGTAAATAAAATATATGAAATGACTTGTAAAGCTCATTCCAATAGTAATTGGTCAGGGTATCCTCAGAAAAAAATATGCGCATTACCTTATCTGCTTTGTTGGCAGCATATGTGGAAAATTTCGATTTTTTGTTGATTTGTTCCCTAACGTTGTGCAGCGTAAAGGCAGGAAAGCAATGTCCAAAATTGCAATCGCTCTGTTTTTGGCACTGACAAAATGGGCAACAATCACTGCTTCACCGAGCAGTTATGTAACTGTTGCATCCGAAAGCACTGGATGTGACGGAGTTTGGTTCCCGGATGGGAGGAGGACATGCGGATCCCCGACTCCAGAACAAAGCGTTACCGGTAGAGCAACAGCTTCAGTCATTTCGACTCCACGGCAGCAAATGAAAGGCCAGCCGGAAGGTGGTAGCACAATCATCATCGGGCAAGAAAAGGAGCGAAAAAGCACAGACCCAAGTTTAGTCGCTTCCTCCCAGCCGGCATCTGCTGCTTTAAATGCCACTCAAGAGGTTAAAGGGAAAGTTGGTGACGCAAGTGGCGCAGTAATTAGCGGTTGGGTCGAAGGGCCAACTGACCAGGACTCGTATGAGAGTCCACAAAGAACCACTGATGTGGGGAGCGAGCAAGCACAAAGGCAAAAAAAGCAGGTGCCAGGGGATTCACAAAGAAGCCGTAGAAGTGAAGATGGTGAAAAAAACCATGAAAATACGGCAGCACCACCACCAGTAGCAAAGGATGGAGAGAGGAAGATGACGTGGCTGTCATATCAGAAGATGATTTCGAGCCACATGAAAGAAAATACACAAGAAGTGACACGAAACAATCTGGATGGCCAGGGTCAAGAAGAAAACAGCACCCAAGAGGAGAAAAGCGCGGCGCACAAAATATATGCAGTGACACTCTCCGCAACATTGAGCTTTCTGCTCCGACACTCATTGTTGTGAAACCTCCCATGACTATGCAGGCTTCCTGTGAGATTGGCGATACAACACAGCGTTTAGCATAAGATTTTGTAGCTAACTCACAACTTCTTTTAAGAAAAAACATTTAAGTGTTATAGCAATACAATACTTAGCAGGGGAAAACTATAAAAGGTGTGAATAACTCCACTAATCGTGATTGACATGAAGTAAATCGAATAGTTACAATTAGAAATACTTAATAGTTTTAAGAACATAAAGGGAAAGACAATTAACGAGAGCAAAGATACCGAGCTGGAGGCGATGATAATACTCAAGAAATCGCTTTGAAGAAAAGGAATCCAAAAGTCGATGTTATTGAAGAGATTTTCTCCGGTGAACTATTTTTTTTTTTACAAAATAAGTAAAGTGAGAATCACCTCACGCTCGGAAGAAATATTAGCAGTAGAGTAAGGATGCATCAACAAGGGAGTTGCCTCAATAATTAACTTTAGTGATGAGGAAAGCGCAGAAACCTTCGAAAACTAAATTTGGGTGTTTATCGAAAACCTTAATTATATTTTTTACATGTTGTAGAGGGTAAATAAAAACATAAGTGATTTAAGCGAGTGATCAATGAGTAACTGAATTGTACAGGGTTCTGATATATAAAGGATCGAAATAGATTGGTAAGTCTCAAAAGCAGGGAGGAGTAGAGAAGGTGATGGGGAACGACTGAAACAGTACCTGAAATGAGGTGTAATTAAATATAAAAACATAGCCCATTAAAAGAATGCTACCGTGCGTGTTTGCTTTCATTATTTATTCAAGCGTGTGCAAATAAACAATTTAACTGACAAGGGAATGGATGCGTGAGGCATGTGAATTTAACCCTCACATGCTTTGAATGGTAAAATAATAATAATAATAACAATAGCAGTGATGCGGCGGCAAAAGAGTGTGACTTTGGTAAACGTGCTATGGGGTGTGATACTTTTTGGTATATTTGTGGATGTCTACATTTTTGGAAGTGATAAGAGGAAAATACTGGATATTACTCTTCTTTCTGCATCTGTTAGTTTTTAGAGTTTTTTTAAGGTGCCGATTCCTTACGTGTTTTTTGTTAATGAGAGGTTGAAGTTTTTCGCTATACCAAAAATAATATATGAGGTTGTACGGCTTTTGGCTCGCGGTGCCGTGTGGGGATCGGGAGAGACTGGAATATCGTAAGACTTGTTTATATAATGGTGAAGGCGAACTTCTTAACGTCAAGAAATACTCTATGTATAGGTTGTTTGCTTTATTAAAGGATGTTGGCGTTCGTCAACGCATATCAAGAGGCGGAGCCGTTGCTTCGGCAGATCGCAAACGGAATGTTAACATCAAATGGGAAGTCAGTGTTACAACTGGGATTCCCTTGTTAGTTTGATAGCGTGTAGTGTCGCGGAAAAAACCTCCGTTCCTGAAACGACGCCTAATATCAACCGAAACCACTTCCCTTATAAGGGAAAATGTTATTCGATGCTTGTTTGTTCCTCGTTTCTTGACAGAGGGTGGTGGGATTATGCATGTTGTGACGCGTTGGAGGCGTCGAATGTGGTTGCATTAATTATAATTACGGAAAGAAATCTCTTGCTTTGGCTTCTTGCGGGGATTCGAGTATTTTATAATCACAAGAGTAGAATTTTTATCTTATTGCTGAAAAATAACCATATTCTTCAGGTATCGTATTTCTTCCCCCGGAGGAAAAGTAAGGCAAACAATAAATTTCTTCAAGGTCATTGCTGTTGGCGACCATATGTGATAATTGTGTAGGGAAAGAATTAATATGAAAAGAAGAATATCAATGTGAAATGTAGTTGTTAGTTAAGATTGCCTCTTAGGTGGAAAGCATGGGGGTTTTCAAACATAGCTACGTGTGTAAAGAAACGTTTATGCGTTTTAACTGTTGCTGCTGATTGATGACCCGCTGATGTTTTTCTCCGTTTCTTCATTATAGATACTGGAGGCAAGCTATGTTGATGACAGAATGAGAAATGATGCAGTGGTGATTAGGGTAGCTTTTTTCCATGGAGTTAATTCTCCCTCGGCTGGTAATAATTTAAGAGAAACATAAACAGAGTACCCGCCATTGATTGGGTAAATATAGCAAACATGCGTTGTCACGTGATTATATGACCACCACATGTGAGACCCTATACGATGGAGCAGCAATAGAGATCGAGGAGAATGCTATTTTTTTCAGCCTCCAGACATGTATAAGCAGAATGCTCACGCCTCTGATCAAATCTTTTCTCTTTGTTTACCGCCATCCGCTCTTTATCTCTTGCTTAAAGTAAAGGGTTTATACTCAATTCCGTACCATCCACAAAAACTTCACTTCACTGCTACTCGATAACAATACCACTAAAAATGAAAGCAGGACTAATTTTACCATTTAACAAACACATATACATACATTTCTCCAGCCATCAGCTTGTTTTCATACGTTCTTCGTTGCGTGTTCGCTGGCACCCTTCTGCTTGGTAATTTCCGTTTCTTTGTACTGACATAATTTGTTTCCACAGAAAAAACTCAGCCTTGCTCGGTGGCAACGTTATAATGTCTTAAATTCTTGTGTGTACAATTTGCGTGTATGAAACTTTCCCCCCTGGTACCTCACGTTTCAGAGCCCTTCCGCTATTGTCGGATTTGCAAGGTCCTGTAGGATACGAAAGTGAAGCTTTGATGGGGGTAGTTTCTTAGTTACTGCGTTGTGGTGTTGTTTCCGGGGCCCACAGCGTATACGTCATTAGCCTGTGGGAACCATGTCATGAGAAAAACGGGAAACACATGGTTTACATCTTTTACATTTCGGGAGCCAACCCTTGATGTTTTCAAGGAATGCCCACGCGAAAGGTGACAGTTTTCAGGTAACCTGTCAAAGTATGTCTGAAGCGCTGCGTGGGTGAAGTGACTGTGTGTGGAAGGTGGCGAACTGTGAATCTAGATTGTTAAAGAAACTTCGAACTCCTCTCAAGAGAGGAGTTCTTAAGTATGGTTACGCTACTAAATGTGTTGAGTGAATCCAAGAATGTGAGGAGAGATGTGCCCAGTCTCTTTCGTAAGCTTGAAGTGTTCGAAAAGCGAAAAATACGATTAGGATGGGCGCGAATGTCGATAAAAATAATGGTCGTTCGACTCTTCCTTTTTTTTTTTGTCAACGTCGAGGCAATAGATCTTATTGCTGTCGCACTTATTTTGGGAAATCATTATGCAAGTGCTGCCGTTGGGCACTCTCAGGTATGTTCGTGGAAGTTGGAAGGACGATACAGTAGAAAAGAGTGGTTTGTAACGGCGTGACCTTGTGAGCGATGTAACCAAGTTTTGTACTACAACGGCGATGTGAGGTATCAGCCATATCTTTGTAGCAACGTTTTATGGTAGTTTAATCGGTAGAACACGGTGTCAGAGTTGTGCTGTCGAGTATGGCAACCTGTTGGTATAAAGTTGGAAGCTGTTGTCATTCTCTAGTTAATATTCTGTTTTGCCGTAGGGCTCATTCATGAAGGCGAGACCCTCGTTGTATTCGCTATGGTATCATGTCCGCAACGGAGAATAACACTAATTTTTATCCACTATTTTATTCTTCCACGCACCAAGTACTGCCAATGGTTCTACCCCACTTCTTTTTGATGTGGCTAAGCTTTGAACGTCTTTTCTAAGGACTCTATGGCGCCGTGTATAAGAAAAATCTTCACTATTGTTTGCCCATTTCATAAATCAGTTGAGTTTAAGTGTAAACTTCAGTATCAGGAGGTCACCTCAGATTAATCTTCAGTCGTTGCTCCGCGCTTTCGTGCAAGGTTACAGTGGGGATTCCCTGTGATTGCTTAATGGCACTAAGATTGGGACAATGTTTTTAATAGCAAGCAAAAAGTCATCGATATTATAATGCGCAATGAATATTTTCTTGCAGGGCCATCTGTTAATATCGAAGCGAAAAGAAACACTCGTTAGTAATATAGGCAAAAATAAAGTGTTAATGTAGCAACTAAAATCTTAAAGAAATTCGATCCCTCGGTAAAATTCGGGTCAGAAACCCATCTTCTGAAAAGAGCAAAACATTTCCATCCCCACAAAATATAAAAAGAGACTTACATTAATTGTTGTGTATTTTTGTTCGGGGTATTTCATTTTCGATACCTTTCACGCTCGTTTTGTCTTTTCGACCGGGGCTCCGATCAGTTTTAGGCCATATTCTCAGTGATAAAACGCGCAATGAGCGGCAGTTCCGCATTTACTTCCGCTTCTTCTGGAGACTCAGAATAAGAGGTATTAAAAAATTTGGGATGCCAAATAACAGCGGGAATGACAACAATACCCAGGAGCGTCCTTCAGTATTTGGCATTGTAGAGTTTAGCATCCGTCAAACCTTAAACCTTGCCCGGATATTTCTAATCTCACGGCCAATCTATTTTTACAGCGGTGCGTGTATCCAAGTTCCGAGCTTATGGGAAGCAATTGTTTCTTTCGCCACAACTAGCCGAAATGTTTTCTTTAACAAACAATTTTGATAGCAGAAATATGAGCTGTGGACTGAATTATTTTACGCAGTTTCAAGTTCAAATCCTCGGCGAACAGGAGTGTTTTGTTAGGAAATTGCCCTTCCCCCTTCGTCCGTGTGTTTCTTCCGGTACAGATAAACCTTTCAATGCTATATATGCTTATGCACTTGCCCAATTAAACAACTCAAGAACTGTACGATGACACTAGAAACATGCGGCAGGAGATTCACGTGTTTGGTTGCATTCCATGGCACCATGCACTGCCATCGCCTTGAAAAGAAGCAGTTATCATCAAAACAGGCGCTTACCCACTTCGCTTCCAAGGCGTAGCCACGTAAAGGGGGCGCTGAAAGCGGCAACTTCTATTTGGGGGCAACTGCCCACATAAGTCGGCGCTCGCCCGTGCGATTCTTACGGAATAGCAAATCTAGCGCCTTCTAGCTTCGTCCCCGATAACTAGACAGAAGGAAGAGAGTAATAAATTTCGCGTAGTTTTTCGAAGGTCGATTTCCACATCACCTCTAGATTAAATTTCTCCCTTCATGTCAGCAAAGTTAAAATTACATGCCTTACTATCAATCAAAGCATTGCCGAAAATAATCGCAGGCCCAATCCGTCGCCACTGCGCTGAACTTTTTTTTTTCGTTTTTGCTCGCTGACACTTCCGCCGGTCGCTGAAAGGAGGATACTTAAGTGAAGTTCGATTGCCTAAGGTAGTCGAGGCCGTGGTCGGCGGAAACGGTTTGGGCCAACGAGCACGTTTTCCTTTTTGTTCAGGTTCGGCTTCCGCCTGGAGTGTTTGGCCCGAAGGAACCATATAAGCTGACCGAATATGCTTAAGACGAGTTTCCTTGCTTAAAGCCGGCATCCGTACACAAAAAGAACAAGTTGTAGTAAGTATATTTCTCGTTCTTCTGACTCTTAGGGTTTTCGATTTCATGGCGATGCCAGAAGACCAAACCATCGTCTATTGGCTCATCGCCATTTCCGCAGCGACATTCGTCTGGTACTTGAGGTGTAGCTTTGTGGACCCTGGAAGGCATTGAAAGTCTACCGTATTCCCCGATAGCTGCGCGGCGGCCCGGACGTGGCAGGCAATTTTCGATGTGAAACCTTGTCAACGCGCTCGCAAATCGTGCCGGGTCAGCGTGCAACTCCGAAAGCCTGGCCCGTGGGCGAGTCGAAGCGCGGGGATAGTAGCATTGATAGAGGTGGCGGCGATGCTTTTCTCCGCTGCAGGCTGTACTTCACTCAACGGCTTCATTTCCATACTACTACTGGTTGGCCGCCGTTGTTCTCTATCGTGCTTTCTCGCGTCGGCAGGCGCATCGACAGTATGTGAGAGAGTTGAATGATGAAAAGAAACAGGTAGCTGAGGAATCTGGCATGAATCTTCGAAGAAATCAGGAGCGTTTCCAGGCATGAGAAGGGTTAGGTGGTTGGTTTCGCACGATGTGCACATCATGTGGCTCGTTTTTTTCTGAATCCTCAAAACTCGTCTTAGCAGCAGTTTCACAGTTGAAAAAATTCAGAGATGATGTAGCAGATATGGTTAAAAAGAGACTTGTCAAACTCATATAGCGAAAGATACTTCTTTTAAAAACAAAAAGTTGCAACAATTCAAGTATTTAGGAAGATGCAGCTCGCACCCTCACGCTGTTTGACCGTAAATTCCAAGAAATCAACATGTTTCAAGAGTGAAGCTTGGTAGTAATTTGCATCACAGAATAGCTCTGCAGGATGCTAATGCGAGATACAAGTAGGGTGCTCATATTTTTTTCATCAGGTCGTGGAAGATTATGGAACTATATTAGAAAGCTATAAATGTTAATGTTTTTAAGTTCAAAAATAGAAAGCCCAAAGTGTTTTTCATTAAATATTTTTCTGTGCATTAAAAATAGATGTTTACAAACACATTCGCACGAGTTTCCAATCATAAATGTGATTGTTTTTCAATAGCAATTTAAACTAATGATGTCGTATTTTTGTTTATTAAATAAAAAAAATTATTGTAGATAAAATTATTAACACACACAAGAGTGGTGAAATGATGAAGTGATATATGATTTAGCTTATGCTTATAGGTTTACAAAATACACGTGGATGCAAAAGTCAATTAGGTTAAAACAAAGTGCGACGCATCATCTAAAAATTAATGTCAGCACAAGTTTACGTATAGAGACCTTTCCCTATTGCTTATTTTTTTTTCGAACGTACATTATTCAAAAAAATTAAAGAATGCATGCCGGTTTTTATTTTTAAAGGTTAAATAGGCATAAAGGTGTGTATCAAAAATTATTTTGACATCTTCTTCATGTCTATGTTATAAATTTTTCAATTTTATAATCTTATAAATACAAAATAACAAAAAAAAAACAGTATCTCGTATCTGAGGAAGAAATAATTTACGCGGTTTCAAACAATGAGGTCCACTTCGAAGGCAAACATAAACTTGAAAGCAATGCATCAATAATATTAAAATGTAGTGTATAAACACGGTTGAATTATTTCCTTTTTATTACTTTTGTAAGCTCAATAGCATTTTTTTGCCTCGTTCTGCGCCACAAGTTACAAGGATCAAATAATGTGTGGCGAAGCATGCCGTAGAGGCCAAGCTGTGGCACAGCTGGCAGTTTTTGTAGCGGCTGCCGGCCGACGATCGGCGGCGGTGGCGGGCCCCAAAGGAGCAGTTCTAAAAACAACGTGGGAACCATTTTGCGACCTCATGGTAGAATTGAACAAGTTGGGGGCCGAAGCAAGCGGCATCGTTAGGCAACTTAGCTTTGAGGCAGCAAACGCAACAGGCGACTTACTAAGGCTCAAGGTTATTCCTGCAGAAACAGCATGGCCTCAAAGCTGTCGCAATTATCAAACCTTGAGAGGCCAGGGGTTGAGGTAACAGTGATCGCTCCCTCTAGTTTGTAATGGCGAACCCGTCGCGGCGCCGACTTCCCGCGCTAGCTGTGGGAATCGTGCCACCCACAAGGAATTCGATCAGTCCTCAAAGTCCTGCGCCCCCAAGAAAAAATTATACAGCCAGTAGGTGACTATTGTTGTGGCGTCTTGAATCGGAAGCAATAACAAAGTGCACCTGCGGTCTCTGACGCACTGCGGCAGACGATATGTCAAGCCGATGATCGAAGCGCGACCAGCCAGAACAGGATGTAATAAGATGTGGTATTTATGCAAATACTCTGAAGGAGTTTGTTTTTTTTTTTTCACAGCAACGCAATGTGAATTGAGTAGAATCCATTACAGAAAAATTTGCGCAACCACAAAACGGCCCATCTACAAATCTTACATAGTTATCTTTTGGTAAAATTTTCAGGCAGTTGGAATCATTTTTATTAAATAGAAAAGGGCTTTCAGCAACGCCGAGGAAACCTTAGTATCTGTCCACGATTTCAGCTGATAGTACAACTTCATGCTAATTTAACGAATGTCTCACAGAGCATACCGCGGTATTTTCGTTTGCGATGTGAAGGAGCAAAATCAATTTCTTTCCTCCTGGAGAAGCCGCAATAATCTAATTGTTACTAAGAAACTGCGTTCACTCTCATATTTAACCGTTCGTATAAAGAAAGTGAATCTACGTACCCGATATAATTTAGTTTAATTTTACAGACTGAAGACATTTTAGCAAGCGGAAAATTACAAAAAGACACTTTATAAGTGTCCTTGGAGCATCGTGGTAAACGGTTTTTTTTTTGAGAGGTAAACAAATCTAAAATCTTTGAGCTAAAATGCCAAGGAGGGGGAAAAGTACAAGGATAAATATTGAAATAAAAGGAGGTAAAGTTAAACTATTGTACTAAACAAAACCCAACAGCGGACGCCATCGATATTTTGTTAAGAAGAAAAATTATCAGAACTGGGTGCAAGCGATAATTTGATTCGTATGAAGCTCGAGCAGAACTGGGTAGCAGGAGAAAAAATGGATACGTTCTATACCCGCTAAAAAGTTAATAAGAGGGGGAAGCAACCTTATTCTTTTAAAAAGAGCTTACAAACATATATGTTCAACCTGCCATTCCATTCTCCCTAGCATTTGGCATTACTGGTTCTTCTCCACAAAACCCCCTCTAAAAATGCACAGTAAGGCAAGCAAAAGGCAAAAAGCAGCCGAAAGCTAAGCATCTCCACGCGCCAATACAGTCCCGTGTTTGCGAGCGTCCCGGCCCGCAGCAGCGGCACCAGCCGTGCAACAAAAAATAGTCTTTAAGGCAACGCTGTTAAGATCGGCACAGATACAATGAGAGGTAAAGTGTATGCTTTAGCCTTGTTGCTAGCCACCCACGACTCTGCAGAAGCAACTCCCAACGGCATAAAAGCAGGGGCGATAAACAGGCTTTGCTCATTGTCGGACAACCTGAAAGCCTACACAACATACACAAAAACAGCAATAGCAACGGCACTAACGGCAGTAAATGATGTACAGACTGTCAAGCAAAAGCTAATCCTCTTGGTTCTGCACACCAAGAAGCTCCCGACGCAAAACGCCCCACTCATTCTCAGTTTTATGGAGCGGACGATATCTCAAGCTATTTTGGACCTTAAACAAAATGCCCCAACGGCAGTGTTGGCGGCGGCGGCCGCAGCACTTAGCAGTGGCAGAATCGATGAGTACACTCAGCTACTTTACAACGCCAACACAAACCAGCCGGGCCTAGACAAGTACTGCGTCGCCAAAGATACTGGGGCGAGCAAAGCCGACCCAACAGACTTAGGCAGTTGCATAAGCGAAGGCAAGTGGAAAACCAAGATAACCGACGTGCCCAATACCGTGGCTCCAAGCTACGCAACAAGCGTCCCGAACCAAGCAGATGCGCAATCCGTAACTGCACACACCGGCCAAGACAACGGCTGCATGCTGCTTTCCTCCGCCAGCGGGGATGGCTTTGGTGTAACATCCCACGCGGGCAAGGATATACTAGTCATGGGGGGCATATTCAAACTAGGGACGACCGCCCTGGCGGCATCGCCTTTCAAGGATGTTTCGGCGACGGCGGCGCCTAACACACCGTTAGAACAGCTAAAAGCGATAGACCACAGCCAATTCCCAAAGATTGCTGGACCGGCAGTAACGATACTTAAGAAGCTAGCCAGCCTAGGCAAAGGTGCAGACTTCGATATACCCGACCAAACGATACAGAAGGCCGACTATGGACTCGGAGCTGAAGGCACCTTACAGATAGCCAGCAGCGATTTTAAGAAGATAAATACAGCGCTGCAGCAATTCGAGGCGAGCGCATCCGATGGCCTGCAAAGGTTGCTAACCCAGCTTCCCAGCGCTTTGCTTAGCCATGCGGCCATGAACTGCACCGTTCAATCATCAGCAGGCGGGGAACCGAAAACAACCGCGGATAGAAGTGACTGCAATTCGCACGCGGAGGAAGAAGCGTGCCGGAAAGCTAATTGCAACTTTGATGGCTCCAAAAAGCCCAAGTGCTTTGCTAAACCAAGTGAAAATCAAAGCGATAAGCAAGATGGAGAAAGCCGTAAAAAAGAGCAAAACGCCACAGGGAGCAATTCTTTTACAATTAAGAAGGCCCCTCTTTTGCTTGCATTTTTGCTGTTTTAATTTTTTTCCCCCTCAACTTTTTAAGAAACTTTGCTAAAAATTTCTTGCTACTTGAAAACTTTCTGATATATTTTAACACCTAAAAGTTACCCGAAAATTTCGAACTGTTTTTGTAAAAAATCTGATTCTGAAAAAAAATTTCTGGAAACTAAATTTTTTTTTTTCTTTCCTGTTT

//


Name: EATRO 1125 DNA_Contig_2      7342 bp    DNA     linear       15-MAR-2017
FEATURES             Location/Qualifiers                      
    gene               96..1070
                       /note="ESAG1"
                       
    promoter           3970..4047
                       /note="Promoter region"
                       
    CDS                5569..7165
                       /note="MVSG5"
                       
    source             1..7342
                       /organism="Trypanosoma brucei"
                       /mol_type="genomic DNA"
                       /strain="EATRO 1125"
>DNA_Contig_2
TTACTATCAGGATCATGGGACCTTGATAACCGTCACCCTGGGGGTATAAACGCACCTGTTTTTTTTTACATTTTTTCGTAGGAAAATTCTACATGATGAAGGATGTGATAGGGGAGTGGTTTATTTTGGTTTCTCTCGTGATCCGTTTCGGTGTCCCAGATAAATGTATGCTGATAGATGATTTTGAGCGCCGCAATATACATGAGATTGTATGCCACGTCAGTTGCCTTTCGGATGCGTTAAACAAATTATACACCGATGGAGAGAGGAAACTGCTTTTGAATGAGGAAGTATACGCAAATGCATCTCGTATATTGGATGATATGGAAGGAAAAACAGGTGAAAGCACAAAGTATTTGAGTATTATTAGCAGTGTGATAGGAGAGGAAAGTAAGAAATTGGAAAAACTTATATCCTATGGAAATGGAATGGGAGACCTTGTAGCTAAGGTGGGTGGGTTATTTTCTGAGGTTAATGAAAGTGTGAGGGCTGTTGGGAAAAAAATACCTAATTCTCTCATAACAGCAAAGAAATATTATACGGCCATTGCAGAGATTGCAAGGACTGTGTGGAGTGATGTTGCTGTGGTGAAACATGGAGATGAAGCTAAATGTACGGATCAGAAGTTTGAAAGCGTCGGGGAACTCCAAACCAAGTGTGGAGACCATACGTGCCCATTAAGCGACGGTGTGAACGAGGACACTCTTCAAAAATACAAAGGTTGCTGTCTGGAAATAAACGTGCAAAACGGCTCCGTGAGCGAATGCCTCAATCTACCAAGAAACAAGCTGTACAAGAGCGGTGCGGTGAACGATTCTCGTGAGGCGATTGATTGGCATGATCACAGAGATGAAGTCACTTATTTTCAACTTAAGCTCCAAGTGAAAAGCACCTTTGGTCCCCTCATCGCACCTTTTGCTGCTGGACAACCGCCTTCTATACTTCTTGCAATGGTGTCTAATATCACTTCCCTCTACTCTAACTTTAACAAGGTTCACAGCAATTTTGCTTCGCTGTTACTGGACACTAACCTTATTGTCAATGTGAATAGTAGTAATTCTACCATTTAACGAATATGTTTATTTTATACATTTTCTCTTGCCTACTGATGTTATTGCATACATGCTTTTGTGCGAGTTCGCACGCATCCATATTTTTAATAATTTTCTTTATTGACATCTTTTGTTTCCATGGGGGATGCTAAATCTTCCGGCGTGGTAATGTAAAAATGTCTCAAATACTTGTATGCATAGTTTGTACATGTAAACAGCAACATCATTTCCGGAATCTTACCCTTCAGAGCGTTTCTGTTCGTAAAAATTGCGAAAGGCTACAGGATGAAGGTGAGGCGCTGGTGGGAATAGCGAGTCCACGGTTGCTGTCTCGCGATGTTGCCTCCGGGGTTCTCAGCAGAGATGCGGTATGAAGGTCGGCAGTCTGCTGTACGAAGGAGGGCAAACATGCAGCAAGCATCTTATTTTACGTTTCCGCCGTACTAAATGGCTGCTTCCAGAAAATGTCCATGCAAGAGCAAGTGTCTTTCAGACAACGTTTCTAGTGACGTTGGATGTGGTGCGTTGGTGAAGTGACCGTGGGAGAGTTTATCTAACGGTGGGTATGGGGCATGAAGGCGGCTTAGCGTGCCTACTGAGTGAGGAAGTGATAACTTTTGATCTCACATTAAGTGTAAAGTAAATGCAAGCCGGTTTGGGATAGGCGGCACACCCAGTTTCTTTCCTAAGTTAGAATATTTAAATATGAAAACGATAGTTCGGATCCGTGTAAATGATTGTGTATGGGATAGGCCGCTTTTCTATTCCTCCCTTTCCATCATCGCATCTGTAAGAAGTTTCATTTGTCACACTTATTTGTGGAGGTCATCATGCCGGCGCCACCGTTAGGAGCTCTTAGGTATGTTTGCAGAAGTTGGAGGAGAAACGCAGTAGAAGAGTGTGGCTTACGACGGCGCAACATTGTGAGCAATGTGACCACGTTTGGTTTTTTTAAGAATATGTGAGGTAACACACATAATCTTTGAGTAATGTTGCATGCCAGTTTACTGCGTTTAAAAACATTTCCGTAGTTGCACTGGAAGTGATGGCGCTTCGTTTGTATAAATCGCGAAAATATTGCAATTCTCCTGCTAATCTTCTGTTTTATTCCAAAGCTTATTTATAAAGGGTATGTGCACGTTGCATTTACTGTGACATCATACCTGCAACGAAATGTAAGGCTGTAAATTTGTATACGTTGTTTCAACCTGACACACGAGAAGGGCTTCGAACAATTTGAACTACAGCTTTCTCTTGTTGTTGCATAGGCATTTCATACCTTTACTAATGACATAATTGCGCTGTATATAAGAAAAACGTTCATTTACTTCACCCTTTTCATTTTGATTCTGGTGATTTTTAGTGTAAGGAGTAGCAGCCGGGGCTTTTCTTGTCCTTATCTTCTGCCTTTGCCGGCGTCGTCACGTAAATTTACAACAGAATTTCCTTCTGCTTGCTTTATTTTAGTTTTTCAGATATGGACATTATTTGTAAACGAAAACTACAGGTTCCCTGAAACCCAAGGAGCAATTGGCTGTACACCTACCTGTTAATATTTAAGAGGCAAGAAATACTCGTTATAAACATATGCAAAAATGGTGTCTGCATGTAGCAACAAGCAACTGCCGGTAATATCTAGTACCCTTAAAGAAATAATTAAAGTCCGAAAACTGTGCTGTTTAAAAAAAAATTCCCGTGTTGACACAATATCAAAAGGGGCTTGTTTCACGTTAACTGTTGTATATTTTTGTTCAGAGTATTCCCTTTTCGCTACCTTCCACGCTTACTTTGTCTTTTCGAACGGGGCTCCGATCGGTTTTAGGCCACATTCTCAGTGATAAATCGTGCAATGAGCGGCAATTCTGCATTTACTTCCGCTTCTTCTGACCACTCAAAACAATAGAAATTTAAAAATGTGGGACTCTCAATAACAGAGGGCATGTAAAAACATCTGGGGCATTTTTATCATGTAGCGATAAGAAGTTCAGTTTCCCTTCGACATCAAGCCTTGTTCCAATATGTTCAGCTGCTTGGTTATTTCATTTTTCGAACTTCAAAGCTTGAACAGTAGCCGTCAACCCTTTCACCAAACTTAATTAGGGGTCTGTAAGGCTATCTTCATGCCACCAATAATAATATCTGTAGATTGAACCGCTTTTTTTCCGCAGTTTTTAGTCCCGACTTCGCCGGAGAAGAGTTTTTGTTTACAAACTTCCTTCTTTCCTTCCATCCTTCAAAACCATTTGGGTGCAGAAAAAGTCTTATATGCCAAACGTGCTTCTTTAATTTTCCGGGTAAACAGTACGAGGAATGTGCGGCTGCTCAAGCAATGTGGCTAAGGAGATTCGTTCACACATTCTGTTGAACCCTGTGGTGTCGCATTCGGATGTTCCTTGTGGATGAGGCGCCCACTAAGACACTGGTAATCTGAGAGGTGCGTGCCGTCCGCTTTGTTTCCAAGTTGTGGCTATATCCCTGAGGCATCGCAAACACCCAACTCCCTTGGGCGGATATCACCTACACAACGCAGCGCACGCTTTTAAGGCGATTCTCGCAACTTAGCGAATAAGAATTTTCTCAGCACAAGCAAAGAATAGCGTATTCCCCGATGTATTTCGGGGAAAGGGGTTGCACACCATCTCATATTCCTTTTCCGCCCCTAACGTCAACAAAGTTAAAATTACGTGGCATCCAAACTATTAAAGCATGGGCGAAACTGCACACAGACTCAATCTGTCATATCCACCGCGGGAATTGTTGCCCTTTTTTGCTCGATGGCACGTTACCAGCGAGAAGCCGGTGGGAATTACTTGAAAAATAGGGTCGCCTGAGCATACAGAACCAGTGTGCTTCGGCATTTGACACGGTAAGAGGCCGTTTCCGTGGTCTCGCGAGGCAATTGCCACGTTCTGACTGTTCGGAAGGCGGAGCCCTCTAGGCATGCCAAATGTGGTTAAAGCAGGATTCGAGGCATAAATTCAAGATTTATTTCAAGTAAAAGAAATAAAGCAAAAATAGTTTCTTGTTCACAAACCAATAAGTTAGCGTTAGTTTTGTGCGATTAGAGGAGGCTTAATCCATTACATAGTCTGTGCTTGCTTATGGCGATGCTCCAATCATCAAGGCAACAAGGCACCGACACGATTTCAAATAATTCGGCGTCTGCGCGGCGTTAAACCAGACAGATCAGTCTGAACGATGAATTTTAGCAGGAAACTGCTCCCCTGTTGTGGATAATGATGGTGAAATATAGAGGAGCCCACGCAGGTCATTTTTTTGAGAGCGGTGTTTCCTGCGTCTATATTGTGTGGTAATAGAAAATGAAGTAACGTTTTTTTCTGTAGTAGTAAAAAGTACTGATCTCGACAAAAACGTTTCAAAAACTTTCTGAGCTGCTAAATAGTTAGCGAAAGACTGCACTCAATGCTCGAGCATTGCTTTGGGCATTGATAATGTACGAAAACGTTCATTGGCAAAAAAAAGGCTGAGATACATGGAGTATTTTTCTATACAGCATTTTTCGTTGAATATGACAATTGACCAAGTGGCGAGTAATAAAGATCTTGTCGTTAAGTAAAAACAATGTTCGTTGACTTTTCAATCGCACTGTTTCCATCTTATGCTCTCATCCGTTGTTAGTTGATTAGAAGGAGTTAAGGAAAGCGGATTCAATAAATAGGTATATGCAATTACATAACTAGAATGTTTCTGGAAATATTGCCTCCACTTTTAAAGATACATTTAGTGACATTAAAAATACGGTTACATAGATCCAATAATACTGGTTTCGGCGATCGCAGAAAAAGAAATTAAACAGTATTCCCCTAAGAAAACATTTACAACAAGTCGTGCATATACAGAACTATTGCCCGCGGCTTCGGGGCGTGCCGTTCGCTAAAGGGGAAGCGTTACAATGCTTGACCGCTATATGGCAGCGATTTGATTGTTAAACTTTTTCTAAGAGAATGTCGTGGCTGCAGTTCATCATTCAGCGAAAAGAATGACCATCCGTAAAACCCAGAGTCAAGGGCATATAATATAATAATGCCGCGGCCGTGCCACTGGACTTAGTGAGTGACAGAGAGTTAGGCACTTTCAGGTGAACAGATCGACATAGAGAAGAATAAAAACCATGTTTCATTCAAAATGTGATAGGCACTGCTGCACAAATGCTGGCTACTGTAGCTTTTAACATTTGTCAGTTCTGACAGCGGACCATTCGGTTGCTGCGACGGCCGCCATTACGTGATTGAATGTGTTTTTTAAAATTTAGTGGCAGAATGAAGCACAAAAAACATAGAGAAAAGGTTTGATTGACTAATAGCAAATAAAGATAAGAGCGATGTAAACGAATAAGGCTTGAAATGTGGAGTTTAAAACAAAATTCAACCGGCGCCTTCGAACTGGCTATTATAAGCATTTCCTTCCTTTCGCGACGCAACCAGTTCAAATCTTTCTATAACAACTGAAACAACAACTCTTTGCCAAAGCAGAAGCAACACTGAGAACTCCACAGATGATAGGAAAAGCCTTTATTATTTTATCTTTACTTAACGAGCTGCCAAGCCCGACGGCAGCACAAGCGGCCGAAGGTGGTGCCCTCGGAAAAGACGTATGGCTACCTCTCGCTAAATTCACGGCGACGGCCGCGAAAATCCCAGGCAGGGCGGCAAAGCTGCTTCAAGACAGGTCGGCCCAAATAGTTAACCTTATGAAACTCCAAGTTCAGGCAGACATATGCCTCAACAAAGCAGCGTCAGAGGTGAGCGCACTTGGGTGGCAGGCGCTCGCTGTTGCAATAGCAGCAGACATCGGCAGCCTGCAAAGCTTGCAACAGCAGAGGAGTGAAGAGGCAATAGCGGCCGCGGCAGCTGCCGAATTCGCTCGGGGCCACGCAGCGGAATTCTTCAAAGTAGCTGCGGCAGTCCAAAGCGCCGCCAATAGCGGCTGCCTGACAACAAACAATAAAGGTGGCGCAGCCGGCAGCGTGATAAACGGATTCTCGACACTCGGCACCGCGGAGCAGCCAGCAATCGGTGCTACATCGACGGCTCACGTCGGCGACGACATAACGGCGATAACAACAACAGGGTTCAGCGACCTAGCAGCAACAGACGGCATACGCACCGACTCACTAACAGCGGACACAAACTGCGTTCTTTTCAAGGGAGGCAGCGCTGGACCGCTAACGACAGCAAACTTCGGCCAATCGATCCCTTTCGCAGGCGGCTATCTAACAAGGAACCCGACAGCCAACACAGCCAGCAGCGCCGACGGTACGGACTTTGTAACCAACCCCGGCGACGGCAAGATAGCAGGCATAAAAGTCTATAGGGACGCCCACGCCGCCGCAGCGAAAATACGCACAGCAGCAACCTTCGGCTCGAGCTTCACCGACTTCAAGAAGCTAGATCAGGCTAAGAAGTCAGTCCATTTGCGCACAGCAGTAAAAAACATAATTCTCGGCAAACCTGACGGATCCGTAGCCGACCTTTCCGACGAGATAGACACAAAGATAAACCAGGTATTCGGCGAAGACCAAGCAACATTCCACAGCAGGTTTTGGGATCAACTAACAAAAGTAAAAGTGGAAAAGGCGGCGAGTGGGCAAGACGAAACGACCCTCGATGCAATCACTTCTTTTGCAGCCTTAAGCCGAGCTCGGACTTATTACTCCACGAAAGTGATTAAAGGTTTGAGAGATAAGATATCCTCACTAGAAATTAAAAATTCCAAAACGGAAGTTAAAGTCACTGACGCCGACTGCAACAAACACCAATCAAAAGACAAATGCGCAGCCCCATGCAAATGGAACGAGAATACCACTGACATAAACAAAAAATGCTCATTAGATCCCGTAAAAGCGACAGAACAGCAAGCAGCCCAGACAGCAGGAGCAGGAGAAGGAGCTGCAGGAACAACAACAGATAAATGCAAAGATAAGAAAAAGGATGACTGCAAATCTCCGGACTGCAAATGGGAGGGTGAAACTTGCAAAGATTCCTCTATTCTCCTAAACAAACAATTCGCCCTAATGGTTTCTGCAGCCTTTGTGGCCTTGCTTTTTTAATTTTTTCCCCCTCTTTTTCTTAAAGAATTTTTGCTACTTTAAAAACTTCTGATATATTTTAACACCTAAAACCAACCGAGACTTTTTTTGAGCTGTTTTTGTAAGTTGACTGTCTGATTCTGTAAAATTTTTCTGGAAACTAAAATTTTTTTTTCTTCTTTTCCTGTTTTTTTTTTGTGGAGTTTTTGTAGGTAGGAATGGGGGGGTTAGGTAGGCTAGG

//


Name: EATRO 1125 DNA_Contig_3      4091 bp    DNA     linear       15-MAR-2017
FEATURES             Location/Qualifiers                                         
    promoter           445..588
                       /note="Promoter region"
                       
    CDS                2540..3970
                       /note="EATRO 1125.385 VSG"
                       
    source             1..4091
                       /organism="Trypanosoma brucei"
                       /mol_type="genomic DNA"
                       /strain="EATRO 1125"
>DNA_Contig_3
TAATTTATTATCTCGTCCATGTGCTCAGCATCTTGTACATTTGACAGCTTAACTTTTTTGCCTTTGTCTTGGCGCGGGTCCTCCACTTCTTTGCCGTTTATTGTTGCTATAAGTTGCTTCGCTGCATTTGCCGGTTTTGTGAATAGATTGCTTATTGCCTCGCTCGCCGTTTTGTCTATCTTGCCGGCTGCGTCTTTATTCGCATCGTGTTTCATATTGGCTGCTAAGATATTGCTTGCTGCCGTCTTTGTTGCTTCCGCCGTCAGACGGCCCTCGTCGGACGTATATACCGTCACCTCTTCCAGATTGTCCACCCAAACCGCGTCGTAGTGCGCTGCCTTGGCCAGTGAGTCGGTCGGCCTTCGATCTCTGTGGTCCAGGTTATTAAAAGCTTGTAGCTGCACTGTGTCGTCTGCTGTTACCTTCCATAGGCCGGCCGTTATCAGTGGCCGTTGGCAGCCATCGCGGGGCGGCGGCTGTGAAATCCGTTTCGTTTAGGCCGATGCCAAACCTTAGCTGTGGCCGGTTGTCCGGTGTCACCCCTGTAAGCTTACCAAATACGTGTGAGGCGGGGTTCGTGGCATAAAACCGGCAGTTGATCACGTAGAACAAAAGCAAGTGCTGTAACAATTTCTGGCCGCACTGATTTTTCCGAGGGTTAGTTCGGTTCCATTGTAAGTGGTGGCACCATATAGCGTATTAGTTTTCTAGACCTTTTCTCTTTATGTCTCATGCCGTCTTCGCGGACTAGCGAATGCCGAATCGATATTAAAAGGTTTAATCCATCGCTTAACGGCTTGCAGCCGGCGCCGGCTTTGTCGACGACAGCGGTGCGAGGCCGGAATTTCAAAATGATATCGCTTTTTTTGTAGTGAACGATGATGATGCGCGAATAGCCCAAGTTTTTTCAAAATGATTTGGGTAATGGCGCCTACTTGTCAAAGGGAGTTGAGAGGAAAAAAACGATATGCAGCGAAGTTTTTCTCTGATGCTACCACAACATTGACTTTCTGAATTAGGCCTTCCTTAATCGGCGTAGTTTATGACGCCTCCCAACAAGTACTGATACTGAAGAAGGCAGGATTAAAGCCAGGCTTGTGACGGTCCCATTCCATCCCTCCAACAAAGTGTGATAAAAATTTTATAAAAAAACTGGGAAGTAAAACGCCCTACTGGTACCAATCCCTCTTCAAGGAATATAATCCGGGGATCTTCATCCACGTTAAGCCTTTCTTTACAAAATAGCACGGCCATCGGCTCTTAGAGGGGAAAAGGAAGTAAAGTAAAAGGTGGGATACCTAGAGTGTAATGAGGAAAATTTGAGGTATTTCACCCAACTGCCCAAGTAAACGTTTTGTGCCAGAAGCGATAAGGAAGAGAGTATAACATGGAAAGTCTTAGTTGACAGACTTAATTGAGCAACAAGAGTTTCTTTTAAGATAAACAAACTGCAAAAACAAGTACTCAGTGAGCTTCTTGACTTGAACTCTGCCACGTATTTCGTAACATAATAGTGAAGGCGTTATGCGAGGAACACTCAGTAGAAATAATTTTCGCAAATAATCCTAGAGGAGACGTTAAAGTGTGGGACAAACCAGCTGCATAAATTGTTGTAACTGAAAGTGGTGTACCAACTCACCTGAAAGAAATAAAAGCGGAAGGGTGTTCTGCCCCGCTCAAATATAAGGTCAACATCTTCAGTCAGTTCGGTTATTAAATTGTGACAGCAACTTTTACTTAGGAGGAGAAGTGGTTGTTTTCTTTATCGTAAATTAAAGGAAATTAAACTGAATTTCTATTGAAATTAAAAGTTTTATTCTCTATTAAAAGTTAAATCAGAGTTGTGGAAGACATCAGAGACAGGGTTGAAATTCTTCGGCAATACGTTTTGCGATATGCCGCGTAAAATATGGGCCGACAGCAAACGCCTGGTCGCCTATCACAAACGTGGAAAGAAAGATGTATGAGGCGAATTGGCGGAAGAAATTTGTTCCAGCGTTTTGAAGCCGATATTTCTGTAACCTACCTTAATACCTTTACGATTCAGGACACCGTGTGCCAGAGGGCTCGCTGAATGTTGCTGCCGCCTTGGGGGCCGTCCAACTGATTTGACGCCATCAAGAAAAAACAATAATAATAAAAAACCGGAACATTCAAGAAGAAACTGATGGTGTGTAAGTGGCACTTACCGCCGGCAAGCTCATAACCGTTTCGAACGCAGCTGCCGCGGCGACCAGCGCCGGACGTTCACAATAAATTTACAGTTGTCTCCGACGCGGGAGCTAAACGAGGAGTGCTGACCAGGACCCCTCAGCAAATTCCGCCGCAATTATTGTCTGCGGGCGGGCATAGGCAGCGGCTCGGCAAACACGGCGAAAGCAGTTATCGGCGGCACAAACCAAGCAACAGTTTTCGGCACTGGTGGTACAATGTGTGGAGAAAAGCCCAGCGCTGAAGCTAGTGGTGCAGCAATCGCAACCTTTATAACTAATCAAAAAGCAAACATCTCCCCTCTGCACCATAGCAAGGTAGAAGACTAATGACTGAACTCACCACAGGCAAACTATTCCTTTTCTTGCTGCTCATTGCGTGCTGTGTCAGGTCCCAGGCGGTTCATGACACGAAGAAGCAGATTAAAAACGCTTGCGACAGCAGCGACCACATGAAGATCATCGCCACTCGGCTAGCCGGTGCGCTGGCCAGCCAAGCGGCGGAAATACGCACAGCCGAACTCAAGCAGGCAAAGTTAGCAGCCGCAGCCAGCGCGCAAAGCCGAACAGTTGCTCAACGGTTGGCCCCGGTTCTAGCAGCATACGGAACAGAGCTAAGCAAAGCGAAACAGGCGTTGTGGAGTGCTTTGCCGGCAGTCATAGCAGGCGCATCAGCAGCTTCTCAGCTGGCAGCAACGCAGTCGATGATAGCCGACGTCGCCAAGGTAGCGCTCGACGACGCTAACACACTGGCGGCGAACGGTTTTTTTACCGCCAATCAAGGCAAGCAATTAATACCGAAAACGAAGGCGACCAAGGATTCGGCCTGCTCGGCAACAACTACCGCCACCCGCGACAACGAAGATCGCGAACGCGACTACAGCCAAACAATAACGGCGCCGTTTTACTTTTTAACCGAGTCAGACGCCACAACTCAAATACAGGCGGGCCCGAGGCTATGTGGCGACGACGCGGCAGGTCAAGCGCCGTGCAGCGACGCAACTAACGCAGTAAACGGAGCCAACATAGGTATAAAAGGAGGACCGTTGTTGCAAACCAAGGCGGCGTCATATAGCAGGAGGATAGGCGACGGCAGCTACACAACAGCCTCTATACAAGCAGCCAACGCCATTCCCACAAAAGATTACGTCGAAGAGCAGCTGAGCAACATCAAAACCGCAGAAGATGCAATCAAAGCGTTAACATTCAAGGAGGCTTCAATAGGCAGCCACAACCTAAAGCAAAATCCAACATTCACGGCTGCGGTCGCAAAGATAATGCTTAAGCAAGACAAGCCGCCAACAACAGGCGCAGATCTAAACGCACTAACAGCAGTCATCAGGCAGCAATACGGCGCAGATGAAGGCGAGTACGCAGCAAAGGTTTGGAAGGTAGTTGATAGTACAACGGCTCAACACGCCGTCGATGGTCACGCCGCAACCGCCACGATAGGACAACTACCTTCACAACCGGCGCTAGCGATGTTGACAGCATATAACCTGGCTGGCAAGCCGCCAGCTTCACCAGTTTGTGTCGATGAGTCGCAACAAGTAGTAGATTCCAAAAAAACAAAAGAATGCAAGGAAGAAAAAGACAAGGATAAATGCAACGAAAAGAATGGGTGTGAATTTAAAGATGGAAAGTGTGAAGCTAGAGTAACAGAAACAGAAGCAGGAAAAACGGGTACTCAAAACACCACAGGAAGCAATTCTTTTGTCATTAACAAGGCCCCTCTTTTGCTTGCAGTTTTGATTTTTTAATCCCCCTCCGTAAAGAACTTTGCTACTTGAAAACCTTTCTGATATATTTTAACACCTAAAAAATCAGCCGAAAAAATTGAACTGTTTTTTGTAAGTTGACTGTCTGATTGTCTAGAAATTT

//
