# Supplementary material for: Expression of the RNA-binding protein RBP10 promotes the bloodstream-form differentiation state in Trypanosoma brucei
Source: PLoS Pathog. 2017 Aug 11;13(8):e1006560. doi: 10.1371/journal.ppat.1006560 (PMC5568443; doi:10.1371/journal.ppat.1006560)
Supplement: S1 Table — For legend see the top sheet 0. (XLSX) [file ppat.1006560.s014.xlsx]

## Sheet: 0. Legend
Sheet 1	Possible interaction partners by tandem affinity purification. For these there are at least 2 peptides without RNase; in addition, the 2nd highest RBP10 sample was also >2x GFP. Data without RNAse are shaded grey, with RNase are cyan, and GFP green. A: TritrypDB gene number; B: Annotation from TritrypDB, modified according to other literature and in some cases shortened; C: Functional class, assi…
Sheet 2	Yeast 2-hybrid screen, putative partners. Columns A-C are as in sheet 1. D: the highest read counts for any partner fragment; E: the number of fragments above the 10-count threshold. Only proteins with at least 2 different enriched fragments were included. H and I are results obtained using MKT1 (10.1093/nar/gkt1416) and CFB1 (10.12688/f1000research.11750.1) as baits. J-L: data concerning modific…
Sheet 3	All peptide counts for purification of TAP-RBP10, with and without RNase. The highest result from three TAP-GFP controls (without RNase) is also shown. Data without RNAse are shaded grey, with RNase are cyan, and GFP green.
Sheet 4	All yeast 2-hybrid reads. For details of the method and analysis see doi: 10.1111/mmi.13328, which is also the source for the pGAD control.

## Sheet: 1. Simplifed list MS
Accession no	Annotation	Class	Number of other MS experiments when this protein was found	Lowest no RNase /highest GFP+0.1	Lowest +RNase /highest GFP+0.1	Average -RNAse /(GFP+1)	Average +RNAse /GFP+1	TAP_GFP highest peptide count	TAP_RBP10 no RNase14-439	TAP-RBP10 noRNase 15-247 A	TAP-RBP10 noRNase 15-247 B	TAP_RBP10 +RNase 15-094	TAP-RBP10 +RNase 15-247 A	TAP-RBP10 +RNase 15-247 B	In starvation granules?	MKT1-TAP no peptides if >2	Bir A enrichment Expt. 1	Bir A enrichment Expt. 2	Present in BirA-GFP?
Tb927.8.2780	RBP10	RNA.binding	1	3.1	2.2	4.22222	4.27778	5	16	26	34	11	36	30	0	#N/A	3385.1	1921	yes
Lowest obtained peptide count from all the RBP10 purifications was at least twice (0.1 + the highest count from the GFP controls), at least 1 peptide in all RBP10 purifications, and found in less than 7 other purifications
Tb927.11.16830	IFT22 (was RABL5) (in UPF1-TAP)	Cytoskeleton	2	2.7	3.6	1.66667	2.66667	1	4	3	3	5	7	4	1	#N/A	6.1	5.7	yes
Tb927.10.7990	replication factor C, subunit 5, putative,ATPase, putative	DNA	1	10	20	1.66667	4	0	2	2	1	7	3	2	0	14	0.5	1.4	yes
Tb927.11.4460	ALBA1	RNA.binding	4	20	20	2.33333	2.66667	0	3	2	2	3	2	3	0	#N/A	168.1	124.8	no
Tb927.11.510	UBP2	RNA.binding	6	50	10	6.66667	2.66667	0	5	6	9	5	2	1	1	#N/A	158.4	397.6	no
Tb927.4.410	CAF40	RNA.degradation	5	2.7	3.6	1.83333	2.16667	1	3	3	5	4	5	4	1	3	14.1	13.9	yes
Tb927.10.3200	U2 splicing auxiliary factor, putative (U2AF35)	RNA.processing	2	40	20	5.66667	2.33333	0	4	7	6	2	2	3	1	#N/A	52.5	52.3	yes
Tb927.2.2440	proteasome regulatory non-ATPase subunit 6 (RPN6)	Ubiquitin.proteasome	6	3.6	2.7	2.83333	3.16667	1	9	4	4	11	5	3	1	#N/A	48	100.2	no
Tb927.11.3740	proteasome regulatory ATPase subunit 2 (RPT2)	Ubiquitin.proteasome	2	2.7	3.6	2.16667	2.5	1	7	3	3	4	7	4	0	#N/A	33.7	109.4	no
Tb927.6.1090	proteasome regulatory ATPase subunit 3 (RPT3)	Ubiquitin.proteasome	1	10	70	2.66667	10.6667	0	5	2	1	7	14	11	0	#N/A	27.2	131.9	no
Tb927.10.1550	proteasome regulatory non-ATP-ase subunit 5 (RPN5)	Ubiquitin.proteasome	2	10	70	4	7.33333	0	9	1	2	7	7	8	1	2	#N/A	#N/A	yes
Tb927.11.9220	proteasome regulatory non-ATP-ase subunit 2 (RPN2)	Ubiquitin.proteasome	2	20	50	5.66667	5.66667	0	13	2	2	6	5	6	0	#N/A	#N/A	#N/A	yes
Tb927.10.15720	Proteasome regulatory subunit (RPN9)	Ubiquitin.proteasome	1	2.7	8.2	2.16667	4.66667	1	7	3	3	10	9	9	0	#N/A	17.1	148.1	yes
Tb927.1.1670	hypothetical protein, conserved, armadillo repeats	ZUnknown	6	510	680	56.6667	85.6667	0	64	55	51	68	94	95	0	8	168.1	124.8	no
Tb927.10.12820	Cysteine proteinase domains by interpro but not NCBI	ZUnknown	5	30	50	8	8	0	18	3	3	11	5	8	0	#N/A	#N/A	#N/A	yes
Tb927.6.5070	hypothetical protein, conserved, myosin-like	ZUnknown	5	20	20	2.33333	3.33333	0	3	2	2	5	2	3	0	#N/A	#N/A	#N/A	yes
Tb927.4.3400	hypothetical protein, conserved, ARM repeat	ZUnknown	0	20	20	2.66667	2	0	3	2	3	2	2	2	0	#N/A	#N/A	#N/A	yes
RNA-dependent: Lowest obtained peptide count from all the RBP10 purifications without RNase at least twice (0.1 + the highest count from the GFP controls), and found in less than 7 other purifications
Tb927.7.6360	histone H2A variant (h2aZ)	Chromatin	1	20	0	2	0	0	2	2	2	0	0	0	0	#N/A	4.5	6.7	yes
Tb927.7.2650	CAP51V	Cytoskeleton	3	2.7	0.9	3.16667	1.16667	1	3	4	12	4	2	1	0	#N/A	#N/A	#N/A	yes
Tb927.10.13780	GSK3-short glycogen synthase kinase 3	Glycans	2	10	0	2	1	0	3	1	2	0	2	1	0	#N/A	3.2	6.6	yes
Tb927.2.3800	mRNA processing protein, putative GAP1 MRB complex protein	Mito.RNA	3	50	0	10.3333	0	0	18	5	8	0	0	0	0	#N/A	#N/A	#N/A	yes
Tb927.5.3010	MRB complex protein	Mito.RNA	5	30	0	8	0	0	18	3	3	0	0	0	0	2	#N/A	#N/A	yes
Tb927.11.16860	mitochondrial RNA binding protein MRB subunit	Mito.RNA	1	30	0	4.66667	0	0	6	3	5	0	0	0	0	#N/A	#N/A	#N/A	yes
Tb927.7.2570	guide RNA associated protein, GAP2	Mito.RNA	5	2.7	0	4.5	0.333333	1	21	3	3	0	2	0	1	2	#N/A	#N/A	yes
Tb927.4.4160	mitochondrial RNA binding protein MRB4160 MRB complex component	Mito.RNA	1	10	0	11.6667	1	0	32	1	2	2	1	0	0	#N/A	0.8	0	yes
Tb927.7.4140	Mitchondrial LSU ribosomal protein	Mito.translation	2	20	0	3.33333	1.66667	0	6	2	2	2	3	0	0	6	#N/A	#N/A	yes
Tb927.11.14980	Mitchondrial LSU ribosomal protein	Mito.translation	2	2.7	0	2	0.5	1	3	5	4	0	2	1	0	4	#N/A	#N/A	yes
Tb927.5.2080	guanosine monophosphate reductase, putative	Nucleotides	4	70	0	11.6667	3.66667	0	7	13	15	0	7	4	1	#N/A	#N/A	#N/A	yes
Tb927.10.16120	inosine-5'-monophosphate dehydrogenase,IMP dehydrogenase	Nucleotides	4	2.3	0	2.44444	0	11	26	31	31	0	0	0	1	10	#N/A	#N/A	yes
Tb927.2.280	retrotransposon hot spot protein 2 (RHS2), putative	RHS	5	4.5	0	4.08333	0.25	3	14	15	20	0	2	1	0	13	#N/A	#N/A	yes
Tb927.7.270	ribosome biogenesis protein, putative	Ribosome	3	20	0	2.66667	0	0	3	2	3	0	0	0	0	#N/A	#N/A	#N/A	yes
Tb927.10.5460	60S ribosomal protein L24	Ribosome	5	5.5	0.9	4.16667	1.33333	1	6	9	10	2	5	1	0	3	2.3	1.9	yes
Tb927.9.12200	60S ribosomal protein L31	Ribosome	5	3.8	0	3.88889	1.44444	2	8	14	13	0	7	6	0	2	2.1	2	yes
Tb927.11.3230	60S ribosomal protein L44	Ribosome	3	20	0	3	0.666667	0	4	2	3	0	1	1	0	2	0.8	0.6	yes
Tb927.11.14100	DRBD4 (PTB2)	RNA.binding	3	50	0	5.33333	1	0	6	5	5	2	1	0	1	#N/A	63.1	0	no
Tb927.11.14090	DRBD18	RNA.binding	6	2.9	0	2	0.666667	2	6	6	6	5	1	0	0	#N/A	242.6	263.5	no
Tb927.11.11850	splicing factor 3B subunit 1, SF3b(SAP)155	RNA.processing	1	50	0	5.33333	0	0	6	5	5	0	0	0	0	2	0.6	0.9	yes
Tb927.4.3810	DNA-directed RNA polymerase II subunit 2, p(RPB2)	RNA.synthesis	1	10	0	2.66667	0.333333	0	5	2	1	0	1	0	0	#N/A	#N/A	#N/A	yes
Tb927.8.3750	nucleolar protein (Nop56 homologue)	rRNA.tRNA.process	6	40	0	5.66667	1.66667	0	7	4	6	0	3	2	0	#N/A	394	424	no
Tb927.9.12890	hypothetical protein, conserved, Atrophin-1 domain	ZUnknown	0	10	0	2.33333	0	0	4	1	2	0	0	0	0	#N/A	242.6	263.5	no
Tb927.6.1470	hypothetical protein, conserved, Arg-rich repeats	ZUnknown	2	20	0	2.33333	0.666667	0	2	2	3	0	1	1	0	#N/A	102.7	121.3	no
Tb927.11.1840	hypothetical protein, conserved, myosin-like	ZUnknown	6	10	0	2	1.33333	0	3	1	2	0	3	1	0	#N/A	33.7	109.4	no
Tb927.10.2190	hypothetical protein, conserved, N-terminal DUF667, C-terminal poly(Q), no yeast or human match	ZUnknown	1	20	0	3.33333	3.66667	0	5	2	3	0	6	5	0	#N/A	#N/A	#N/A	yes
Tb927.4.4670	hypothetical protein, conserved, HIT/MYND zinc finger	ZUnknown	1	10	0	2.66667	0.333333	0	4	3	1	0	0	1	1	#N/A	#N/A	#N/A	yes
Tb927.5.2530	hypothetical protein, conserved, Kre33 homologue, required for biogenesis of ribsomal small subunit in yeast in nuclelus?	ZUnknown	4	20	0	2.66667	0.666667	0	2	2	4	0	1	1	0	2	0.1	0.3	yes
Only found with RNase: Lowest obtained peptide count from all the RBP10 purifications with RNase at least twice (0.1 + the highest count from the GFP controls), and found in less than 7 other purifications
Tb927.7.3370	intraflagellar transport protein IFT74	Cytoskeleton	2	0.5	2.9	3.33333	2.22222	2	20	1	9	8	6	6	0	#N/A	#N/A	#N/A	yes
Tb08.27P2.160	ESAG3 pseudogene	ESAG.pseudo	0	0	20	1.33333	2.66667	0	0	2	2	2	3	3	0	#N/A	#N/A	#N/A	yes
Tb927.11.7380	glycerol-3-phosphate dehydrogenase (FAD-dependent), mitochondrial, TAO complex	Glucose.glycerol	4	0	10	2.66667	1.66667	0	0	2	6	2	2	1	0	4	158.4	397.6	no
Tb927.10.4180	TFIIF-stimulated CTD phosphatase, putative	Protein.phosphatase	0	0	10	2	2	0	4	0	2	4	1	1	0	#N/A	394	424	no
Tb05.5K5.150	small GTP-binding protein, putative	Signalling	0	0	20	1.33333	3.33333	0	0	2	2	5	2	3	0	#N/A	#N/A	#N/A	yes
Tb927.10.3520	protease regulatory ATPase subunit 4, putative (RPT4)	Ubiquitin.proteasome	2	0	50	2	8	0	4	0	2	5	12	7	0	3	#N/A	#N/A	yes
Tb927.8.570	proteasome regulatory non-ATP-ase subunit 10 (RPN10)	Ubiquitin.proteasome	1	0	30	1.66667	3.33333	0	2	3	0	4	3	3	0	#N/A	#N/A	#N/A	yes
Tb927.3.5520	26S proteasome regulatory non-ATPase subunit (RPN1)	Ubiquitin.proteasome	3	0	10	4.33333	7	1	23	3	0	11	12	19	1	#N/A	#N/A	#N/A	yes
Tb927.10.12960	ras-related protein rab-5,small GTPase, putative (RAB5A)	Vesicular.transport	5	0	30	1.66667	4	0	2	3	0	4	5	3	1	3	48	100.2	no
Tb927.11.4210	hypothetical protein, conserved, ARM repeats and U-box domain	ZUnknown	2	0	10	2.33333	3	0	4	0	3	4	4	1	0	#N/A	#N/A	#N/A	yes
Average peptide count at least twice (highest GFP petide count +0.1), but low or absent in at least one purification under both conditions. Found in less than 7 other purifications
Tb927.3.3000	flagellar transport protein, putative (PIFTC3)	Cytoskeleton	3	1.9	1.9	2.66667	1.83333	3	18	6	8	8	6	8	1	#N/A	#N/A	#N/A	yes
Tb927.3.5490	flagellar transport protein, putative (PIFTB2)	Cytoskeleton	3	0	0.5	2.55556	1.55556	2	18	0	5	8	5	1	0	#N/A	#N/A	#N/A	yes
Tb927.7.5480	dihydrofolate reductase-thymidylate synthase (DHFR-TS)	Folate	0	0	0	2.33333	0	0	0	2	5	0	0	0	0	#N/A	#N/A	#N/A	yes
Tb927.2.4210	glycosomal phosphoenolpyruvate carboxykinase (PEPCK)	Glucose.glycerol	3	0	0	10.6667	14.6667	0	0	14	18	0	26	18	0	#N/A	10.5	23.1	yes
Tb927.9.8720	fructose-1,6-bisphosphatase (FBPase)	Glucose.glycerol	3	0	0	3.33333	0.333333	0	0	6	4	0	1	0	0	3	35.5	323.2	yes
Tb927.11.11520	PEX11 glycosomal membrane protein	Glycosome	4	0	0	2	1	0	0	4	2	0	2	1	0	4	70	110.4	yes
Tb927.5.800	CK1.2 casein kinase 1	Protein.kinase	4	0	0	2	0.666667	0	0	2	4	0	0	2	0	3	9.5	14.9	yes
Tb927.2.380	retrotransposon hot spot protein 2 (RHS2), putative	RHS	2	1.4	0	3.66667	0	2	3	13	17	0	0	0	0	#N/A	#N/A	#N/A	yes
Tb11.1790	retrotransposon hot spot protein (RHS, pseudogene), putative	RHS	1	0	0	2.66667	4	0	0	5	3	0	6	6	0	#N/A	#N/A	#N/A	yes
Tb927.10.14580	60S ribosomal protein L17	Ribosome	1	0	1.5	2.06667	1.66667	4	0	16	15	6	12	7	0	#N/A	#N/A	#N/A	yes
Tb927.10.12680	60S ribosomal protein L34	Ribosome	6	0	1.4	2.22222	1.11111	2	0	10	10	3	4	3	0	#N/A	27.2	131.9	no
Tb927.10.9880	60S ribosomal protein L18	Ribosome	1	0	0.7	2	1.26667	4	0	13	17	3	10	6	0	#N/A	#N/A	#N/A	yes
Tb927.8.6180	60S ribosomal protein L26	Ribosome	3	0	0.5	2.11111	0.555556	2	0	9	10	2	2	1	0	#N/A	#N/A	#N/A	yes
Tb927.9.5690	60S acidic ribosomal protein	Ribosome	3	0	0	2	0	0	0	4	2	0	0	0	0	#N/A	#N/A	#N/A	yes
Tb927.10.270	60S ribosomal protein L32	Ribosome	1	0	0	3.11111	0.333333	2	0	13	15	0	2	1	0	#N/A	#N/A	#N/A	yes
Tb927.3.1840	3-oxo-5-alpha-steroid 4-dehydrogenase, putative	Sterols	5	0	0	2	1.66667	0	0	4	2	0	3	2	0	#N/A	5.4	9.4	yes
Tb927.11.10560	eIF4G4	Translation	1	0	0	3.66667	1.33333	0	9	0	2	0	2	2	1	#N/A	0.7	0.8	yes
Tb927.3.3300	hypothetical protein, conserved, no domains	ZUnknown	5	1.8	0	2.66667	0.333333	1	2	9	5	0	1	1	0	#N/A	#N/A	#N/A	yes
Tb927.11.15140	hypothetical protein, conserved, no domains	ZUnknown	4	1	1	1.53333	2	4	4	9	10	4	14	12	1	5	#N/A	#N/A	yes
Tb927.11.6430	hypothetical protein, conserved, TMF- domain pfam12329 e 7E-16	ZUnknown	2	0	0	2.33333	2	0	0	2	5	0	2	4	1	#N/A	0.5	0.4	yes
Found in 7 or more other pull-downs
Tb927.11.17000	AIR9	Cell.cycle	10	30	40	7.33333	9.33333	0	15	3	4	19	4	5	0	#N/A	#N/A	#N/A	yes
Tb927.8.3150	Tric complex gamma subunit (TCP-1-gamma)	Chaperone	9	30	10	3.66667	2	0	4	3	4	3	2	1	1	3	#N/A	#N/A	yes
Tb927.11.3240	Tric complex zeta subunit (TCP-1-zeta)	Chaperone	10	12.7	5.5	7.5	3.66667	1	15	16	14	6	10	6	1	11	#N/A	#N/A	yes
Tb927.9.5900	glutamate dehydrogenase (GDH)	Citric.acid.cycle	13	30	0	5	1.33333	0	9	3	3	0	4	0	1	29	#N/A	#N/A	yes
Tb927.10.2640	intraflagellar transport protein IFT81	Cytoskeleton	10	1	2.6	4.16667	2.58333	3	33	3	14	13	10	8	0	#N/A	#N/A	#N/A	yes
Tb927.9.8850	actin A	Cytoskeleton	9	4.8	3.3	3.66667	4.22222	2	12	10	11	7	16	15	0	#N/A	#N/A	#N/A	yes
Tb927.10.8940	Flagellum tageting protein KHARON1	Cytoskeleton	10	4.5	6.4	4.5	5	1	14	5	8	7	12	11	0	#N/A	#N/A	#N/A	yes
Tb927.3.1590	MRB complex protein mitochondrial RNA binding complex 1 subunit	Mito.RNA	9	60	10	12.3333	1.66667	0	24	6	7	3	1	1	0	2	#N/A	#N/A	yes
Tb927.3.1120	Ran or RTB2	Nuclear.transport	11	6.4	5.5	4.5	3.83333	1	10	7	10	6	11	6	0	8	#N/A	#N/A	yes
Tb927.9.5750	tryparedoxin peroxidase (TRYP1)	Redox	19	1.7	2.2	1.73333	3.06667	4	8	7	11	9	23	14	0	3	9.5	14.9	yes
Tb927.8.1990	peroxidoxin (TRYP2)	Redox	11	30	20	6	5.66667	0	3	7	8	7	8	2	0	#N/A	#N/A	#N/A	yes
Tb927.2.820	retrotransposon hot spot protein (RHS1, pseudogene), putative	RHS	7	2.7	0	3	0	1	8	3	7	0	0	0	1	10	10.5	23.1	yes
Tb927.2.100	retrotransposon hot spot protein 1 (RHS1), putative	RHS	11	1	1.2	2.06667	1.06667	4	18	4	9	5	5	6	0	10	#N/A	#N/A	yes
Tb927.2.450	retrotransposon hot spot protein 4 (RHS4), putative	RHS	7	0.3	0	2	1.19048	6	2	21	19	0	12	13	0	5	#N/A	#N/A	yes
Tb927.1.120	retrotransposon hot spot protein 4 (RHS4), putative	RHS	12	2.5	0.7	3.06061	1.30303	10	25	39	37	7	17	19	0	11	5.4	9.4	yes
Tb927.4.1790	60S ribosomal protein L3	Ribosome	11	1.9	0.5	2.84848	0.575758	10	19	43	32	5	8	6	0	4	0.5	1.4	yes
Tb927.9.15360	40S ribosomal protein S6	Ribosome	15	1.8	0	2.33333	0.857143	6	11	20	18	0	11	7	0	#N/A	#N/A	#N/A	yes
Tb927.10.7330	40S ribosomal protein S24E	Ribosome	10	2.2	0.7	2.2	1	4	9	12	12	4	8	3	0	3	#N/A	#N/A	yes
Tb927.4.2180	60S ribosomal protein L35a	Ribosome	11	4.3	0	3.55556	1	2	13	10	9	4	5	0	0	7	#N/A	#N/A	yes
Tb927.3.5050	60S ribosomal protein L4	Ribosome	19	1.3	0.8	2.2	1.06667	14	18	41	40	11	19	18	0	7	0.1	0.3	yes
Tb927.11.680	60S ribosomal protein L21e	Ribosome	11	2.9	0	2.41667	1.16667	3	9	10	10	0	8	6	0	3	14.1	13.9	yes
Tb927.11.11230	60S ribosomal protein L14	Ribosome	10	2.4	1.2	2.66667	1.2	4	10	15	15	6	7	5	0	3	17.1	148.1	yes
Tb927.10.11390	60S ribosomal protein L6	Ribosome	16	1.4	1	2.88889	1.22222	5	7	23	22	6	11	5	0	6	70	110.4	no
Tb927.9.8070	60S ribosomal protein L10	Ribosome	14	2.5	1.1	2.38095	1.61905	6	15	18	17	7	15	12	0	5	2.3	1.9	yes
Tb927.8.1330	60S ribosomal protein L7a	Ribosome	15	2.9	1.2	3.33333	1.88889	5	15	21	24	6	18	10	0	3	0.8	0	yes
Tb927.4.3550	60S ribosomal protein L13a	Ribosome	12	2.3	1.6	3.08333	2	3	7	14	16	5	10	9	0	4	#N/A	#N/A	yes
Tb927.11.16280	60S ribosomal protein L2 L8	Ribosome	17	3.3	1.9	4	2.22222	2	7	15	14	4	11	5	0	6	0.8	0.6	yes
Tb927.10.4110	60S ribosomal protein L30	Ribosome	9	6.4	2.7	4.16667	2.83333	1	9	7	9	5	9	3	0	4	3385.1	1921	yes
Tb927.10.13500	60S ribosomal protein L10a	Ribosome	15	0	20	18.3333	3.33333	0	0	28	27	5	2	3	0	#N/A	#N/A	#N/A	yes
Tb927.9.13990	DRBD2	RNA.binding	7	30	0	8.66667	0	0	19	3	4	0	0	0	1	#N/A	#N/A	#N/A	yes
Tb927.9.8740	DRBD3 (PTB1)	RNA.binding	14	0	10	3.66667	3	0	9	0	2	6	1	2	1	#N/A	0.7	0.8	yes
Tb927.10.1510	NOT1	RNA.degradation	13	1.4	1.5	2.25	1.875	7	33	11	10	18	11	16	1	28	2.1	2	yes
Tb927.10.10850	AGO1	RNA.degradation	8	20	0	10	2.33333	0	23	2	5	5	0	2	1	#N/A	#N/A	#N/A	yes
Tb927.10.3990	DHH1	RNA.degradation	20	1.2	1.8	1.83333	3.05556	5	6	14	13	9	24	22	1	3	#N/A	#N/A	yes
Tb927.4.3890	ATP-dependent DEAD/H RNA helicase, weak match to HsDDX39 (translation of structured mRNAs) no clear yeast homologue	RNA.helicase	7	1.8	1.8	1.66667	2	1	5	3	2	7	2	3	1	5	102.7	121.3	no
Tb927.2.4710	TRRM1	RNA.processing	10	40	0	4.66667	0	0	5	5	4	0	0	0	0	2	0.5	0.4	yes
Tb927.8.1510	ATP-dependent DEAD/H RNA helicase, putative Dbp3, ribosome biogenesis? Cis-spliced	rRNA.tRNA.process	11	30	0	5	0	0	3	4	8	0	0	0	0	#N/A	6.1	5.7	yes
Tb927.9.2470	nucleolar protein (NOP86)	rRNA.tRNA.process	8	10	0	2	0.666667	0	3	2	1	0	1	1	0	#N/A	#N/A	#N/A	yes
Tb927.10.14550	DED1-1, ATP-dependent DEAD/H RNA helicase, VASA homologue	Translation	20	1.9	0	2	0.333333	2	7	4	7	2	0	1	1	#N/A	#N/A	#N/A	yes
Tb927.9.9290	PABP1	Translation	9	5.7	1.4	6.11111	1.33333	2	21	12	22	5	3	4	1	3	#N/A	#N/A	yes
Tb927.9.10770	PABP2	Translation	20	3.9	1.5	4.73333	1.53333	4	32	16	23	6	10	7	1	17	#N/A	#N/A	yes
Tb927.9.4680	eIF4A1	Translation	15	10	20	3.33333	3.33333	0	7	2	1	4	4	2	1	2	3.2	6.6	yes
Tb927.10.4560	EF2 elongation factor 2	Translation	11	3.6	7.3	5.16667	5.33333	1	22	5	4	14	8	10	1	#N/A	#N/A	#N/A	yes
Tb927.10.6050	clathrin heavy chain (CHC)	Vesicular.transport	10	20	20	9.66667	5.33333	0	21	6	2	11	2	3	1	30	52.5	52.3	yes
Tb927.6.3650	ADP-ribosylation factor, putative	Vesicular.transport	7	60	50	6	6	0	6	6	6	5	7	6	0	#N/A	63.1	0	no

## Sheet: 2. Partners Y2H
Gene ID	Annotation	Class	Top reads	No fragments	Regulator	POLYQ domain?	MKT1?	CFB1 Y2H?	Bir A enrichment Expt. 1	Bir A enrichment Expt. 2	Also present in BirA-GFP?
Tb927.9.1960	nitrilase, putative	Amino.acids	5428	2	No	no	no	no	#N/A	#N/A	#N/A
Tb927.4.2080	CC2D is a FAZ-ER protein, also present on the basal bodies. CC2D is required for FAZ filament assembly.	Cytoskeleton	21	2	No	no	no	no	#N/A	#N/A	#N/A
Tb927.11.6890	DNA repair and recombination helicase protein PIF1	Mito.DNA	85	2	No	no	no	no	#N/A	#N/A	#N/A
Tb927.2.5530	POMP22	Mito.membrane	77	2	No	no	no	no	8.8	8.8	yes
Tb927.8.6080	POMP42	Mito.pathway	245	2	1.down	no	no	no	0.3	0.3	yes
Tb927.9.4360	KREL1	Mito.RNA	306	3	No	no	no	no	#N/A	#N/A	#N/A
Tb927.11.15640	mitochondrial RNA binding complex 1 subunit, NUDIX hydrolase	Mito.RNA	2848	4	No	no	no	no	#N/A	#N/A	#N/A
Tb927.6.3930	Mitchondrial LSU ribosomal protein	Mito.translation	60	2	No	no	no	no	#N/A	#N/A	#N/A
Tb927.10.5680	procyclin-associated gene 1 (PAG1) protein, putative	PAG	8012	3	No	no	no	no	#N/A	#N/A	#N/A
Tb927.9.14220	metacaspase 5, putative	Protease	56	3	No	yes	no	no	#N/A	#N/A	#N/A
Tb927.9.1680	Mov34/MPN/PAD-1 metallopeptidaseClan MP, Family M67	Protease	912	2	No	no	no	no	5	5	#N/A
Tb927.10.9600	protein kinase, putative,tyrosine protein kinase, putative	Protein.kinase	2008	2	No	no	no	no	#N/A	#N/A	#N/A
Tb927.8.6650	DRBD13	RNA.binding	3375	13	No	yes	no	no	#N/A	#N/A	#N/A
Tb927.4.400	DRBD7	RNA.binding	232	5	1.down	no	no	no	11.4	11.4	yes
Tb927.11.14220	RNA-binding domain protein	RNA.binding	31	3	1.down	no	no	no	6.8	6.8	yes
Tb927.8.2780	RBP10	RNA.binding	122	5	1.down	no	no	no	3385.1	3385.1	yes
Tb927.7.3730	RBP26	RNA.binding	703	2	No	no	no	no	#N/A	#N/A	#N/A
Tb927.5.1580	ZC3H13	RNA.binding	2340	14	1.down	no	no	no	44.3	44.3	yes
Tb927.6.4720	ZC3H15	RNA.binding	2234	8	1.down	no	no	no	#N/A	#N/A	#N/A
Tb927.7.2680	ZC3H22	RNA.binding	10369	21	1.down	no	no	no	0.1	0.1	yes
Tb927.11.16490	MTAP associated with MTr1 cap methyltransferase	RNA.processing	1046	3	No	no	no	no	#N/A	#N/A	#N/A
Tb927.7.2400	MCP1 Arc1p homologue, assists aa tRNA synthetases	Translation.tRNA	355	3	No	no	no	no	0.4	0.4	yes
Tb927.1.1420	hypothetical protein, conserved	ZUnknown	266	3	No	yes	no	no	52.9	52.9	yes
Tb927.6.5010	hypothetical protein, conserved	ZUnknown	1473	9	1.down	yes	no	no	5.9	5.9	yes
Tb927.3.2990	hypothetical protein, conserved	ZUnknown	12	2	No	no	no	no	#N/A	#N/A	#N/A
Tb927.2.4340	hypothetical protein, conserved	ZUnknown	20	2	No	no	no	no	#N/A	#N/A	#N/A
Tb927.7.4490	hypothetical protein, conserved	ZUnknown	21	2	No	no	no	no	#N/A	#N/A	#N/A
Tb927.9.1770	hypothetical protein, conserved	ZUnknown	33	2	No	no	no	no	#N/A	#N/A	#N/A
Tb927.9.10690	hypothetical protein, conserved	ZUnknown	66	3	No	no	no	no	#N/A	#N/A	#N/A
Tb927.11.16800	hypothetical protein, conserved	ZUnknown	94	2	No	no	no	no	#N/A	#N/A	#N/A
Tb927.11.3720	hypothetical protein, conserved	ZUnknown	372	3	No	no	no	no	#N/A	#N/A	#N/A
Tb927.6.3450	hypothetical protein, conserved	ZUnknown	400	2	No	no	no	no	#N/A	#N/A	#N/A
Tb927.11.2890	hypothetical protein, conserved	ZUnknown	549	10	No	no	no	no	#N/A	#N/A	#N/A
Tb927.6.910	hypothetical protein, conserved	ZUnknown	693	2	No	no	no	no	#N/A	#N/A	#N/A
Tb927.7.1620	hypothetical protein, conserved	ZUnknown	1018	2	No	no	no	no	#N/A	#N/A	#N/A
Tb927.9.10140	hypothetical protein, conserved	ZUnknown	1064	3	No	no	no	no	#N/A	#N/A	#N/A
Tb927.7.4700	hypothetical protein, conserved	ZUnknown	1149	3	No	no	no	no	1	1	yes
Tb927.11.10500	hypothetical protein, conserved	ZUnknown	1834	2	No	no	no	no	#N/A	#N/A	#N/A
Tb927.3.3060	hypothetical protein, conserved, kinetoplastid-specific	ZUnknown	150	5	1.down	no	no	no	18.1	18.1	yes
Tb927.8.910	hypothetical protein, conserved, Qn domains, PRK14951 domain (DNA polymerase III subunits gamma and tau, E= -3), kinetoplastid specific	ZUnknown	7898	21	1.down	yes	no	no	#N/A	#N/A	#N/A
Tb927.1.1500	hypothetical protein, conserved, repetiive (Q)n towards C-terminus	ZUnknown	33	4	No	yes	no	no	#N/A	#N/A	#N/A
Tb927.6.2860	hypothetical protein, conserved, WD40 repeats	ZUnknown	2637	3	No	no	no	no	#N/A	#N/A	#N/A
Tb927.5.1970	hypothetical protein, T. brucei-specific, no domains	ZUnknown	2022	3	No	no	no	no	#N/A	#N/A	#N/A
INTERACT WITH MKT1 or CFB1
Tb927.8.4700	amino acid transporter, putative (AATP6)	Amino.acid.transport	144	2	No	no	no	yes	#N/A	#N/A	#N/A
Tb927.11.17000	AIR9	Cell.cycle	541	2	No	no	no	yes	1.1	1.1	yes
Tb927.5.2900	histone deacetylase 4 (DAC4 HDAC4)	Chromatin	22	2	No	no	no	yes	0.5	0.5	yes
Tb927.9.10100	Possible histone methyltransferase: 7 SET domains.	Chromatin	2736	7	No	no	no	yes	1.1	1.1	yes
Tb927.11.3880	actin, putative (TRYPARP)	Cytoskeleton	1064	2	No	no	no	yes	#N/A	#N/A	#N/A
Tb927.11.11220	dynein heavy chain	Cytoskeleton	3601	3	No	no	no	yes	#N/A	#N/A	#N/A
Tb927.6.3150	Hydin,flagellar component	Cytoskeleton	3300	3	No	no	no	yes	#N/A	#N/A	#N/A
Tb927.6.870	myotubularin, putative	Cytoskeleton	38	2	No	no	no	yes	#N/A	#N/A	#N/A
Tb927.2.3660	paraflagellar rod protein PFC10	Cytoskeleton	1018	2	No	no	no	yes	#N/A	#N/A	#N/A
Tb927.6.3670	paraflagellar rod protein PFC8	Cytoskeleton	779	2	No	no	no	yes	#N/A	#N/A	#N/A
Tb927.1.1540	Tubulin/FtsZ family, putative	Cytoskeleton	289	3	No	no	no	yes	#N/A	#N/A	#N/A
Tb927.10.1990	major vault protein, putative (MVP)	Enzyme	2814	3	No	no	no	yes	#N/A	#N/A	#N/A
Tb927.7.1610	6-phosphofructo-2-kinase/fructose-2,6-biphosphatase, putative	Glucose.glycerol	3458	3	No	no	no	yes	#N/A	#N/A	#N/A
Tb927.7.1000	DNA repair and recombination helicase protein PIF8	Mito.DNA	1232	3	No	no	no	yes	#N/A	#N/A	#N/A
Tb927.7.3990	mitochondrial DNA polymerase I protein C (TbPOL1C)	Mito.DNA	205	2	No	no	no	yes	1.2	1.2	yes
Tb927.7.4440	hypothetical protein, conserved	Mito.pathway	1633	4	No	no	no	yes	#N/A	#N/A	#N/A
Tb927.11.7840	ribonucleoside-diphosphate reductase large chain (RNR1)	Nucleotides	1144	2	No	no	no	yes	#N/A	#N/A	#N/A
Tb927.8.1780	protein kinase, putative	Protein.kinase	14	2	No	no	no	yes	#N/A	#N/A	#N/A
Tb927.11.9190	protein kinase, putative	Protein.kinase	1954	4	No	no	no	yes	#N/A	#N/A	#N/A
Tb927.9.2350	serine/threonine protein kinase, putative	Protein.kinase	78	3	No	no	no	yes	#N/A	#N/A	#N/A
Tb927.4.4510	protein phosphatase 2C, putative	Protein.phosphatase	186	2	No	no	no	yes	#N/A	#N/A	#N/A
Tb927.3.3940	DRBD11	RNA.binding	6012	14	1.down	no	no	yes	6.6	6.6	#N/A
Tb927.7.5380	DRBD12	RNA.binding	3201	2	1.down	no	no	yes	#N/A	#N/A	#N/A
Tb927.3.3960	DRBD6A	RNA.binding	6012	5	2.up	no	yes	yes	#N/A	#N/A	#N/A
Tb927.10.11760	PUF6	RNA.binding	693	2	2.up	no	yes	yes	5.6	5.6	#N/A
Tb927.6.4050	ZC3H14	RNA.binding	2044	9	1.down	no	no	yes	#N/A	#N/A	#N/A
Tb927.8.6690	ATP-dependent DEAD/H DNA helicase recQ, putative	RNA.helicase	9333	7	No	no	no	yes	#N/A	#N/A	#N/A
Tb927.10.4570	EF2 elongation factor 2	Translation	6009	13	No	no	no	yes	#N/A	#N/A	#N/A
Tb927.11.14480	ubiquitin carboxyl-terminal hydrolase, putative	Ubiquitin.proteasome	469	2	No	no	no	yes	#N/A	#N/A	#N/A
Tb927.8.3660	protein transport protein Sec23 (SEC23.1)	Vesicular.transport	113	2	No	yes	no	yes	1.5	1.5	#N/A
Tb927.11.660	hypothetical protein, conserved. predicted zinc finger protein	Zinc.finger	22	2	No	no	no	yes	#N/A	#N/A	#N/A
Tb927.9.2130	hypothetical protein, conserved	ZUnknown	8907	4	No	yes	no	yes	#N/A	#N/A	#N/A
Tb927.7.3040	hypothetical protein, conserved	ZUnknown	299	8	No	no	no	yes	68.8	68.8	#N/A
Tb927.7.5890	hypothetical protein, conserved	ZUnknown	5824	3	No	no	no	yes	#N/A	#N/A	#N/A
Tb927.1.1470	hypothetical protein, conserved	ZUnknown	890	7	1.down	yes	no	yes	0.5	0.5	#N/A
Tb927.2.5480	hypothetical protein, conserved	ZUnknown	850	2	No	no	no	yes	#N/A	#N/A	#N/A
Tb927.4.4530	hypothetical protein, conserved	ZUnknown	244	3	No	yes	no	yes	#N/A	#N/A	#N/A
Tb927.10.15680	hypothetical protein, conserved	ZUnknown	3193	2	No	no	no	yes	#N/A	#N/A	#N/A
Tb927.11.4630	hypothetical protein, conserved	ZUnknown	335	6	No	no	no	yes	#N/A	#N/A	#N/A
Tb927.10.12590	hypothetical protein, conserved	ZUnknown	1001	2	No	no	no	yes	0.5	0.5	#N/A
Tb927.9.1510	hypothetical protein, conserved	ZUnknown	2232	2	No	no	no	yes	#N/A	#N/A	#N/A
Tb927.10.2050	hypothetical protein, conserved	ZUnknown	481	2	No	no	no	yes	#N/A	#N/A	#N/A
Tb927.9.13050	hypothetical protein, conserved	ZUnknown	241	2	No	no	no	yes	#N/A	#N/A	#N/A
Tb927.3.1190	hypothetical protein, conserved	ZUnknown	2477	3	No	no	no	yes	#N/A	#N/A	#N/A
Tb927.6.730	hypothetical protein, conserved	ZUnknown	6323	6	No	no	no	yes	#N/A	#N/A	#N/A
Tb927.10.14380	hypothetical protein, conserved	ZUnknown	19131	8	No	no	yes	yes	#N/A	#N/A	#N/A
Tb927.8.7800	hypothetical protein, conserved	ZUnknown	1510	4	No	yes	yes	yes	#N/A	#N/A	#N/A
Tb927.10.7350	hypothetical protein, conserved	ZUnknown	47311	7	No	no	yes	yes	#N/A	#N/A	#N/A
Tb927.6.620	hypothetical protein, conserved	ZUnknown	1231	5	No	no	yes	yes	#N/A	#N/A	#N/A
Tb927.10.10050	hypothetical protein, conserved, 8 TM domains	ZUnknown	4960	17	1.down	no	no	yes	#N/A	#N/A	#N/A
Tb927.5.1240	hypothetical protein, conserved, LicD family	ZUnknown	260	4	No	no	no	yes	#N/A	#N/A	#N/A
Tb927.8.940	hypothetical protein, conserved, no clear yeast or human matches	ZUnknown	2249	8	No	no	no	yes	#N/A	#N/A	#N/A
Tb927.9.7690	hypothetical protein, conserved, nucelotidyltransferase and poly(A) polymerase substrate binding domains	ZUnknown	3000	2	2.up	no	no	yes	4.5	4.5	#N/A
Tb927.5.1990	hypothetical protein, conserved, poly(Q) tracts	ZUnknown	43	2	2.up	yes	yes	no	#N/A	#N/A	#N/A

## Sheet: 3. Results 6 purifications MS
Accession no	Annotation	Class	TAP_RBP10 no RNase14-439	TAP-RBP10 noRNase 15-247 A	TAP-RBP10 noRNase 15-247 B	TAP_RBP10 +RNase 15-094	TAP-RBP10 +RNase 15-247 A	TAP-RBP10 +RNase 15-247 B	TAP-GFP_highest of 3 preparations
Tb927.9.6170	arginine kinase (AK) in cytosol and flagellum	Amino.acids	7	0	0	6	0	0	0
Tb927.10.3660	aspartate aminotransferase	Amino.acids	3	0	0	0	0	0	0
Tb927.7.5560	glucosamine-fructose-6-phosphate aminotransferase, putative	Amino.acids	2	0	0	0	0	0	0
Tb927.5.3800	glutamine hydrolysing (not ammonia-dependent) carbomoyl phosphate synthase, putative	Amino.acids	11	0	0	8	1	3	0
Tb927.7.5490	arginine N-methyltransferase, type III (PRMT7)	Arg.methylation	0	0	0	3	0	0	0
Tb927.7.3450	EF hand protein	Calcium	2	0	0	2	0	0	0
Tb927.11.17000	AIR9	Cell.cycle	15	3	4	19	4	5	0
Tb927.10.1070	CRK1 cdc2- like protein kinase	Cell.cycle	0	1	0	0	0	2	0
Tb927.7.1320	10 kDa heat shock protein, putative (HSP10)	Chaperone	0	0	0	2	0	0	0
Tb927.2.5980	ATP-dependent Clp protease subunit, heat shock protein 104 (HSP104)	Chaperone	14	0	3	3	9	8	5
Tb927.2.3030	ATP-dependent Clp protease subunit, heat shock protein 78 (HSP78)	Chaperone	6	4	11	2	17	13	23
Tb927.10.2290	chaperone protein DNAj, endoplasmatic reticulum	Chaperone	0	0	1	3	3	2	0
Tb927.9.12730	chaperone protein DNAj, endoplasmatic reticulum	Chaperone	0	4	6	0	5	3	3
Tb927.2.5160	chaperone protein DNAj, putative	Chaperone	3	1	1	8	6	6	0
Tb927.11.16740	chaperone protein DNAj, putative	Chaperone	0	0	0	0	0	2	0
Tb927.9.8410	chaperone protein DNAj, putative	Chaperone	0	4	4	2	3	2	3
Tb927.7.710	heat shock 70 kDa protein, putative (HSP70.4)	Chaperone	10	6	12	5	13	9	7
Tb927.11.11330	heat shock protein 70, major HSP70	Chaperone	36	36	51	24	56	40	45
Tb927.10.10890	heat shock protein 83, HSP83	Chaperone	6	0	0	0	0	0	0
Tb927.11.2650	heat shock protein 84, putative, mit HSp90	Chaperone	12	0	0	5	0	0	0
Tb927.7.2070	heat shock protein DNAJ, putative	Chaperone	0	0	0	3	0	0	0
Tb927.5.1520	heat shock protein HslU1, in mitochondrion	Chaperone	0	2	5	0	0	0	2
Tb927.11.12230	heat shock protein HslU2, in mitochondrion	Chaperone	0	0	1	0	1	1	5
Tb927.7.3630	TPR-repeat-containing chaperone protein DNAJ, putative	Chaperone	0	6	6	0	0	1	4
Tb927.11.16760	Tric complex alpha subunit (TCP-1-alpha)	Chaperone	2	2	1	0	1	0	0
Tb927.11.14250	Tric complex epsilon subunit (TCP-1-epsilon)	Chaperone	2	0	0	0	0	0	0
Tb927.9.11270	Tric complex eta subunit (TCP-1-eta)	Chaperone	2	0	0	0	0	0	0
Tb927.8.3150	Tric complex gamma subunit (TCP-1-gamma)	Chaperone	4	3	4	3	2	1	0
Tb927.11.3240	Tric complex zeta subunit (TCP-1-zeta)	Chaperone	15	16	14	6	10	6	1
Tb927.2.2190	histone deacetylase 3 (DAC3 or HDAC3)	Chromatin	2	0	0	2	0	0	0
Tb927.7.2820	histone H2A	Chromatin	4	2	2	0	0	0	2
Tb927.7.6360	histone H2A variant (h2aZ)	Chromatin	2	2	2	0	0	0	0
Tb927.10.10460	histone H2B	Chromatin	5	5	1	0	0	0	5
Tb927.11.7350	histone H2B variant (H2BVAR)	Chromatin	2	0	0	0	0	0	0
Tb927.1.2430	histone H3	Chromatin	2	159	143	0	216	195	114
Tb927.5.4170	histone H4	Chromatin	5	2	1	0	0	0	5
Tb927.9.11850	structural maintenance of chromosome 1 (SMC1)	Chromatin	2	0	0	0	0	0	0
Tb927.10.10340	structural maintenance of chromosome 2 (SMC2)	Chromatin	0	0	0	2	0	0	0
Tb927.5.3510	structural maintenance of chromosome 3 (SMC3)	Chromatin	0	0	0	2	0	0	0
Tb927.11.11680	2-oxoglutarate dehydrogenase E2 component, putative	Citric.acid.cycle	0	1	0	0	4	0	0
Tb927.9.5900	glutamate dehydrogenase (GDH)	Citric.acid.cycle	9	3	3	0	4	0	0
Tb927.9.8850	actin A	Cytoskeleton	12	10	11	7	16	15	2
Tb927.1.2340	alpha tubulin	Cytoskeleton	34	44	43	30	71	68	23
Tb927.1.2340	alpha tubulin	Cytoskeleton	34	44	43	30	71	68	23
Tb927.1.2330	beta tubulin	Cytoskeleton	34	0	0	0	0	0	0
Tb11.v5.0636	C-terminal motor kinesin	Cytoskeleton	0	0	0	4	0	0	0
Tb927.10.14890	C-terminal motor kinesin KIFC1	Cytoskeleton	14	9	12	0	2	2	10
Tb927.7.2650	CAP51V	Cytoskeleton	3	4	12	4	2	1	1
Tb927.11.1430	CMF2, T. brucei components of motile flagella (TbCMF2)	Cytoskeleton	8	0	0	0	0	0	0
Tb927.11.2430	dynein heavy chain DHC1b or DYNC2H2, cytoplasmic type	Cytoskeleton	9	6	0	19	0	1	3
Tb927.11.2270	dynein intermediate chain IC140 (IDA7)	Cytoskeleton	3	0	0	0	0	0	0
Tb927.11.16810	dynein light intermediate chain D1bLIC, putative	Cytoskeleton	0	4	0	0	1	1	4
Tb11.v5.0797	Flagellar calcium binding protein	Cytoskeleton	0	3	0	0	1	2	0
Tb927.8.5440	flagellar calcium-binding protein,24 kDa calflagin, (Tb-24)	Cytoskeleton	0	0	1	0	3	1	0
Tb927.3.1110	flagellar transport protein, putative (PIFTA1)	Cytoskeleton	8	3	3	0	4	4	2
Tb927.3.5490	flagellar transport protein, putative (PIFTB2)	Cytoskeleton	18	0	5	8	5	1	2
Tb927.3.3000	flagellar transport protein, putative (PIFTC3)	Cytoskeleton	18	6	8	8	6	8	3
Tb927.10.8940	Flagellum tageting protein KHARON1	Cytoskeleton	14	5	8	7	12	11	1
Tb927.10.15760	hypothetical protein, conserved, in flagellar proteomes, low homology to d tRNA methyltransferase of s: cerevisiae	Cytoskeleton	2	0	0	2	0	0	0
Tb927.11.2610	hypothetical protein, conserved, no domains, no yeast or human match	Cytoskeleton	6	7	16	7	6	7	7
Tb927.11.16830	IFT22 (was RABL5) (in UPF1-TAP)	Cytoskeleton	4	3	3	5	7	4	1
Tb927.10.5380	intraflagellar transport protein IFT122	Cytoskeleton	2	0	0	0	0	0	0
Tb927.10.14470	intraflagellar transport protein IFT140	Cytoskeleton	2	0	0	2	0	0	0
Tb927.10.1170	intraflagellar transport protein IFT172	Cytoskeleton	70	4	2	36	11	20	19
Tb927.6.3290	intraflagellar transport protein IFT20	Cytoskeleton	2	0	0	0	0	0	0
Tb927.6.3100	intraflagellar transport protein IFT46	Cytoskeleton	5	2	3	2	3	2	1
Tb927.10.14980	intraflagellar transport protein IFT52	Cytoskeleton	11	3	9	6	6	5	3
Tb927.10.11310	intraflagellar transport protein IFT55/IFT57	Cytoskeleton	10	6	6	7	6	5	4
Tb927.7.3370	intraflagellar transport protein IFT74	Cytoskeleton	20	1	9	8	6	6	2
Tb927.10.14990	intraflagellar transport protein IFT80/CHE2	Cytoskeleton	17	0	3	16	4	6	2
Tb927.10.2640	intraflagellar transport protein IFT81	Cytoskeleton	33	3	14	13	10	8	3
Tb927.11.1740	intraflagellar transport protein IFT88	Cytoskeleton	23	3	11	8	11	9	6
Tb927.6.4390	kinesin	Cytoskeleton	0	1	2	0	1	1	0
Tb927.6.1770	kinesin	Cytoskeleton	0	0	2	0	0	0	0
Tb927.11.2490	Kinesin-3	Cytoskeleton	3	0	0	2	0	0	0
Tb927.5.2090	kinesin, putative	Cytoskeleton	4	0	0	0	0	0	0
Tb927.9.7720	Member of IFT complex A, tetratricopeptide repeat protein	Cytoskeleton	4	0	0	0	0	0	0
Tb927.10.10360	microtubule-associated protein, putative	Cytoskeleton	6	0	0	0	0	0	0
Tb927.11.260	PIFTF6 ,predicted WD40 repeat	Cytoskeleton	3	0	0	0	0	0	0
Tb927.11.13230	TbVAP, flagellar attachment zone	Cytoskeleton	0	2	1	0	1	1	0
Tb927.1.640	BRCA2, acts in recombination, antigenic variation	DNA	2	0	0	0	0	0	0
Tb927.4.1330	DNA topoisomerase IB, large subunit	DNA	2	0	0	0	0	0	0
Tb927.5.1700	Kinesin-2, also "replication Factor A 28 kDa subunit".	DNA	0	0	0	3	0	0	1
Tb927.11.8210	RAD50 DNA repair-like protein	DNA	0	0	0	0	0	1	7
Tb927.11.9130	replication factor A, 51kDa subunit, putative	DNA	2	0	0	0	0	0	0
Tb927.11.5650	replication factor C large subunit, putative	DNA	0	1	2	3	2	1	0
Tb927.6.3890	replication factor C, subunit 2, putative	DNA	4	3	2	6	4	4	3
Tb927.9.12300	replication factor C, subunit 3, putative	DNA	2	2	1	3	2	3	1
Tb927.11.9550	replication factor C, subunit 4, putative	DNA	0	1	1	0	2	3	1
Tb927.10.7990	replication factor C, subunit 5, putative,ATPase, putative	DNA	2	2	1	7	3	2	0
Tb927.4.1270	ruvB-like DNA helicase, putative	DNA	0	6	5	0	3	3	3
Tb927.4.2000	ruvB-like DNA helicase, putative,ATP-dependent DNA helicase, putative	DNA	3	4	4	0	3	4	3
Tb927.11.13360	AAA ATPase, putative	Enzyme	10	4	6	0	0	0	5
Tb927.5.4460	major vault protein, putative (MVP)	Enzyme	6	0	0	0	0	0	0
Tb927.10.6310	major vault protein, putative (MVP)	Enzyme	4	0	0	0	0	0	0
Tb927.10.1990	major vault protein, putative (MVP)	Enzyme	2	0	0	0	0	0	0
Tb927.9.13380	phosphoinositide-binding protein, putative	Enzyme	8	0	0	3	0	0	0
Tb08.27P2.160	ESAG3 pseudogene	ESAG.pseudo	0	2	2	2	3	3	0
Tb09.v4.0154	ESAG3 pseudogene	ESAG.pseudo	0	0	0	0	2	2	0
Tb05.5K5.350	ESAG3 pseudogene	ESAG.pseudo	0	0	0	2	0	0	0
Tb11.45.0004	ESAG3 pseudogene	ESAG.pseudo	2	0	0	0	0	0	0
Tb927.7.5480	dihydrofolate reductase-thymidylate synthase (DHFR-TS)	Folate	0	2	5	0	0	0	0
Tb927.8.2520	Acetyl-CoA synthetase	Glucose.glycerol	2	0	0	0	0	0	0
Tb927.10.7090	alternative oxidase (AOX or TAO complex)	Glucose.glycerol	0	5	7	0	5	4	2
Tb927.3.3270	ATP-dependent phosphofructokinase (TbPFK)	Glucose.glycerol	34	74	75	21	81	67	46
Tb927.10.2890	enolase	Glucose.glycerol	2	0	0	0	0	0	2
Tb927.9.8720	fructose-1,6-bisphosphatase (FBPase)	Glucose.glycerol	0	6	4	0	1	0	0
Tb927.10.5620	fructose-bisphosphate aldolase, glycosomal (ALD)	Glucose.glycerol	30	61	71	0	51	41	43
Tb927.6.4280	glyceraldehyde 3-phosphate dehydrogenase, glycosomal (GAPDH)	Glucose.glycerol	21	94	107	17	92	83	59
Tb927.9.12570	glycerol kinase, glycosomal (glk1)	Glucose.glycerol	28	73	81	17	72	59	67
Tb927.11.7380	glycerol-3-phosphate dehydrogenase (FAD-dependent), mitochondrial, TAO complex	Glucose.glycerol	0	2	6	2	2	1	0
Tb927.8.3530	glycerol-3-phosphate dehydrogenase [NAD ], glycosomal	Glucose.glycerol	6	14	14	6	11	9	5
Tb927.10.15410	glycosomal malate dehydrogenase (gMDH)	Glucose.glycerol	0	0	1	0	2	0	0
Tb927.2.4210	glycosomal phosphoenolpyruvate carboxykinase (PEPCK)	Glucose.glycerol	0	14	18	0	26	18	0
Tb927.10.2010	hexokinase (HK1)	Glucose.glycerol	0	80	76	0	71	57	78
Tb927.10.2020	hexokinase (HK2)	Glucose.glycerol	0	72	73	2	64	50	72
Tb927.1.700	phosphoglycerate kinase (PGKC)	Glucose.glycerol	5	11	19	5	4	4	13
Tb927.9.3400	endo-beta-N-acetylglucosaminidase, putative	Glycans	5	0	0	7	0	0	0
Tb927.10.13780	GSK3-short glycogen synthase kinase 3	Glycans	3	1	2	0	2	1	0
Tb927.11.11520	PEX11 glycosomal membrane protein	Glycosome	0	4	2	0	2	1	0
Tb927.5.1100	PEX5 peroxisome targeting signal 1 receptor	Glycosome	4	0	0	0	0	0	0
Tb927.2.2510	voltage-dependent anion-selective channel VDAC	Ions	0	1	2	0	3	1	0
Tb927.10.660	2-oxoisovalerate dehydrogenase alpha subunit, putative	Lipids	2	0	0	0	0	0	0
Tb927.8.7100	acetyl-CoA carboxylase, putative	Lipids	3	5	0	3	2	9	9
Tb927.9.4200	fatty acyl CoA synthetase 2 (ACS2)	Lipids	2	0	0	0	0	0	0
Tb927.9.4210	fatty acyl CoA synthetase 3 (ACS3)	Lipids	0	0	1	0	0	0	6
Tb927.7.1240	Sphingosine kinase	Lipids	5	0	0	0	0	0	0
Tb927.11.11690	vacuolar ATP synthase subunit b, putative,v- ATPase B subunit,vacuolar proton pump B subunit	Lysosome	5	0	0	0	0	0	0
Tb927.10.2270	vacuolar protein sorting-associated protein 35, putative	Lysosome	16	0	0	2	0	0	0
Tb927.11.14290	vacuolar sorting protein, putative	Lysosome	2	0	0	0	0	0	0
Tb927.11.10010	vacuolar sorting-associated protein-like, putative	Lysosome	2	0	0	3	0	0	0
Tb927.10.6400	chaperonin HSP60, mitochondrial precursor	Mito.biogenesis	25	21	26	12	22	24	20
Tb927.6.3740	heat shock 70 kDa protein, mitochondrial precursor, putative	Mito.biogenesis	15	12	23	15	22	17	12
Tb927.2.4110	mitochondrial processing peptidase alpha subunit MPP alpha	Mito.biogenesis	0	0	0	2	0	0	0
Tb927.9.4520	mitochondrial processing peptidase, beta subunit, MMPbeta	Mito.biogenesis	2	0	0	0	0	0	0
Tb927.9.5590	DNA topoisomerase ii (TOP2)	Mito.DNA	3	0	0	0	0	0	0
Tb927.11.16400	kinetoplast DNA-associated protein, putative	Mito.DNA	2	0	0	0	0	0	0
Tb927.10.6070	universal minicircle sequence binding protein (UMSBP)	Mito.DNA	2	0	0	0	0	0	1
Tb927.3.3130	POMP24	Mito.membrane	6	0	0	3	0	0	0
Tb927.10.11930	beta-D-hydroxybutyrate dehydrogenase	Mito.pathway	0	0	0	3	0	0	0
Tb927.1.3950	D-alanine aminotransferase (ALAT)	Mito.pathway	0	0	0	3	0	0	0
Tb927.7.4440	hypothetical protein, conserved	Mito.pathway	0	0	0	0	2	0	0
Tb927.7.2990	hypothetical protein, conserved	Mito.pathway	4	3	4	0	7	2	2
Tb927.6.2010	hypothetical protein, conserved	Mito.pathway	2	5	5	0	4	2	5
Tb927.9.6910	hypothetical protein, conserved	Mito.pathway	2	0	0	2	0	0	0
Tb927.4.600	hypothetical protein, conserved	Mito.pathway	2	0	0	2	0	0	0
Tb927.10.9970	hypothetical protein, conserved	Mito.pathway	7	0	0	0	0	0	0
Tb927.3.4030	hypothetical protein, conserved	Mito.pathway	2	0	0	0	0	0	0
Tb927.10.7910	hypothetical protein, conserved	Mito.pathway	2	0	0	0	0	0	0
Tb927.11.4320	hypothetical protein, conserved, PF02622 DUF179	Mito.pathway	2	0	1	0	0	0	6
Tb927.11.6320	MRB1-associated protein???	Mito.pathway	0	1	3	0	0	0	0
Tb927.4.3020	ATP-dependent DEAH-box RNA helicase, putative	Mito.RNA	14	0	0	0	0	0	0
Tb927.11.7218	Component of mitochondrial complex containing the MERS1 NUDIX hydrolase	Mito.RNA	11	0	0	0	0	0	0
Tb927.7.2570	guide RNA associated protein, GAP2	Mito.RNA	21	3	3	0	2	0	1
Tb927.7.2570	guide RNA associated protein, GAP2	Mito.RNA	21	3	3	0	2	0	1
Tb927.11.15640	mitochondrial RNA binding complex 1 subunit, NUDIX hydrolase	Mito.RNA	17	0	0	0	0	0	0
Tb927.10.11870	mitochondrial RNA binding protein	Mito.RNA	2	0	0	0	0	0	0
Tb927.11.1710	mitochondrial RNA binding protein 1,gBP21, MRP1 (GBP21)	Mito.RNA	3	6	4	2	1	0	3
Tb927.11.13280	mitochondrial RNA binding protein 2 (GBP25)	Mito.RNA	4	9	10	3	2	0	5
Tb927.11.16860	mitochondrial RNA binding protein MRB subunit	Mito.RNA	6	3	5	0	0	0	0
Tb927.4.4160	mitochondrial RNA binding protein MRB4160 MRB complex component	Mito.RNA	32	1	2	2	1	0	0
Tb927.10.10130	MRB complex component mitochondrial RNA binding complex 1 subunit	Mito.RNA	6	0	0	0	0	0	0
Tb927.5.3010	MRB complex protein	Mito.RNA	18	3	3	0	0	0	0
Tb11.02.5390	MRB complex protein	Mito.RNA	34	0	0	0	0	0	0
Tb927.3.1590	MRB complex protein mitochondrial RNA binding complex 1 subunit	Mito.RNA	24	6	7	3	1	1	0
Tb927.2.1860	MRB complex protein mitochondrial RNA binding complex 1 subunit	Mito.RNA	9	0	0	0	0	0	0
Tb927.7.800	MRB complex protein mitochondrial RNA binding complex 1 subunit	Mito.RNA	4	0	0	0	0	0	0
Tb927.8.8180	MRB complex protein mitochondrial RNA binding complex 1 subunit	Mito.RNA	29	0	0	0	0	0	0
Tb927.8.8170	MRB8170, MRB1 complex	Mito.RNA	22	0	0	0	0	0	0
Tb927.2.3800	mRNA processing protein, putative GAP1 MRB complex protein	Mito.RNA	18	5	8	0	0	0	0
Tb927.10.10830	RGG2, MRB complex component	Mito.RNA	4	0	0	0	0	0	0
Tb927.4.1500	RNA editing associated helicase 2 (REH2) MRB 1 subunit	Mito.RNA	3	0	0	0	0	0	0
Tb927.2.3180	TbPPR1 mitochondrial RNA binding protein 1	Mito.RNA	3	0	0	0	0	0	0
Tb927.6.2230	TbRGG1	Mito.RNA	0	0	4	0	0	0	0
Tb927.10.13360	EF-Tu Mitochondrial elongation factor Tu	Mito.translation	3	0	0	0	0	0	0
Tb927.4.4720	KRIPP7/TbPPR7 Kinetoplast ribosomal PPR-repeat containing protein	Mito.translation	2	2	2	0	0	0	1
Tb927.7.4140	Mitchondrial LSU ribosomal protein	Mito.translation	6	2	2	2	3	0	0
Tb927.10.7380	Mitchondrial LSU ribosomal protein	Mito.translation	0	1	2	0	2	3	0
Tb927.10.11050	Mitchondrial LSU ribosomal protein	Mito.translation	0	0	1	0	2	2	0
Tb927.9.8290	Mitchondrial LSU ribosomal protein	Mito.translation	0	0	0	0	2	0	0
Tb927.9.3640	Mitchondrial LSU ribosomal protein	Mito.translation	2	0	0	0	2	0	1
Tb927.11.1630	Mitchondrial LSU ribosomal protein	Mito.translation	0	1	3	0	1	0	0
Tb927.3.1710	Mitchondrial LSU ribosomal protein	Mito.translation	0	2	1	0	0	0	0
Tb927.6.1440	Mitchondrial LSU ribosomal protein	Mito.translation	0	3	2	0	4	2	1
Tb927.5.3980	Mitchondrial LSU ribosomal protein	Mito.translation	4	3	4	2	4	3	2
Tb927.5.3110	Mitchondrial LSU ribosomal protein	Mito.translation	2	3	4	0	3	1	1
Tb927.5.4120	Mitchondrial LSU ribosomal protein	Mito.translation	0	1	1	2	2	1	1
Tb927.6.4080	Mitchondrial LSU ribosomal protein	Mito.translation	3	4	3	3	4	3	3
Tb927.11.10570	Mitchondrial LSU ribosomal protein	Mito.translation	3	4	3	0	5	1	1
Tb927.11.14980	Mitchondrial LSU ribosomal protein	Mito.translation	3	5	4	0	2	1	1
Tb927.7.2760	Mitchondrial LSU ribosomal protein	Mito.translation	0	1	1	0	2	1	1
Tb927.11.10170	Mitchondrial LSU ribosomal protein	Mito.translation	2	1	0	0	2	1	1
Tb927.11.5990	Mitchondrial LSU ribosomal protein	Mito.translation	0	1	3	0	1	1	1
Tb927.5.3410	Mitchondrial LSU ribosomal protein	Mito.translation	2	2	3	3	4	3	4
Tb927.6.4200	Mitchondrial LSU ribosomal protein	Mito.translation	5	5	6	0	4	3	4
Tb927.11.11630	Mitchondrial LSU ribosomal protein	Mito.translation	2	3	1	0	5	3	4
Tb927.11.4650	Mitchondrial LSU ribosomal protein	Mito.translation	0	3	3	0	5	2	3
Tb927.11.10080	Mitchondrial LSU ribosomal protein	Mito.translation	6	3	3	3	4	2	4
Tb927.4.4600	Mitchondrial LSU ribosomal protein	Mito.translation	2	4	7	0	4	2	4
Tb927.6.3930	Mitchondrial LSU ribosomal protein	Mito.translation	2	0	6	0	3	1	2
Tb927.9.7170	Mitchondrial LSU ribosomal protein	Mito.translation	4	4	7	3	6	2	6
Tb927.10.600	Mitchondrial LSU ribosomal protein	Mito.translation	3	6	8	0	3	1	4
Tb927.10.12050	Mitchondrial LSU ribosomal protein	Mito.translation	2	0	1	0	2	0	1
Tb927.11.6000	Mitchondrial LSU ribosomal protein	Mito.translation	4	4	9	2	3	0	3
Tb927.3.820	Mitchondrial LSU ribosomal protein	Mito.translation	2	1	2	0	1	0	2
Tb927.7.4710	Mitchondrial LSU ribosomal protein	Mito.translation	2	1	0	0	1	0	2
Tb927.7.7010	Mitchondrial LSU ribosomal protein	Mito.translation	3	2	1	0	1	0	1
Tb927.8.3170	Mitchondrial LSU ribosomal protein	Mito.translation	0	1	4	0	0	0	2
Tb927.7.6800	Mitchondrial LSU ribosomal protein	Mito.translation	0	3	2	0	2	0	1
Tb927.10.1870	Mitchondrial LSU ribosomal protein	Mito.translation	2	0	0	0	0	0	0
Tb927.8.5860	Mitchondrial LSU ribosomal protein 50S ribosomal protein L17, putative	Mito.translation	0	2	1	0	0	1	0
Tb927.4.1070	Mitchondrial LSU ribosomal protein L13, putative	Mito.translation	0	0	1	0	2	0	2
Tb927.7.3960	Mitchondrial LSU ribosomal protein L16, putative	Mito.translation	2	3	3	0	3	0	1
Tb927.7.3430	Mitchondrial LSU ribosome-associated cyclophilin type peptidyl-prolyl cis-trans isomerase, putative (PPIase)	Mito.translation	2	6	6	2	5	3	4
Tb927.11.9450	Mitchondrial LSU ribosome-associated cyclophilin type peptidyl-prolyl cis-trans isomerase, putative (PPIase)	Mito.translation	3	3	2	0	3	1	3
Tb927.10.380	PPR5 mitochondrial RNA binding protein 1	Mito.translation	2	0	0	0	0	0	0
Tb927.3.5610	ribosomal protein L3 mitochondrial, putative	Mito.translation	0	0	2	0	1	1	0
Tb927.10.14820	mitochondrial carrier protein, MCP5a	Mito.transport	0	0	0	0	0	0	1
Tb927.6.2640	importin alpha subunit, putative (TbKap60)	Nuclear.transport	0	1	2	2	0	1	0
Tb927.10.2370	LA	Nuclear.transport	8	0	0	0	0	0	0
Tb927.6.4950	mago nashi-like protein, putative	Nuclear.transport	0	0	0	3	0	0	0
Tb927.10.2240	NTF2-like domain, in Y14 TAP	Nuclear.transport	4	7	15	0	0	0	8
Tb927.11.15990	Nucleoporin (TbNup109)	Nuclear.transport	2	0	0	0	0	0	0
Tb927.10.7060	nucleoporin interacting component (NUP93), putative	Nuclear.transport	3	0	0	0	0	0	0
Tb927.3.1120	Ran or RTB2	Nuclear.transport	10	7	10	6	11	6	1
Tb927.2.5660	adenylate kinase, putative (ADKA)	Nucleotides	3	0	0	0	0	0	0
Tb927.10.830	adenylate kinase, putative (ADKB)	Nucleotides	3	0	0	0	0	0	0
Tb927.11.15750	AMP deaminase, putative	Nucleotides	0	0	0	2	0	0	0
Tb927.5.2080	guanosine monophosphate reductase, putative	Nucleotides	7	13	15	0	7	4	0
Tb927.10.1390	hypoxanthine-guanine phosphoribosyltransferase, putative	Nucleotides	0	11	14	0	0	0	5
Tb927.10.16120	inosine-5'-monophosphate dehydrogenase,IMP dehydrogenase	Nucleotides	26	31	31	0	0	0	11
Tb927.5.3810	orotidine-5-phosphate decarboxylase/orotate phosphoribosyltransferase, OMPDCase-OPRTase	Nucleotides	0	4	1	2	8	7	1
Tb927.7.7420	ATP synthase F1, alpha subunit	Ox.phosphorylation	0	1	1	4	2	0	0
Tb927.8.8330	calpain, putative,cysteine peptidase, putative	Protease	0	0	0	6	0	0	0
Tb927.8.3060	cytosolic leucyl aminopeptidase, putative,metallo-peptidase, Clan MF, Family M17	Protease	0	2	1	0	0	0	0
Tb927.11.3220	metacaspase, (MCA1)	Protease	2	0	0	0	0	0	0
Tb927.10.14770	AKB1 protein kinase	Protein.kinase	0	0	2	0	0	0	0
Tb927.5.800	CK1.2 casein kinase 1	Protein.kinase	0	2	4	0	0	2	0
Tb927.9.6560	protein kinase, putative	Protein.kinase	9	1	0	0	0	2	0
Tb927.7.3880	protein kinase, putative	Protein.kinase	4	0	0	4	0	0	0
Tb927.1.1530	protein kinase, putative	Protein.kinase	2	0	0	2	0	0	0
Tb927.4.3620	protein phosphatase 1, putative	Protein.phosphatase	0	0	0	2	0	0	0
Tb927.5.1660	protein phosphatase 2C, putative	Protein.phosphatase	0	3	4	0	0	0	8
Tb927.10.4180	TFIIF-stimulated CTD phosphatase, putative	Protein.phosphatase	4	0	2	4	1	1	0
Tb927.8.1990	peroxidoxin (TRYP2)	Redox	3	7	8	7	8	2	0
Tb927.2.4370	trypanothione synthetase (TRYS)	Redox	2	0	0	0	0	0	0
Tb927.9.5750	tryparedoxin peroxidase (TRYP1)	Redox	8	7	11	9	23	14	4
Tb11.v5.0214	retrotransposon hot spot (RHS) protein, putative	RHS	0	5	6	0	5	4	4
Tb927.1.190	retrotransposon hot spot protein (RHS, pseudogene)	RHS	3	9	12	0	4	3	6
Tb11.1790	retrotransposon hot spot protein (RHS, pseudogene), putative	RHS	0	5	3	0	6	6	0
Tb927.1.450	retrotransposon hot spot protein (RHS, pseudogene), putative	RHS	0	4	5	0	0	0	2
Tb927.2.820	retrotransposon hot spot protein (RHS1, pseudogene), putative	RHS	8	3	7	0	0	0	1
Tb11.1780	retrotransposon hot spot protein (RHS1, pseudogene), putative	RHS	0	5	6	0	2	0	1
Tb927.2.830	retrotransposon hot spot protein (RHS1, pseudogene), putative	RHS	2	0	0	0	0	0	0
Tb927.2.270	retrotransposon hot spot protein (RHS3, pseudogene), putative	RHS	5	6	5	0	0	0	2
Tb927.2.1140	retrotransposon hot spot protein (RHS3, pseudogene), putative	RHS	0	4	5	0	0	1	1
Tb927.2.1330	retrotransposon hot spot protein (RHS6, pseudogene), putative	RHS	7	3	4	0	4	3	3
Tb927.2.100	retrotransposon hot spot protein 1 (RHS1), putative	RHS	18	4	9	5	5	6	4
Tb927.2.280	retrotransposon hot spot protein 2 (RHS2), putative	RHS	14	15	20	0	2	1	3
Tb927.2.380	retrotransposon hot spot protein 2 (RHS2), putative	RHS	3	13	17	0	0	0	2
Tb927.2.400	retrotransposon hot spot protein 2 (RHS2), putative	RHS	0	0	0	3	0	0	0
Tb927.2.450	retrotransposon hot spot protein 4 (RHS4), putative	RHS	2	21	19	0	12	13	6
Tb927.1.120	retrotransposon hot spot protein 4 (RHS4), putative	RHS	25	39	37	7	17	19	10
Tb927.2.470	retrotransposon hot spot protein 4 (RHS4), putative	RHS	5	24	25	2	11	15	10
Tb927.2.340	retrotransposon hot spot protein 4 (RHS4), putative	RHS	0	20	24	0	0	0	10
Tb927.2.510	retrotransposon hot spot protein 4 (RHS4), putative	RHS	2	0	0	0	0	0	0
Tb927.1.420	retrotransposon hot spot protein 5 (RHS5), putative	RHS	2	7	7	0	8	7	4
Tb927.2.1080	retrotransposon hot spot protein 5 (RHS5), putative	RHS	9	0	0	0	0	0	0
Tb927.10.5360	40S ribosomal protein S10	Ribosome	4	18	19	4	14	11	11
Tb927.10.560	40S ribosomal protein S11	Ribosome	2	11	14	10	11	8	7
Tb927.1.3180	40S ribosomal protein S11	Ribosome	12	10	14	0	11	6	6
Tb927.10.8430	40S ribosomal protein S12	Ribosome	0	10	14	0	0	0	4
Tb927.10.15120	40S ribosomal protein S13	Ribosome	8	7	8	2	3	1	13
Tb927.6.4980	40S ribosomal protein S14	Ribosome	7	12	14	0	12	10	7
Tb11.0290	40S ribosomal protein S14	Ribosome	0	0	0	8	0	0	0
Tb927.7.2370	40S ribosomal protein S15	Ribosome	0	5	8	0	6	4	4
Tb927.7.2340	40S ribosomal protein S15	Ribosome	4	0	0	3	0	0	0
Tb927.11.6140	40S ribosomal protein S15A	Ribosome	9	13	13	5	10	4	5
Tb927.10.5330	40S ribosomal protein S15A	Ribosome	11	0	0	0	0	0	0
Tb927.7.1040	40S ribosomal protein S16	Ribosome	10	12	10	9	12	8	6
Tb927.11.11820	40S ribosomal protein S17	Ribosome	8	12	12	4	3	3	5
Tb927.10.5340	40S ribosomal protein S18	Ribosome	0	17	14	0	12	12	12
Tb927.4.1860	40S ribosomal protein S19	Ribosome	8	12	11	6	9	5	5
Tb927.10.14600	40S ribosomal protein S2	Ribosome	14	40	42	13	29	21	20
Tb927.10.1080	40S ribosomal protein S23	Ribosome	5	4	7	4	3	3	3
Tb927.10.7330	40S ribosomal protein S24E	Ribosome	9	12	12	4	8	3	4
Tb927.10.2840	40S ribosomal protein S25	Ribosome	2	3	4	0	2	2	5
Tb927.11.8200	40S ribosomal protein S26	Ribosome	4	5	4	2	3	2	2
Tb927.11.9720	40S ribosomal protein S27	Ribosome	6	8	6	4	8	3	4
Tb927.7.3680	40S ribosomal protein S27+ ubiquitin	Ribosome	0	4	3	0	0	0	3
Tb927.10.5030	40S ribosomal protein S27+ ubiquitin	Ribosome	2	0	0	2	0	0	0
Tb927.10.11540	40S ribosomal protein S3	Ribosome	0	26	24	8	20	20	16
Tb927.9.6070	40S ribosomal protein S3	Ribosome	13	0	0	0	0	0	0
Tb927.10.3940	40S ribosomal protein S3A	Ribosome	17	28	30	0	18	15	12
Tb927.11.3590	40S ribosomal protein S4	Ribosome	24	30	38	0	25	19	20
Tb927.11.6300	40S ribosomal protein S5	Ribosome	8	14	12	5	13	5	8
Tb927.10.190	40S ribosomal protein S6	Ribosome	3	17	15	3	8	6	5
Tb927.9.15360	40S ribosomal protein S6	Ribosome	11	20	18	0	11	7	6
Tb927.9.3990	40S ribosomal protein S7	Ribosome	18	22	26	11	21	14	14
Tb927.8.6150	40S ribosomal protein S8	Ribosome	9	10	15	4	5	4	9
Tb927.10.5610	40S ribosomal protein S9	Ribosome	12	13	15	5	10	7	10
Tb927.11.10790	40S ribosomal protein SA	Ribosome	0	21	20	2	5	4	9
Tb927.11.10910	40S ribosomal protein SA	Ribosome	10	0	0	0	0	0	0
Tb927.9.5690	60S acidic ribosomal protein	Ribosome	0	4	2	0	0	0	0
Tb927.10.10010	60S acidic ribosomal subunit	Ribosome	0	2	3	0	0	0	0
Tb927.11.2050	60S acidic ribosomal subunit	Ribosome	0	19	22	2	5	3	11
Tb927.11.2060	60S acidic ribosomal subunit	Ribosome	4	0	0	0	0	0	0
Tb927.9.8070	60S ribosomal protein L10	Ribosome	15	18	17	7	15	12	6
Tb927.10.13500	60S ribosomal protein L10a	Ribosome	0	28	27	5	2	3	0
Tb927.11.9710	60S ribosomal protein L10a	Ribosome	14	0	0	0	0	0	0
Tb927.9.7590	60S ribosomal protein L11	Ribosome	6	3	6	2	2	2	3
Tb927.8.6030	60S ribosomal protein L12	Ribosome	0	7	8	5	2	2	4
Tb927.9.14000	60S ribosomal protein L12	Ribosome	4	0	0	0	0	0	0
Tb927.3.3310	60S ribosomal protein L13	Ribosome	9	17	18	2	7	7	7
Tb927.4.3550	60S ribosomal protein L13a	Ribosome	7	14	16	5	10	9	3
Tb927.11.11230	60S ribosomal protein L14	Ribosome	10	15	15	6	7	5	4
Tb927.6.5040	60S ribosomal protein L15	Ribosome	4	8	7	0	2	2	3
Tb927.10.14580	60S ribosomal protein L17	Ribosome	0	16	15	6	12	7	4
Tb927.11.4820	60S ribosomal protein L17	Ribosome	9	0	0	0	0	0	0
Tb927.10.3840	60S ribosomal protein L18	Ribosome	0	17	17	8	11	8	5
Tb927.10.9880	60S ribosomal protein L18	Ribosome	0	13	17	3	10	6	4
Tb927.11.4300	60S ribosomal protein L18	Ribosome	10	0	0	0	0	0	0
Tb927.11.14130	60S ribosomal protein L18	Ribosome	9	0	0	0	0	0	0
Tb927.7.5000	60S ribosomal protein L19	Ribosome	5	6	6	0	4	2	3
Tb927.11.16280	60S ribosomal protein L2 L8	Ribosome	7	15	14	4	11	5	2
Tb927.11.680	60S ribosomal protein L21e	Ribosome	9	10	10	0	8	6	3
Tb927.4.1100	60S ribosomal protein L21e	Ribosome	0	0	0	8	0	0	1
Tb927.10.9800	60S ribosomal protein L22	Ribosome	5	0	0	2	0	0	0
Tb927.11.10160	60S ribosomal protein L22	Ribosome	0	0	0	2	0	0	1
Tb927.9.11380	60S ribosomal protein L23	Ribosome	11	11	11	9	11	10	7
Tb927.7.5170	60S ribosomal protein L23a or L25	Ribosome	12	13	12	8	10	10	9
Tb927.10.5460	60S ribosomal protein L24	Ribosome	6	9	10	2	5	1	1
Tb927.8.6180	60S ribosomal protein L26	Ribosome	0	9	10	2	2	1	2
Tb927.9.14370	60S ribosomal protein L26	Ribosome	4	0	0	0	0	0	0
Tb927.11.15880	60S ribosomal protein L27	Ribosome	10	6	7	2	5	2	4
Tb927.9.11470	60S ribosomal protein L27a	Ribosome	0	4	5	2	0	0	1
Tb927.9.11490	60S ribosomal protein L27a	Ribosome	4	0	0	0	0	0	0
Tb927.11.6180	60S ribosomal protein L28	Ribosome	5	5	5	4	4	2	4
Tb927.11.10030	60S ribosomal protein L29	Ribosome	2	0	0	0	0	0	0
Tb927.4.1790	60S ribosomal protein L3	Ribosome	19	43	32	5	8	6	10
Tb927.10.4110	60S ribosomal protein L30	Ribosome	9	7	9	5	9	3	1
Tb927.9.12200	60S ribosomal protein L31	Ribosome	8	14	13	0	7	6	2
Tb927.10.270	60S ribosomal protein L32	Ribosome	0	13	15	0	2	1	2
Tb927.9.15420	60S ribosomal protein L32	Ribosome	7	0	0	0	0	0	0
Tb927.10.12680	60S ribosomal protein L34	Ribosome	0	10	10	3	4	3	2
Tb927.11.9730	60S ribosomal protein L34	Ribosome	5	0	0	0	0	0	0
Tb927.9.1810	60S ribosomal protein L35	Ribosome	3	4	5	0	0	0	2
Tb927.4.2180	60S ribosomal protein L35a	Ribosome	13	10	9	4	5	0	2
Tb927.10.1590	60S ribosomal protein L36	Ribosome	0	7	5	2	4	3	2
Tb927.9.15210	60S ribosomal protein L36	Ribosome	6	0	0	0	0	0	0
Tb927.10.3280	60S ribosomal protein L38	Ribosome	3	1	4	4	2	1	1
Tb927.8.5260	60S ribosomal protein L39	Ribosome	0	2	1	0	0	0	0
Tb927.3.5050	60S ribosomal protein L4	Ribosome	18	41	40	11	19	18	14
Tb927.11.3230	60S ribosomal protein L44	Ribosome	4	2	3	0	1	1	0
Tb927.9.15110	60S ribosomal protein L5	Ribosome	0	9	12	4	9	9	3
Tb927.9.15150	60S ribosomal protein L5	Ribosome	6	0	0	0	0	0	0
Tb927.10.11390	60S ribosomal protein L6	Ribosome	7	23	22	6	11	5	5
Tb927.7.1730	60S ribosomal protein L7	Ribosome	13	20	25	4	13	9	9
Tb927.8.1330	60S ribosomal protein L7a	Ribosome	15	21	24	6	18	10	5
Tb927.10.1100	60S ribosomal protein L9	Ribosome	9	18	15	8	14	10	7
Tb927.7.270	ribosome biogenesis protein, putative	Ribosome	3	2	3	0	0	0	0
Tb927.11.4460	ALBA1	RNA.binding	3	2	2	3	2	3	0
Tb927.4.2040	ALBA3	RNA.binding	9	0	0	4	0	0	0
Tb927.4.2030	ALBA4	RNA.binding	0	5	5	0	6	4	5
Tb927.11.14090	DRBD18	RNA.binding	6	6	6	5	1	0	2
Tb927.9.13990	DRBD2	RNA.binding	19	3	4	0	0	0	0
Tb927.9.8740	DRBD3 (PTB1)	RNA.binding	9	0	2	6	1	2	0
Tb927.11.14100	DRBD4 (PTB2)	RNA.binding	6	5	5	2	1	0	0
Tb927.10.4430	PUF1	RNA.binding	2	1	2	0	1	2	0
Tb927.11.10810	PUF11	RNA.binding	17	0	0	0	0	0	0
Tb927.10.12660	PUF2	RNA.binding	3	0	0	0	0	0	0
Tb927.10.11760	PUF6	RNA.binding	11	0	1	0	3	3	0
Tb927.8.2780	RBP10	RNA.binding	16	26	34	11	36	30	5
Tb927.10.13720	RBP29	RNA.binding	2	0	0	0	0	0	0
Tb927.11.530	RBP3	RNA.binding	2	0	0	0	0	0	0
Tb927.11.3340	RBP34	RNA.binding	0	0	0	2	0	0	0
Tb927.6.4440	RBP42	RNA.binding	4	9	10	0	7	1	13
Tb927.11.7310	RNA binding protein, putative, RBD	RNA.binding	2	1	2	0	0	0	0
Tb927.6.2550	TRRM2	RNA.binding	9	0	0	0	0	0	0
Tb927.11.510	UBP2	RNA.binding	5	6	9	5	2	1	0
Tb927.9.9450	ZC3H28	RNA.binding	0	0	1	0	2	2	0
Tb927.10.12330	ZC3H34	RNA.binding	2	0	0	0	0	0	2
Tb927.10.14930	ZC3H39	RNA.binding	2	0	0	0	0	0	0
Tb927.10.14950	ZC3H40	RNA.binding	0	0	2	0	1	1	0
Tb927.11.1980	ZC3H41	RNA.binding	0	11	11	0	3	2	5
Tb927.4.1310	ZC3H9	RNA.binding	3	0	0	0	0	0	0
Tb927.10.10850	AGO1	RNA.degradation	23	2	5	5	0	2	0
Tb927.4.410	CAF40	RNA.degradation	3	3	5	4	5	4	1
Tb927.10.3990	DHH1	RNA.degradation	6	14	13	9	24	22	5
Tb927.8.3710	hypothetical protein, conserved, RNAse H ExoIII domain	RNA.degradation	4	0	0	0	0	0	0
Tb927.9.9060	LSM12	RNA.degradation	7	1	1	4	1	2	0
Tb927.6.4770	MKT1	RNA.degradation	5	0	1	0	2	3	0
Tb927.10.1510	NOT1	RNA.degradation	33	11	10	18	11	16	7
Tb927.8.1960	NOT11	RNA.degradation	0	2	2	0	2	2	1
Tb927.11.13970	PAN3	RNA.degradation	2	0	0	0	0	0	0
Tb927.8.4540	PBP1	RNA.degradation	3	1	1	0	1	2	0
Tb11.02.5380	RRP44	RNA.degradation	5	0	0	0	0	0	0
Tb927.5.2140	UPF1	RNA.degradation	23	0	0	0	0	0	0
Tb927.3.2600	ATP-dependent DEAD/H RNA helicase, putative, no clear yeast homologue	RNA.helicase	0	0	0	0	0	0	4
Tb927.6.740	ATP-dependent DEAD/H RNA helicase, putative, no clear yeast homologue, DRBD3 interaction	RNA.helicase	22	0	0	0	0	0	0
Tb927.4.3890	ATP-dependent DEAD/H RNA helicase, weak match to HsDDX39 (translation of structured mRNAs) no clear yeast homologue	RNA.helicase	5	3	2	7	2	3	1
Tb927.10.1490	MKT1-like	RNA.processing	24	1	1	6	2	3	0
Tb927.6.3690	pre-mRNA cleavage complex II Clp1-like, conserved	RNA.processing	3	0	0	0	0	0	0
Tb927.2.5240	PRP19-like protein, putative (TbPRP19)	RNA.processing	0	2	4	0	2	4	5
Tb927.6.2700	small nuclear ribonucleoprotein Sm-E	RNA.processing	0	0	0	2	0	0	0
Tb927.7.3120	small nuclear ribonucleoprotein SmD1	RNA.processing	2	0	0	0	0	0	0
Tb927.9.5150	SNU13 homologue. mRNA splciing and ribosome biogenesis	RNA.processing	2	0	0	0	0	0	0
Tb927.11.11850	splicing factor 3B subunit 1, SF3b(SAP)155	RNA.processing	6	5	5	0	0	0	0
Tb927.10.10700	splicing factor Prp31	RNA.processing	2	0	0	0	0	0	0
Tb927.8.900	splicing factor TSR1 (TSR1)	RNA.processing	6	4	4	5	3	4	2
Tb927.2.4710	TRRM1	RNA.processing	5	5	4	0	0	0	0
Tb927.10.3200	U2 splicing auxiliary factor, putative (U2AF35)	RNA.processing	4	7	6	2	2	3	0
Tb927.7.6980	U2 splicing factor putative, SF3b(SAP)130	RNA.processing	2	3	1	2	1	0	1
Tb927.11.8890	DNA-dependent RNA polymerases, putative (RPC19)	RNA.synthesis	0	0	0	2	0	0	0
Tb927.8.5090	DNA-directed RNA polymerase I largest subunit (RPA190)	RNA.synthesis	5	0	0	4	0	0	6
Tb927.4.3810	DNA-directed RNA polymerase II subunit 2, p(RPB2)	RNA.synthesis	5	2	1	0	1	0	0
Tb927.3.5500	DNA-directed RNA polymerase II subunit 3, putative, (RPB3)	RNA.synthesis	0	0	0	0	2	0	0
Tb927.10.15370	DNA-directed RNA polymerase, alpha subunit, putative, (RPC40)	RNA.synthesis	5	3	2	0	2	3	3
Tb927.11.630	RNA polymerase I second largest subunit (RPA134)	RNA.synthesis	8	2	1	10	1	2	5
Tb927.4.5020	RNA polymerase IIA largest subunit (RPB1)	RNA.synthesis	6	0	0	0	0	0	0
Tb927.3.3220	RNA polymerase-associated protein CTR9, putative	RNA.synthesis	2	0	0	0	0	0	0
Tb927.8.1510	ATP-dependent DEAD/H RNA helicase, putative Dbp3, ribosome biogenesis? Cis-spliced	rRNA.tRNA.process	3	4	8	0	0	0	0
Tb927.11.6790	BOP1/Erb1p	rRNA.tRNA.process	3	2	0	0	0	0	0
Tb927.10.7500	fibrillarin (NOP1)	rRNA.tRNA.process	0	2	2	0	1	1	0
Tb927.8.2080	hypothetical protein, conserved, tRNA ligase phosphodiesterase domain	rRNA.tRNA.process	0	0	0	2	0	0	0
Tb927.8.3750	nucleolar protein (Nop56 homologue)	rRNA.tRNA.process	7	4	6	0	3	2	0
Tb927.9.2470	nucleolar protein (NOP86)	rRNA.tRNA.process	3	2	1	0	1	1	0
Tb927.9.5320	nucleolar RNA binding protein, putative (28G16.220)	rRNA.tRNA.process	3	3	2	0	0	0	1
Tb927.5.4420	nucleolar RNA helicase 2 human, DDX50 Mouse	rRNA.tRNA.process	0	2	11	0	1	0	2
Tb927.9.11840	Pre-rRNA-processing protein PNO1, putative (PNO1)	rRNA.tRNA.process	0	2	1	0	0	2	0
Tb927.11.14020	RNA-binding protein (NRBD2)	rRNA.tRNA.process	12	11	13	4	6	5	8
Tb927.9.15060	rRNA processing protein EBP2, putative	rRNA.tRNA.process	0	1	3	0	0	0	0
Tb927.4.470	snoRNP protein GAR1, putative	rRNA.tRNA.process	2	0	0	0	0	0	0
Tb927.6.1900	U3/U14 snoRNA-associated small subunit rRNA processing protein, putative	rRNA.tRNA.process	0	0	1	0	0	0	3
Tb927.9.5100	cAMP-specific phosphodiesterase (PDEB2)	Signalling	4	0	0	0	0	0	0
Tb927.11.4900	guanine nucleotide-binding beta subunit-like protein,G-protein (beta)-like protein,beta transducin-like protein	Signalling	8	3	5	7	3	1	3
Tb05.5K5.150	small GTP-binding protein, putative	Signalling	0	2	2	5	2	3	0
Tb927.3.1840	3-oxo-5-alpha-steroid 4-dehydrogenase, putative	Sterols	0	4	2	0	3	2	0
Tb927.10.14550	DED1-1, ATP-dependent DEAD/H RNA helicase, VASA homologue	Translation	7	4	7	2	0	1	2
Tb927.9.12510	DED1-2, ATP-dependent DEAD/H RNA helicase, DED1-2	Translation	8	8	14	2	2	2	7
Tb927.9.10710	EF1 alpha, elongation factor 1-alpha, putative,hsp70 subfamily B suppressor 1	Translation	0	83	73	0	64	68	73
Tb927.10.2100	EF1-alpha elongation factor 1-alpha, (TEF1)	Translation	24	0	0	0	0	0	2
Tb927.10.4560	EF2 elongation factor 2	Translation	22	5	4	14	8	10	1
Tb927.8.4390	eIF-2B GDP-GTP exchange factor, putative	Translation	0	2	1	0	0	0	0
Tb927.10.4640	eIF-3L	Translation	0	0	2	0	0	0	0
Tb927.5.3120	eIF2 beta	Translation	0	0	1	0	2	2	0
Tb927.11.11570	eIF2B subunit (epsilon)	Translation	3	0	0	0	0	0	0
Tb927.7.6090	eIF3a	Translation	0	0	5	0	0	0	0
Tb927.3.1680	eIF3F	Translation	0	0	2	0	0	0	1
Tb927.8.1190	eIF3H	Translation	0	2	2	0	0	0	1
Tb927.9.4680	eIF4A1	Translation	7	2	1	4	4	2	0
Tb927.11.11770	eIF4E3	Translation	3	0	0	0	0	0	0
Tb927.6.1870	eIF4E4	Translation	0	2	6	0	0	0	1
Tb927.7.1670	eIF4E6	Translation	6	0	0	3	0	0	0
Tb927.8.4820	eIF4G3	Translation	2	1	7	0	0	0	1
Tb927.11.10560	eIF4G4	Translation	9	0	2	0	2	2	0
Tb927.8.4500	eIF4G5	Translation	20	0	0	2	0	0	0
Tb927.10.2770	eIF5	Translation	5	8	12	0	6	6	5
Tb927.11.2300	ERF1 eukaryotic peptide chain release factor subunit 1, putative	Translation	0	2	2	0	0	0	2
Tb927.11.6160	ERF3 eukaryotic release factor 3, putative	Translation	5	0	0	0	0	0	0
Tb927.11.14590	G5-IP eIF4G5 interacting protein	Translation	3	0	0	0	0	0	0
Tb927.10.13280	GCN1 homologue, possibly involved in translation control	Translation	2	0	0	4	0	0	0
Tb927.2.3620	GTP-binding elongation factor Tu family, putative	Translation	2	0	0	0	0	0	0
Tb927.2.3780	IF2 translation initiation factor IF-2, putative	Translation	0	0	0	2	0	0	0
Tb927.9.9290	PABP1	Translation	21	12	22	5	3	4	2
Tb927.9.10770	PABP2	Translation	32	16	23	6	10	7	4
Tb927.10.6800	RBG1, associated with translating ribosomes	Translation	3	0	0	2	0	0	0
Tb927.4.4490	multidrug resistance protein E,p-glycoprotein (MRPE)	Transporter	2	0	0	0	0	0	0
Tb927.3.5520	26S proteasome regulatory non-ATPase subunit (RPN1)	Ubiquitin.proteasome	23	3	0	11	12	19	1
Tb927.2.1890	E2-like ubiquitin-conjugation enzyme (ATG3)	Ubiquitin.proteasome	2	0	0	0	0	0	0
Tb927.11.14330	hypothetical protein, conserved, ARM repeat, Zn binding, HECT E3 ligase	Ubiquitin.proteasome	4	0	0	0	0	0	0
Tb927.11.9920	polyubiquitin, putative	Ubiquitin.proteasome	5	1	2	0	2	2	3
Tb927.10.3520	protease regulatory ATPase subunit 4, putative (RPT4)	Ubiquitin.proteasome	4	0	2	5	12	7	0
Tb927.7.2500	proteasome regulatory ATPase subunit 1 (RPT1)	Ubiquitin.proteasome	2	0	1	0	5	2	0
Tb927.11.3740	proteasome regulatory ATPase subunit 2 (RPT2)	Ubiquitin.proteasome	7	3	3	4	7	4	1
Tb927.6.1090	proteasome regulatory ATPase subunit 3 (RPT3)	Ubiquitin.proteasome	5	2	1	7	14	11	0
Tb927.7.2550	proteasome regulatory ATPase subunit 5 (RPT5)	Ubiquitin.proteasome	3	0	1	3	3	1	0
Tb927.11.14430	proteasome regulatory non-ATP-ase subunit (RPN1)	Ubiquitin.proteasome	2	0	0	0	3	0	0
Tb927.8.570	proteasome regulatory non-ATP-ase subunit 10 (RPN10)	Ubiquitin.proteasome	2	3	0	4	3	3	0
Tb927.11.9220	proteasome regulatory non-ATP-ase subunit 2 (RPN2)	Ubiquitin.proteasome	13	2	2	6	5	6	0
Tb927.11.2130	proteasome regulatory non-ATP-ase subunit 3 (RPN3)	Ubiquitin.proteasome	4	1	1	6	8	8	0
Tb927.10.1550	proteasome regulatory non-ATP-ase subunit 5,)RPN5)	Ubiquitin.proteasome	9	1	2	7	7	8	0
Tb927.11.16030	proteasome regulatory non-ATP-ase subunit 7 (RPN7)	Ubiquitin.proteasome	0	0	0	6	6	3	0
Tb927.2.2440	proteasome regulatory non-ATPase subunit 6 (RPN6)	Ubiquitin.proteasome	9	4	4	11	5	3	1
Tb927.10.14530	proteasome regulatory non-ATPase subunit 8 RPN8)	Ubiquitin.proteasome	3	1	1	4	6	5	0
Tb927.10.15720	Proteasome regulatory subunit (RPN9)	Ubiquitin.proteasome	7	3	3	10	9	9	1
Tb927.10.9740	Proteasome regulatory subunit (RPT6)	Ubiquitin.proteasome	2	0	0	12	8	4	0
Tb927.10.2980	Proteasome regulatory subunit, (RPN11)	Ubiquitin.proteasome	5	0	1	3	2	3	1
Tb927.8.1590	TOM1, HECT ubiquitin-protein ligase involved in mRNA export from nucleus	Ubiquitin.proteasome	6	0	0	0	0	0	0
Tb927.9.5520	ubiquitin carboxyl-terminal hydrolase, Clan CA cysteine peptidase, family C12, putative	Ubiquitin.proteasome	4	0	0	2	0	0	0
Tb927.9.14470	ubiquitin carboxyl-terminal hydrolase, Clan CA cysteine peptidase, family C12, putative	Ubiquitin.proteasome	2	0	0	2	0	0	0
Tb927.9.12650	ubiquitin-activating enzyme e1, putative (UBA2)	Ubiquitin.proteasome	3	0	0	0	0	0	0
Tb927.11.4130	ubiquitin-like protein, putative	Ubiquitin.proteasome	3	0	0	0	0	0	0
Tb927.10.8040	adaptin complex AP1 beta subunit (BAD1)	Vesicular.transport	0	0	0	2	0	0	0
Tb927.7.3180	adaptin complex AP1 mu subunit	Vesicular.transport	0	0	0	3	0	0	0
Tb927.9.7230	ADP-ribosylation factor-like protein, putative (ARL1B)	Vesicular.transport	2	0	0	0	0	0	0
Tb927.6.3650	ADP-ribosylation factor, putative	Vesicular.transport	6	6	6	5	7	6	0
Tb927.9.13650	ADP-ribosylation factor, putative	Vesicular.transport	3	0	0	0	0	0	0
Tb927.11.7460	BiP	Vesicular.transport	10	11	25	15	26	15	10
Tb927.10.6050	clathrin heavy chain (CHC)	Vesicular.transport	21	6	2	11	2	3	0
Tb927.2.6050	coatamer beta-prime subunit beta prime COP	Vesicular.transport	4	0	0	0	0	0	0
Tb927.4.450	coatomer alpha subunit, putative (TbCoatomerAlpha)	Vesicular.transport	3	0	0	0	0	0	0
Tb927.1.2570	coatomer beta subunit (beta-coP)	Vesicular.transport	6	0	0	0	0	0	0
Tb927.11.11900	coatomer gamma subunit, (Gamma-COP)	Vesicular.transport	12	0	0	2	0	0	0
Tb927.3.3850	hypothetical protein, conserved, Sec23-binding domain of Sec16, matsche yeast proline-rich domain proteins associated with actin organisation	Vesicular.transport	4	0	0	0	0	0	1
Tb927.4.2070	Myosin-like protein, possibly ER-Golgi vesicular transport	Vesicular.transport	0	0	0	2	0	0	0
Tb927.10.14180	protein transport protein Sec13, putative	Vesicular.transport	4	0	0	0	0	0	0
Tb927.10.7740	protein transport protein Sec23 (SEC23.2)	Vesicular.transport	4	0	0	0	0	0	0
Tb927.3.1210	protein transport protein Sec24 (SEC24.1)	Vesicular.transport	8	0	0	5	0	0	0
Tb927.11.6170	protein transport protein Sec31, putative,cytosolic coat protein, putative	Vesicular.transport	11	0	0	0	0	0	0
Tb927.5.4500	ras-like small GTPase, putative (TbSAR1)	Vesicular.transport	3	0	0	0	0	0	0
Tb927.10.12960	ras-related protein rab-5,small GTPase, putative (RAB5A)	Vesicular.transport	2	3	0	4	5	3	0
Tb927.6.3500	RME8 endosomal trafficking protein, clathrin-associated	Vesicular.transport	2	0	0	2	0	0	0
Tb927.11.2110	SNF7 domain protein transport endosome-lysosome	Vesicular.transport	6	0	0	0	0	0	0
Tb927.8.5030	trafficking protein particle complex subunit 3, (TRAPP) component, Bet3	Vesicular.transport	2	0	0	2	0	0	0
Tb927.9.12150	transport protein particle (TRAPP) subunit, putative	Vesicular.transport	0	0	0	2	0	0	0
Tb927.1.1560	vesicular-fusion protein nsf, putative,N-ethylmaleimide sensitive factor (NsF)	Vesicular.transport	8	0	0	0	2	0	0
Tb927.1.1700	AATF protein, putative	ZUnknown	0	0	2	0	0	0	0
Tb927.4.1300	Amidinotransferase superfamily protein	ZUnknown	3	0	0	2	0	0	0
Tb927.10.12820	Cysteine proteinase domains by interpro but not NCBI	ZUnknown	18	3	3	11	5	8	0
Tb10.v4.0053	hypothetical protein	ZUnknown	0	7	6	5	8	7	3
Tb11.1380	hypothetical protein	ZUnknown	0	0	0	3	0	0	0
Tb927.10.12030	hypothetical protein, conserved	ZUnknown	3	1	0	0	2	1	0
Tb927.10.13250	hypothetical protein, conserved	ZUnknown	2	0	0	0	2	4	0
Tb927.11.1840	hypothetical protein, conserved	ZUnknown	3	1	2	0	3	1	0
Tb927.11.4210	hypothetical protein, conserved	ZUnknown	4	0	3	4	4	1	0
Tb927.3.1800	hypothetical protein, conserved	ZUnknown	2	2	1	0	0	0	0
Tb927.4.4670	hypothetical protein, conserved	ZUnknown	4	3	1	0	0	1	0
Tb927.5.2530	hypothetical protein, conserved	ZUnknown	2	2	4	0	1	1	0
Tb927.6.1470	hypothetical protein, conserved	ZUnknown	2	2	3	0	1	1	0
Tb927.6.5070	hypothetical protein, conserved	ZUnknown	3	2	2	5	2	3	0
Tb927.11.6430	hypothetical protein, conserved	ZUnknown	0	2	5	0	2	4	0
Tb927.10.11370	hypothetical protein, conserved	ZUnknown	0	0	1	0	3	0	0
Tb927.2.2950	hypothetical protein, conserved	ZUnknown	0	2	1	0	0	0	0
Tb927.1.3910	hypothetical protein, conserved	ZUnknown	0	0	1	0	2	0	0
Tb927.10.12430	hypothetical protein, conserved	ZUnknown	0	1	2	0	0	0	0
Tb927.8.1980	hypothetical protein, conserved	ZUnknown	0	0	2	0	0	0	0
Tb927.11.15140	hypothetical protein, conserved	ZUnknown	4	9	10	4	14	12	4
Tb927.11.720	hypothetical protein, conserved	ZUnknown	3	6	7	0	6	5	7
Tb927.3.3300	hypothetical protein, conserved	ZUnknown	2	9	5	0	1	1	1
Tb927.7.7460	hypothetical protein, conserved	ZUnknown	0	3	4	0	1	1	1
Tb927.10.11230	hypothetical protein, conserved	ZUnknown	0	1	1	0	2	2	2
Tb927.7.1620	hypothetical protein, conserved	ZUnknown	0	3	0	0	1	1	1
Tb927.10.15830	hypothetical protein, conserved	ZUnknown	2	1	2	0	3	1	3
Tb927.2.5810	hypothetical protein, conserved	ZUnknown	3	1	0	0	0	0	4
Tb927.7.3040	hypothetical protein, conserved	ZUnknown	3	0	3	0	1	0	3
Tb927.7.5090	hypothetical protein, conserved	ZUnknown	0	0	0	0	0	0	2
Tb927.7.2240	hypothetical protein, conserved	ZUnknown	0	0	6	0	0	0	2
Tb927.3.3110	hypothetical protein, conserved	ZUnknown	0	1	1	0	0	0	2
Tb927.9.11940	hypothetical protein, conserved	ZUnknown	0	0	0	2	0	0	0
Tb927.8.5900	hypothetical protein, conserved	ZUnknown	0	0	0	2	0	0	0
Tb927.10.5810	hypothetical protein, conserved	ZUnknown	7	0	0	3	0	0	0
Tb927.9.7520	hypothetical protein, conserved	ZUnknown	0	0	0	2	0	0	0
Tb927.3.5020	hypothetical protein, conserved	ZUnknown	3	0	0	4	0	0	0
Tb927.9.12070	hypothetical protein, conserved	ZUnknown	0	0	0	2	0	0	0
Tb927.7.5850	hypothetical protein, conserved	ZUnknown	4	0	0	0	0	0	0
Tb927.8.1210	hypothetical protein, conserved	ZUnknown	2	0	0	0	0	0	0
Tb927.6.1430	hypothetical protein, conserved	ZUnknown	2	0	0	0	0	0	0
Tb927.7.4500	hypothetical protein, conserved	ZUnknown	9	0	0	0	0	0	0
Tb927.8.3410	hypothetical protein, conserved	ZUnknown	6	0	0	0	0	0	0
Tb927.11.11790	hypothetical protein, conserved R3H putative ss nucleic acid binding domain	ZUnknown	2	0	0	0	0	0	0
Tb927.11.2140	hypothetical protein, conserved, 2 cAMP-binding-like domains, RNAi inhibit BS, a litle PC	ZUnknown	3	0	0	0	0	0	0
Tb927.4.3400	hypothetical protein, conserved, ARM repeat	ZUnknown	3	2	3	2	2	2	0
Tb927.11.6420	hypothetical protein, conserved, ARM repeats	ZUnknown	2	0	0	0	0	0	0
Tb927.1.1670	hypothetical protein, conserved, armadillo repeats	ZUnknown	64	55	51	68	94	95	0
Tb927.10.14320	hypothetical protein, conserved, armadillo repeats	ZUnknown	0	2	1	0	0	1	0
Tb927.9.12890	hypothetical protein, conserved, Atrophin-1 domain	ZUnknown	4	1	2	0	0	0	0
Tb927.9.7110	hypothetical protein, conserved, best match to human NP_065767 GRAM domain protein (membrane association)	ZUnknown	0	0	0	3	0	0	0
Tb927.11.6440	hypothetical protein, conserved, Bromodomain and poly(Q), often in TAP MS, low similarity to coiled-coil proteins and hook proteins (cytoskeletal linkers)	ZUnknown	4	6	4	2	3	2	8
Tb927.8.6360	hypothetical protein, conserved, ConA like and SPRY domain	ZUnknown	2	2	0	0	2	1	2
Tb927.8.1500	hypothetical protein, conserved, copurifies with MKT1	ZUnknown	0	1	2	0	1	0	4
Tb927.3.1620	hypothetical protein, conserved, domain of TRAPPC ER-Golgi subunit	ZUnknown	5	0	0	0	0	0	0
Tb927.11.3510	hypothetical protein, conserved, in MCM-BP-TAP	ZUnknown	9	0	0	0	0	0	1
Tb927.11.2250	hypothetical protein, conserved, kineto-specific	ZUnknown	0	3	2	0	2	1	3
Tb927.7.3080	hypothetical protein, conserved, kinetoplastid-specific	ZUnknown	0	3	3	0	1	0	1
Tb927.10.15310	hypothetical protein, conserved, linked to melarsoprol resistance, no yeast/human by NCBI	ZUnknown	2	0	0	0	0	0	0
Tb927.10.2190	hypothetical protein, conserved, N-terminal DUF667, C-terminal poly(Q), no yeast or human match	ZUnknown	5	2	3	0	6	5	0
Tb927.5.2320	hypothetical protein, conserved, NatC terminal acetyltransferase domain	ZUnknown	3	0	0	7	0	0	0
Tb927.9.13970	hypothetical protein, conserved, no domains	ZUnknown	3	2	3	3	6	11	4
Tb927.11.280	hypothetical protein, conserved, no domains	ZUnknown	2	0	0	0	0	0	0
Tb927.11.10200	hypothetical protein, conserved, no domains, K-specific	ZUnknown	2	0	0	0	0	0	0
Tb927.3.2050	hypothetical protein, conserved, no domains, poly(Q) tracts, K-specific	ZUnknown	5	0	0	0	0	0	0
Tb927.10.13790	hypothetical protein, conserved, no human or yeast homologue	ZUnknown	0	5	10	0	1	0	20
Tb927.10.14700	hypothetical protein, conserved, no human or yeast homologue	ZUnknown	0	3	3	0	0	0	2
Tb927.9.9550	hypothetical protein, conserved, no yeast or human match	ZUnknown	0	2	2	0	2	1	0
Tb927.7.3550	hypothetical protein, conserved, no yeast or human match	ZUnknown	2	2	1	0	1	1	2
Tb927.10.13800	hypothetical protein, conserved, no yeast or human match	ZUnknown	0	0	2	0	0	0	1
Tb11.0840	hypothetical protein, conserved, no yeast or human match	ZUnknown	0	0	0	2	0	0	0
Tb927.9.8820	hypothetical protein, conserved, no yeast or human match	ZUnknown	4	0	0	0	0	0	2
Tb927.7.2780	hypothetical protein, conserved, no yeast/human match	ZUnknown	2	1	1	3	2	2	0
Tb927.4.3060	hypothetical protein, conserved, PLP dependent transferases like domain	ZUnknown	2	0	0	0	0	0	0
Tb927.10.1970	hypothetical protein, conserved, RNI, TPR, CHAT domains (caspase associated with TPRs)	ZUnknown	3	0	0	0	0	0	0
Tb927.8.5070	hypothetical protein, conserved, Sm-like	ZUnknown	2	0	0	0	0	0	0
Tb927.7.2170	hypothetical protein, conserved, telomere repeat dimerization domain	ZUnknown	3	0	0	0	0	0	0
Tb927.3.1010	hypothetical protein, conserved, Trypanosoma-specific	ZUnknown	0	8	7	0	7	6	6
Tb927.6.2860	hypothetical protein, conserved, WD40 repeats	ZUnknown	3	0	0	5	0	0	0
Tb927.9.13440	hypothetical protein, RNI-like and WD40 domain	ZUnknown	5	0	0	0	0	0	0
Tb927.9.10790	hypothetical protein, trypanosoma-specific	ZUnknown	0	0	0	0	2	1	1
Tb927.10.15540	predicted VPS53-like domain protein	ZUnknown	2	0	0	0	0	0	0

## Sheet: 4. Data Y2H
gene	read-geneLocation (threshold >6aa)	#reads from RBP10 bait (threshold >10)	ORF length	AA of fusion protein	No locations (threshold is >1 per ORF)	pGAD control read-geneLocation	maximum #reads from pGAD control (threshold >4)	pGAD control No +ve fragments
Tb927.9.10100	4155	215	4350	65	3	2019	4	1
Tb927.8.910	1200	12	1398	66	17	447	7	2
Tb927.6.940	825	35	1044	73	2	#N/A	#N/A	#N/A
Tb927.6.930	855	35	1074	73	2	#N/A	#N/A	#N/A
Tb927.6.940	822	152	1044	74	2	#N/A	#N/A	#N/A
Tb927.6.930	852	152	1074	74	2	#N/A	#N/A	#N/A
Tb927.5.1970	606	10	828	74	5	225	6	1
Tb927.9.10140	2241	10	2466	75	2	#N/A	#N/A	#N/A
Tb927.8.6080	771	35	1002	77	2	#N/A	#N/A	#N/A
Tb927.10.2050	999	31	1239	80	2	#N/A	#N/A	#N/A
Tb927.11.11220	12483	3601	12729	82	3	1578	5	1
Tb927.9.10140	2220	1064	2466	82	2	#N/A	#N/A	#N/A
Tb927.10.10050	3417	3920	3666	83	16	1812	8	2
Tb927.10.10050	3402	489	3666	88	16	1812	8	2
Tb927.6.200	3501	76	3765	88	2	#N/A	#N/A	#N/A
Tb927.11.14480	1062	349	1329	89	2	#N/A	#N/A	#N/A
Tb927.6.4720	348	745	618	90	9	#N/A	#N/A	#N/A
Tb927.10.10050	3393	677	3666	91	16	1812	8	2
Tb927.11.14480	1047	469	1329	94	2	#N/A	#N/A	#N/A
Tb927.6.5010	873	10	1155	94	7	#N/A	#N/A	#N/A
Tb927.10.2050	945	481	1239	98	2	#N/A	#N/A	#N/A
Tb927.1.1470	1461	322	1758	99	7	#N/A	#N/A	#N/A
Tb927.8.6080	690	245	1002	104	2	#N/A	#N/A	#N/A
Tb927.8.7800	3288	409	3603	105	4	#N/A	#N/A	#N/A
Tb927.11.11220	12411	24	12729	106	3	1578	5	1
Tb927.6.4720	294	182	618	108	9	#N/A	#N/A	#N/A
Tb927.5.1970	498	1040	828	110	5	225	6	1
Tb927.10.5680	849	8012	1185	112	3	849	4	1
Tb927.8.7800	3267	1510	3603	112	4	#N/A	#N/A	#N/A
Tb927.3.2990	273	12	609	112	2	273	108	1
Tb927.11.15640	843	367	1188	115	4	#N/A	#N/A	#N/A
Tb927.7.3040	1563	46	1908	115	8	#N/A	#N/A	#N/A
Tb927.11.11220	12381	1920	12729	116	3	1578	5	1
Tb927.6.4720	267	1090	618	117	9	#N/A	#N/A	#N/A
Tb927.4.4530	3072	15	3426	118	3	#N/A	#N/A	#N/A
Tb927.11.4630	966	335	1323	119	6	#N/A	#N/A	#N/A
Tb927.8.910	1041	27	1398	119	17	447	7	2
Tb927.6.4720	258	531	618	120	9	#N/A	#N/A	#N/A
Tb927.7.1620	540	994	903	121	2	#N/A	#N/A	#N/A
Tb927.8.2780	558	122	921	121	7	#N/A	#N/A	#N/A
Tb927.11.2890	1569	109	1932	121	7	45	4	1
Tb927.6.4720	252	1058	618	122	9	#N/A	#N/A	#N/A
Tb927.5.1240	690	193	1059	123	4	#N/A	#N/A	#N/A
Tb927.1.1500	1623	16	1995	124	4	1329	7	1
Tb927.7.4440	504	1153	879	125	4	504	4	1
Tb927.1.1500	1617	18	1995	126	4	1329	7	1
Tb927.1.4560	1206	15	1584	126	4	#N/A	#N/A	#N/A
Tb927.1.4580	1206	15	1584	126	4	#N/A	#N/A	#N/A
Tb927.1.4600	1206	15	1584	126	4	#N/A	#N/A	#N/A
Tb927.1.4630	1206	15	1584	126	4	#N/A	#N/A	#N/A
Tb927.7.1610	1566	3458	1947	127	2	1566	4	1
Tb927.7.3040	1518	35	1908	130	8	#N/A	#N/A	#N/A
Tb09.v4.0109	306	12	699	131	2	#N/A	#N/A	#N/A
Tb927.11.4630	924	157	1323	133	6	#N/A	#N/A	#N/A
Tb927.6.4720	210	2234	618	136	9	#N/A	#N/A	#N/A
Tb927.7.1620	495	1018	903	136	2	#N/A	#N/A	#N/A
Tb927.7.3040	1500	28	1908	136	8	#N/A	#N/A	#N/A
Tb927.8.910	984	19	1398	138	17	447	7	2
Tb927.1.1420	1575	185	1992	139	2	#N/A	#N/A	#N/A
Tb927.6.5010	738	33	1155	139	7	#N/A	#N/A	#N/A
Tb927.6.3930	864	10	1281	139	2	#N/A	#N/A	#N/A
Tb927.10.10050	3240	22	3666	142	16	1812	8	2
Tb927.7.3990	4521	62	4950	143	2	3183	23	2
Tb927.11.15640	756	48	1188	144	4	#N/A	#N/A	#N/A
Tb927.6.990	915	2059	1350	145	55	#N/A	#N/A	#N/A
Tb927.6.1000	915	2059	1350	145	56	#N/A	#N/A	#N/A
Tb927.6.1030	915	2059	1350	145	56	#N/A	#N/A	#N/A
Tb927.6.1040	915	2059	1350	145	56	#N/A	#N/A	#N/A
Tb927.6.1050	915	2059	1350	145	56	#N/A	#N/A	#N/A
Tb927.6.1060	915	2059	1350	145	56	#N/A	#N/A	#N/A
Tb927.9.4360	975	306	1410	145	3	#N/A	#N/A	#N/A
Tb927.6.4720	183	137	618	145	9	#N/A	#N/A	#N/A
Tb927.6.4050	387	76	822	145	6	417	12	2
Tb927.7.3040	1473	27	1908	145	8	#N/A	#N/A	#N/A
Tb927.6.2860	930	2637	1368	146	2	#N/A	#N/A	#N/A
Tb927.6.1010	915	2059	1353	146	56	483	17	42
Tb927.6.960	915	2059	1353	146	56	#N/A	#N/A	#N/A
Tb927.6.970	915	2059	1353	146	56	#N/A	#N/A	#N/A
Tb927.6.980	915	2059	1353	146	56	#N/A	#N/A	#N/A
Tb927.6.1020	915	2059	1353	146	57	#N/A	#N/A	#N/A
Tb927.10.4570	2103	1972	2541	146	12	2289	5	1
Tb927.10.4560	2103	1972	2541	146	12	#N/A	#N/A	#N/A
Tb927.6.4050	378	336	822	148	6	417	12	2
Tb927.5.1240	615	11	1059	148	4	#N/A	#N/A	#N/A
Tb927.11.4630	876	22	1323	149	6	#N/A	#N/A	#N/A
Tb927.10.12590	2352	172	2802	150	2	1062	5	1
Tb927.6.3930	828	60	1281	151	2	#N/A	#N/A	#N/A
Tb927.7.4440	420	272	879	153	4	504	4	1
Tb927.4.4530	2964	244	3426	154	3	#N/A	#N/A	#N/A
Tb927.6.4050	357	1494	822	155	6	417	12	2
Tb927.9.4360	939	194	1410	157	3	#N/A	#N/A	#N/A
Tb927.6.4050	348	645	822	158	6	417	12	2
Tb927.10.4570	2067	410	2541	158	12	2289	5	1
Tb927.10.4560	2067	410	2541	158	12	#N/A	#N/A	#N/A
Tb927.1.4650	957	10	1431	158	2	954	20	7
Tb927.1.4650	954	16	1431	159	2	954	20	7
Tb927.9.4360	930	243	1410	160	3	#N/A	#N/A	#N/A
Tb927.11.4630	840	85	1323	161	6	#N/A	#N/A	#N/A
Tb927.6.4050	336	2044	822	162	6	417	12	2
Tb927.6.2860	876	199	1368	164	2	#N/A	#N/A	#N/A
Tb927.8.6650	1509	22	2001	164	10	702	6	1
Tb927.8.6650	1506	32	2001	165	10	702	6	1
Tb927.10.4570	2043	2669	2541	166	12	2289	5	1
Tb927.10.4560	2043	2669	2541	166	12	#N/A	#N/A	#N/A
Tb927.6.990	849	17	1350	167	55	#N/A	#N/A	#N/A
Tb927.6.1000	849	17	1350	167	56	#N/A	#N/A	#N/A
Tb927.6.1030	849	17	1350	167	56	#N/A	#N/A	#N/A
Tb927.6.1040	849	17	1350	167	56	#N/A	#N/A	#N/A
Tb927.6.1050	849	17	1350	167	56	#N/A	#N/A	#N/A
Tb927.6.1060	849	17	1350	167	56	#N/A	#N/A	#N/A
Tb927.11.4630	819	18	1323	168	6	#N/A	#N/A	#N/A
Tb927.6.990	846	18	1350	168	55	#N/A	#N/A	#N/A
Tb927.6.1000	846	18	1350	168	56	#N/A	#N/A	#N/A
Tb927.6.1030	846	18	1350	168	56	#N/A	#N/A	#N/A
Tb927.6.1040	846	18	1350	168	56	#N/A	#N/A	#N/A
Tb927.6.1050	846	18	1350	168	56	#N/A	#N/A	#N/A
Tb927.6.1060	846	18	1350	168	56	#N/A	#N/A	#N/A
Tb927.6.1010	849	17	1353	168	56	483	17	42
Tb927.6.960	849	17	1353	168	56	#N/A	#N/A	#N/A
Tb927.6.970	849	17	1353	168	56	#N/A	#N/A	#N/A
Tb927.6.980	849	17	1353	168	56	#N/A	#N/A	#N/A
Tb927.6.1020	849	17	1353	168	57	#N/A	#N/A	#N/A
Tb927.10.4570	2034	480	2541	169	12	2289	5	1
Tb927.10.4560	2034	480	2541	169	12	#N/A	#N/A	#N/A
Tb927.8.2780	414	48	921	169	7	#N/A	#N/A	#N/A
Tb927.6.1010	846	18	1353	169	56	483	17	42
Tb927.6.960	846	18	1353	169	56	#N/A	#N/A	#N/A
Tb927.6.970	846	18	1353	169	56	#N/A	#N/A	#N/A
Tb927.6.980	846	18	1353	169	56	#N/A	#N/A	#N/A
Tb927.6.1020	846	18	1353	169	57	#N/A	#N/A	#N/A
Tb927.10.4570	2028	793	2541	171	12	2289	5	1
Tb927.10.4560	2028	793	2541	171	12	#N/A	#N/A	#N/A
Tb927.1.4540	1071	14	1584	171	3	1047	23	23
Tb927.1.4560	1071	14	1584	171	4	#N/A	#N/A	#N/A
Tb927.1.4580	1071	14	1584	171	4	#N/A	#N/A	#N/A
Tb927.1.4600	1071	14	1584	171	4	#N/A	#N/A	#N/A
Tb927.1.4630	1071	14	1584	171	4	#N/A	#N/A	#N/A
Tb927.7.4440	363	347	879	172	4	504	4	1
Tb927.10.4570	2022	456	2541	173	12	2289	5	1
Tb927.10.4560	2022	456	2541	173	12	#N/A	#N/A	#N/A
Tb927.6.990	828	4247	1350	174	55	#N/A	#N/A	#N/A
Tb927.6.1000	828	4247	1350	174	56	#N/A	#N/A	#N/A
Tb927.6.1030	828	4247	1350	174	56	#N/A	#N/A	#N/A
Tb927.6.1040	828	4247	1350	174	56	#N/A	#N/A	#N/A
Tb927.6.1050	828	4247	1350	174	56	#N/A	#N/A	#N/A
Tb927.6.1060	828	4247	1350	174	56	#N/A	#N/A	#N/A
Tb927.10.4570	2019	2034	2541	174	12	2289	5	1
Tb927.10.4560	2019	2034	2541	174	12	#N/A	#N/A	#N/A
Tb927.9.1680	312	200	834	174	2	#N/A	#N/A	#N/A
Tb927.6.1010	828	4247	1353	175	56	483	17	42
Tb927.6.960	828	4247	1353	175	56	#N/A	#N/A	#N/A
Tb927.6.970	828	4247	1353	175	56	#N/A	#N/A	#N/A
Tb927.6.980	828	4247	1353	175	56	#N/A	#N/A	#N/A
Tb927.6.1020	828	4247	1353	175	57	#N/A	#N/A	#N/A
Tb927.6.990	825	3594	1350	175	55	#N/A	#N/A	#N/A
Tb927.6.1000	825	3594	1350	175	56	#N/A	#N/A	#N/A
Tb927.6.1030	825	3594	1350	175	56	#N/A	#N/A	#N/A
Tb927.6.1040	825	3594	1350	175	56	#N/A	#N/A	#N/A
Tb927.6.1050	825	3594	1350	175	56	#N/A	#N/A	#N/A
Tb927.6.1060	825	3594	1350	175	56	#N/A	#N/A	#N/A
Tb927.9.1680	309	912	834	175	2	#N/A	#N/A	#N/A
Tb927.7.3040	1383	28	1908	175	8	#N/A	#N/A	#N/A
Tb927.5.1240	534	21	1059	175	4	#N/A	#N/A	#N/A
Tb927.6.1010	825	3594	1353	176	56	483	17	42
Tb927.6.960	825	3594	1353	176	56	#N/A	#N/A	#N/A
Tb927.6.970	825	3594	1353	176	56	#N/A	#N/A	#N/A
Tb927.6.980	825	3594	1353	176	56	#N/A	#N/A	#N/A
Tb927.6.1020	825	3594	1353	176	57	#N/A	#N/A	#N/A
Tb927.8.6650	1473	22	2001	176	10	702	6	1
Tb927.11.15640	660	14	1188	176	4	#N/A	#N/A	#N/A
Tb927.11.4630	792	288	1323	177	6	#N/A	#N/A	#N/A
Tb927.6.990	816	11	1350	178	55	#N/A	#N/A	#N/A
Tb927.6.1000	816	11	1350	178	56	#N/A	#N/A	#N/A
Tb927.6.1030	816	11	1350	178	56	#N/A	#N/A	#N/A
Tb927.6.1040	816	11	1350	178	56	#N/A	#N/A	#N/A
Tb927.6.1050	816	11	1350	178	56	#N/A	#N/A	#N/A
Tb927.6.1060	816	11	1350	178	56	#N/A	#N/A	#N/A
Tb927.6.1010	816	11	1353	179	56	483	17	42
Tb927.6.960	816	11	1353	179	56	#N/A	#N/A	#N/A
Tb927.6.970	816	11	1353	179	56	#N/A	#N/A	#N/A
Tb927.6.980	816	11	1353	179	56	#N/A	#N/A	#N/A
Tb927.6.1020	816	11	1353	179	57	#N/A	#N/A	#N/A
Tb927.11.9190	3573	1954	4113	180	4	3618	5	4
Tb927.7.3040	1365	13	1908	181	8	#N/A	#N/A	#N/A
Tb927.7.1610	1401	2624	1947	182	2	1566	4	1
Tb927.5.1240	513	260	1059	182	4	#N/A	#N/A	#N/A
Tb927.11.15640	639	2848	1188	183	4	#N/A	#N/A	#N/A
Tb927.10.4570	1992	268	2541	183	12	2289	5	1
Tb927.10.4560	1992	268	2541	183	12	#N/A	#N/A	#N/A
Tb927.6.990	801	45	1350	183	55	#N/A	#N/A	#N/A
Tb927.6.1000	801	45	1350	183	56	#N/A	#N/A	#N/A
Tb927.6.1030	801	45	1350	183	56	#N/A	#N/A	#N/A
Tb927.6.1040	801	45	1350	183	56	#N/A	#N/A	#N/A
Tb927.6.1050	801	45	1350	183	56	#N/A	#N/A	#N/A
Tb927.6.1060	801	45	1350	183	56	#N/A	#N/A	#N/A
Tb927.6.1010	801	45	1353	184	56	483	17	42
Tb927.6.960	801	45	1353	184	56	#N/A	#N/A	#N/A
Tb927.6.970	801	45	1353	184	56	#N/A	#N/A	#N/A
Tb927.6.980	801	45	1353	184	56	#N/A	#N/A	#N/A
Tb927.6.1020	801	45	1353	184	57	#N/A	#N/A	#N/A
Tb927.6.990	795	7614	1350	185	55	#N/A	#N/A	#N/A
Tb927.6.1000	795	7614	1350	185	56	#N/A	#N/A	#N/A
Tb927.6.1030	795	7614	1350	185	56	#N/A	#N/A	#N/A
Tb927.6.1040	795	7614	1350	185	56	#N/A	#N/A	#N/A
Tb927.6.1050	795	7614	1350	185	56	#N/A	#N/A	#N/A
Tb927.6.1060	795	7614	1350	185	56	#N/A	#N/A	#N/A
Tb927.7.2400	723	355	1278	185	2	#N/A	#N/A	#N/A
Tb927.6.5010	600	13	1155	185	7	#N/A	#N/A	#N/A
Tb927.6.1010	795	7614	1353	186	56	483	17	42
Tb927.6.960	795	7614	1353	186	56	#N/A	#N/A	#N/A
Tb927.6.970	795	7614	1353	186	56	#N/A	#N/A	#N/A
Tb927.6.980	795	7614	1353	186	56	#N/A	#N/A	#N/A
Tb927.6.1020	795	7614	1353	186	57	#N/A	#N/A	#N/A
Tb927.6.4720	57	749	618	187	9	#N/A	#N/A	#N/A
Tb927.4.2080	2157	11	2721	188	2	#N/A	#N/A	#N/A
Tb927.3.2990	39	42	609	190	2	273	108	1
Tb927.6.200	3195	40	3765	190	2	#N/A	#N/A	#N/A
Tb927.6.990	777	14	1350	191	55	#N/A	#N/A	#N/A
Tb927.6.1000	777	14	1350	191	56	#N/A	#N/A	#N/A
Tb927.6.1030	777	14	1350	191	56	#N/A	#N/A	#N/A
Tb927.6.1040	777	14	1350	191	56	#N/A	#N/A	#N/A
Tb927.6.1050	777	14	1350	191	56	#N/A	#N/A	#N/A
Tb927.6.1060	777	14	1350	191	56	#N/A	#N/A	#N/A
Tb927.8.6650	1425	512	2001	192	10	702	6	1
Tb927.4.4530	2850	225	3426	192	3	#N/A	#N/A	#N/A
Tb927.6.990	774	15	1350	192	55	#N/A	#N/A	#N/A
Tb927.6.1000	774	15	1350	192	56	#N/A	#N/A	#N/A
Tb927.6.1030	774	15	1350	192	56	#N/A	#N/A	#N/A
Tb927.6.1040	774	15	1350	192	56	#N/A	#N/A	#N/A
Tb927.6.1050	774	15	1350	192	56	#N/A	#N/A	#N/A
Tb927.6.1060	774	15	1350	192	56	#N/A	#N/A	#N/A
Tb927.6.1010	777	14	1353	192	56	483	17	42
Tb927.6.960	777	14	1353	192	56	#N/A	#N/A	#N/A
Tb927.6.970	777	14	1353	192	56	#N/A	#N/A	#N/A
Tb927.6.980	777	14	1353	192	56	#N/A	#N/A	#N/A
Tb927.6.1020	777	14	1353	192	57	#N/A	#N/A	#N/A
Tb927.6.1010	774	15	1353	193	56	483	17	42
Tb927.6.960	774	15	1353	193	56	#N/A	#N/A	#N/A
Tb927.6.970	774	15	1353	193	56	#N/A	#N/A	#N/A
Tb927.6.980	774	15	1353	193	56	#N/A	#N/A	#N/A
Tb927.6.1020	774	15	1353	193	57	#N/A	#N/A	#N/A
Tb927.6.4050	231	774	822	197	6	417	12	2
Tb927.7.2680	1536	15	2127	197	13	1431	6	3
Tb927.6.990	759	13	1350	197	55	#N/A	#N/A	#N/A
Tb927.6.1000	759	13	1350	197	56	#N/A	#N/A	#N/A
Tb927.6.1030	759	13	1350	197	56	#N/A	#N/A	#N/A
Tb927.6.1040	759	13	1350	197	56	#N/A	#N/A	#N/A
Tb927.6.1050	759	13	1350	197	56	#N/A	#N/A	#N/A
Tb927.6.1060	759	13	1350	197	56	#N/A	#N/A	#N/A
Tb927.6.990	756	6443	1350	198	55	#N/A	#N/A	#N/A
Tb927.6.1000	756	6443	1350	198	56	#N/A	#N/A	#N/A
Tb927.6.1030	756	6443	1350	198	56	#N/A	#N/A	#N/A
Tb927.6.1040	756	6443	1350	198	56	#N/A	#N/A	#N/A
Tb927.6.1050	756	6443	1350	198	56	#N/A	#N/A	#N/A
Tb927.6.1060	756	6443	1350	198	56	#N/A	#N/A	#N/A
Tb927.11.9190	3519	805	4113	198	4	3618	5	4
Tb927.8.4710	783	31	1377	198	2	#N/A	#N/A	#N/A
Tb927.8.4720	783	31	1377	198	2	#N/A	#N/A	#N/A
Tb927.8.4730	783	31	1377	198	2	#N/A	#N/A	#N/A
Tb927.8.4740	783	31	1377	198	2	#N/A	#N/A	#N/A
Tb927.8.4700	1005	31	1599	198	2	1014	4	1
Tb927.6.1010	759	13	1353	198	56	483	17	42
Tb927.6.960	759	13	1353	198	56	#N/A	#N/A	#N/A
Tb927.6.970	759	13	1353	198	56	#N/A	#N/A	#N/A
Tb927.6.980	759	13	1353	198	56	#N/A	#N/A	#N/A
Tb927.6.1020	759	13	1353	198	57	#N/A	#N/A	#N/A
Tb927.6.1010	756	6443	1353	199	56	483	17	42
Tb927.6.960	756	6443	1353	199	56	#N/A	#N/A	#N/A
Tb927.6.970	756	6443	1353	199	56	#N/A	#N/A	#N/A
Tb927.6.980	756	6443	1353	199	56	#N/A	#N/A	#N/A
Tb927.6.1020	756	6443	1353	199	57	#N/A	#N/A	#N/A
Tb927.8.4710	780	144	1377	199	2	#N/A	#N/A	#N/A
Tb927.8.4720	780	144	1377	199	2	#N/A	#N/A	#N/A
Tb927.8.4730	780	144	1377	199	2	#N/A	#N/A	#N/A
Tb927.8.4740	780	144	1377	199	2	#N/A	#N/A	#N/A
Tb927.8.4700	1002	144	1599	199	2	1014	4	1
Tb927.5.1970	225	2022	828	201	5	225	6	1
Tb927.6.4720	12	416	618	202	9	#N/A	#N/A	#N/A
Tb927.7.2680	1521	16	2127	202	13	1431	6	3
Tb927.7.2680	1518	9485	2127	203	13	1431	6	3
Tb927.3.3060	306	40	915	203	4	#N/A	#N/A	#N/A
Tb927.6.990	732	570	1350	206	55	#N/A	#N/A	#N/A
Tb927.6.1000	732	570	1350	206	56	#N/A	#N/A	#N/A
Tb927.6.1030	732	570	1350	206	56	#N/A	#N/A	#N/A
Tb927.6.1040	732	570	1350	206	56	#N/A	#N/A	#N/A
Tb927.6.1050	732	570	1350	206	56	#N/A	#N/A	#N/A
Tb927.6.1060	732	570	1350	206	56	#N/A	#N/A	#N/A
Tb927.7.3990	4332	205	4950	206	2	3183	23	2
Tb927.6.1010	732	570	1353	207	56	483	17	42
Tb927.6.960	732	570	1353	207	56	#N/A	#N/A	#N/A
Tb927.6.970	732	570	1353	207	56	#N/A	#N/A	#N/A
Tb927.6.980	732	570	1353	207	56	#N/A	#N/A	#N/A
Tb927.6.1020	732	570	1353	207	57	#N/A	#N/A	#N/A
Tb09.v4.0109	75	1399	699	208	2	#N/A	#N/A	#N/A
Tb927.11.2890	1302	32	1932	210	7	45	4	1
Tb927.10.4570	1902	1806	2541	213	12	2289	5	1
Tb927.10.4560	1902	1806	2541	213	12	#N/A	#N/A	#N/A
Tb927.8.1610	1107	1325	1746	213	4	#N/A	#N/A	#N/A
Tb927.8.1620	1125	1325	1764	213	4	1572	7	7
Tb927.8.1630	1125	1325	1764	213	4	#N/A	#N/A	#N/A
Tb927.8.1640	1125	1325	1764	213	4	#N/A	#N/A	#N/A
Tb927.7.5380	1161	516	1800	213	2	594	4	1
Tb927.10.14380	1947	18	2586	213	4	1926	7	1
Tb927.1.1540	1314	44	1956	214	3	#N/A	#N/A	#N/A
Tb927.10.14380	1944	28	2586	214	4	1926	7	1
Tb927.8.1610	1101	712	1746	215	4	#N/A	#N/A	#N/A
Tb927.8.1620	1119	712	1764	215	4	1572	7	7
Tb927.8.1630	1119	712	1764	215	4	#N/A	#N/A	#N/A
Tb927.8.1640	1119	712	1764	215	4	#N/A	#N/A	#N/A
Tb927.6.990	699	6833	1350	217	55	#N/A	#N/A	#N/A
Tb927.6.1000	699	6833	1350	217	56	#N/A	#N/A	#N/A
Tb927.6.1030	699	6833	1350	217	56	#N/A	#N/A	#N/A
Tb927.6.1040	699	6833	1350	217	56	#N/A	#N/A	#N/A
Tb927.6.1050	699	6833	1350	217	56	#N/A	#N/A	#N/A
Tb927.6.1060	699	6833	1350	217	56	#N/A	#N/A	#N/A
Tb927.8.1610	1095	251	1746	217	4	#N/A	#N/A	#N/A
Tb927.8.1620	1113	251	1764	217	4	1572	7	7
Tb927.8.1630	1113	251	1764	217	4	#N/A	#N/A	#N/A
Tb927.8.1640	1113	251	1764	217	4	#N/A	#N/A	#N/A
Tb927.11.10500	642	57	1293	217	2	#N/A	#N/A	#N/A
Tb927.6.1010	699	6833	1353	218	56	483	17	42
Tb927.6.960	699	6833	1353	218	56	#N/A	#N/A	#N/A
Tb927.6.970	699	6833	1353	218	56	#N/A	#N/A	#N/A
Tb927.6.980	699	6833	1353	218	56	#N/A	#N/A	#N/A
Tb927.6.1020	699	6833	1353	218	57	#N/A	#N/A	#N/A
Tb927.10.5680	531	650	1185	218	3	849	4	1
Tb927.8.6650	1347	14	2001	218	10	702	6	1
Tb927.10.14380	1929	25	2586	219	4	1926	7	1
Tb927.10.14380	1926	19131	2586	220	4	1926	7	1
Tb927.1.1500	1329	33	1995	222	4	1329	7	1
Tb927.10.12590	2133	1001	2802	223	2	1062	5	1
Tb927.2.3440	150	1740	822	224	2	#N/A	#N/A	#N/A
Tb927.7.3040	1236	299	1908	224	8	#N/A	#N/A	#N/A
Tb927.7.4440	204	1633	879	225	4	504	4	1
Tb927.8.910	723	277	1398	225	17	447	7	2
Tb927.6.5010	480	103	1155	225	7	#N/A	#N/A	#N/A
Tb927.7.2680	1452	19	2127	225	13	1431	6	3
Tb927.7.1000	1404	394	2082	226	3	504	5	1
Tb927.4.400	477	232	1155	226	4	#N/A	#N/A	#N/A
Tb927.7.2680	1449	10	2127	226	13	1431	6	3
Tb927.3.3940	1098	383	1782	228	13	465	7	2
Tb927.8.2780	237	69	921	228	7	#N/A	#N/A	#N/A
Tb927.11.3880	615	1064	1302	229	2	1218	5	1
Tb927.2.3440	135	1009	822	229	2	#N/A	#N/A	#N/A
Tb927.1.4540	897	10	1584	229	3	1047	23	23
Tb927.1.4560	897	10	1584	229	4	#N/A	#N/A	#N/A
Tb927.1.4580	897	10	1584	229	4	#N/A	#N/A	#N/A
Tb927.1.4600	897	10	1584	229	4	#N/A	#N/A	#N/A
Tb927.1.4630	897	10	1584	229	4	#N/A	#N/A	#N/A
Tb927.6.990	660	3373	1350	230	55	#N/A	#N/A	#N/A
Tb927.6.1000	660	3373	1350	230	56	#N/A	#N/A	#N/A
Tb927.6.1030	660	3373	1350	230	56	#N/A	#N/A	#N/A
Tb927.6.1040	660	3373	1350	230	56	#N/A	#N/A	#N/A
Tb927.6.1050	660	3373	1350	230	56	#N/A	#N/A	#N/A
Tb927.6.1060	660	3373	1350	230	56	#N/A	#N/A	#N/A
Tb927.1.4540	894	16	1584	230	3	1047	23	23
Tb927.1.4560	894	16	1584	230	4	#N/A	#N/A	#N/A
Tb927.1.4580	894	16	1584	230	4	#N/A	#N/A	#N/A
Tb927.1.4600	894	16	1584	230	4	#N/A	#N/A	#N/A
Tb927.1.4630	894	16	1584	230	4	#N/A	#N/A	#N/A
Tb927.6.1010	660	3373	1353	231	56	483	17	42
Tb927.6.960	660	3373	1353	231	56	#N/A	#N/A	#N/A
Tb927.6.970	660	3373	1353	231	56	#N/A	#N/A	#N/A
Tb927.6.980	660	3373	1353	231	56	#N/A	#N/A	#N/A
Tb927.6.1020	660	3373	1353	231	57	#N/A	#N/A	#N/A
Tb927.10.5680	492	51	1185	231	3	849	4	1
Tb927.7.2680	1434	15	2127	231	13	1431	6	3
Tb927.6.990	657	11	1350	231	55	#N/A	#N/A	#N/A
Tb927.6.1000	657	11	1350	231	56	#N/A	#N/A	#N/A
Tb927.6.1030	657	11	1350	231	56	#N/A	#N/A	#N/A
Tb927.6.1040	657	11	1350	231	56	#N/A	#N/A	#N/A
Tb927.6.1050	657	11	1350	231	56	#N/A	#N/A	#N/A
Tb927.6.1060	657	11	1350	231	56	#N/A	#N/A	#N/A
Tb927.7.2680	1431	10369	2127	232	13	1431	6	3
Tb927.3.3060	219	129	915	232	4	#N/A	#N/A	#N/A
Tb927.5.1990	309	43	1005	232	2	309	59	1
Tb927.6.990	654	11	1350	232	55	#N/A	#N/A	#N/A
Tb927.6.1000	654	11	1350	232	56	#N/A	#N/A	#N/A
Tb927.6.1030	654	11	1350	232	56	#N/A	#N/A	#N/A
Tb927.6.1040	654	11	1350	232	56	#N/A	#N/A	#N/A
Tb927.6.1050	654	11	1350	232	56	#N/A	#N/A	#N/A
Tb927.6.1060	654	11	1350	232	56	#N/A	#N/A	#N/A
Tb927.6.1010	657	11	1353	232	56	483	17	42
Tb927.6.960	657	11	1353	232	56	#N/A	#N/A	#N/A
Tb927.6.970	657	11	1353	232	56	#N/A	#N/A	#N/A
Tb927.6.980	657	11	1353	232	56	#N/A	#N/A	#N/A
Tb927.6.1020	657	11	1353	232	57	#N/A	#N/A	#N/A
Tb927.11.16490	531	388	1230	233	2	15	4	1
Tb927.1.1470	1059	108	1758	233	7	#N/A	#N/A	#N/A
Tb927.6.1010	654	11	1353	233	56	483	17	42
Tb927.6.960	654	11	1353	233	56	#N/A	#N/A	#N/A
Tb927.6.970	654	11	1353	233	56	#N/A	#N/A	#N/A
Tb927.6.980	654	11	1353	233	56	#N/A	#N/A	#N/A
Tb927.6.1020	654	11	1353	233	57	#N/A	#N/A	#N/A
Tb927.6.990	648	500	1350	234	55	#N/A	#N/A	#N/A
Tb927.6.1000	648	500	1350	234	56	#N/A	#N/A	#N/A
Tb927.6.1030	648	500	1350	234	56	#N/A	#N/A	#N/A
Tb927.6.1040	648	500	1350	234	56	#N/A	#N/A	#N/A
Tb927.6.1050	648	500	1350	234	56	#N/A	#N/A	#N/A
Tb927.6.1060	648	500	1350	234	56	#N/A	#N/A	#N/A
Tb927.6.1010	648	500	1353	235	56	483	17	42
Tb927.6.960	648	500	1353	235	56	#N/A	#N/A	#N/A
Tb927.6.970	648	500	1353	235	56	#N/A	#N/A	#N/A
Tb927.6.980	648	500	1353	235	56	#N/A	#N/A	#N/A
Tb927.6.1020	648	500	1353	235	57	#N/A	#N/A	#N/A
Tb927.7.1000	1377	116	2082	235	3	504	5	1
Tb927.6.990	639	14	1350	237	55	#N/A	#N/A	#N/A
Tb927.6.1000	639	14	1350	237	56	#N/A	#N/A	#N/A
Tb927.6.1030	639	14	1350	237	56	#N/A	#N/A	#N/A
Tb927.6.1040	639	14	1350	237	56	#N/A	#N/A	#N/A
Tb927.6.1050	639	14	1350	237	56	#N/A	#N/A	#N/A
Tb927.6.1060	639	14	1350	237	56	#N/A	#N/A	#N/A
Tb927.6.990	636	4340	1350	238	55	#N/A	#N/A	#N/A
Tb927.6.1000	636	4340	1350	238	56	#N/A	#N/A	#N/A
Tb927.6.1030	636	4340	1350	238	56	#N/A	#N/A	#N/A
Tb927.6.1040	636	4340	1350	238	56	#N/A	#N/A	#N/A
Tb927.6.1050	636	4340	1350	238	56	#N/A	#N/A	#N/A
Tb927.6.1060	636	4340	1350	238	56	#N/A	#N/A	#N/A
Tb927.1.1540	1242	289	1956	238	3	#N/A	#N/A	#N/A
Tb927.7.3040	1194	176	1908	238	8	#N/A	#N/A	#N/A
Tb927.6.1010	639	14	1353	238	56	483	17	42
Tb927.6.960	639	14	1353	238	56	#N/A	#N/A	#N/A
Tb927.6.970	639	14	1353	238	56	#N/A	#N/A	#N/A
Tb927.6.980	639	14	1353	238	56	#N/A	#N/A	#N/A
Tb927.6.1020	639	14	1353	238	57	#N/A	#N/A	#N/A
Tb927.6.1010	636	4340	1353	239	56	483	17	42
Tb927.6.960	636	4340	1353	239	56	#N/A	#N/A	#N/A
Tb927.6.970	636	4340	1353	239	56	#N/A	#N/A	#N/A
Tb927.6.980	636	4340	1353	239	56	#N/A	#N/A	#N/A
Tb927.6.1020	636	4340	1353	239	57	#N/A	#N/A	#N/A
Tb927.8.910	681	94	1398	239	17	447	7	2
Tb927.3.3940	1065	14	1782	239	13	465	7	2
Tb927.6.990	627	1788	1350	241	55	#N/A	#N/A	#N/A
Tb927.6.1000	627	1788	1350	241	56	#N/A	#N/A	#N/A
Tb927.6.1030	627	1788	1350	241	56	#N/A	#N/A	#N/A
Tb927.6.1040	627	1788	1350	241	56	#N/A	#N/A	#N/A
Tb927.6.1050	627	1788	1350	241	56	#N/A	#N/A	#N/A
Tb927.6.1060	627	1788	1350	241	56	#N/A	#N/A	#N/A
Tb927.6.1010	627	1788	1353	242	56	483	17	42
Tb927.6.960	627	1788	1353	242	56	#N/A	#N/A	#N/A
Tb927.6.970	627	1788	1353	242	56	#N/A	#N/A	#N/A
Tb927.6.980	627	1788	1353	242	56	#N/A	#N/A	#N/A
Tb927.6.1020	627	1788	1353	242	57	#N/A	#N/A	#N/A
Tb927.8.910	669	693	1398	243	17	447	7	2
Tb927.1.1470	1029	28	1758	243	7	#N/A	#N/A	#N/A
Tb927.3.3940	1047	20	1782	245	13	465	7	2
Tb927.1.1500	1260	11	1995	245	4	1329	7	1
Tb927.10.4570	1806	11	2541	245	12	2289	5	1
Tb927.10.4560	1806	11	2541	245	12	#N/A	#N/A	#N/A
Tb927.8.910	663	10	1398	245	17	447	7	2
Tb927.10.4570	1803	6009	2541	246	12	2289	5	1
Tb927.10.4560	1803	6009	2541	246	12	#N/A	#N/A	#N/A
Tb927.6.990	612	510	1350	246	55	#N/A	#N/A	#N/A
Tb927.6.1000	612	510	1350	246	56	#N/A	#N/A	#N/A
Tb927.6.1030	612	510	1350	246	56	#N/A	#N/A	#N/A
Tb927.6.1040	612	510	1350	246	56	#N/A	#N/A	#N/A
Tb927.6.1050	612	510	1350	246	56	#N/A	#N/A	#N/A
Tb927.6.1060	612	510	1350	246	56	#N/A	#N/A	#N/A
Tb927.6.990	609	3534	1350	247	55	#N/A	#N/A	#N/A
Tb927.6.1000	609	3534	1350	247	56	#N/A	#N/A	#N/A
Tb927.6.1030	609	3534	1350	247	56	#N/A	#N/A	#N/A
Tb927.6.1040	609	3534	1350	247	56	#N/A	#N/A	#N/A
Tb927.6.1050	609	3534	1350	247	56	#N/A	#N/A	#N/A
Tb927.6.1060	609	3534	1350	247	56	#N/A	#N/A	#N/A
Tb927.6.1010	612	510	1353	247	56	483	17	42
Tb927.6.960	612	510	1353	247	56	#N/A	#N/A	#N/A
Tb927.6.970	612	510	1353	247	56	#N/A	#N/A	#N/A
Tb927.6.980	612	510	1353	247	56	#N/A	#N/A	#N/A
Tb927.6.1020	612	510	1353	247	57	#N/A	#N/A	#N/A
Tb927.6.1010	609	3534	1353	248	56	483	17	42
Tb927.6.960	609	3534	1353	248	56	#N/A	#N/A	#N/A
Tb927.6.970	609	3534	1353	248	56	#N/A	#N/A	#N/A
Tb927.6.980	609	3534	1353	248	56	#N/A	#N/A	#N/A
Tb927.6.1020	609	3534	1353	248	57	#N/A	#N/A	#N/A
Tb927.6.990	606	231	1350	248	55	#N/A	#N/A	#N/A
Tb927.6.1000	606	231	1350	248	56	#N/A	#N/A	#N/A
Tb927.6.1030	606	231	1350	248	56	#N/A	#N/A	#N/A
Tb927.6.1040	606	231	1350	248	56	#N/A	#N/A	#N/A
Tb927.6.1050	606	231	1350	248	56	#N/A	#N/A	#N/A
Tb927.6.1060	606	231	1350	248	56	#N/A	#N/A	#N/A
Tb927.6.1010	606	231	1353	249	56	483	17	42
Tb927.6.960	606	231	1353	249	56	#N/A	#N/A	#N/A
Tb927.6.970	606	231	1353	249	56	#N/A	#N/A	#N/A
Tb927.6.980	606	231	1353	249	56	#N/A	#N/A	#N/A
Tb927.6.1020	606	231	1353	249	57	#N/A	#N/A	#N/A
Tb927.11.6890	2043	12	2790	249	2	#N/A	#N/A	#N/A
Tb927.7.2680	1377	11	2127	250	13	1431	6	3
Tb927.7.2680	1374	15	2127	251	13	1431	6	3
Tb927.6.990	594	1330	1350	252	55	#N/A	#N/A	#N/A
Tb927.6.1000	594	1330	1350	252	56	#N/A	#N/A	#N/A
Tb927.6.1030	594	1330	1350	252	56	#N/A	#N/A	#N/A
Tb927.6.1040	594	1330	1350	252	56	#N/A	#N/A	#N/A
Tb927.6.1050	594	1330	1350	252	56	#N/A	#N/A	#N/A
Tb927.6.1060	594	1330	1350	252	56	#N/A	#N/A	#N/A
Tb927.6.1010	594	1330	1353	253	56	483	17	42
Tb927.6.960	594	1330	1353	253	56	#N/A	#N/A	#N/A
Tb927.6.970	594	1330	1353	253	56	#N/A	#N/A	#N/A
Tb927.6.980	594	1330	1353	253	56	#N/A	#N/A	#N/A
Tb927.6.1020	594	1330	1353	253	57	#N/A	#N/A	#N/A
Tb927.3.3060	156	150	915	253	4	#N/A	#N/A	#N/A
Tb927.6.990	585	25	1350	255	55	#N/A	#N/A	#N/A
Tb927.6.1000	585	25	1350	255	56	#N/A	#N/A	#N/A
Tb927.6.1030	585	25	1350	255	56	#N/A	#N/A	#N/A
Tb927.6.1040	585	25	1350	255	56	#N/A	#N/A	#N/A
Tb927.6.1050	585	25	1350	255	56	#N/A	#N/A	#N/A
Tb927.6.1060	585	25	1350	255	56	#N/A	#N/A	#N/A
Tb927.3.3940	1017	19	1782	255	13	465	7	2
Tb927.6.1020	585	32	1353	256	57	#N/A	#N/A	#N/A
Tb927.6.1010	585	25	1353	256	56	483	17	42
Tb927.6.960	585	25	1353	256	56	#N/A	#N/A	#N/A
Tb927.6.970	585	25	1353	256	56	#N/A	#N/A	#N/A
Tb927.6.980	585	25	1353	256	56	#N/A	#N/A	#N/A
Tb927.7.2680	1356	5000	2127	257	13	1431	6	3
Tb927.11.3880	531	154	1302	257	2	1218	5	1
Tb927.1.1470	984	890	1758	258	7	#N/A	#N/A	#N/A
Tb927.10.10050	2883	4960	3666	261	16	1812	8	2
Tb927.8.7800	2817	1028	3603	262	4	#N/A	#N/A	#N/A
Tb927.6.1020	564	2117	1353	263	57	#N/A	#N/A	#N/A
Tb927.8.2780	132	103	921	263	7	#N/A	#N/A	#N/A
Tb927.9.14220	714	48	1503	263	3	#N/A	#N/A	#N/A
Tb927.6.5010	366	13	1155	263	7	#N/A	#N/A	#N/A
Tb927.9.14220	705	56	1503	266	3	#N/A	#N/A	#N/A
Tb927.1.1470	957	624	1758	267	7	#N/A	#N/A	#N/A
Tb927.11.1120	15399	17	16200	267	4	#N/A	#N/A	#N/A
Tb927.6.990	546	15	1350	268	55	#N/A	#N/A	#N/A
Tb927.6.1000	546	15	1350	268	56	#N/A	#N/A	#N/A
Tb927.6.1030	546	15	1350	268	56	#N/A	#N/A	#N/A
Tb927.6.1040	546	15	1350	268	56	#N/A	#N/A	#N/A
Tb927.6.1050	546	15	1350	268	56	#N/A	#N/A	#N/A
Tb927.6.1060	546	15	1350	268	56	#N/A	#N/A	#N/A
Tb927.6.990	543	16	1350	269	55	#N/A	#N/A	#N/A
Tb927.6.1000	543	16	1350	269	56	#N/A	#N/A	#N/A
Tb927.6.1030	543	16	1350	269	56	#N/A	#N/A	#N/A
Tb927.6.1040	543	16	1350	269	56	#N/A	#N/A	#N/A
Tb927.6.1050	543	16	1350	269	56	#N/A	#N/A	#N/A
Tb927.6.1060	543	16	1350	269	56	#N/A	#N/A	#N/A
Tb927.6.1010	546	15	1353	269	56	483	17	42
Tb927.6.960	546	15	1353	269	56	#N/A	#N/A	#N/A
Tb927.6.970	546	15	1353	269	56	#N/A	#N/A	#N/A
Tb927.6.980	546	15	1353	269	56	#N/A	#N/A	#N/A
Tb927.6.1020	546	15	1353	269	57	#N/A	#N/A	#N/A
Tb927.7.1000	1272	1232	2082	270	3	504	5	1
Tb927.7.3730	213	703	1023	270	2	#N/A	#N/A	#N/A
Tb927.1.1540	1146	40	1956	270	3	#N/A	#N/A	#N/A
Tb927.6.1010	543	16	1353	270	56	483	17	42
Tb927.6.960	543	16	1353	270	56	#N/A	#N/A	#N/A
Tb927.6.970	543	16	1353	270	56	#N/A	#N/A	#N/A
Tb927.6.980	543	16	1353	270	56	#N/A	#N/A	#N/A
Tb927.6.1020	543	16	1353	270	57	#N/A	#N/A	#N/A
Tb927.6.990	534	2018	1350	272	55	#N/A	#N/A	#N/A
Tb927.6.1000	534	2018	1350	272	56	#N/A	#N/A	#N/A
Tb927.6.1030	534	2018	1350	272	56	#N/A	#N/A	#N/A
Tb927.6.1040	534	2018	1350	272	56	#N/A	#N/A	#N/A
Tb927.6.1050	534	2018	1350	272	56	#N/A	#N/A	#N/A
Tb927.6.1060	534	2018	1350	272	56	#N/A	#N/A	#N/A
Tb927.5.1970	12	424	828	272	5	225	6	1
Tb927.6.1010	534	2018	1353	273	56	483	17	42
Tb927.6.960	534	2018	1353	273	56	#N/A	#N/A	#N/A
Tb927.6.970	534	2018	1353	273	56	#N/A	#N/A	#N/A
Tb927.6.980	534	2018	1353	273	56	#N/A	#N/A	#N/A
Tb927.6.1020	534	2018	1353	273	57	#N/A	#N/A	#N/A
Tb927.6.990	525	5640	1350	275	55	#N/A	#N/A	#N/A
Tb927.6.1000	525	5640	1350	275	56	#N/A	#N/A	#N/A
Tb927.6.1030	525	5640	1350	275	56	#N/A	#N/A	#N/A
Tb927.6.1040	525	5640	1350	275	56	#N/A	#N/A	#N/A
Tb927.6.1050	525	5640	1350	275	56	#N/A	#N/A	#N/A
Tb927.6.1060	525	5640	1350	275	56	#N/A	#N/A	#N/A
Tb927.6.1010	525	5640	1353	276	56	483	17	42
Tb927.6.960	525	5640	1353	276	56	#N/A	#N/A	#N/A
Tb927.6.970	525	5640	1353	276	56	#N/A	#N/A	#N/A
Tb927.6.980	525	5640	1353	276	56	#N/A	#N/A	#N/A
Tb927.6.1020	525	5640	1353	276	57	#N/A	#N/A	#N/A
Tb927.5.1970	-3	1450	828	277	5	225	6	1
Tb927.3.3060	84	81	915	277	4	#N/A	#N/A	#N/A
Tb927.6.990	513	3609	1350	279	55	#N/A	#N/A	#N/A
Tb927.6.1000	513	3609	1350	279	56	#N/A	#N/A	#N/A
Tb927.6.1030	513	3609	1350	279	56	#N/A	#N/A	#N/A
Tb927.6.1040	513	3609	1350	279	56	#N/A	#N/A	#N/A
Tb927.6.1050	513	3609	1350	279	56	#N/A	#N/A	#N/A
Tb927.6.1060	513	3609	1350	279	56	#N/A	#N/A	#N/A
Tb927.6.1010	513	3609	1353	280	56	483	17	42
Tb927.6.960	513	3609	1353	280	56	#N/A	#N/A	#N/A
Tb927.6.970	513	3609	1353	280	56	#N/A	#N/A	#N/A
Tb927.6.980	513	3609	1353	280	56	#N/A	#N/A	#N/A
Tb927.6.1020	513	3609	1353	280	57	#N/A	#N/A	#N/A
Tb927.11.10500	441	1834	1293	284	2	#N/A	#N/A	#N/A
Tb927.6.990	495	20	1350	285	55	#N/A	#N/A	#N/A
Tb927.6.1000	495	20	1350	285	56	#N/A	#N/A	#N/A
Tb927.6.1030	495	20	1350	285	56	#N/A	#N/A	#N/A
Tb927.6.1040	495	20	1350	285	56	#N/A	#N/A	#N/A
Tb927.6.1050	495	20	1350	285	56	#N/A	#N/A	#N/A
Tb927.6.1060	495	20	1350	285	56	#N/A	#N/A	#N/A
Tb927.8.2780	63	97	921	286	7	#N/A	#N/A	#N/A
Tb927.6.1010	495	20	1353	286	56	483	17	42
Tb927.6.960	495	20	1353	286	56	#N/A	#N/A	#N/A
Tb927.6.970	495	20	1353	286	56	#N/A	#N/A	#N/A
Tb927.6.980	495	20	1353	286	56	#N/A	#N/A	#N/A
Tb927.6.1020	495	20	1353	286	57	#N/A	#N/A	#N/A
Tb927.8.910	540	15	1398	286	17	447	7	2
Tb927.6.990	492	14	1350	286	55	#N/A	#N/A	#N/A
Tb927.6.1000	492	14	1350	286	56	#N/A	#N/A	#N/A
Tb927.6.1030	492	14	1350	286	56	#N/A	#N/A	#N/A
Tb927.6.1040	492	14	1350	286	56	#N/A	#N/A	#N/A
Tb927.6.1050	492	14	1350	286	56	#N/A	#N/A	#N/A
Tb927.6.1060	492	14	1350	286	56	#N/A	#N/A	#N/A
Tb927.6.990	489	14	1350	287	55	#N/A	#N/A	#N/A
Tb927.6.1000	489	14	1350	287	56	#N/A	#N/A	#N/A
Tb927.6.1030	489	14	1350	287	56	#N/A	#N/A	#N/A
Tb927.6.1040	489	14	1350	287	56	#N/A	#N/A	#N/A
Tb927.6.1050	489	14	1350	287	56	#N/A	#N/A	#N/A
Tb927.6.1060	489	14	1350	287	56	#N/A	#N/A	#N/A
Tb927.6.1010	492	14	1353	287	56	483	17	42
Tb927.6.960	492	14	1353	287	56	#N/A	#N/A	#N/A
Tb927.6.970	492	14	1353	287	56	#N/A	#N/A	#N/A
Tb927.6.980	492	14	1353	287	56	#N/A	#N/A	#N/A
Tb927.6.1020	492	14	1353	287	57	#N/A	#N/A	#N/A
Tb927.6.990	486	73	1350	288	55	#N/A	#N/A	#N/A
Tb927.6.1000	486	73	1350	288	56	#N/A	#N/A	#N/A
Tb927.6.1030	486	73	1350	288	56	#N/A	#N/A	#N/A
Tb927.6.1040	486	73	1350	288	56	#N/A	#N/A	#N/A
Tb927.6.1050	486	73	1350	288	56	#N/A	#N/A	#N/A
Tb927.6.1060	486	73	1350	288	56	#N/A	#N/A	#N/A
Tb927.6.1010	489	14	1353	288	56	483	17	42
Tb927.6.960	489	14	1353	288	56	#N/A	#N/A	#N/A
Tb927.6.970	489	14	1353	288	56	#N/A	#N/A	#N/A
Tb927.6.980	489	14	1353	288	56	#N/A	#N/A	#N/A
Tb927.6.1020	489	14	1353	288	57	#N/A	#N/A	#N/A
Tb927.6.990	483	36736	1350	289	55	#N/A	#N/A	#N/A
Tb927.6.1000	483	36736	1350	289	56	#N/A	#N/A	#N/A
Tb927.6.1030	483	36736	1350	289	56	#N/A	#N/A	#N/A
Tb927.6.1040	483	36736	1350	289	56	#N/A	#N/A	#N/A
Tb927.6.1050	483	36736	1350	289	56	#N/A	#N/A	#N/A
Tb927.6.1060	483	36736	1350	289	56	#N/A	#N/A	#N/A
Tb927.6.1010	486	73	1353	289	56	483	17	42
Tb927.6.960	486	73	1353	289	56	#N/A	#N/A	#N/A
Tb927.6.970	486	73	1353	289	56	#N/A	#N/A	#N/A
Tb927.6.980	486	73	1353	289	56	#N/A	#N/A	#N/A
Tb927.6.1020	486	73	1353	289	57	#N/A	#N/A	#N/A
Tb927.1.1470	891	56	1758	289	7	#N/A	#N/A	#N/A
Tb927.6.1010	483	36736	1353	290	56	483	17	42
Tb927.6.960	483	36736	1353	290	56	#N/A	#N/A	#N/A
Tb927.6.970	483	36736	1353	290	56	#N/A	#N/A	#N/A
Tb927.6.980	483	36736	1353	290	56	#N/A	#N/A	#N/A
Tb927.6.1020	483	36736	1353	290	57	#N/A	#N/A	#N/A
Tb927.4.400	282	91	1155	291	4	#N/A	#N/A	#N/A
Tb927.8.910	522	7898	1398	292	17	447	7	2
Tb927.6.990	474	2469	1350	292	55	#N/A	#N/A	#N/A
Tb927.6.1000	474	2469	1350	292	56	#N/A	#N/A	#N/A
Tb927.6.1030	474	2469	1350	292	56	#N/A	#N/A	#N/A
Tb927.6.1040	474	2469	1350	292	56	#N/A	#N/A	#N/A
Tb927.6.1050	474	2469	1350	292	56	#N/A	#N/A	#N/A
Tb927.6.1060	474	2469	1350	292	56	#N/A	#N/A	#N/A
Tb927.6.1010	474	2469	1353	293	56	483	17	42
Tb927.6.960	474	2469	1353	293	56	#N/A	#N/A	#N/A
Tb927.6.970	474	2469	1353	293	56	#N/A	#N/A	#N/A
Tb927.6.980	474	2469	1353	293	56	#N/A	#N/A	#N/A
Tb927.6.1020	474	2469	1353	293	57	#N/A	#N/A	#N/A
Tb927.1.1470	876	90	1758	294	7	#N/A	#N/A	#N/A
Tb927.5.1990	123	12	1005	294	2	309	59	1
Tb927.7.3730	138	23	1023	295	2	#N/A	#N/A	#N/A
Tb927.6.730	897	11	1785	296	5	#N/A	#N/A	#N/A
Tb927.8.2780	30	35	921	297	7	#N/A	#N/A	#N/A
Tb927.6.730	894	15	1785	297	5	#N/A	#N/A	#N/A
Tb927.6.990	456	3823	1350	298	55	#N/A	#N/A	#N/A
Tb927.6.1000	456	3823	1350	298	56	#N/A	#N/A	#N/A
Tb927.6.1030	456	3823	1350	298	56	#N/A	#N/A	#N/A
Tb927.6.1040	456	3823	1350	298	56	#N/A	#N/A	#N/A
Tb927.6.1050	456	3823	1350	298	56	#N/A	#N/A	#N/A
Tb927.6.1060	456	3823	1350	298	56	#N/A	#N/A	#N/A
Tb927.6.1010	456	3823	1353	299	56	483	17	42
Tb927.6.960	456	3823	1353	299	56	#N/A	#N/A	#N/A
Tb927.6.970	456	3823	1353	299	56	#N/A	#N/A	#N/A
Tb927.6.980	456	3823	1353	299	56	#N/A	#N/A	#N/A
Tb927.6.1020	456	3823	1353	299	57	#N/A	#N/A	#N/A
Tb927.6.5010	258	1473	1155	299	7	#N/A	#N/A	#N/A
Tb927.6.990	450	417	1350	300	55	#N/A	#N/A	#N/A
Tb927.6.1000	450	417	1350	300	56	#N/A	#N/A	#N/A
Tb927.6.1030	450	417	1350	300	56	#N/A	#N/A	#N/A
Tb927.6.1040	450	417	1350	300	56	#N/A	#N/A	#N/A
Tb927.6.1050	450	417	1350	300	56	#N/A	#N/A	#N/A
Tb927.6.1060	450	417	1350	300	56	#N/A	#N/A	#N/A
Tb927.3.3940	882	138	1782	300	13	465	7	2
Tb927.8.1610	843	501	1746	301	4	#N/A	#N/A	#N/A
Tb927.8.1620	861	501	1764	301	4	1572	7	7
Tb927.8.1630	861	501	1764	301	4	#N/A	#N/A	#N/A
Tb927.8.1640	861	501	1764	301	4	#N/A	#N/A	#N/A
Tb927.6.1010	450	417	1353	301	56	483	17	42
Tb927.6.960	450	417	1353	301	56	#N/A	#N/A	#N/A
Tb927.6.970	450	417	1353	301	56	#N/A	#N/A	#N/A
Tb927.6.980	450	417	1353	301	56	#N/A	#N/A	#N/A
Tb927.6.1020	450	417	1353	301	57	#N/A	#N/A	#N/A
Tb927.1.1420	1089	266	1992	301	2	#N/A	#N/A	#N/A
Tb927.6.990	447	74	1350	301	55	#N/A	#N/A	#N/A
Tb927.6.1000	447	74	1350	301	56	#N/A	#N/A	#N/A
Tb927.6.1030	447	74	1350	301	56	#N/A	#N/A	#N/A
Tb927.6.1040	447	74	1350	301	56	#N/A	#N/A	#N/A
Tb927.6.1050	447	74	1350	301	56	#N/A	#N/A	#N/A
Tb927.6.1060	447	74	1350	301	56	#N/A	#N/A	#N/A
Tb927.3.3930	375	271	1281	302	5	#N/A	#N/A	#N/A
Tb927.6.1010	447	74	1353	302	56	483	17	42
Tb927.6.960	447	74	1353	302	56	#N/A	#N/A	#N/A
Tb927.6.970	447	74	1353	302	56	#N/A	#N/A	#N/A
Tb927.6.980	447	74	1353	302	56	#N/A	#N/A	#N/A
Tb927.6.1020	447	74	1353	302	57	#N/A	#N/A	#N/A
Tb927.8.6650	1095	29	2001	302	10	702	6	1
Tb927.6.730	876	6323	1785	303	5	#N/A	#N/A	#N/A
Tb927.3.3940	873	57	1782	303	13	465	7	2
Tb927.10.9600	702	2008	1617	305	2	#N/A	#N/A	#N/A
Tb927.8.2780	3	1606	921	306	7	#N/A	#N/A	#N/A
Tb927.7.2680	1209	13	2127	306	13	1431	6	3
Tb927.6.990	429	4763	1350	307	55	#N/A	#N/A	#N/A
Tb927.6.1000	429	4763	1350	307	56	#N/A	#N/A	#N/A
Tb927.6.1030	429	4763	1350	307	56	#N/A	#N/A	#N/A
Tb927.6.1040	429	4763	1350	307	56	#N/A	#N/A	#N/A
Tb927.6.1050	429	4763	1350	307	56	#N/A	#N/A	#N/A
Tb927.6.1060	429	4763	1350	307	56	#N/A	#N/A	#N/A
Tb927.3.3930	360	2072	1281	307	5	#N/A	#N/A	#N/A
Tb927.6.1010	429	4763	1353	308	56	483	17	42
Tb927.6.960	429	4763	1353	308	56	#N/A	#N/A	#N/A
Tb927.6.970	429	4763	1353	308	56	#N/A	#N/A	#N/A
Tb927.6.980	429	4763	1353	308	56	#N/A	#N/A	#N/A
Tb927.6.1020	429	4763	1353	308	57	#N/A	#N/A	#N/A
Tb927.7.2680	1203	2462	2127	308	13	1431	6	3
Tb927.9.14220	579	26	1503	308	3	#N/A	#N/A	#N/A
Tb927.6.990	423	317	1350	309	55	#N/A	#N/A	#N/A
Tb927.6.1000	423	317	1350	309	56	#N/A	#N/A	#N/A
Tb927.6.1030	423	317	1350	309	56	#N/A	#N/A	#N/A
Tb927.6.1040	423	317	1350	309	56	#N/A	#N/A	#N/A
Tb927.6.1050	423	317	1350	309	56	#N/A	#N/A	#N/A
Tb927.6.1060	423	317	1350	309	56	#N/A	#N/A	#N/A
Tb927.6.1010	423	317	1353	310	56	483	17	42
Tb927.6.960	423	317	1353	310	56	#N/A	#N/A	#N/A
Tb927.6.970	423	317	1353	310	56	#N/A	#N/A	#N/A
Tb927.6.980	423	317	1353	310	56	#N/A	#N/A	#N/A
Tb927.6.1020	423	317	1353	310	57	#N/A	#N/A	#N/A
Tb927.8.910	468	10	1398	310	17	447	7	2
Tb927.11.16490	297	1046	1230	311	2	15	4	1
Tb927.8.910	465	22	1398	311	17	447	7	2
Tb927.7.2680	1191	5024	2127	312	13	1431	6	3
Tb927.8.6650	1065	1504	2001	312	10	702	6	1
Tb927.3.3930	345	33	1281	312	5	#N/A	#N/A	#N/A
Tb927.10.10050	2727	723	3666	313	16	1812	8	2
Tb927.6.5010	213	88	1155	314	7	#N/A	#N/A	#N/A
Tb927.3.3930	336	6012	1281	315	5	#N/A	#N/A	#N/A
Tb927.6.990	405	1064	1350	315	55	#N/A	#N/A	#N/A
Tb927.6.1000	405	1064	1350	315	56	#N/A	#N/A	#N/A
Tb927.6.1030	405	1064	1350	315	56	#N/A	#N/A	#N/A
Tb927.6.1040	405	1064	1350	315	56	#N/A	#N/A	#N/A
Tb927.6.1050	405	1064	1350	315	56	#N/A	#N/A	#N/A
Tb927.6.1060	405	1064	1350	315	56	#N/A	#N/A	#N/A
Tb927.3.3960	189	271	1134	315	4	414	12	3
Tb927.6.1010	405	1064	1353	316	56	483	17	42
Tb927.6.960	405	1064	1353	316	56	#N/A	#N/A	#N/A
Tb927.6.970	405	1064	1353	316	56	#N/A	#N/A	#N/A
Tb927.6.980	405	1064	1353	316	56	#N/A	#N/A	#N/A
Tb927.6.1020	405	1064	1353	316	57	#N/A	#N/A	#N/A
Tb927.8.910	447	4288	1398	317	17	447	7	2
Tb927.10.4570	1584	1445	2541	319	12	2289	5	1
Tb927.10.4560	1584	1445	2541	319	12	#N/A	#N/A	#N/A
Tb927.3.3960	174	2072	1134	320	4	414	12	3
Tb927.6.990	381	834	1350	323	55	#N/A	#N/A	#N/A
Tb927.6.1000	381	834	1350	323	56	#N/A	#N/A	#N/A
Tb927.6.1030	381	834	1350	323	56	#N/A	#N/A	#N/A
Tb927.6.1040	381	834	1350	323	56	#N/A	#N/A	#N/A
Tb927.6.1050	381	834	1350	323	56	#N/A	#N/A	#N/A
Tb927.6.1060	381	834	1350	323	56	#N/A	#N/A	#N/A
Tb927.6.1010	381	834	1353	324	56	483	17	42
Tb927.6.960	381	834	1353	324	56	#N/A	#N/A	#N/A
Tb927.6.970	381	834	1353	324	56	#N/A	#N/A	#N/A
Tb927.6.980	381	834	1353	324	56	#N/A	#N/A	#N/A
Tb927.6.1020	381	834	1353	324	57	#N/A	#N/A	#N/A
Tb927.3.3960	159	33	1134	325	4	414	12	3
Tb927.6.990	372	138	1350	326	55	#N/A	#N/A	#N/A
Tb927.6.1000	372	138	1350	326	56	#N/A	#N/A	#N/A
Tb927.6.1030	372	138	1350	326	56	#N/A	#N/A	#N/A
Tb927.6.1040	372	138	1350	326	56	#N/A	#N/A	#N/A
Tb927.6.1050	372	138	1350	326	56	#N/A	#N/A	#N/A
Tb927.6.1060	372	138	1350	326	56	#N/A	#N/A	#N/A
Tb927.6.1010	372	138	1353	327	56	483	17	42
Tb927.6.960	372	138	1353	327	56	#N/A	#N/A	#N/A
Tb927.6.970	372	138	1353	327	56	#N/A	#N/A	#N/A
Tb927.6.980	372	138	1353	327	56	#N/A	#N/A	#N/A
Tb927.6.1020	372	138	1353	327	57	#N/A	#N/A	#N/A
Tb927.3.3960	150	6012	1134	328	4	414	12	3
Tb927.6.990	366	1393	1350	328	55	#N/A	#N/A	#N/A
Tb927.6.1000	366	1393	1350	328	56	#N/A	#N/A	#N/A
Tb927.6.1030	366	1393	1350	328	56	#N/A	#N/A	#N/A
Tb927.6.1040	366	1393	1350	328	56	#N/A	#N/A	#N/A
Tb927.6.1050	366	1393	1350	328	56	#N/A	#N/A	#N/A
Tb927.6.1060	366	1393	1350	328	56	#N/A	#N/A	#N/A
Tb927.4.400	171	31	1155	328	4	#N/A	#N/A	#N/A
Tb927.6.1010	366	1393	1353	329	56	483	17	42
Tb927.6.960	366	1393	1353	329	56	#N/A	#N/A	#N/A
Tb927.6.970	366	1393	1353	329	56	#N/A	#N/A	#N/A
Tb927.6.980	366	1393	1353	329	56	#N/A	#N/A	#N/A
Tb927.6.1020	366	1393	1353	329	57	#N/A	#N/A	#N/A
Tb927.4.400	162	11	1155	331	4	#N/A	#N/A	#N/A
Tb927.10.10050	2664	2221	3666	334	16	1812	8	2
Tb927.6.990	339	124	1350	337	55	#N/A	#N/A	#N/A
Tb927.6.1000	339	124	1350	337	56	#N/A	#N/A	#N/A
Tb927.6.1030	339	124	1350	337	56	#N/A	#N/A	#N/A
Tb927.6.1040	339	124	1350	337	56	#N/A	#N/A	#N/A
Tb927.6.1050	339	124	1350	337	56	#N/A	#N/A	#N/A
Tb927.6.1060	339	124	1350	337	56	#N/A	#N/A	#N/A
Tb927.6.1010	339	124	1353	338	56	483	17	42
Tb927.6.960	339	124	1353	338	56	#N/A	#N/A	#N/A
Tb927.6.970	339	124	1353	338	56	#N/A	#N/A	#N/A
Tb927.6.980	339	124	1353	338	56	#N/A	#N/A	#N/A
Tb927.6.1020	339	124	1353	338	57	#N/A	#N/A	#N/A
Tb927.6.910	615	693	1635	340	2	#N/A	#N/A	#N/A
Tb927.3.3930	261	10	1281	340	5	#N/A	#N/A	#N/A
Tb927.6.990	324	6357	1350	342	55	#N/A	#N/A	#N/A
Tb927.6.1000	324	6357	1350	342	56	#N/A	#N/A	#N/A
Tb927.6.1030	324	6357	1350	342	56	#N/A	#N/A	#N/A
Tb927.6.1040	324	6357	1350	342	56	#N/A	#N/A	#N/A
Tb927.6.1050	324	6357	1350	342	56	#N/A	#N/A	#N/A
Tb927.6.1060	324	6357	1350	342	56	#N/A	#N/A	#N/A
Tb927.6.1010	324	6357	1353	343	56	483	17	42
Tb927.6.960	324	6357	1353	343	56	#N/A	#N/A	#N/A
Tb927.6.970	324	6357	1353	343	56	#N/A	#N/A	#N/A
Tb927.6.980	324	6357	1353	343	56	#N/A	#N/A	#N/A
Tb927.6.1020	324	6357	1353	343	57	#N/A	#N/A	#N/A
Tb927.6.730	744	686	1785	347	5	#N/A	#N/A	#N/A
Tb927.10.10050	2625	574	3666	347	16	1812	8	2
Tb927.8.6970	978	1024	2037	353	2	#N/A	#N/A	#N/A
Tb927.6.620	7125	17	8187	354	3	1536	4	3
Tb927.6.990	285	3022	1350	355	55	#N/A	#N/A	#N/A
Tb927.6.1000	285	3022	1350	355	56	#N/A	#N/A	#N/A
Tb927.6.1030	285	3022	1350	355	56	#N/A	#N/A	#N/A
Tb927.6.1040	285	3022	1350	355	56	#N/A	#N/A	#N/A
Tb927.6.1050	285	3022	1350	355	56	#N/A	#N/A	#N/A
Tb927.6.1060	285	3022	1350	355	56	#N/A	#N/A	#N/A
Tb927.6.1010	285	3022	1353	356	56	483	17	42
Tb927.6.960	285	3022	1353	356	56	#N/A	#N/A	#N/A
Tb927.6.970	285	3022	1353	356	56	#N/A	#N/A	#N/A
Tb927.6.980	285	3022	1353	356	56	#N/A	#N/A	#N/A
Tb927.6.1020	285	3022	1353	356	57	#N/A	#N/A	#N/A
Tb927.10.10050	2586	3403	3666	360	16	1812	8	2
Tb927.11.2890	849	143	1932	361	7	45	4	1
Tb927.6.990	249	735	1350	367	55	#N/A	#N/A	#N/A
Tb927.6.1000	249	735	1350	367	56	#N/A	#N/A	#N/A
Tb927.6.1030	249	735	1350	367	56	#N/A	#N/A	#N/A
Tb927.6.1040	249	735	1350	367	56	#N/A	#N/A	#N/A
Tb927.6.1050	249	735	1350	367	56	#N/A	#N/A	#N/A
Tb927.6.1060	249	735	1350	367	56	#N/A	#N/A	#N/A
Tb927.6.1010	249	735	1353	368	56	483	17	42
Tb927.6.960	249	735	1353	368	56	#N/A	#N/A	#N/A
Tb927.6.970	249	735	1353	368	56	#N/A	#N/A	#N/A
Tb927.6.980	249	735	1353	368	56	#N/A	#N/A	#N/A
Tb927.6.1020	249	735	1353	368	57	#N/A	#N/A	#N/A
Tb927.5.1580	579	195	1701	374	12	198	4	3
Tb927.10.10050	2538	727	3666	376	16	1812	8	2
Tb927.5.1580	570	277	1701	377	12	198	4	3
Tb927.8.6970	894	342	2037	381	2	#N/A	#N/A	#N/A
Tb927.3.3940	633	15	1782	383	13	465	7	2
Tb927.6.910	471	39	1635	388	2	#N/A	#N/A	#N/A
Tb927.6.990	183	464	1350	389	55	#N/A	#N/A	#N/A
Tb927.6.1000	183	464	1350	389	56	#N/A	#N/A	#N/A
Tb927.6.1030	183	464	1350	389	56	#N/A	#N/A	#N/A
Tb927.6.1040	183	464	1350	389	56	#N/A	#N/A	#N/A
Tb927.6.1050	183	464	1350	389	56	#N/A	#N/A	#N/A
Tb927.6.1060	183	464	1350	389	56	#N/A	#N/A	#N/A
Tb927.6.1010	183	464	1353	390	56	483	17	42
Tb927.6.960	183	464	1353	390	56	#N/A	#N/A	#N/A
Tb927.6.970	183	464	1353	390	56	#N/A	#N/A	#N/A
Tb927.6.980	183	464	1353	390	56	#N/A	#N/A	#N/A
Tb927.6.1020	183	464	1353	390	57	#N/A	#N/A	#N/A
Tb927.6.620	7014	124	8187	391	3	1536	4	3
Tb927.10.10050	2490	1961	3666	392	16	1812	8	2
Tb927.6.990	174	423	1350	392	55	#N/A	#N/A	#N/A
Tb927.6.1000	174	423	1350	392	56	#N/A	#N/A	#N/A
Tb927.6.1030	174	423	1350	392	56	#N/A	#N/A	#N/A
Tb927.6.1040	174	423	1350	392	56	#N/A	#N/A	#N/A
Tb927.6.1050	174	423	1350	392	56	#N/A	#N/A	#N/A
Tb927.6.1060	174	423	1350	392	56	#N/A	#N/A	#N/A
Tb927.6.1010	174	423	1353	393	56	483	17	42
Tb927.6.960	174	423	1353	393	56	#N/A	#N/A	#N/A
Tb927.6.970	174	423	1353	393	56	#N/A	#N/A	#N/A
Tb927.6.980	174	423	1353	393	56	#N/A	#N/A	#N/A
Tb927.6.1020	174	423	1353	393	57	#N/A	#N/A	#N/A
Tb927.10.10050	2481	1769	3666	395	16	1812	8	2
Tb927.11.2890	741	549	1932	397	7	45	4	1
Tb927.7.2400	87	25	1278	397	2	#N/A	#N/A	#N/A
Tb927.6.990	147	1017	1350	401	55	#N/A	#N/A	#N/A
Tb927.6.1000	147	1017	1350	401	56	#N/A	#N/A	#N/A
Tb927.6.1030	147	1017	1350	401	56	#N/A	#N/A	#N/A
Tb927.6.1040	147	1017	1350	401	56	#N/A	#N/A	#N/A
Tb927.6.1050	147	1017	1350	401	56	#N/A	#N/A	#N/A
Tb927.6.1060	147	1017	1350	401	56	#N/A	#N/A	#N/A
Tb927.7.5380	594	3201	1800	402	2	594	4	1
Tb927.6.1010	147	1017	1353	402	56	483	17	42
Tb927.6.960	147	1017	1353	402	56	#N/A	#N/A	#N/A
Tb927.6.970	147	1017	1353	402	56	#N/A	#N/A	#N/A
Tb927.6.980	147	1017	1353	402	56	#N/A	#N/A	#N/A
Tb927.6.1020	147	1017	1353	402	57	#N/A	#N/A	#N/A
Tb927.8.6650	792	1119	2001	403	10	702	6	1
Tb927.6.990	138	2313	1350	404	55	#N/A	#N/A	#N/A
Tb927.6.1000	138	2313	1350	404	56	#N/A	#N/A	#N/A
Tb927.6.1030	138	2313	1350	404	56	#N/A	#N/A	#N/A
Tb927.6.1040	138	2313	1350	404	56	#N/A	#N/A	#N/A
Tb927.6.1050	138	2313	1350	404	56	#N/A	#N/A	#N/A
Tb927.6.1060	138	2313	1350	404	56	#N/A	#N/A	#N/A
Tb927.6.1010	138	2313	1353	405	56	483	17	42
Tb927.6.960	138	2313	1353	405	56	#N/A	#N/A	#N/A
Tb927.6.970	138	2313	1353	405	56	#N/A	#N/A	#N/A
Tb927.6.980	138	2313	1353	405	56	#N/A	#N/A	#N/A
Tb927.6.1020	138	2313	1353	405	57	#N/A	#N/A	#N/A
Tb927.5.1580	471	1013	1701	410	12	198	4	3
Tb927.10.10050	2433	362	3666	411	16	1812	8	2
Tb927.5.1580	465	204	1701	412	12	198	4	3
Tb927.4.4520	279	23	1515	412	2	#N/A	#N/A	#N/A
Tb927.6.990	105	3788	1350	415	55	#N/A	#N/A	#N/A
Tb927.6.1000	105	3788	1350	415	56	#N/A	#N/A	#N/A
Tb927.6.1030	105	3788	1350	415	56	#N/A	#N/A	#N/A
Tb927.6.1040	105	3788	1350	415	56	#N/A	#N/A	#N/A
Tb927.6.1050	105	3788	1350	415	56	#N/A	#N/A	#N/A
Tb927.6.1060	105	3788	1350	415	56	#N/A	#N/A	#N/A
Tb927.6.1010	105	3788	1353	416	56	483	17	42
Tb927.6.960	105	3788	1353	416	56	#N/A	#N/A	#N/A
Tb927.6.970	105	3788	1353	416	56	#N/A	#N/A	#N/A
Tb927.6.980	105	3788	1353	416	56	#N/A	#N/A	#N/A
Tb927.6.1020	105	3788	1353	416	57	#N/A	#N/A	#N/A
Tb927.11.3720	135	372	1383	416	2	#N/A	#N/A	#N/A
Tb927.11.3720	132	80	1383	417	2	#N/A	#N/A	#N/A
Tb927.7.4700	834	10	2097	421	2	#N/A	#N/A	#N/A
Tb927.8.910	132	2039	1398	422	17	447	7	2
Tb927.3.3940	504	271	1782	426	13	465	7	2
Tb927.6.1000	69	1995	1350	427	56	#N/A	#N/A	#N/A
Tb927.6.1030	69	1995	1350	427	56	#N/A	#N/A	#N/A
Tb927.6.1040	69	1995	1350	427	56	#N/A	#N/A	#N/A
Tb927.6.1050	69	1995	1350	427	56	#N/A	#N/A	#N/A
Tb927.6.1060	69	1995	1350	427	56	#N/A	#N/A	#N/A
Tb927.6.1010	69	1995	1353	428	56	483	17	42
Tb927.6.960	69	1995	1353	428	56	#N/A	#N/A	#N/A
Tb927.6.970	69	1995	1353	428	56	#N/A	#N/A	#N/A
Tb927.6.980	69	1995	1353	428	56	#N/A	#N/A	#N/A
Tb927.6.1020	69	1995	1353	428	57	#N/A	#N/A	#N/A
Tb927.7.4700	813	1149	2097	428	2	#N/A	#N/A	#N/A
Tb927.3.3940	489	2072	1782	431	13	465	7	2
Tb927.8.6650	702	3375	2001	433	10	702	6	1
Tb927.3.3940	474	33	1782	436	13	465	7	2
Tb927.3.3940	465	6012	1782	439	13	465	7	2
Tb927.8.910	75	1645	1398	441	17	447	7	2
Tb927.5.1580	378	12	1701	441	12	198	4	3
Tb927.8.910	66	659	1398	444	17	447	7	2
Tb927.3.3940	435	2460	1782	449	13	465	7	2
Tb927.8.910	48	1374	1398	450	17	447	7	2
Tb927.5.1580	330	71	1701	457	12	198	4	3
Tb927.5.1580	288	2340	1701	471	12	198	4	3
Tb927.8.910	-18	3294	1398	472	17	447	7	2
Tb927.9.13050	2316	28	3735	473	2	1779	4	2
Tb927.8.1780	906	14	2340	478	2	2163	4	1
Tb927.8.7800	2148	561	3603	485	4	#N/A	#N/A	#N/A
Tb927.10.9600	153	622	1617	488	2	#N/A	#N/A	#N/A
Tb927.5.1580	237	496	1701	488	12	198	4	3
Tb927.8.6650	531	1084	2001	490	10	702	6	1
Tb927.9.13050	2259	241	3735	492	2	1779	4	2
Tb927.5.1580	225	10	1701	492	12	198	4	3
Tb927.5.1580	189	48	1701	504	12	198	4	3
Tb927.6.730	255	482	1785	510	5	#N/A	#N/A	#N/A
Tb927.4.4520	-15	204	1515	510	2	#N/A	#N/A	#N/A
Tb927.5.1580	117	480	1701	528	12	198	4	3
Tb927.10.10050	2076	366	3666	530	16	1812	8	2
Tb927.5.1580	48	1076	1701	551	12	198	4	3
Tb927.4.2080	1053	21	2721	556	2	#N/A	#N/A	#N/A
Tb927.10.10050	1989	1072	3666	559	16	1812	8	2
Tb927.11.2890	228	347	1932	568	7	45	4	1
Tb927.11.2890	204	327	1932	576	7	45	4	1
Tb927.11.16800	822	25	2550	576	2	#N/A	#N/A	#N/A
Tb927.11.16800	819	94	2550	577	2	#N/A	#N/A	#N/A
Tb927.5.330	1869	16	3624	585	2	#N/A	#N/A	#N/A
Tb927.3.3940	24	1855	1782	586	13	465	7	2
Tb927.7.5890	474	39	2232	586	3	435	5	1
Tb927.10.1990	810	497	2592	594	3	#N/A	#N/A	#N/A
Tb927.7.5890	435	5824	2232	599	3	435	5	1
Tb927.2.5480	477	850	2295	606	2	#N/A	#N/A	#N/A
Tb927.7.5890	408	579	2232	608	3	435	5	1
Tb927.2.5650	462	941	2295	611	2	#N/A	#N/A	#N/A
Tb927.11.2890	90	10	1932	614	7	45	4	1
Tb927.5.285b	1866	16	3711	615	2	#N/A	#N/A	#N/A
Tb927.5.320	1866	16	3711	615	2	#N/A	#N/A	#N/A
Tb927.10.10050	1815	169	3666	617	16	1812	8	2
Tb927.10.1990	705	2814	2592	629	3	#N/A	#N/A	#N/A
Tb927.1.2600	78	51	2004	642	2	78	53	2
Tb927.11.6890	786	85	2790	668	2	#N/A	#N/A	#N/A
Tb927.8.940	4563	12	6585	674	7	1215	4	4
Tb927.8.960	4563	12	6585	674	7	#N/A	#N/A	#N/A
Tb927.8.940	4560	12	6585	675	7	1215	4	4
Tb927.8.960	4560	12	6585	675	7	#N/A	#N/A	#N/A
Tb927.1.2600	-30	12	2004	678	2	78	53	2
Tb927.8.940	4542	1716	6585	681	7	1215	4	4
Tb927.8.960	4542	1716	6585	681	7	#N/A	#N/A	#N/A
Tb927.9.3400	1077	214	3156	693	2	459	5	3
Tb927.2.5480	153	43	2295	714	2	#N/A	#N/A	#N/A
Tb927.2.5650	138	49	2295	719	2	#N/A	#N/A	#N/A
Tb927.10.11760	294	693	2532	746	2	285	29	2
Tb927.10.11760	285	25	2532	749	2	285	29	2
Tb927.8.940	4218	96	6585	789	7	1215	4	4
Tb927.8.960	4218	96	6585	789	7	#N/A	#N/A	#N/A
Tb927.8.1780	-36	11	2340	792	2	2163	4	1
Tb927.8.940	4206	211	6585	793	7	1215	4	4
Tb927.8.960	4206	211	6585	793	7	#N/A	#N/A	#N/A
Tb927.8.940	4197	14	6585	796	7	1215	4	4
Tb927.8.960	4197	14	6585	796	7	#N/A	#N/A	#N/A
Tb927.10.1990	120	1913	2592	824	3	#N/A	#N/A	#N/A
Tb927.11.17000	516	541	3000	828	2	1143	8	2
Tb927.2.5530	2043	20	4569	842	2	2763	8	2
Tb927.3.1190	4344	28	6984	880	2	2910	9	3
Tb927.8.3660	240	113	2910	890	2	2754	4	1
Tb927.10.7350	2691	19	5385	898	4	2679	27	1
Tb927.9.3400	459	5093	3156	899	2	459	5	3
Tb927.10.7350	2685	28	5385	900	4	2679	27	1
Tb927.10.7350	2682	80	5385	901	4	2679	27	1
Tb927.10.7350	2679	47311	5385	902	4	2679	27	1
Tb927.11.17000	294	226	3000	902	2	1143	8	2
Tb927.8.3660	201	54	2910	903	2	2754	4	1
Tb927.3.2620	3333	11	6054	907	2	3330	5	3
Tb927.3.2620	3330	6263	6054	908	2	3330	5	3
Tb927.8.940	3819	2249	6585	922	7	1215	4	4
Tb927.8.960	3819	2249	6585	922	7	#N/A	#N/A	#N/A
Tb927.5.330	642	597	3624	994	2	#N/A	#N/A	#N/A
Tb927.5.285b	642	597	3711	1023	2	#N/A	#N/A	#N/A
Tb927.5.320	642	597	3711	1023	2	#N/A	#N/A	#N/A
Tb927.9.2130	1155	21	4278	1041	2	1152	4	2
Tb927.9.2130	1152	8907	4278	1042	2	1152	4	2
Tb927.9.10100	972	2736	4350	1126	3	2019	4	1
Tb927.11.9190	360	760	4113	1251	4	3618	5	4
Tb927.11.9190	342	1177	4113	1257	4	3618	5	4
Tb927.3.1190	2937	2477	6984	1349	2	2910	9	3
Tb927.2.5530	435	77	4569	1378	2	2763	8	2
Tb927.8.6690	303	24	4647	1448	4	1107	4	1
Tb927.8.6690	300	10	4647	1449	4	1107	4	1
Tb927.8.6690	285	11	4647	1454	4	1107	4	1
Tb927.8.6690	282	9333	4647	1455	4	1107	4	1
Tb927.6.3150	8766	3300	13566	1600	3	2043	7	3
Tb927.10.15680	1863	3193	7200	1779	2	1854	6	2
Tb927.10.15680	1854	347	7200	1782	2	1854	6	2
Tb927.6.620	1536	1231	8187	2217	3	1536	4	3
Tb927.6.3150	753	524	13566	4271	3	2043	7	3
Tb927.6.3150	585	76	13566	4327	3	2043	7	3
Tb927.11.1120	2553	13	16200	4549	4	#N/A	#N/A	#N/A
Tb927.11.1120	2400	451	16200	4600	4	#N/A	#N/A	#N/A
Tb927.11.1120	1905	474	16200	4765	4	#N/A	#N/A	#N/A
Tb927.11.1090	2562	13	17514	4984	3	#N/A	#N/A	#N/A
Tb927.11.1090	2409	451	17514	5035	3	#N/A	#N/A	#N/A
Tb927.11.1090	1914	474	17514	5200	3	#N/A	#N/A	#N/A
