# Supplementary material for: Expression of the RNA-binding protein RBP10 promotes the bloodstream-form differentiation state in Trypanosoma brucei
Source: PLoS Pathog. 2017 Aug 11;13(8):e1006560. doi: 10.1371/journal.ppat.1006560 (PMC5568443; doi:10.1371/journal.ppat.1006560)
Supplement: S2 Table — For legend see the top sheet 0. (XLS) [file ppat.1006560.s015.xls]

## Sheet: 0. Legend
RNAs bound to tagged RBP10.
Results for two independent experiments, A and B, are shown.
Sheet 1: Raw read counts for all samples, calculation of reads per million reads (RPM), and ratios of bound/unbound for each experiment.
Sheet 2: Set of mRNAs for which RPM valuest were at least 3-fold those of unbound RNA in both samples: Results for developmental regulation are from S3 Table. Other results are from: W- [1]; X: [2]; Y, Z: [3]; AX-BF: [4].. To sort the Table according to different criteria, use columns AD-AW. Note that Binding of the ZC3H21 mRNA, which has a coding region similar to that of ZC3H20, was confirmed b…
Sheet 3: Statistical analyses and counts of verious categories. P-values are from the Fisher test.
References
1. Fadda A, Ryten M, Droll D, Rojas F, Färber V, Haanstra J, et al. (2014) Transcriptome-wide analysis of mRNA decay reveals complex degradation kinetics and suggests a role for co-transcriptional degradation in determining mRNA levels. Mol Microbiol 94: 307-326.
2. Antwi E, Haanstra J, Ramasamy G, Jensen B, Droll D, Rojas F, et al. (2016) Integrative analysis of the Trypanosoma brucei gene expression cascade predicts differential regulation of mRNA processing and unusual control of ribosomal protein expression. BMC Genomics 17: 306.
3. Gunasekera K, Wuthrich D, Braga-Lagache S, Heller M, Ochsenreiter T (2012) Proteome remodelling during development from blood to insect-form Trypanosoma brucei quantified by SILAC and mass spectrometry. BMC Genomics 13: 556.
4. Dejung M, Subota I, Bucerius F, Dindar G, Freiwald A, Engstler M, et al. (2016) Quantitative proteomics uncovers novel factors involved in developmental dfferentiation of Trypanosoma brucei. PLoS Pathog 12: e1005439.

## Sheet: 1. Raw data & RPM
Unique_list	Annotation	Class	cds_size	Unbound_A_read_count	Unbound_B_read_count	Eluate_A_read_count	EluateB_read_count	Unbound_A_RPM	Unbound_B_RPM	Eluate_A_RPM	EluateB_RPM	RPM Ratio eluate/unbound expt A	RPM Ratio eluate/unbound expt B	Less than 10 reads	at least 2.5x	RNAI polys UP	RNAI polys down	UP PC/BS polys	Down PC/BS polys		RNAI polys UP	RNAI polys down	UP PC/BS polys	Down PC/BS polys
Tb927.11.7060	acidocalcisomal pyrophosphatase (VSP1)	Acidocalcisome	1245	3103	2048	5872	3374	409.4	449.4	1152.1	1164.3	2.814	2.591	0	1	0	0	0	0		19	2	87	28
Tb927.11.15840	Amino acid transporter AAT16 Lys, Arg, high affinity Lysine	Amino.acid.transport	1389	9225	5580	18860	10568	1217	1224.4	3700.3	3646.9	3.041	2.978	0	1	0	0	0	0
Tb927.8.4700	amino acid transporter, AAT5	Amino.acid.transport	1377	2846	1638	9979	5408	375.4	359.4	1957.9	1866.2	5.215	5.192	0	1	0	0	1	0
Tb927.6.4660	cationic amino acid transporter, putative	Amino.acid.transport	1620	391	259	863	438	51.6	56.8	169.3	151.1	3.283	2.66	0	1	0	0	0	0
Tb927.11.6680	Polyamine transporter 2 (TbPOT2)	Amino.acid.transport	1524	439	268	1055	478	57.9	58.8	207	165	3.574	2.805	0	1	0	0	1	0
Tb927.11.1560	1,2-Dihydroxy-3-keto-5-methylthiopentene dioxygenase, putative	Amino.acids	996	578	391	1381	810	76.3	85.8	270.9	279.5	3.553	3.258	0	1	0	0	1	0
Tb927.11.5090	aspartate aminotransferase, mitochondrial	Amino.acids	1254	382	215	2527	1527	50.4	47.2	495.8	526.9	9.838	11.169	0	1	0	0	1	0
Tb11.02.5400	cystathionine beta-synthase, putative	Amino.acids	1089	874	572	2542	1445	115.3	125.5	498.7	498.6	4.326	3.973	0	1	0	0	1	0
Tb927.11.2710	cell division cycle 45 (CDC45), putative	Cell.cycle	2058	557	309	999	621	73.5	67.8	196	214.3	2.667	3.161	0	1	0	0	0	0
Tb927.11.16720	CYC6,mitotic cyclin	Cell.cycle	1281	705	377	1410	880	93	82.7	276.6	303.7	2.974	3.671	0	1	0	0	0	0
Tb927.6.5020	CYC7, CYC2-like cyclin	Cell.cycle	642	136	82	322	212	17.9	18	63.2	73.2	3.521	4.066	0	1	0	0	1	0
Tb927.8.1150	KKT9 Kinetochore protein	Cell.cycle	1029	965	596	4822	2753	127.3	130.8	946.1	950	7.432	7.264	0	1	0	0	0	0
Tb927.7.1210	regulator of chromosome condensation, putative	Cell.cycle	2523	783	466	2269	1123	103.3	102.3	445.2	387.5	4.31	3.79	0	1	0	0	0	0
Tb927.7.1320	10 kDa heat shock protein, putative (HSP10)	Chaperone	303	2350	1515	6463	3731	310	332.4	1268	1287.5	4.09	3.873	0	1	1	0	1	0
Tb927.1.4300	chaperone protein DNAj, putative	Chaperone	1476	644	348	1823	1084	85	76.4	357.7	374.1	4.21	4.899	0	1	0	0	0	0
Tb927.7.6200	chaperone protein DNAj, putative	Chaperone	855	343	161	863	451	45.2	35.3	169.3	155.6	3.742	4.405	0	1	0	0	1	0
Tb927.6.3850	chaperone protein DNAj, putative	Chaperone	870	186	107	493	296	24.5	23.5	96.7	102.1	3.942	4.35	0	1	0	0	0	0
Tb927.8.690	peptidyl-prolyl cis-trans isomerase/rotamase, putative,PPIase, putative (PIN1)	Chaperone	348	233	183	666	398	30.7	40.2	130.7	137.3	4.251	3.42	0	1	0	0	0	0
Tb927.7.5790	protein disulfide isomerase, ERp44-like	Chaperone	408	1655	927	3267	2216	218.3	203.4	641	764.7	2.936	3.759	0	1	0	0	0	1
Tb927.11.14840	CPC2, chromosomal passenger complex	Chromatin	753	1821	1071	3191	1968	240.2	235	626.1	679.1	2.606	2.89	0	1	0	0	0	0
Tb927.10.13430	citrate synthase, putative	Citric.acid.cycle	1455	852	479	1752	898	112.4	105.1	343.7	309.9	3.058	2.948	0	1	0	0	0	0
Tb927.11.5050	fumarate hydratase, class I (FHm)	Citric.acid.cycle	1668	1122	634	3355	1886	148	139.1	658.2	650.8	4.447	4.678	0	1	0	0	1	0
Tb927.9.5900	glutamate dehydrogenase (GDH)	Citric.acid.cycle	2979	2440	1441	7028	4321	321.9	316.2	1378.9	1491.1	4.284	4.716	0	1	0	0	1	0
Tb927.10.2350	pyruvate dehydrogenase complex E3 binding protein, putative	Citric.acid.cycle	783	733	473	1772	992	96.7	103.8	347.7	342.3	3.595	3.298	0	1	1	0	1	0
Tb927.8.6490	BBP122	Cytoskeleton	3240	1303	722	6308	3524	171.9	158.4	1237.6	1216.1	7.2	7.676	0	1	1	0	0	0
Tb927.1.3560	CEP164	Cytoskeleton	2598	1056	550	2159	1236	139.3	120.7	423.6	426.5	3.041	3.534	0	1	0	0	0	0
Tb927.8.7840	dynein heavy chain, putative, not a DHC in Wickstead analysis	Cytoskeleton	2397	849	491	4147	2361	112	107.7	813.6	814.7	7.265	7.562	0	1	0	0	0	1
Tb927.11.9290	FAZ20 protein tyrosine kinase, putative	Cytoskeleton	2292	727	452	1347	774	95.9	99.2	264.3	267.1	2.756	2.693	0	1	0	0	0	0
Tb927.11.2410	Flabarin, flagellar membrane protein in Leishmania & tryps	Cytoskeleton	669	415	219	891	459	54.7	48.1	174.8	158.4	3.193	3.296	0	1	1	0	1	0
Tb927.10.7290	Flagellar Member 2 (FLAM2)	Cytoskeleton	3468	2932	1703	6857	3893	386.8	373.7	1345.3	1343.4	3.478	3.595	0	1	0	0	0	0
Tb927.8.4050	flagellar membrane protein that interacts with FLA1, similar to FLA3	Cytoskeleton	2253	979	571	2665	1428	129.2	125.3	522.9	492.8	4.049	3.933	0	1	0	0	1	0
Tb927.7.4110	Kinesin-like but poor match	Cytoskeleton	2685	1590	895	3273	1799	209.8	196.4	642.2	620.8	3.061	3.161	0	1	0	0	0	1
Tb927.11.16200	microtubule-associated protein,corset-associated protein 17 (CAP17)	Cytoskeleton	399	656	428	1461	925	86.5	93.9	286.6	319.2	3.312	3.399	0	1	0	0	1	0
Tb927.11.16310	myosin heavy chain, putative, in MCM-BP-TAP	Cytoskeleton	3180	1274	686	2231	1170	168.1	150.5	437.7	403.7	2.604	2.682	0	1	0	0	0	0
Tb927.10.1110	Trypanosome-specific kinesin family 2	Cytoskeleton	5397	1566	834	3817	1979	206.6	183	748.9	682.9	3.625	3.732	0	1	0	0	0	0
Tb927.8.5510	apurinic/apyrimidinic endonuclease, putative	DNA	1191	461	264	1078	578	60.8	57.9	211.5	199.5	3.478	3.443	0	1	0	0	0	0
Tb927.9.13610	helicase, putative	DNA	3993	3439	2218	19360	11497	453.7	486.7	3798.4	3967.4	8.372	8.152	0	1	0	0	0	0
Tb927.11.5670	MND1 homologue, putative involvement in meiosis	DNA	1116	251	134	949	581	33.1	29.4	186.2	200.5	5.623	6.819	0	1	0	0	0	0
Tb927.9.9620	RAD51/DMC1 protein, putative	DNA	1050	469	254	842	495	61.9	55.7	165.2	170.8	2.67	3.065	0	1	0	0	0	0
Tb927.5.3760	SPO11 meiotic recombination protein	DNA	1296	238	149	897	501	31.4	32.7	176	172.9	5.605	5.288	0	1	0	0	0	0
Tb927.7.5680	deoxyribose-phosphate aldolase, putative	Enzyme	843	405	251	2008	1224	53.4	55.1	394	422.4	7.374	7.669	0	1	0	0	1	0
Tb927.4.2240	hypothetical protein, conserved, D-aminoacid aminotransferase domain, used for synthesis of D-glutamic acid and D-alanine	Enzyme	1173	1340	791	2405	1493	176.8	173.6	471.9	515.2	2.669	2.968	0	1	0	0	0	0
Tb927.11.7390	hypothetical protein, conserved, extremely weak but blast-back positive match to yeast PDH1 which may participate in conversion of 2-methylcitrate to 2-methylisocitrate	Enzyme	888	274	187	562	334	36.1	41	110.3	115.3	3.05	2.809	0	1	0	0	1	0
Tb927.7.5550	hypothetical protein, conserved, TLD domain	Enzyme	1095	416	224	5981	3297	54.9	49.2	1173.5	1137.7	21.383	23.147	0	1	0	0	1	0
Tb927.5.4350	NUDIX hydrolase, putative	Enzyme	513	292	204	495	339	38.5	44.8	97.1	117	2.521	2.613	0	1	0	0	0	0
Tb927.11.7420	phosphoadenosine phosphosulfate reductase-like protein	Enzyme	969	410	237	781	527	54.1	52	153.2	181.9	2.833	3.497	0	1	0	0	0	0
Tb927.9.2320	POMP1 (possible S-Adenosyl methionine methyl transferase (yeast Cgt1 is involved in lipid homeostasis)	Enzyme	1104	312	179	746	374	41.2	39.3	146.4	129.1	3.556	3.286	0	1	0	0	1	0
Tb927.5.1210	short-chain dehydrogenase, putative	Enzyme	936	2312	1306	3931	2218	305	286.6	771.3	765.4	2.529	2.671	0	1	0	0	0	0
Tb927.9.15660	ACP6	ESAG	3729	840	484	1685	898	110.8	106.2	330.6	309.9	2.983	2.918	0	1	0	0	0	0
Tb927.6.2850	ESAG8-associated protein, putative (PIE8)	ESAG	1683	689	437	1421	841	90.9	95.9	278.8	290.2	3.067	3.027	0	1	0	0	0	0
Tb927.11.6280	pyruvate phosphate dikinase (PPDK)	Glucose.glycerol	2742	1634	962	2995	1590	215.6	211.1	587.6	548.7	2.726	2.599	0	1	0	0	1	0
Tb927.5.2350	glycosyltransferase (GlcNAc), putative	Glycans	1503	442	206	1351	665	58.3	45.2	265.1	229.5	4.546	5.077	0	1	0	0	0	1
Tb927.3.5660	GnT11 UDP-GlcNAc:α3-D-mannoside β1–2-N-acetylglucosaminyltransferase I	Glycans	1167	476	245	962	590	62.8	53.8	188.7	203.6	3.006	3.787	0	1	0	0	0	1
Tb927.7.2420	GSK3-long glycogen synthase kinase-3 alpha	Glycans	1506	1010	570	3338	1930	133.2	125.1	654.9	666	4.915	5.325	0	1	0	0	0	0
Tb927.2.3370	UDP-Gal glycosyltransferase GT3	Glycans	1134	750	390	1466	862	98.9	85.6	287.6	297.5	2.907	3.476	0	1	0	0	0	0
Tb927.10.2430	GRESAG 4, putative receptor-type adenylate cyclase	GRESAG	3729	1710	967	3854	2040	225.6	212.2	756.1	704	3.352	3.318	0	1	0	0	0	1
Tb927.11.5940	GRESAG 4, putative receptor-type adenylate cyclase	GRESAG	3735	1851	1082	4071	2260	244.2	237.4	798.7	779.9	3.271	3.285	0	1	0	0	0	0
Tb927.11.1480	GRESAG 4, putative receptor-type adenylate cyclase	GRESAG	3717	2678	1488	5572	2967	353.3	326.5	1093.2	1023.9	3.094	3.136	0	1	0	0	0	1
Tb927.2.2510	Mitochondrial outer membrane protein porin 1	Ions	813	1573	1069	3340	1954	207.5	234.6	655.3	674.3	3.158	2.875	0	1	0	0	1	0
Tb927.3.3340	3', 5'-cyclic nucleotide phosphodiesterase, putative (PDED)	Lipids	2031	949	541	2131	1142	125.2	118.7	418.1	394.1	3.34	3.32	0	1	0	0	0	0
Tb927.3.3900	carnitine O-palmitoyltransferase II, putative (CPT II)	Lipids	1866	2231	1347	4195	2299	294.3	295.6	823	793.4	2.796	2.684	0	1	0	0	0	0
Tb927.8.3400	palmitoyl acyltransferase 12, putative	Lipids	894	188	93	368	198	24.8	20.4	72.2	68.3	2.911	3.348	0	1	0	0	0	0
Tb927.8.7730	Sphingosine N-acyltransferase, putative	Lipids	1194	354	215	1655	912	46.7	47.2	324.7	314.7	6.953	6.671	0	1	0	0	1	0
Tb927.7.5600	leucine-rich repeat protein (LRRP)	LRRP	3081	1592	876	2772	1533	210	192.2	543.9	529	2.59	2.752	0	1	0	0	0	0
Tb927.4.1400	vacuolar transport protein 4A, putative	Lysosome	1383	563	304	1641	789	74.3	66.7	322	272.3	4.335	4.082	0	1	0	0	0	0
Tb927.10.10250	EP2 procyclin	Membrane.protein	390	3651	1801	9704	4527	481.6	395.2	1903.9	1562.2	3.953	3.953	0	1	1	0	1	0
Tb927.6.510	GPEET2 procyclin	Membrane.protein	345	615	360	1313	604	81.1	79	257.6	208.4	3.175	2.639	0	1	1	0	1	0
Tb927.8.1620	MSP-B, putative	Membrane.protein	1665	3350	1859	9178	4553	441.9	407.9	1800.7	1571.2	4.075	3.852	0	1	0	0	1	0
Tb927.7.6850	trans-sialidase (TbTS)	Membrane.protein	2316	1078	575	3077	1513	142.2	126.2	603.7	522.1	4.245	4.138	0	1	1	0	1	0
Tb927.8.7340	trans-sialidase, putative,neuraminidase, putative	Membrane.protein	2247	456	186	1222	627	60.2	40.8	239.8	216.4	3.986	5.301	0	1	0	0	1	0
Tb927.9.8260	TimRhom1, rhomboid-like protein	Mito.biogenesis	990	490	361	1551	956	64.6	79.2	304.3	329.9	4.708	4.165	0	1	0	0	0	0
Tb927.11.6890	DNA repair and recombination helicase protein PIF1	Mito.DNA	2790	2150	1241	5718	3391	283.6	272.3	1121.9	1170.2	3.955	4.297	0	1	0	0	1	0
Tb927.11.14790	DNA repair and recombination helicase protein PIF4	Mito.DNA	2460	637	385	3034	1786	84	84.5	595.3	616.3	7.084	7.295	0	1	0	0	0	0
Tb927.11.16400	kinetoplast DNA-associated protein, putative	Mito.DNA	975	974	577	3691	2268	128.5	126.6	724.2	782.7	5.636	6.182	0	1	0	0	0	0
Tb927.8.7260	kinetoplast-associated protein, putative	Mito.DNA	3087	1033	621	1917	1042	136.3	136.3	376.1	359.6	2.76	2.639	0	1	0	0	0	0
Tb927.5.1060	Complex III beta-MMP subunit of cytochrom b/c1 complex	Mito.e.transport	1470	1454	819	2674	1439	191.8	179.7	524.6	496.6	2.735	2.763	0	1	0	0	1	0
Tb927.10.4280	Complex III cytochrome b/c complex, Cytochrome bd ubiquinol oxidase, 14kDa subunit	Mito.e.transport	606	201	82	536	230	26.5	18	105.2	79.4	3.966	4.411	0	1	1	0	1	0
Tb927.5.3040	Cytochrome c Oxidase complex, MIX protein	Mito.e.transport	597	125	80	363	234	16.5	17.6	71.2	80.7	4.319	4.6	0	1	1	0	1	0
Tb927.1.4100	cytochrome oxidase subunit IV (COXIV)	Mito.e.transport	1062	768	441	1339	714	101.3	96.8	262.7	246.4	2.593	2.546	0	1	0	0	1	0
Tb927.9.3170	cytochrome oxidase subunit V (COXV)	Mito.e.transport	591	400	232	1506	821	52.8	50.9	295.5	283.3	5.599	5.565	0	1	0	0	1	0
Tb927.10.280	cytochrome oxidase subunit VI (COXVI)	Mito.e.transport	477	589	410	1213	718	77.7	90	238	247.8	3.063	2.754	0	1	0	0	1	0
Tb927.8.1240	electron transfer flavoprotein-ubiquinone oxidoreductase, putative	Mito.e.transport	1695	754	404	2493	1358	99.5	88.6	489.1	468.6	4.917	5.286	0	1	0	0	0	0
Tb927.11.180	electron transfer flavoprotein, putative	Mito.e.transport	810	423	256	1225	747	55.8	56.2	240.3	257.8	4.307	4.589	0	1	0	0	0	0
Tb927.10.5220	hypothetical protein, possible component of cytochorome oxidase complex	Mito.e.transport	1344	620	358	2592	1406	81.8	78.6	508.5	485.2	6.218	6.176	0	1	0	0	1	0
Tb927.11.10140	hypothetical protein, possible component of cytochorome oxidase complex	Mito.e.transport	810	308	165	939	492	40.6	36.2	184.2	169.8	4.534	4.689	0	1	0	0	1	0
Tb927.11.15550	NADH-cytochrome b5 reductase, putative (B5R)	Mito.e.transport	927	226	127	463	300	29.8	27.9	90.8	103.5	3.047	3.715	0	1	0	0	1	0
Tb927.5.450	NADH-ubiquinone oxidoreductase, mitochondrial, putative	Mito.e.transport	1491	781	475	1472	854	103	104.2	288.8	294.7	2.803	2.827	0	1	0	0	0	0
Tb927.8.6580	SDH1 succinate dehydrogenase (complex II) subunit, flavoprotein	Mito.e.transport	1830	791	506	1720	1011	104.3	111	337.5	348.9	3.234	3.142	0	1	0	0	0	0
Tb927.2.4700	SDH8 succinate dehydrogenase (complex II) subunit	Mito.e.transport	456	286	167	741	389	37.7	36.6	145.4	134.2	3.853	3.663	0	1	0	0	1	0
Tb927.4.4990	ubiquinol-cytochrome c reductase, putative	Mito.e.transport	216	552	305	2482	1376	72.8	66.9	487	474.8	6.687	7.095	0	1	0	0	1	0
Tb927.2.5530	POMP22	Mito.membrane	4569	4573	2747	14726	7853	603.3	602.8	2889.2	2710	4.789	4.496	0	1	0	0	0	0
Tb927.8.6600	SAM35, putative	Mito.membrane	948	355	205	2382	1510	46.8	45	467.3	521.1	9.979	11.584	0	1	0	0	0	0
Tb927.3.940	Complex 1 protein (LYR family), putative	Mito.pathway	465	275	146	625	405	36.3	32	122.6	139.8	3.38	4.362	0	1	0	0	1	0
Tb927.10.14860	Complex 1 protein (LYR family), putative	Mito.pathway	2142	1015	616	1870	1038	133.9	135.2	366.9	358.2	2.74	2.65	0	1	0	0	0	0
Tb927.3.3890	hypothetical protein, conserved	Mito.pathway	963	255	159	775	490	33.6	34.9	152.1	169.1	4.52	4.846	0	1	0	0	1	0
Tb927.10.760	hypothetical protein, conserved	Mito.pathway	825	243	150	790	458	32.1	32.9	155	158	4.835	4.802	0	1	0	0	0	0
Tb927.10.6200	hypothetical protein, conserved, no clear yeast or human matches	Mito.pathway	315	101	65	1000	571	13.3	14.3	196.2	197	14.725	13.815	0	1	0	0	1	0
Tb927.11.4870	hypothetical protein, conserved, no clear yeast or human matches, domain of unknown funciton	Mito.pathway	663	292	161	922	483	38.5	35.3	180.9	166.7	4.696	4.718	0	1	0	0	1	0
Tb927.11.6250	Mitochondrial ATP synthase subunit, putative	Mito.pathway	810	615	363	1299	660	81.1	79.7	254.9	227.8	3.141	2.859	0	1	0	0	1	0
Tb927.8.6080	POMP42, Glycerophosphoryl diester phosphodiesterase family	Mito.pathway	1002	317	180	865	487	41.8	39.5	169.7	168.1	4.058	4.255	0	1	0	0	0	0
Tb927.7.210	proline dehydrogenase	Mito.pathway	1671	1502	894	5088	2922	198.1	196.2	998.3	1008.3	5.038	5.14	0	1	0	0	0	0
Tb927.9.4310	tricarboxylate carrier, putative	Mito.pathway	984	464	203	1263	665	61.2	44.5	247.8	229.5	4.048	5.152	0	1	0	0	1	0
Tb927.2.3180	kinetoplast polyadenylation/uridylation factor 1 (KPAF1), PPR1	Mito.RNA	3012	1187	767	2240	1258	156.6	168.3	439.5	434.1	2.807	2.579	0	1	0	0	0	0
Tb927.10.9720	RNA-editing-associated protein 1, oligo (U) binding protein (REAP-1)	Mito.RNA	1776	1738	1217	3970	2267	229.3	267	778.9	782.3	3.397	2.929	0	1	0	0	0	0
Tb927.5.1550	mitochondrial carrier protein, MCP23	Mito.transport	933	420	246	933	664	55.4	54	183.1	229.1	3.304	4.245	0	1	0	0	0	0
Tb927.10.10440	mitochondrial carrier protein, MCP8	Mito.transport	1143	250	156	919	515	33	34.2	180.3	177.7	5.467	5.192	0	1	0	0	0	0
Tb927.3.590	adenosine transporter, putative	Nucleotides	1389	192	102	1702	821	25.3	22.4	333.9	283.3	13.184	12.658	0	1	0	0	1	0
Tb927.9.8450	adenylate, cytidylate and uridylate kinase (ADKG)	Nucleotides	603	496	282	977	517	65.4	61.9	191.7	178.4	2.929	2.883	0	1	0	0	1	0
Tb927.7.4570	inosine-guanine nucleoside hydrolase (IG-NH)	Nucleotides	1074	1385	970	3177	2260	182.7	212.8	623.3	779.9	3.412	3.664	0	1	0	0	0	0
Tb927.9.7470	purine nucleoside transporter NT10	Nucleotides	1389	825	488	5957	3651	108.8	107.1	1168.7	1259.9	10.739	11.766	0	1	0	0	1	0
Tb927.6.220	purine nucleoside transporter NT9	Nucleotides	1392	315	198	2300	1241	41.6	43.4	451.3	428.3	10.859	9.857	0	1	0	0	0	0
Tb927.4.3320	uracil phosphoribosyltransferase, putative	Nucleotides	723	894	507	1884	1209	117.9	111.3	369.6	417.2	3.134	3.75	0	1	0	0	0	0
Tb927.11.11740	membrane-bound acid phosphatase, putative	Phosphatase	1503	1019	568	2462	1381	134.4	124.6	483	476.6	3.593	3.824	0	1	0	0	1	0
Tb927.9.5170	phosphomevalonate kinase protein, putative (28G16.155)	Prenylation	1416	770	435	1419	738	101.6	95.5	278.4	254.7	2.741	2.668	0	1	0	0	0	0
Tb927.8.1910	acetylornithine deacetylase, putative. metallo-peptidase, Clan MH, Family M18	Protease	1185	536	330	1153	573	70.7	72.4	226.2	197.7	3.199	2.731	0	1	0	0	0	0
Tb927.1.2110	calpain-like cysteine peptidase, putative,cysteine peptidase, Clan CA, family C2, putative	Protease	2049	621	357	1413	816	81.9	78.3	277.2	281.6	3.384	3.595	0	1	0	0	0	0
Tb927.9.7540	calpain-like cysteine peptidase, putative,cysteine peptidase, Clan CA, family C2, putative	Protease	2571	1167	810	2546	1589	154	177.7	499.5	548.3	3.245	3.085	0	1	0	0	0	0
Tb927.4.3940	calpain-like cysteine peptidase, putative,cysteine peptidase, Clan CA, family C2, putative (TbCALP2)	Protease	2379	1342	810	2489	1422	177	177.7	488.3	490.7	2.758	2.761	0	1	0	0	0	0
Tb927.1.2160	calpain-like protein fragment, putative	Protease	393	184	111	556	340	24.3	24.4	109.1	117.3	4.494	4.817	0	1	0	0	1	0
Tb927.1.2150	calpain-like protein fragment, putative,calpain-like cysteine peptidase, Clan CA, family C2	Protease	423	195	116	574	310	25.7	25.5	112.6	107	4.378	4.203	0	1	0	0	0	0
Tb927.5.1880	inhibitor of serine peptidase (ISP), putative,ecotin family (I11), putative	Protease	465	806	514	1539	921	106.3	112.8	301.9	317.8	2.84	2.818	0	1	0	0	0	0
Tb927.10.5310	AMPKalpha1	Protein.kinase	2190	1443	830	5227	3224	190.4	182.1	1025.5	1112.6	5.387	6.109	0	1	0	0	0	0
Tb927.11.8170	MPK8 protein kinase	Protein.kinase	1464	1435	821	5118	2667	189.3	180.2	1004.1	920.3	5.304	5.109	0	1	0	0	0	0
Tb927.11.11110	NEK20 protein kinase	Protein.kinase	1107	251	149	1236	758	33.1	32.7	242.5	261.6	7.324	8	0	1	0	0	0	0
Tb927.11.15010	NEK21 protein kinase	Protein.kinase	1722	683	381	5195	3496	90.1	83.6	1019.2	1206.4	11.312	14.43	0	1	1	0	1	0
Tb927.4.5390	NRKA serine/threonine-protein kinase	Protein.kinase	1296	1301	879	2683	1616	171.6	192.9	526.4	557.7	3.067	2.891	0	1	0	0	0	1
Tb927.7.6310	PLK polo-like protein kinase	Protein.kinase	2307	1073	572	2654	1520	141.6	125.5	520.7	524.5	3.679	4.179	0	1	0	0	0	0
Tb927.7.6680	protein kinase, putative	Protein.kinase	2700	1766	944	8417	5494	233	207.1	1651.4	1895.9	7.088	9.153	0	1	0	0	0	0
Tb927.3.1570	protein kinase, putative	Protein.kinase	1869	688	366	2724	1694	90.8	80.3	534.4	584.6	5.888	7.279	0	1	0	0	0	0
Tb927.2.4200	protein kinase, putative	Protein.kinase	3114	1177	708	3488	2027	155.3	155.4	684.3	699.5	4.407	4.502	0	1	0	0	0	0
Tb927.10.15880	protein kinase, putative	Protein.kinase	2439	761	385	1733	1023	100.4	84.5	340	353	3.387	4.179	0	1	0	0	0	0
Tb927.7.6220	protein kinase, putative	Protein.kinase	1638	1263	773	3383	2034	166.6	169.6	663.7	701.9	3.984	4.138	0	1	0	0	0	0
Tb927.9.12400	protein kinase, putative	Protein.kinase	4038	1089	580	1925	1042	143.7	127.3	377.7	359.6	2.629	2.825	0	1	0	0	0	0
Tb927.11.6990	protein kinase, putative,serine/threonine protein kinase, putative	Protein.kinase	1827	762	386	1889	1013	100.5	84.7	370.6	349.6	3.687	4.127	0	1	0	0	0	0
Tb927.3.5650	protein kinase, putative,serine/threonine protein kinase, putative	Protein.kinase	2790	906	446	1640	859	119.5	97.9	321.8	296.4	2.692	3.029	0	1	0	0	0	0
Tb927.11.14070	RDK1 protein kinase	Protein.kinase	3588	1901	1109	4469	2329	250.8	243.3	876.8	803.7	3.496	3.303	0	1	0	0	0	1
Tb927.6.5100	serine/threonine-protein kinase, putative	Protein.kinase	2505	837	436	1529	760	110.4	95.7	300	262.3	2.717	2.741	0	1	0	0	0	0
Tb927.11.10340	Putative serine/threonine protein phosphatase	Protein.phosphatase	915	662	395	1991	1060	87.3	86.7	390.6	365.8	4.473	4.22	0	1	0	0	0	0
Tb927.10.8050	TFIIF-stimulated CTD phosphatase, putative	Protein.phosphatase	801	695	397	3241	1767	91.7	87.1	635.9	609.8	6.935	7	0	1	1	0	0	0
Tb927.10.8430	40S ribosomal protein S12	Ribosome	429	5190	3118	28369	15541	684.7	684.2	5565.9	5363	8.129	7.838	0	1	0	0	0	0
Tb927.3.3310	60S ribosomal protein L13	Ribosome	657	11327	6754	27344	16174	1494.3	1482	5364.8	5581.4	3.59	3.766	0	1	0	0	0	0
Tb927.9.15150	60S ribosomal protein L5	Ribosome	927	15334	9113	31358	16548	2022.9	1999.7	6152.4	5710.5	3.041	2.856	0	1	0	0	1	0
Tb927.7.3730	RBP26	RNA.binding	1023	1122	741	1901	1195	148	162.6	373	412.4	2.52	2.536	0	1	0	0	0	1
Tb927.7.2580	ZC3H19	RNA.binding	1917	657	391	1144	640	86.7	85.8	224.4	220.9	2.59	2.574	0	1	0	0	0	0
Tb927.7.320	RBP8	RNA.binding	543	420	209	755	353	55.4	45.9	148.1	121.8	2.673	2.656	0	1	0	0	0	0
Tb927.6.4720	ZC3H15	RNA.binding	618	453	275	959	487	59.8	60.3	188.2	168.1	3.148	2.785	0	1	0	0	0	0
Tb927.7.2660	ZC3H20	RNA.binding	1218	5293	3332	12487	7293	698.3	731.1	2449.9	2516.7	3.509	3.442	0	1	0	0	0	0
Tb927.7.2670	ZC3H21	RNA.binding	1386	2396	1466	6762	3742	316.1	321.7	1326.7	1291.3	4.197	4.014	0	1	0	0	0	0
Tb927.9.10280	ZC3H48	RNA.binding	378	207	114	539	293	27.3	25	105.8	101.1	3.873	4.042	0	1	0	1	0	1
Tb927.3.2930	RBP6	RNA.binding	720	255	166	856	480	33.6	36.4	167.9	165.6	4.992	4.547	0	1	0	0	0	0
Tb927.7.4730	PUF5	RNA.binding	1293	1286	754	3922	2271	169.7	165.5	769.5	783.7	4.536	4.737	0	1	0	0	0	0
Tb927.8.6650	DRBD13	RNA.binding	2001	729	398	2414	1460	96.2	87.3	473.6	503.8	4.925	5.769	0	1	0	0	0	0
Tb927.10.12760	ZC3H36	RNA.binding	951	447	232	2070	1047	59	50.9	406.1	361.3	6.887	7.097	0	1	0	0	0	0
Tb927.7.5380	DRBD12	RNA.binding	1800	540	311	2579	1503	71.2	68.2	506	518.7	7.103	7.6	0	1	0	0	0	0
Tb927.7.2680	ZC3H22	RNA.binding	2127	1380	750	6609	3724	182.1	164.6	1296.7	1285.1	7.123	7.809	0	1	0	0	0	0
Tb927.3.3960	DRBD6A	RNA.binding	1134	1030	610	5518	3265	135.9	133.9	1082.6	1126.7	7.968	8.417	0	1	0	0	0	0
Tb927.9.9450	ZC3H28	RNA.binding	3093	3151	1959	17816	10632	415.7	429.9	3495.4	3668.9	8.409	8.535	0	1	0	0	0	0
Tb927.9.4560	RBP32	RNA.binding	3096	1203	758	7465	4400	158.7	166.3	1464.6	1518.4	9.229	9.129	0	1	0	0	0	0
Tb927.8.2780	RBP10	RNA.binding	921	1286	692	8698	5048	169.7	151.8	1706.5	1742	10.059	11.472	0	1	0	1	0	1
Tb927.7.3300	Possible homologue of yeast DAL81, which affects pol II transcription in yeast but also has unrelated interactions, e.g. TOR1	RNA.synthesis	2523	812	420	1399	710	107.1	92.2	274.5	245	2.562	2.659	0	1	0	0	1	0
Tb927.5.1490	eIF4G1	Translation	3357	2474	1581	4212	2562	326.4	346.9	826.4	884.1	2.532	2.548	0	1	0	0	0	0
Tb927.11.11360	guanine nucleotide-binding protein beta subunit- like protein (TRACK)	Translation	957	14287	8924	84742	46235	1884.8	1958.2	16626.1	15955	8.821	8.148	0	1	0	0	1	0
Tb927.10.7700	ABC transporter, putative	Transporter	2007	1019	596	2934	1577	134.4	130.8	575.6	544.2	4.282	4.161	0	1	0	0	1	0
Tb927.3.3730	ABC transporter, putative	Transporter	5538	2098	1132	4515	2331	276.8	248.4	885.8	804.4	3.201	3.238	0	1	0	0	0	0
Tb927.8.6010	Heme uptake protein LHR1	Transporter	501	171	102	327	170	22.6	22.4	64.2	58.7	2.844	2.621	0	1	0	0	1	0
Tb927.5.2430	membrane transporter protein, putative	Transporter	1572	1573	904	3097	1657	207.5	198.4	607.6	571.8	2.928	2.883	0	1	0	0	0	0
Tb927.8.1650	protein associated with differentiation 4, PAD4	Transporter	1776	541	321	1277	610	71.4	70.4	250.5	210.5	3.511	2.989	0	1	0	0	0	0
Tb927.10.9080	pteridine transporter, putative	Transporter	1923	3291	1885	11254	6811	434.2	413.6	2208	2350.4	5.086	5.682	0	1	0	0	1	0
Tb927.1.2820	pteridine transporter, putative	Transporter	1959	3221	1814	6486	3361	424.9	398	1272.5	1159.8	2.995	2.914	0	1	0	0	0	0
Tb927.3.5320	hypothetical protein, conserved, UBX5 of yeast 3e-4, blast-back +ve, interaction with ubiquitinated proteins	Ubiquitin.proteasome	1185	460	289	1096	571	60.7	63.4	215	197	3.543	3.107	0	1	0	0	0	0
Tb927.10.2210	ubiquitin carboxyl-terminal hydrolase, Clan CA cysteine peptidase, family C12, putative	Ubiquitin.proteasome	1989	870	467	2574	1440	114.8	102.5	505	496.9	4.4	4.849	0	1	1	0	0	0
Tb927.9.13430	ubiquitin carboxyl-terminal hydrolase, Clan CA cysteine peptidase, family C12, putative	Ubiquitin.proteasome	1338	865	501	1990	1160	114.1	109.9	390.4	400.3	3.422	3.641	0	1	0	0	0	1
Tb927.3.4000	Adaptin complex AP1 sigma subunit	Vesicular.transport	480	799	480	2299	1426	105.4	105.3	451.1	492.1	4.279	4.672	0	1	0	0	0	1
Tb927.10.14260	adaptin complex AP4 sigma subunit	Vesicular.transport	534	281	142	578	357	37.1	31.2	113.4	123.2	3.059	3.954	0	1	0	0	0	0
Tb927.10.8580	ADP-ribosylation factor 3, putative (ARL3)	Vesicular.transport	573	287	173	956	549	37.9	38	187.6	189.5	4.954	4.991	0	1	0	0	0	0
Tb927.11.14240	CAP116 Clathrin-associated protein	Vesicular.transport	2961	827	447	1828	999	109.1	98.1	358.6	344.7	3.287	3.515	0	1	0	0	0	0
Tb927.10.9270	emp24/gp25L/p24 family/GOLD, putative	Vesicular.transport	699	224	127	958	540	29.6	27.9	188	186.3	6.361	6.687	0	1	0	0	0	0
Tb927.7.3600	emp24/gp25L/p24 family/GOLD, putative	Vesicular.transport	678	259	148	767	449	34.2	32.5	150.5	154.9	4.404	4.771	0	1	0	0	0	0
Tb927.10.2340	hypothetical protein, conserved, t-SNARE like	Vesicular.transport	294	121	95	639	426	16	20.8	125.4	147	7.854	7.052	0	1	0	0	0	0
Tb927.4.4220	small GTP-binding rab protein, putative (TbRX2)	Vesicular.transport	1692	870	533	2205	1074	114.8	117	432.6	370.6	3.769	3.169	0	1	0	0	0	0
Tb927.7.690	zinc finger protein, putative	Zinc.finger	1467	815	519	2426	1496	107.5	113.9	476	516.2	4.427	4.533	0	1	0	0	0	0
Tb927.10.15610	zinc finger protein, putative	Zinc.finger	2115	1045	611	2027	1182	137.9	134.1	397.7	407.9	2.885	3.042	0	1	0	0	0	0
Tb927.6.2270	AdoMet dependent proline di-methyltransferase, putative	ZUnknown	753	1694	1139	4583	2574	223.5	249.9	899.2	888.2	4.024	3.554	0	1	0	0	0	0
Tb927.7.340	Alpha/beta hydrolase family, putative	ZUnknown	984	237	122	759	402	31.3	26.8	148.9	138.7	4.763	5.182	0	1	0	0	0	0
Tb927.4.3500	Amastin surface glycoprotein, putative	ZUnknown	531	359	205	1823	777	47.4	45	357.7	268.1	7.552	5.961	0	1	0	0	1	0
Tb927.4.3520	Amastin surface glycoprotein, putative	ZUnknown	537	389	227	1029	465	51.3	49.8	201.9	160.5	3.934	3.221	0	1	0	0	0	0
Tb927.10.6770	BRCA1 C Terminus (BRCT) domain containing protein, putative	ZUnknown	654	113	51	382	203	14.9	11.2	74.9	70.1	5.028	6.26	0	1	0	0	0	0
Tb927.9.15290	CHAT domain containing protein, putative	ZUnknown	4137	4097	2688	7708	4344	540.5	589.8	1512.3	1499	2.798	2.541	0	1	0	0	0	0
Tb927.1.1470	conserved protein, unknown function	ZUnknown	1758	875	430	5013	2894	115.4	94.4	983.5	998.7	8.521	10.584	0	1	0	0	1	0
Tb927.1.1840	conserved protein, unknown function	ZUnknown	1647	795	425	2079	1262	104.9	93.3	407.9	435.5	3.889	4.67	0	1	0	0	0	0
Tb927.4.3920	CRAL/TRIO domain containing protein, putative	ZUnknown	3240	1454	835	4091	2154	191.8	183.2	802.6	743.3	4.185	4.057	0	1	0	0	0	0
Tb927.9.11820	CRAL/TRIO domain containing protein, putative	ZUnknown	969	184	114	399	247	24.3	25	78.3	85.2	3.225	3.407	0	1	0	0	1	0
Tb927.11.15730	cyclic nucleotide-binding domain containing protein, putative	ZUnknown	2118	1434	826	2735	1594	189.2	181.2	536.6	550.1	2.837	3.035	0	1	0	0	0	0
Tb927.10.15330	CYTH domain containing protein, putative	ZUnknown	1818	1063	671	2149	1294	140.2	147.2	421.6	446.5	3.007	3.033	0	1	0	0	0	0
Tb927.7.4510	Domain of unknown function (DUF4201), putative	ZUnknown	1224	689	392	3759	2269	90.9	86	737.5	783	8.114	9.103	0	1	0	0	0	0
Tb927.10.3300	Domain of unknown function (DUF4206), putative	ZUnknown	1626	396	227	1473	795	52.2	49.8	289	274.3	5.532	5.508	0	1	1	0	1	0
Tb927.9.2840	Fam77 cell surface phylome protein	ZUnknown	1182	2028	1205	9158	6149	267.5	264.4	1796.8	2121.9	6.716	8.025	0	1	0	0	0	0
Tb927.10.10770	Generative cell specific 1 protein, putative (GCS1)	ZUnknown	1857	1846	1055	6580	3865	243.5	231.5	1291	1333.8	5.301	5.761	0	1	0	0	1	0
Tb927.11.12620	Glucosidase II beta subunit-like, putative	ZUnknown	2271	648	355	1649	799	85.5	77.9	323.5	275.7	3.785	3.54	0	1	0	0	0	0
Tb927.4.2410	Glycosyl hydrolase family 65 central catalytic domain/Haloacid dehalogenase-like hydrolase, putative	ZUnknown	3447	1204	704	5162	2794	158.8	154.5	1012.8	964.2	6.376	6.241	0	1	0	0	1	0
Tb927.9.13200	hypothetical protein	ZUnknown	570	280	173	4590	2786	36.9	38	900.5	961.4	24.38	25.326	0	1	1	0	1	0
Tb927.5.2870	hypothetical protein	ZUnknown	1443	262	160	2221	1270	34.6	35.1	435.8	438.3	12.607	12.483	0	1	0	0	0	1
Tb927.11.2450	hypothetical protein	ZUnknown	510	73	24	238	154	9.6	5.3	46.7	53.1	4.849	10.091	0	1	0	0	0	0
Tb927.5.3130	hypothetical protein	ZUnknown	1101	338	179	1918	1117	44.6	39.3	376.3	385.5	8.439	9.814	0	1	0	0	0	0
Tb927.7.7100	hypothetical protein	ZUnknown	3777	1660	978	8918	5533	219	214.6	1749.7	1909.4	7.99	8.897	0	1	0	0	0	0
Tb927.11.15320	hypothetical protein	ZUnknown	1866	540	289	2501	1470	71.2	63.4	490.7	507.3	6.888	7.999	0	1	0	0	0	0
Tb927.4.5060	hypothetical protein	ZUnknown	816	285	164	1508	804	37.6	36	295.9	277.4	7.869	7.71	0	1	0	0	1	0
Tb927.7.6330	hypothetical protein	ZUnknown	516	135	79	580	385	17.8	17.3	113.8	132.9	6.39	7.664	0	1	0	0	0	0
Tb927.10.13530	hypothetical protein	ZUnknown	345	444	273	1989	1276	58.6	59.9	390.2	440.3	6.662	7.351	0	1	0	0	1	0
Tb927.10.2420	hypothetical protein	ZUnknown	447	127	53	410	226	16.8	11.6	80.4	78	4.801	6.706	0	1	0	0	0	1
Tb927.5.1050	hypothetical protein	ZUnknown	813	258	143	1062	596	34	31.4	208.4	205.7	6.122	6.554	0	1	0	0	1	0
Tb927.9.14510	hypothetical protein	ZUnknown	396	117	35	232	142	15.4	7.7	45.5	49	2.949	6.38	0	1	0	0	0	0
Tb927.1.2310	hypothetical protein	ZUnknown	270	201	109	451	394	26.5	23.9	88.5	136	3.337	5.685	0	1	0	0	1	0
Tb927.6.860	hypothetical protein	ZUnknown	2337	1166	619	3917	2198	153.8	135.8	768.5	758.5	4.996	5.584	0	1	0	0	0	0
Tb927.11.4760	hypothetical protein	ZUnknown	819	177	90	522	262	23.3	19.7	102.4	90.4	4.386	4.578	0	1	0	0	1	0
Tb927.11.15720	hypothetical protein	ZUnknown	522	292	143	606	394	38.5	31.4	118.9	136	3.087	4.333	0	1	0	0	0	0
Tb927.11.3050	hypothetical protein	ZUnknown	1071	495	292	1383	792	65.3	64.1	271.3	273.3	4.155	4.266	0	1	0	0	0	0
Tb927.10.3410	hypothetical protein	ZUnknown	324	135	85	294	220	17.8	18.7	57.7	75.9	3.239	4.07	0	1	0	0	0	1
Tb927.10.13410	hypothetical protein	ZUnknown	387	138	75	325	191	18.2	16.5	63.8	65.9	3.503	4.005	0	1	1	0	0	0
Tb927.9.15480	hypothetical protein	ZUnknown	1653	589	335	1225	747	77.7	73.5	240.3	257.8	3.093	3.507	0	1	0	0	0	0
Tb927.6.4730	hypothetical protein	ZUnknown	669	332	194	665	399	43.8	42.6	130.5	137.7	2.979	3.234	0	1	0	0	0	0
Tb927.8.880	hypothetical protein	ZUnknown	2250	1019	565	2069	1114	134.4	124	405.9	384.4	3.02	3.101	0	1	0	0	0	0
Tb927.5.1480	hypothetical protein	ZUnknown	483	131	93	291	170	17.3	20.4	57.1	58.7	3.304	2.875	0	1	0	0	0	0
Tb927.11.16780	hypothetical protein	ZUnknown	1041	305	195	517	356	40.2	42.8	101.4	122.9	2.521	2.871	0	1	0	0	0	0
Tb927.3.1650	hypothetical protein	ZUnknown	528	140	99	277	172	18.5	21.7	54.3	59.4	2.943	2.732	0	1	0	0	0	1
Tb927.4.3760	hypothetical protein	ZUnknown	1206	215	134	394	218	28.4	29.4	77.3	75.2	2.725	2.558	0	1	0	0	0	0
Tb927.1.2730	hypothetical protein, conserved	ZUnknown	1065	296	206	3689	2371	39	45.2	723.8	818.2	18.535	18.101	0	1	0	0	0	0
Tb927.4.1960	hypothetical protein, conserved	ZUnknown	1044	683	385	5280	2989	90.1	84.5	1035.9	1031.5	11.497	12.209	0	1	0	0	0	0
Tb927.8.6570	hypothetical protein, conserved	ZUnknown	675	159	81	1052	606	21	17.8	206.4	209.1	9.84	11.766	0	1	0	0	1	0
Tb927.5.3440	hypothetical protein, conserved	ZUnknown	1146	528	344	3967	2369	69.7	75.5	778.3	817.5	11.174	10.83	0	1	0	0	0	0
Tb927.6.3880	hypothetical protein, conserved	ZUnknown	1503	823	502	5278	3176	108.6	110.2	1035.5	1096	9.538	9.95	0	1	1	0	0	0
Tb927.9.4550	hypothetical protein, conserved	ZUnknown	381	101	62	698	392	13.3	13.6	136.9	135.3	10.278	9.943	0	1	0	0	1	0
Tb927.9.6960	hypothetical protein, conserved	ZUnknown	1023	239	120	1468	713	31.5	26.3	288	246	9.135	9.344	0	1	1	0	0	0
Tb927.7.6920	hypothetical protein, conserved	ZUnknown	1875	443	257	2672	1509	58.4	56.4	524.2	520.7	8.97	9.234	0	1	0	0	0	0
Tb927.10.3850	hypothetical protein, conserved	ZUnknown	1911	688	438	4282	2538	90.8	96.1	840.1	875.8	9.256	9.113	0	1	0	0	0	0
Tb927.10.10000	hypothetical protein, conserved	ZUnknown	1224	1798	986	9427	4941	237.2	216.4	1849.6	1705.1	7.798	7.881	0	1	0	0	1	0
Tb927.7.1700	hypothetical protein, conserved	ZUnknown	1659	448	286	2413	1396	59.1	62.8	473.4	481.7	8.01	7.676	0	1	0	0	0	0
Tb927.3.2920	hypothetical protein, conserved	ZUnknown	1008	259	156	1274	750	34.2	34.2	250	258.8	7.316	7.561	0	1	0	0	0	0
Tb927.6.3830	hypothetical protein, conserved	ZUnknown	1350	344	178	1258	844	45.4	39.1	246.8	291.3	5.439	7.457	0	1	0	0	0	0
Tb927.1.1850	hypothetical protein, conserved	ZUnknown	1884	592	349	2890	1612	78.1	76.6	567	556.3	7.26	7.264	0	1	0	0	0	0
Tb927.3.850	hypothetical protein, conserved	ZUnknown	2265	638	370	2752	1519	84.2	81.2	539.9	524.2	6.415	6.456	0	1	0	0	0	0
Tb927.2.2140	hypothetical protein, conserved	ZUnknown	327	58	32	194	130	7.7	7	38.1	44.9	4.975	6.389	0	1	0	0	1	0
Tb927.9.13570	hypothetical protein, conserved	ZUnknown	2655	631	348	2419	1394	83.2	76.4	474.6	481	5.701	6.3	0	1	0	0	1	0
Tb927.11.15660	hypothetical protein, conserved	ZUnknown	1560	885	523	3975	2063	116.7	114.8	779.9	711.9	6.68	6.203	0	1	0	0	0	0
Tb927.6.3270	hypothetical protein, conserved	ZUnknown	606	171	96	615	368	22.6	21.1	120.7	127	5.349	6.028	0	1	0	0	0	0
Tb927.11.15200	hypothetical protein, conserved	ZUnknown	207	69	29	165	109	9.1	6.4	32.4	37.6	3.556	5.911	0	1	0	0	0	0
Tb927.5.3720	hypothetical protein, conserved	ZUnknown	639	119	87	582	322	15.7	19.1	114.2	111.1	7.274	5.821	0	1	0	0	0	0
Tb927.5.3730	hypothetical protein, conserved	ZUnknown	1734	522	303	1958	1104	68.9	66.5	384.2	381	5.579	5.73	0	1	0	0	0	0
Tb927.6.3470	hypothetical protein, conserved	ZUnknown	765	243	161	1017	584	32.1	35.3	199.5	201.5	6.224	5.704	0	1	0	0	0	0
Tb927.4.520	hypothetical protein, conserved	ZUnknown	612	570	339	2060	1166	75.2	74.4	404.2	402.4	5.375	5.409	0	1	0	0	0	0
Tb927.10.7250	hypothetical protein, conserved	ZUnknown	1404	932	519	3517	1779	123	113.9	690	613.9	5.612	5.391	0	1	0	0	0	0
Tb927.11.2020	hypothetical protein, conserved	ZUnknown	777	315	171	949	582	41.6	37.5	186.2	200.8	4.481	5.352	0	1	0	0	0	0
Tb927.8.6610	hypothetical protein, conserved	ZUnknown	1038	530	279	1671	934	69.9	61.2	327.8	322.3	4.689	5.265	0	1	0	0	0	0
Tb927.11.15160	hypothetical protein, conserved	ZUnknown	1131	839	491	2439	1622	110.7	107.7	478.5	559.7	4.323	5.195	0	1	0	0	0	0
Tb927.6.2870	hypothetical protein, conserved	ZUnknown	1398	299	157	824	512	39.4	34.5	161.7	176.7	4.099	5.129	0	1	0	0	0	0
Tb927.10.2970	hypothetical protein, conserved	ZUnknown	348	299	191	966	611	39.4	41.9	189.5	210.8	4.805	5.031	0	1	0	0	1	0
Tb927.10.7040	hypothetical protein, conserved	ZUnknown	1380	483	290	1724	890	63.7	63.6	338.2	307.1	5.308	4.826	0	1	0	0	0	0
Tb927.11.12320	hypothetical protein, conserved	ZUnknown	2580	942	524	3017	1591	124.3	115	591.9	549	4.763	4.775	0	1	0	0	0	0
Tb927.8.3340	hypothetical protein, conserved	ZUnknown	1053	407	241	1135	702	53.7	52.9	222.7	242.2	4.147	4.581	0	1	0	0	0	0
Tb927.9.2250	hypothetical protein, conserved	ZUnknown	1152	511	305	1540	854	67.4	66.9	302.1	294.7	4.482	4.403	0	1	0	0	0	0
Tb927.9.3100	hypothetical protein, conserved	ZUnknown	1206	938	623	3490	1715	123.7	136.7	684.7	591.8	5.534	4.329	0	1	0	0	0	0
Tb927.11.6020	hypothetical protein, conserved	ZUnknown	810	161	92	407	247	21.2	20.2	79.9	85.2	3.76	4.222	0	1	0	0	0	0
Tb927.11.13300	hypothetical protein, conserved	ZUnknown	471	272	156	712	417	35.9	34.2	139.7	143.9	3.893	4.204	0	1	0	0	0	0
Tb927.10.5420	hypothetical protein, conserved	ZUnknown	4086	1119	657	3391	1753	147.6	144.2	665.3	604.9	4.507	4.196	0	1	0	0	0	0
Tb927.9.10630	hypothetical protein, conserved	ZUnknown	801	430	243	1099	647	56.7	53.3	215.6	223.3	3.801	4.187	0	1	0	0	0	0
Tb927.5.2360	hypothetical protein, conserved	ZUnknown	2106	1103	621	3128	1650	145.5	136.3	613.7	569.4	4.218	4.179	0	1	0	0	0	1
Tb927.8.7710	hypothetical protein, conserved	ZUnknown	660	311	191	938	500	41	41.9	184	172.5	4.486	4.117	0	1	0	0	0	0
Tb927.10.15040	hypothetical protein, conserved	ZUnknown	1569	667	331	1465	841	88	72.6	287.4	290.2	3.267	3.996	0	1	0	0	0	1
Tb927.10.14900	hypothetical protein, conserved	ZUnknown	1722	583	310	1469	784	76.9	68	288.2	270.5	3.747	3.977	0	1	0	0	0	0
Tb927.11.15410	hypothetical protein, conserved	ZUnknown	1008	325	179	877	447	42.9	39.3	172.1	154.3	4.013	3.927	0	1	0	0	0	0
Tb927.11.1580	hypothetical protein, conserved	ZUnknown	3414	697	409	1830	1021	91.9	89.7	359	352.3	3.905	3.926	0	1	0	0	0	1
Tb927.11.340	hypothetical protein, conserved	ZUnknown	2142	519	315	1290	781	68.5	69.1	253.1	269.5	3.697	3.899	0	1	0	0	0	0
Tb927.11.10920	hypothetical protein, conserved	ZUnknown	954	350	236	848	583	46.2	51.8	166.4	201.2	3.603	3.885	0	1	0	0	0	0
Tb927.5.4360	hypothetical protein, conserved	ZUnknown	969	372	207	861	501	49.1	45.4	168.9	172.9	3.442	3.806	0	1	0	0	0	0
Tb927.6.2750	hypothetical protein, conserved	ZUnknown	735	282	205	835	495	37.2	45	163.8	170.8	4.404	3.797	0	1	0	0	0	0
Tb927.8.5190	hypothetical protein, conserved	ZUnknown	771	244	109	457	262	32.2	23.9	89.7	90.4	2.786	3.78	0	1	0	0	0	0
Tb927.5.3690	hypothetical protein, conserved	ZUnknown	678	225	123	483	290	29.7	27	94.8	100.1	3.193	3.708	0	1	0	0	0	0
Tb927.8.2420	hypothetical protein, conserved	ZUnknown	918	352	207	966	488	46.4	45.4	189.5	168.4	4.081	3.707	0	1	0	0	0	0
Tb927.10.3400	hypothetical protein, conserved	ZUnknown	1362	781	485	1764	1137	103	106.4	346.1	392.4	3.359	3.687	0	1	0	0	0	0
Tb927.2.5540	hypothetical protein, conserved	ZUnknown	6183	3851	2249	9987	5261	508	493.5	1959.4	1815.5	3.857	3.679	0	1	0	0	0	0
Tb927.10.7320	hypothetical protein, conserved	ZUnknown	612	266	156	690	358	35.1	34.2	135.4	123.5	3.858	3.609	0	1	0	0	0	0
Tb927.11.14860	hypothetical protein, conserved	ZUnknown	1938	341	193	719	433	45	42.4	141.1	149.4	3.136	3.528	0	1	0	0	0	0
Tb927.5.3470	hypothetical protein, conserved	ZUnknown	1269	514	314	1356	704	67.8	68.9	266	242.9	3.924	3.526	0	1	0	0	0	0
Tb927.4.1000	hypothetical protein, conserved	ZUnknown	666	932	509	1899	1120	123	111.7	372.6	386.5	3.03	3.46	0	1	0	0	0	0
Tb927.11.16300	hypothetical protein, conserved	ZUnknown	1077	413	207	939	453	54.5	45.4	184.2	156.3	3.381	3.442	0	1	0	0	0	0
Tb927.1.2700	hypothetical protein, conserved	ZUnknown	1233	421	282	1044	612	55.5	61.9	204.8	211.2	3.688	3.413	0	1	0	0	0	0
Tb927.11.1830	hypothetical protein, conserved	ZUnknown	1713	856	483	2036	1013	112.9	106	399.5	349.6	3.537	3.298	0	1	0	0	0	0
Tb927.5.2480	hypothetical protein, conserved	ZUnknown	1035	440	276	866	571	58	60.6	169.9	197	2.927	3.254	0	1	0	0	0	0
Tb927.11.2860	hypothetical protein, conserved	ZUnknown	2310	2108	1280	4605	2643	278.1	280.9	903.5	912.1	3.249	3.247	0	1	0	0	0	1
Tb927.4.5190	hypothetical protein, conserved	ZUnknown	450	144	85	344	175	19	18.7	67.5	60.4	3.553	3.238	0	1	0	0	1	0
Tb927.11.5330	hypothetical protein, conserved	ZUnknown	2313	681	402	1422	822	89.8	88.2	279	283.7	3.106	3.216	0	1	0	0	1	0
Tb927.9.14140	hypothetical protein, conserved	ZUnknown	636	310	164	594	331	40.9	36	116.5	114.2	2.85	3.174	0	1	0	0	0	0
Tb927.8.5110	hypothetical protein, conserved	ZUnknown	3567	2856	1754	5940	3537	376.8	384.9	1165.4	1220.6	3.093	3.171	0	1	0	0	0	0
Tb927.5.3200	hypothetical protein, conserved	ZUnknown	780	383	217	700	436	50.5	47.6	137.3	150.5	2.718	3.16	0	1	0	0	0	0
Tb927.5.740	hypothetical protein, conserved	ZUnknown	630	421	247	1070	494	55.5	54.2	209.9	170.5	3.78	3.145	0	1	0	0	0	0
Tb927.11.15510	hypothetical protein, conserved	ZUnknown	864	241	151	595	301	31.8	33.1	116.7	103.9	3.672	3.135	0	1	0	0	0	0
Tb927.11.14940	hypothetical protein, conserved	ZUnknown	1620	418	236	824	469	55.1	51.8	161.7	161.8	2.932	3.125	0	1	0	0	0	0
Tb927.10.12110	hypothetical protein, conserved	ZUnknown	354	180	116	353	230	23.7	25.5	69.3	79.4	2.917	3.118	0	1	0	0	0	0
Tb927.3.1660	hypothetical protein, conserved	ZUnknown	2370	1602	921	2981	1808	211.3	202.1	584.9	623.9	2.767	3.087	0	1	0	0	0	1
Tb927.11.7580	hypothetical protein, conserved	ZUnknown	1833	1783	993	3082	1942	235.2	217.9	604.7	670.2	2.571	3.076	0	1	0	0	0	0
Tb927.10.440	hypothetical protein, conserved	ZUnknown	405	141	89	267	173	18.6	19.5	52.4	59.7	2.816	3.057	0	1	0	0	0	0
Tb927.2.1760	hypothetical protein, conserved	ZUnknown	2409	1356	770	2538	1460	178.9	169	497.9	503.8	2.784	2.982	0	1	0	0	0	0
Tb927.7.4920	hypothetical protein, conserved	ZUnknown	1821	2943	1829	6471	3430	388.2	401.3	1269.6	1183.6	3.27	2.949	0	1	0	0	0	1
Tb927.2.2200	hypothetical protein, conserved	ZUnknown	573	165	101	296	189	21.8	22.2	58.1	65.2	2.668	2.943	0	1	0	0	0	0
Tb927.3.2360	hypothetical protein, conserved	ZUnknown	1428	404	200	752	374	53.3	43.9	147.5	129.1	2.768	2.941	0	1	0	0	0	0
Tb927.3.1900	hypothetical protein, conserved	ZUnknown	2604	3830	2524	6703	4703	505.3	553.8	1315.1	1622.9	2.603	2.93	0	1	0	0	0	0
Tb927.11.3920	hypothetical protein, conserved	ZUnknown	2055	1254	742	2394	1377	165.4	162.8	469.7	475.2	2.839	2.918	0	1	0	0	0	0
Tb927.8.2340	hypothetical protein, conserved	ZUnknown	354	219	158	562	288	28.9	34.7	110.3	99.4	3.817	2.867	0	1	0	0	0	0
Tb927.8.1700	hypothetical protein, conserved	ZUnknown	2256	855	532	1894	970	112.8	116.7	371.6	334.7	3.295	2.867	0	1	0	0	0	0
Tb927.10.410	hypothetical protein, conserved	ZUnknown	1434	740	391	1285	710	97.6	85.8	252.1	245	2.583	2.856	0	1	0	0	0	0
Tb927.9.9300	hypothetical protein, conserved	ZUnknown	1449	831	525	1589	946	109.6	115.2	311.8	326.5	2.844	2.834	0	1	0	0	1	0
Tb927.9.8030	hypothetical protein, conserved	ZUnknown	1611	443	276	929	494	58.4	60.6	182.3	170.5	3.119	2.815	0	1	0	0	0	0
Tb927.11.9250	hypothetical protein, conserved	ZUnknown	1425	958	522	1823	932	126.4	114.5	357.7	321.6	2.83	2.808	0	1	0	0	0	0
Tb927.10.11040	hypothetical protein, conserved	ZUnknown	2313	816	442	1471	780	107.6	97	288.6	269.2	2.681	2.775	0	1	0	0	0	0
Tb927.9.12830	hypothetical protein, conserved	ZUnknown	1761	601	376	1106	662	79.3	82.5	217	228.4	2.737	2.769	0	1	0	0	0	0
Tb927.3.5220	hypothetical protein, conserved	ZUnknown	1767	1045	602	1860	1049	137.9	132.1	364.9	362	2.647	2.74	0	1	0	0	0	0
Tb927.10.12060	hypothetical protein, conserved	ZUnknown	4482	1898	1078	3212	1852	250.4	236.5	630.2	639.1	2.517	2.702	0	1	0	0	0	0
Tb927.8.5160	hypothetical protein, conserved	ZUnknown	3630	840	531	1496	899	110.8	116.5	293.5	310.2	2.649	2.663	0	1	0	0	0	0
Tb927.8.4940	hypothetical protein, conserved	ZUnknown	1653	927	530	1572	881	122.3	116.3	308.4	304	2.522	2.614	0	1	0	0	0	0
Tb927.2.3390	hypothetical protein, conserved	ZUnknown	2286	795	555	1632	912	104.9	121.8	320.2	314.7	3.053	2.584	0	1	0	0	0	0
Tb927.8.5350	hypothetical protein, conserved	ZUnknown	513	137	71	245	113	18.1	15.6	48.1	39	2.66	2.503	0	1	0	0	0	0
Tb927.11.1570	hypothetical protein, conserved no matches	ZUnknown	987	678	385	6268	3676	89.4	84.5	1229.8	1268.5	13.749	15.016	0	1	0	0	0	0
Tb927.10.10050	hypothetical protein, conserved, 8 TM domains	ZUnknown	3666	2748	1586	5740	3075	362.5	348	1126.2	1061.1	3.107	3.049	0	1	0	0	0	0
Tb927.8.7820	hypothetical protein, conserved, Cold-shock DNA-binding domain.	ZUnknown	1515	2354	1377	4058	2268	310.5	302.2	796.2	782.7	2.564	2.59	0	1	0	0	0	1
Tb927.4.3340	hypothetical protein, conserved, in MCM-BP-TAP	ZUnknown	1311	275	145	575	286	36.3	31.8	112.8	98.7	3.11	3.102	0	1	0	0	0	0
Tb927.6.3530	hypothetical protein, conserved, MItochondrial carrier superfamiiy domain	ZUnknown	843	341	216	756	435	45	47.4	148.3	150.1	3.297	3.167	0	1	0	0	0	0
Tb927.3.5410	hypothetical protein, conserved, no clear yeast or human matches	ZUnknown	612	139	75	885	507	18.3	16.5	173.6	175	9.469	10.631	0	1	0	0	1	0
Tb927.9.1520	hypothetical protein, conserved, no clear yeast or human matches	ZUnknown	258	364	235	2203	1367	48	51.6	432.2	471.7	9.001	9.148	0	1	1	0	1	0
Tb927.6.690	hypothetical protein, conserved, no clear yeast or human matches	ZUnknown	750	613	335	2135	1203	80.9	73.5	418.9	415.1	5.18	5.647	0	1	0	0	0	0
Tb927.3.700	hypothetical protein, conserved, no clear yeast or human matches	ZUnknown	258	62	38	141	108	8.2	8.3	27.7	37.3	3.382	4.47	0	1	0	0	1	0
Tb927.3.2940	hypothetical protein, conserved, no clear yeast or human matches	ZUnknown	909	208	113	510	318	27.4	24.8	100.1	109.7	3.647	4.426	0	1	0	0	0	0
Tb927.7.6340	hypothetical protein, conserved, no clear yeast or human matches	ZUnknown	1329	1664	1004	4243	2518	219.5	220.3	832.5	868.9	3.792	3.944	0	1	0	0	0	0
Tb927.11.1280	hypothetical protein, conserved, no clear yeast or human matches	ZUnknown	810	932	485	1662	1080	123	106.4	326.1	372.7	2.652	3.502	0	1	0	0	0	1
Tb927.4.1910	hypothetical protein, conserved, no domains, K-specific	ZUnknown	732	1805	1046	3806	2144	238.1	229.5	746.7	739.9	3.136	3.223	0	1	0	0	0	0
Tb927.11.5960	hypothetical protein, conserved, no domains, no yeast or human match	ZUnknown	324	4144	2277	7842	4398	546.7	499.6	1538.6	1517.7	2.814	3.038	0	1	0	0	0	0
Tb927.8.4200	hypothetical protein, conserved, no domains, no yeast.human match	ZUnknown	1884	756	477	1528	983	99.7	104.7	299.8	339.2	3.006	3.241	0	1	0	0	0	1
Tb927.5.2560	hypothetical protein, conserved, no known domains	ZUnknown	222	107	56	502	354	14.1	12.3	98.5	122.2	6.977	9.941	0	1	0	0	1	0
Tb927.9.10470	hypothetical protein, conserved, no known domains	ZUnknown	1221	588	362	1169	744	77.6	79.4	229.4	256.7	2.957	3.232	0	1	0	0	0	0
Tb927.11.7340	hypothetical protein, conserved, PLP-dependent transferase domain	ZUnknown	1680	502	309	888	542	66.2	67.8	174.2	187	2.631	2.758	0	1	0	0	0	0
Tb927.10.480	hypothetical protein, conserved, poly(Q), Kinetoplastid-specific	ZUnknown	1302	559	357	3424	2057	73.7	78.3	671.8	709.8	9.11	9.061	0	1	0	0	0	0
Tb927.4.4940	hypothetical protein, conserved, poly(Q), no clear yeast or human matches	ZUnknown	2010	711	434	1810	1097	93.8	95.2	355.1	378.6	3.786	3.975	0	1	0	0	1	0
Tb927.11.1340	hypothetical protein, conserved, protein kinase-like domain, no yeast or human match	ZUnknown	3471	880	552	3168	1702	116.1	121.1	621.6	587.3	5.354	4.849	0	1	0	0	1	0
Tb927.9.12680	hypothetical protein, conserved, weak ubiquinone oxidoreductase subunit domain	ZUnknown	816	403	208	1169	692	53.2	45.6	229.4	238.8	4.314	5.232	0	1	0	0	1	0
Tb927.11.2460	hypothetical protein, signal pep, TM domain (Q)10	ZUnknown	930	323	167	2183	1100	42.6	36.6	428.3	379.6	10.051	10.359	0	1	0	0	0	0
Tb927.10.2360	hypothetical protein, tryp specific	ZUnknown	570	291	191	958	607	38.4	41.9	188	209.5	4.896	4.998	0	1	1	0	0	0
Tb927.11.520	hypothetical protein, tryp specific	ZUnknown	1173	622	355	1683	971	82.1	77.9	330.2	335.1	4.024	4.302	0	1	0	0	0	0
Tb927.10.5190	Kinesin associated protein, putative	ZUnknown	948	522	322	1367	890	68.9	70.7	268.2	307.1	3.895	4.347	0	1	0	0	0	0
Tb927.5.3540	Meckelin (Transmembrane protein 67), putative	ZUnknown	3024	998	588	7402	3778	131.7	129	1452.3	1303.7	11.031	10.104	0	1	0	0	0	0
Tb927.7.2980	Nitroreductase family, putative	ZUnknown	573	785	512	1862	1119	103.6	112.3	365.3	386.2	3.528	3.437	0	1	0	0	1	0
Tb927.5.3290	Protein of unknown function, putative	ZUnknown	3570	1442	857	2893	1805	190.2	188.1	567.6	622.9	2.984	3.312	0	1	0	0	0	0
Tb927.10.5880	Proteophosphoglycan, putative	ZUnknown	1881	1039	632	2501	1476	137.1	138.7	490.7	509.3	3.58	3.673	0	1	0	0	0	0
Tb927.10.11630	PSP1 C-terminal conserved region, putative	ZUnknown	1905	897	506	3722	2012	118.3	111	730.2	694.3	6.171	6.253	0	1	0	0	0	0
Tb927.3.5080	PSP1 C-terminal conserved region, putative	ZUnknown	1596	1356	766	5245	3034	178.9	168.1	1029.1	1047	5.753	6.229	0	1	0	0	0	1
Tb927.9.9370	PSP1 C-terminal conserved region, putative	ZUnknown	774	379	272	1619	879	50	59.7	317.6	303.3	6.353	5.082	0	1	0	0	0	0
Tb927.7.1090	SNF2 family N-terminal domain/Ring finger domain containing protein, putative	ZUnknown	4626	2718	1617	5399	2997	358.6	354.8	1059.3	1034.2	2.954	2.915	0	1	0	0	0	0
Tb927.7.2180	T. brucei spp.-specific protein, putative	ZUnknown	753	497	309	1051	676	65.6	67.8	206.2	233.3	3.145	3.44	0	1	0	0	0	0
Tb927.7.5780	thioredoxin, putative	ZUnknown	456	103	45	374	283	13.6	9.9	73.4	97.7	5.4	9.89	0	1	0	0	1	0
Tb927.2.2920	UAA transporter family, putative	ZUnknown	1347	321	188	1232	780	42.3	41.3	241.7	269.2	5.708	6.525	0	1	0	0	0	0
Tb927.10.3360	Unknown function	ZUnknown	2823	1745	1037	5661	3118	230.2	227.5	1110.7	1076	4.825	4.729	0	1	0	0	0	0
Tb927.7.6300	WD domain, G-beta repeat, putative	ZUnknown	1650	497	273	1963	1079	65.6	59.9	385.1	372.3	5.874	6.216	0	1	0	0	1	0
Tb05.30F7.410	hypothetical protein	ZUnknown	510	20	2	8	6	2.6	0.4	1.6	2.1	0.595	4.718	0	0	0	0	0	0
Tb927.9.140	hypothetical protein	ZUnknown	339	23	4	18	11	3	0.9	3.5	3.8	1.164	4.325	0	0	0	0	0	0
Tb927.7.2430	hypothetical protein	ZUnknown	594	105	54	155	117	13.9	11.8	30.4	40.4	2.195	3.407	0	0	0	0	0	0
Tb927.9.2450	electron transport protein SCO1/SCO2, putative	Mito.e.transport	1161	315	154	506	320	41.6	33.8	99.3	110.4	2.389	3.268	0	0	0	0	1	0
Tb927.9.12390	hypothetical protein, conserved	ZUnknown	612	482	253	706	524	63.6	55.5	138.5	180.8	2.178	3.257	0	0	0	0	0	0
Tb927.7.520	cytochrome b5-like Heme/Steroid binding domain containing protein, putative	ZUnknown	549	270	148	440	302	35.6	32.5	86.3	104.2	2.424	3.209	0	0	0	0	0	0
Tb927.10.15070	hypothetical protein, conserved	ZUnknown	405	117	62	178	125	15.4	13.6	34.9	43.1	2.263	3.171	0	0	0	0	0	1
Tb927.7.1590	mitotic cyclin,cyclin CycB3 (CYC8)	Cell.cycle	1410	475	231	641	437	62.7	50.7	125.8	150.8	2.007	2.975	0	0	0	0	0	0
Tb927.8.4300	hypothetical protein	ZUnknown	582	82	47	131	88	10.8	10.3	25.7	30.4	2.376	2.945	0	0	0	0	0	0
Tb927.11.16540	Roadblock/LC7 domain containing protein, putative	ZUnknown	297	248	143	411	255	32.7	31.4	80.6	88	2.465	2.804	0	0	0	0	0	0
Tb927.3.5210	hypothetical protein, conserved	ZUnknown	957	396	225	606	395	52.2	49.4	118.9	136.3	2.276	2.761	0	0	0	0	0	1
Tb927.10.2390	protein kinase, putative,casein kinase I, putative	Protein.kinase	1140	595	325	902	570	78.5	71.3	177	196.7	2.255	2.758	0	0	0	0	0	1
Tb927.11.12140	hypothetical protein	ZUnknown	357	70	32	52	56	9.2	7	10.2	19.3	1.105	2.752	0	0	0	0	0	1
Tb927.10.4410	hypothetical protein	ZUnknown	462	198	118	325	206	26.1	25.9	63.8	71.1	2.441	2.745	0	0	0	0	0	0
Tb927.4.4770	hypothetical protein	ZUnknown	984	258	133	421	230	34	29.2	82.6	79.4	2.427	2.72	0	0	0	0	0	0
Tb927.11.16790	DYRK2 mitogen-activated protein kinase	Protein.kinase	1974	1784	1016	2834	1727	235.3	222.9	556	596	2.363	2.673	0	0	0	0	0	1
Tb927.4.1860	40S ribosomal protein S19	Ribosome	504	5701	3260	9112	5491	752.1	715.3	1787.7	1894.9	2.377	2.649	0	0	0	0	0	0
Tb927.8.5870	hypothetical protein, conserved	ZUnknown	375	230	106	331	178	30.3	23.3	64.9	61.4	2.14	2.641	0	0	0	0	0	0
Tb927.10.4430	PUF1	RNA.binding	1719	2224	1295	3548	2172	293.4	284.2	696.1	749.5	2.373	2.638	0	0	0	0	0	0
Tb927.11.9820	Protein of unknown function (DUF1619), putative	ZUnknown	1752	855	453	1348	756	112.8	99.4	264.5	260.9	2.345	2.625	0	0	0	0	0	0
Tb927.10.9630	hypothetical protein	ZUnknown	483	241	139	353	232	31.8	30.5	69.3	80.1	2.178	2.625	0	0	0	0	0	1
Tb927.11.6880	hypothetical protein	ZUnknown	534	89	42	89	70	11.7	9.2	17.5	24.2	1.487	2.621	0	0	0	0	0	1
Tb927.6.1790	hypothetical protein	ZUnknown	528	116	77	187	128	15.3	16.9	36.7	44.2	2.398	2.614	0	0	0	0	0	1
Tb927.11.3270	squalene monooxygenase, putative	Sterols	1740	805	431	1322	714	106.2	94.6	259.4	246.4	2.442	2.605	0	0	0	0	0	0
Tb927.9.10530	FAZ4 flagellar attachment zone protein	Cytoskeleton	3132	1401	800	2166	1325	184.8	175.5	425	457.2	2.299	2.605	0	0	0	0	0	0
Tb927.11.2870	hypothetical protein	ZUnknown	483	249	164	417	270	32.8	36	81.8	93.2	2.491	2.589	0	0	0	0	0	1
Tb927.7.6180	hypothetical protein, conserved	ZUnknown	837	380	218	613	358	50.1	47.8	120.3	123.5	2.399	2.583	0	0	0	0	0	0
Tb927.4.2660	hypothetical protein, conserved	ZUnknown	270	92	39	109	64	12.1	8.6	21.4	22.1	1.762	2.581	0	0	0	0	1	0
Tb927.8.2470	hypothetical protein, conserved	Mito.pathway	285	357	216	548	354	47.1	47.4	107.5	122.2	2.283	2.577	0	0	0	0	0	0
Tb927.11.12130	hypothetical protein	ZUnknown	510	67	36	67	59	8.8	7.9	13.1	20.4	1.487	2.577	0	0	0	0	0	0
Tb927.2.6100	hypothetical protein, conserved	ZUnknown	1464	838	461	1262	752	110.5	101.2	247.6	259.5	2.24	2.565	0	0	0	0	0	0
Tb927.8.4490	hypothetical protein	ZUnknown	1266	421	192	627	313	55.5	42.1	123	108	2.215	2.564	0	0	0	0	0	0
Tb927.7.6700	hypothetical protein	ZUnknown	822	748	428	1098	696	98.7	93.9	215.4	240.2	2.183	2.557	0	0	0	0	0	0
Tb927.11.13940	ubiquitin-conjugating enzyme e2, putative	Ubiquitin.proteasome	651	441	254	665	411	58.2	55.7	130.5	141.8	2.243	2.545	0	0	0	0	0	0
Tb927.7.350	hypothetical protein	ZUnknown	720	109	82	175	132	14.4	18	34.3	45.6	2.388	2.532	0	0	0	0	0	0
Tb927.6.3860	leucyl/phenylalanyl-tRNA protein transferase, putative	ZUnknown	1176	357	225	596	362	47.1	49.4	116.9	124.9	2.483	2.53	0	0	0	0	0	0
Tb927.2.3090	hypothetical protein, conserved	ZUnknown	546	355	176	463	283	46.8	38.6	90.8	97.7	1.94	2.529	0	0	0	0	0	1
Tb927.2.4280	kinetoplastid-specific dual specificity phosphatase, putative	Phosphatase	3129	2855	1757	4718	2811	376.6	385.5	925.7	970	2.458	2.516	0	0	0	0	0	0
Tb927.7.2610	hypothetical protein, conserved	ZUnknown	888	377	210	561	336	49.7	46.1	110.1	115.9	2.213	2.516	0	0	0	0	0	0
Tb927.7.6780	hypothetical protein	ZUnknown	555	162	94	241	150	21.4	20.6	47.3	51.8	2.212	2.51	0	0	0	0	0	0
Tb927.6.3950	hypothetical protein, conserved	ZUnknown	492	228	140	318	223	30.1	30.7	62.4	77	2.074	2.505	0	0	0	0	0	0
Tb927.7.5690	hypothetical protein, conserved	ZUnknown	1827	792	451	1216	717	104.5	99	238.6	247.4	2.283	2.5	0	0	0	0	0	0
Tb927.5.1980	Galactose oxidase, central domain/Kelch motif containing protein, putative	ZUnknown	1716	976	562	1506	892	128.8	123.3	295.5	307.8	2.295	2.496	0	0	0	0	0	0
Tb927.11.7950	kinetoplastid-specific dual specificity phosphatase, putative	Phosphatase	1857	633	368	951	584	83.5	80.8	186.6	201.5	2.234	2.496	0	0	0	0	0	0
Tb927.3.2460	hypothetical protein, conserved	ZUnknown	1008	289	161	423	255	38.1	35.3	83	88	2.177	2.491	0	0	0	0	0	0
Tb927.9.13480	Eukaryotic protein of unknown function (DUF1764), putative	ZUnknown	498	158	60	192	95	20.8	13.2	37.7	32.8	1.807	2.49	0	0	0	0	0	0
Tb927.4.650	chaperone protein DNAj, putative	Chaperone	738	358	207	607	327	47.2	45.4	119.1	112.8	2.522	2.484	0	0	0	0	0	0
Tb927.9.11770	Fusaric acid resistance protein-like, putative	ZUnknown	3012	1523	880	2416	1389	200.9	193.1	474	479.3	2.359	2.482	0	0	0	0	0	0
Tb927.11.10670	glycosyl hydrolase, putative	Glycans	3600	1098	703	2138	1108	144.8	154.3	419.5	382.4	2.896	2.479	0	0	0	0	0	0
Tb927.4.4680	GINS complex subunit PSF3, replication initiation	DNA	537	184	118	337	186	24.3	25.9	66.1	64.2	2.724	2.479	0	0	0	0	0	0
Tb927.11.10680	hypothetical protein	ZUnknown	468	82	63	160	99	10.8	13.8	31.4	34.2	2.902	2.471	0	0	0	0	0	1
Tb927.3.2740	hypothetical protein, conserved	ZUnknown	921	610	332	935	521	80.5	72.9	183.4	179.8	2.28	2.468	0	0	0	0	0	0
Tb927.10.4330	2-oxoisovalerate dehydrogenase beta subunit, mitochondrial precursor, putative	Lipids	1107	326	178	543	278	43	39.1	106.5	95.9	2.477	2.456	0	0	0	0	0	0
Tb927.10.7100	delta-4 fatty acid desaturase	Lipids	1266	292	177	462	276	38.5	38.8	90.6	95.2	2.353	2.452	0	0	0	0	1	0
Tb927.11.6240	hypothetical protein, conserved, 2 weak RBDs, no yeast or human match	RNA.binding	1737	831	503	1595	783	109.6	110.4	312.9	270.2	2.855	2.448	0	0	0	0	0	1
Tb927.3.1830	TbRMI1, DNA recombination and antigenic switching	DNA	1428	358	240	760	373	47.2	52.7	149.1	128.7	3.157	2.444	0	0	0	0	0	0
Tb927.10.12040	protein kinase, putative,mitogen-activated protein kinase 11, putative	Protein.kinase	1242	839	518	1088	805	110.7	113.7	213.5	277.8	1.929	2.444	0	0	0	0	0	0
Tb927.11.14160	Alpha/beta hydrolase family, putative	ZUnknown	987	397	239	634	370	52.4	52.4	124.4	127.7	2.375	2.435	0	0	0	0	1	0
Tb927.3.3590	U3 small nucleolar ribonucleoprotein protein MPP10, putative	rRNA.tRNA.process	2019	692	371	1027	574	91.3	81.4	201.5	198.1	2.207	2.433	0	0	0	0	0	0
Tb927.8.7120	Squalene synthase	Sterols	1371	1200	664	1887	1027	158.3	145.7	370.2	354.4	2.339	2.432	0	0	0	0	1	0
Tb927.11.8990	cation transporter, putative	Ions	1176	518	275	883	424	68.3	60.3	173.2	146.3	2.535	2.425	0	0	0	0	1	0
Tb927.10.7310	terminal uridylyltransferase 3, putative (TUT3)	RNA.processing	2670	910	520	1412	799	120	114.1	277	275.7	2.308	2.416	0	0	0	0	0	0
Tb927.3.4160	XPC-binding domain/UBA/TS-N domain containing protein, putative	ZUnknown	966	439	294	778	451	57.9	64.5	152.6	155.6	2.636	2.412	0	0	0	0	0	0
Tb927.7.4970	glutamine synthetase, putative	Amino.acids	1146	1122	665	1842	1020	148	145.9	361.4	352	2.442	2.412	0	0	1	0	1	0
Tb927.7.670	hypothetical protein, conserved	ZUnknown	2478	831	429	1060	658	109.6	94.1	208	227.1	1.897	2.412	0	0	0	0	0	1
Tb927.11.6040	Nodulin-like, putative	ZUnknown	1932	428	214	588	328	56.5	47	115.4	113.2	2.043	2.41	0	0	0	0	1	0
Tb927.11.10940	hypothetical protein, conserved, no domains	ZUnknown	852	504	324	760	496	66.5	71.1	149.1	171.2	2.243	2.407	0	0	0	0	0	0
Tb927.7.5770	PK53 protein kinase	Protein.kinase	1395	955	534	1301	817	126	117.2	255.3	281.9	2.026	2.406	0	0	0	0	0	0
Tb927.5.1260	Sulfate transporter N-terminal domain with GLY motif/Sulfate transporter family, putative	ZUnknown	1722	703	425	1186	650	92.7	93.3	232.7	224.3	2.509	2.405	0	0	0	0	0	0
Tb927.2.4160	hypothetical protein, conserved	ZUnknown	2508	591	338	882	516	78	74.2	173	178.1	2.22	2.401	0	0	0	0	0	0
Tb927.9.14160	Complex III cytochrome b/c complex, rieske iron-sulfur protein ISP	Mito.pathway	894	692	451	1144	688	91.3	99	224.4	237.4	2.459	2.399	0	0	0	0	1	0
Tb927.10.1540	ZC3H30	RNA.binding	1695	707	419	1211	639	93.3	91.9	237.6	220.5	2.547	2.398	0	0	0	0	0	0
Tb927.1.4250	hypothetical protein, conserved	ZUnknown	2370	457	281	722	425	60.3	61.7	141.7	146.7	2.35	2.379	0	0	0	0	0	0
Tb927.6.2690	ubiquitin carboxyl-terminal hydrolase, Clan CA cysteine peptidase, family C12, putative	Ubiquitin.proteasome	1920	1021	666	1574	1007	134.7	146.1	308.8	347.5	2.293	2.378	0	0	0	0	0	0
Tb927.7.5850	hypothetical protein, conserved	ZUnknown	1875	676	421	1024	634	89.2	92.4	200.9	218.8	2.253	2.368	0	0	0	0	0	0
Tb927.11.11950	cytochrome oxidase assembly protein, putative	Mito.e.transport	1182	185	121	364	182	24.4	26.6	71.4	62.8	2.926	2.365	0	0	0	0	1	0
Tb927.10.10670	kinetoplastid-specific dual specificity phosphatase, putative	Phosphatase	600	325	172	552	258	42.9	37.7	108.3	89	2.526	2.359	0	0	0	0	1	0
Tb927.9.6620	hypothetical protein, conserved	Mito.pathway	630	249	102	290	153	32.8	22.4	56.9	52.8	1.732	2.359	0	0	0	0	1	0
Tb927.10.12560	hypothetical protein	ZUnknown	363	30	4	7	6	4	0.9	1.4	2.1	0.347	2.359	0	0	0	0	0	0
Tb927.10.15310	hypothetical protein, conserved, linked to melarsoprol resistance, no yeast/human by NCBI	ZUnknown	1356	1032	684	1608	1025	136.1	150.1	315.5	353.7	2.317	2.357	0	0	0	0	0	0
Tb927.7.5540	2,4-dienoyl-coa reductase-like protein	Lipids	2181	638	331	979	496	84.2	72.6	192.1	171.2	2.282	2.357	0	0	0	0	0	0
Tb927.9.11830	hypothetical protein, conserved, resemblance to myosin	ZUnknown	1962	697	416	1117	623	91.9	91.3	219.2	215	2.383	2.355	0	0	0	0	0	0
Tb927.7.1240	Sphingosine kinase	Lipids	2310	1426	863	2250	1291	188.1	189.4	441.4	445.5	2.347	2.353	0	0	0	0	0	0
Tb927.11.7250	hypothetical protein, conserved	Mito.pathway	1491	422	219	676	327	55.7	48.1	132.6	112.8	2.382	2.348	0	0	0	0	0	0
Tb927.9.12280	hypothetical protein, conserved	ZUnknown	606	247	109	236	162	32.6	23.9	46.3	55.9	1.421	2.337	0	0	0	0	0	0
Tb927.11.8340	hypothetical protein	ZUnknown	444	111	68	126	101	14.6	14.9	24.7	34.9	1.688	2.336	0	0	0	1	0	1
Tb927.6.2530	hypothetical protein	ZUnknown	651	117	64	145	95	15.4	14	28.4	32.8	1.843	2.334	0	0	0	0	0	0
Tb927.1.1580	cytochrome c oxidase assembly factor, SCO1/2, putative	Mito.e.transport	906	216	149	387	221	28.5	32.7	75.9	76.3	2.665	2.333	0	0	0	0	1	0
Tb927.10.14000	aconitase (ACO)	Citric.acid.cycle	2694	1389	798	2094	1183	183.2	175.1	410.8	408.2	2.242	2.331	0	0	0	0	1	0
Tb927.9.12500	POMP7	Mito.membrane	1575	472	310	746	458	62.3	68	146.4	158	2.351	2.323	0	0	0	0	1	0
Tb927.7.2120	hypothetical protein, conserved	ZUnknown	1248	857	515	1234	760	113.1	113	242.1	262.3	2.141	2.321	0	0	0	0	0	0
Tb927.2.2530	hypothetical protein, conserved	ZUnknown	2499	950	526	1433	776	125.3	115.4	281.2	267.8	2.243	2.32	0	0	0	0	0	0
Tb927.11.5710	chaperone protein DNAj, putative	Chaperone	1272	295	143	409	211	38.9	31.4	80.2	72.8	2.062	2.32	0	0	0	0	0	0
Tb927.10.14290	hypothetical protein	ZUnknown	345	171	101	230	149	22.6	22.2	45.1	51.4	2	2.32	0	0	0	0	0	0
Tb927.10.13400	Phosphatidic acid phostphatase, putative	Lipids	993	448	274	853	404	59.1	60.1	167.4	139.4	2.832	2.319	0	0	0	0	0	0
Tb927.5.3570	hypothetical protein, conserved	ZUnknown	822	291	152	379	224	38.4	33.4	74.4	77.3	1.937	2.318	0	0	0	0	0	0
Tb927.11.6600	hypothetical protein, conserved	ZUnknown	1593	1612	1097	2567	1611	212.7	240.7	503.6	555.9	2.368	2.31	0	0	0	0	0	0
Tb927.6.4120	TBC-E likely GAP	Signalling	1182	232	137	319	201	30.6	30.1	62.6	69.4	2.045	2.307	0	0	0	0	1	0
Tb927.7.6320	BTB/POZ domain/Regulator of chromosome condensation (RCC1) repeat, putative	ZUnknown	1920	667	355	994	518	88	77.9	195	178.8	2.216	2.295	0	0	0	0	0	0
Tb927.9.5890	solanesyl-diphosphate synthase, putative (28G16.440)	Mito.pathway	1080	741	445	1121	647	97.8	97.6	219.9	223.3	2.25	2.287	0	0	0	0	1	0
Tb927.6.3870	SGN1	Translation	645	581	319	781	464	76.6	70	153.2	160.1	1.999	2.287	0	0	0	0	0	0
Tb927.5.460	hypothetical protein, conserved	ZUnknown	333	112	66	140	96	14.8	14.5	27.5	33.1	1.859	2.287	0	0	0	0	0	0
Tb927.10.9220	hypothetical protein, conserved	ZUnknown	666	539	343	758	498	71.1	75.3	148.7	171.9	2.092	2.283	0	0	0	0	0	1
Tb927.11.11540	DNA topoisomerase II, putative (TOP2)	DNA	4275	2349	1388	3438	2012	309.9	304.6	674.5	694.3	2.177	2.28	0	0	0	0	0	0
Tb927.8.4310	hypothetical protein, conserved, no domains	ZUnknown	1947	708	450	1087	650	93.4	98.7	213.3	224.3	2.283	2.272	0	0	0	0	0	0
Tb927.7.4550	Mitchondrial LSU ribosomal protein	Mito.translation	552	369	214	657	309	48.7	47	128.9	106.6	2.648	2.271	0	0	0	0	0	0
Tb927.11.3980	Complex III subunit of cytochrom b/c1 complex alpha-MMP	Mito.e.transport	1557	984	583	1463	842	129.8	127.9	287	290.6	2.211	2.271	0	0	0	0	1	0
Tb927.11.16820	hypothetical protein, conserved	ZUnknown	1107	658	378	989	544	86.8	82.9	194	187.7	2.235	2.263	0	0	0	0	0	0
Tb927.11.6440	hypothetical protein, conserved, Bromodomain and poly(Q), often in TAP MS, low similarity to coiled-coil proteins and hook proteins (cytoskeletal linkers)	ZUnknown	1326	3226	1926	4789	2767	425.6	422.6	939.6	954.9	2.208	2.259	0	0	0	0	0	0
Tb927.11.4620	hypothetical protein, conserved	ZUnknown	471	412	258	488	370	54.4	56.6	95.7	127.7	1.762	2.255	0	0	0	0	0	0
Tb927.7.3850	hypothetical protein, conserved	ZUnknown	2985	1197	646	1747	925	157.9	141.8	342.8	319.2	2.171	2.252	0	0	0	0	0	0
Tb927.8.870	serine/threonine kinase, putative,protein kinase, putative	Protein.kinase	891	1031	525	1302	751	136	115.2	255.4	259.2	1.878	2.25	0	0	0	0	0	0
Tb927.1.3550	hypothetical protein	ZUnknown	1092	588	378	881	540	77.6	82.9	172.8	186.3	2.228	2.247	0	0	0	0	0	1
Tb927.11.2820	hypothetical protein, conserved	ZUnknown	2625	2220	1490	4018	2128	292.9	327	788.3	734.3	2.692	2.246	0	0	0	0	0	0
Tb927.1.1420	conserved protein, unknown function	ZUnknown	1992	1289	752	1811	1073	170	165	355.3	370.3	2.09	2.244	0	0	0	0	0	0
Tb927.9.13580	hypothetical protein, conserved	Mito.pathway	1269	256	167	368	238	33.8	36.6	72.2	82.1	2.138	2.241	0	0	0	0	1	0
Tb927.7.6710	hypothetical protein	ZUnknown	483	76	33	67	47	10	7.2	13.1	16.2	1.311	2.24	0	0	0	0	0	0
Tb927.4.670	conserved protein, unknown function	ZUnknown	1959	851	447	1029	635	112.3	98.1	201.9	219.1	1.798	2.234	0	0	0	0	0	0
Tb927.10.6570	TPR repeat, putative	ZUnknown	963	1009	598	1525	849	133.1	131.2	299.2	293	2.248	2.233	0	0	0	0	0	0
Tb927.1.1270	homocysteine S-methyltransferase, putative	Amino.acids	1302	438	219	493	311	57.8	48.1	96.7	107.3	1.674	2.233	0	0	0	0	0	0
Tb927.7.5860	hypothetical protein	ZUnknown	579	131	62	140	88	17.3	13.6	27.5	30.4	1.589	2.232	0	0	0	0	0	0
Tb927.4.1070	Mitchondrial LSU ribosomal protein L13, putative	Mito.translation	609	258	115	383	163	34	25.2	75.1	56.2	2.208	2.229	0	0	0	0	0	0
Tb927.11.11680	2-oxoglutarate dehydrogenase E2 component, putative	Citric.acid.cycle	1152	4046	2405	6477	3405	533.8	527.7	1270.8	1175	2.381	2.227	0	0	0	0	1	0
Tb927.11.1220	hypothetical protein, conserved	ZUnknown	2343	534	289	689	409	70.4	63.4	135.2	141.1	1.919	2.226	0	0	0	0	0	0
Tb927.10.4610	dolicholphosphate-mannose synthase, putative	Glycans	780	431	265	719	375	56.9	58.1	141.1	129.4	2.481	2.225	0	0	0	0	0	0
Tb927.10.9230	adaptin complex AP4 beta subunit	Vesicular.transport	2310	523	308	700	435	69	67.6	137.3	150.1	1.991	2.221	0	0	0	0	0	0
Tb927.3.1910	hypothetical protein, conserved, histone RNA binding domain 259-326	RNA.binding	1776	1262	670	1818	945	166.5	147	356.7	326.1	2.142	2.218	0	0	0	0	0	0
Tb927.6.1800	protein phosphatase 2C, putative	Protein.phosphatase	1149	1418	854	2058	1204	187.1	187.4	403.8	415.5	2.158	2.217	0	0	0	0	0	0
Tb927.10.2500	hypothetical protein, tryp-specific	ZUnknown	1065	352	199	604	280	46.4	43.7	118.5	96.6	2.552	2.213	0	0	0	0	0	1
Tb927.7.3540	hypothetical protein, conserved	ZUnknown	816	556	405	895	570	73.3	88.9	175.6	196.7	2.394	2.213	0	0	0	0	0	0
Tb927.2.4240	GTP binding protein, putative	Mito.pathway	1104	317	163	444	228	41.8	35.8	87.1	78.7	2.083	2.2	0	0	0	0	0	0
Tb927.10.7000	hypothetical protein, conserved	ZUnknown	999	370	183	463	256	48.8	40.2	90.8	88.3	1.861	2.2	0	0	0	0	0	0
Tb927.10.1160	NADH-ubiquinone oxidoreductase complex I subunit, putative	Mito.pathway	447	403	214	549	299	53.2	47	107.7	103.2	2.026	2.197	0	0	0	0	1	0
Tb927.4.1880	hypothetical protein, conserved	ZUnknown	921	618	299	674	417	81.5	65.6	132.2	143.9	1.622	2.193	0	0	0	0	0	0
Tb927.7.290	leucine-rich repeat protein (LRRP)	LRRP	1614	901	538	1350	746	118.9	118.1	264.9	257.4	2.228	2.181	0	0	0	0	0	0
Tb927.1.2640	hypothetical protein, conserved	ZUnknown	957	322	199	387	276	42.5	43.7	75.9	95.2	1.787	2.181	0	0	0	0	0	0
Tb927.5.3680	GPI-GlcNAc transferase complex, PIG-H component, putative	ZUnknown	1062	226	127	232	176	29.8	27.9	45.5	60.7	1.527	2.179	0	0	0	0	0	0
Tb927.10.3210	delta-1-pyrroline-5-carboxylate dehydrogenase, putative	Mito.pathway	1686	4203	2662	6937	3683	554.5	584.1	1361	1270.9	2.455	2.176	0	0	0	0	0	0
Tb927.8.1780	protein kinase, putative	Protein.kinase	2340	1655	968	2391	1339	218.3	212.4	469.1	462.1	2.149	2.175	0	0	0	0	0	0
Tb927.7.3970	hypothetical protein, conserved	ZUnknown	873	1630	949	2619	1310	215	208.2	513.8	452.1	2.39	2.171	0	0	0	0	0	0
Tb927.11.1690	Emopamil binding protein, putative	ZUnknown	552	285	179	522	247	37.6	39.3	102.4	85.2	2.724	2.17	0	0	0	0	1	0
Tb927.11.7010	protein kinase, putative	Protein.kinase	2076	1736	869	2058	1199	229	190.7	403.8	413.8	1.763	2.17	0	0	0	0	0	1
Tb927.5.1970	hypothetical protein, T. brucei-specific, no domains	ZUnknown	828	491	314	755	433	64.8	68.9	148.1	149.4	2.287	2.169	0	0	0	0	0	0
Tb927.6.2450	PKB protein kinase, putative	Protein.kinase	1542	508	327	721	451	67	71.8	141.5	155.6	2.111	2.169	0	0	0	0	0	0
Tb927.6.820	PUF4	RNA.binding	2967	1858	1110	2604	1531	245.1	243.6	510.9	528.3	2.084	2.169	0	0	0	0	0	0
Tb927.1.1880	WD40 repeat-containing protein	ZUnknown	4332	2420	1426	3452	1966	319.2	312.9	677.3	678.4	2.121	2.168	0	0	0	0	0	0
Tb927.2.2340	Glycerophosphoryl diester phosphodiesterase family, putative	ZUnknown	3624	1193	656	1631	903	157.4	143.9	320	311.6	2.033	2.165	0	0	0	0	0	0
Tb927.8.3050	Chitobiase/beta-hexosaminidase C-terminal domain containing protein, putative	ZUnknown	1704	726	452	1388	622	95.8	99.2	272.3	214.6	2.843	2.164	0	0	0	0	0	0
Tb927.11.2690	succinyl-coA:3-ketoacid-coenzyme A transferase, mitochondrial precursor, putative	Citric.acid.cycle	1482	2147	1281	3290	1763	283.2	281.1	645.5	608.4	2.279	2.164	0	0	1	0	1	0
Tb927.10.12580	hypothetical protein	ZUnknown	375	39	8	17	11	5.1	1.8	3.3	3.8	0.648	2.162	0	0	0	0	0	0
Tb927.6.2390	conserved hypothetical protein, putative	ZUnknown	1719	892	509	1340	699	117.7	111.7	262.9	241.2	2.234	2.16	0	0	0	0	0	0
Tb927.5.3300	hypothetical protein, conserved	Mito.pathway	492	412	250	737	343	54.4	54.9	144.6	118.4	2.66	2.158	0	0	0	0	0	0
Tb927.10.12050	Mitchondrial LSU ribosomal protein	Mito.translation	870	433	228	519	311	57.1	50	101.8	107.3	1.783	2.145	0	0	0	0	0	0
Tb927.3.4990	oxidoreductase, putative	Enzyme	1020	334	201	535	274	44.1	44.1	105	94.6	2.382	2.144	0	0	0	0	1	0
Tb927.9.9180	hypothetical protein, conserved	ZUnknown	1032	393	246	557	335	51.8	54	109.3	115.6	2.108	2.142	0	0	0	0	0	0
Tb927.5.4330	dihydrolipoamide branched chain transacylase, putative	Mito.pathway	1320	311	199	487	270	41	43.7	95.5	93.2	2.329	2.134	0	0	0	0	0	0
Tb927.11.5720	hypothetical protein, conserved	ZUnknown	1455	451	290	735	393	59.5	63.6	144.2	135.6	2.424	2.131	0	0	0	0	0	0
Tb927.3.4700	Domain of unknown function (DUF4379), putative	ZUnknown	1152	383	238	520	322	50.5	52.2	102	111.1	2.019	2.128	0	0	0	0	0	0
Tb927.6.3660	hypothetical protein, conserved	ZUnknown	831	256	167	358	224	33.8	36.6	70.2	77.3	2.08	2.109	0	0	0	0	0	0
Tb927.11.5530	Mitochondrial LSU-associated	Mito.pathway	789	264	143	412	191	34.8	31.4	80.8	65.9	2.321	2.101	0	0	0	0	0	0
Tb927.10.9360	L-2-hydroxyglutarate dehydrogenase, mitochondrial, putative	ZUnknown	1563	866	578	1329	772	114.2	126.8	260.7	266.4	2.282	2.1	0	0	0	0	0	0
Tb927.11.12050	hypothetical protein, conserved	ZUnknown	1866	789	454	1105	606	104.1	99.6	216.8	209.1	2.083	2.099	0	0	0	0	0	0
Tb927.9.14200	hypothetical protein, possible component of cytochorome oxidase complex	Mito.e.transport	1161	280	170	344	225	36.9	37.3	67.5	77.6	1.827	2.081	0	0	0	0	1	0
Tb927.5.470	monocarboxylate transporter-like protein	Transporter	1644	667	381	941	503	88	83.6	184.6	173.6	2.098	2.076	0	0	0	1	0	0
Tb927.11.7830	hypothetical protein, conserved	ZUnknown	813	281	151	312	199	37.1	33.1	61.2	68.7	1.651	2.073	0	0	0	0	0	0
Tb927.9.11000	ras-related protein RAB7, putative	Vesicular.transport	420	918	494	1150	650	121.1	108.4	225.6	224.3	1.863	2.069	0	0	0	0	0	1
Tb927.1.3050	tRNA (Uracil-5-)-methyltransferase, putative	ZUnknown	1680	841	494	1196	649	110.9	108.4	234.7	224	2.115	2.066	0	0	0	0	0	0
Tb927.3.2480	Arv1-like family, putative	ZUnknown	759	392	227	559	298	51.7	49.8	109.7	102.8	2.121	2.065	0	0	0	0	0	0
Tb927.7.4530	hypothetical protein, conserved	ZUnknown	2091	939	586	1464	766	123.9	128.6	287.2	264.3	2.319	2.056	0	0	0	0	0	0
Tb927.6.2030	protein kinase, putative	Protein.kinase	1920	1890	1147	2670	1499	249.3	251.7	523.8	517.3	2.101	2.055	0	0	0	0	0	0
Tb927.9.15470	Trypanosome-specific kinesin family 1	Cytoskeleton	2046	1686	983	2294	1284	222.4	215.7	450.1	443.1	2.024	2.054	0	0	0	0	0	0
Tb927.6.4050	ZC3H14	RNA.binding	822	215	132	321	172	28.4	29	63	59.4	2.22	2.049	0	0	0	0	1	0
Tb927.5.1890	hypothetical protein, conserved	ZUnknown	3006	1183	735	1787	956	156.1	161.3	350.6	329.9	2.247	2.046	0	0	0	0	0	0
Tb927.11.16810	dynein light intermediate chain D1bLIC, putative	Cytoskeleton	1257	1073	611	1435	794	141.6	134.1	281.5	274	1.989	2.044	0	0	0	0	0	0
Tb927.1.2600	PUF9	RNA.binding	2004	1665	983	2186	1277	219.6	215.7	428.9	440.7	1.953	2.043	0	0	0	0	0	0
Tb927.5.410	invariant surface glycoprotein, putative	ZUnknown	1182	551	263	659	341	72.7	57.7	129.3	117.7	1.779	2.039	0	0	0	0	0	0
Tb927.8.5270	hypothetical protein, conserved	ZUnknown	840	623	365	917	473	82.2	80.1	179.9	163.2	2.189	2.038	0	0	0	0	0	1
Tb927.10.11330	EF-hand domain pair, putative	ZUnknown	687	981	543	1261	703	129.4	119.2	247.4	242.6	1.912	2.036	0	0	0	0	0	0
Tb927.10.1750	hypothetical protein, conserved	ZUnknown	729	523	296	789	383	69	65	154.8	132.2	2.244	2.035	0	0	0	0	0	0
Tb927.3.2450	hypothetical protein, conserved	ZUnknown	498	147	92	210	119	19.4	20.2	41.2	41.1	2.125	2.034	0	0	0	0	0	0
Tb927.6.590	hypothetical protein, conserved	Mito.pathway	297	466	291	649	376	61.5	63.9	127.3	129.8	2.071	2.032	0	0	0	0	1	0
Tb927.11.6810	tubulin-tyrsoine ligase-like protein, putative (TTL)	Cytoskeleton	2943	1101	648	1515	837	145.2	142.2	297.2	288.8	2.046	2.031	0	0	0	0	0	0
Tb927.5.510	SDH10 succinate dehydrogenase (complex II) subunit	Mito.e.transport	384	287	172	391	222	37.9	37.7	76.7	76.6	2.026	2.03	0	0	0	0	0	0
Tb927.4.2650	Regulator of chromosome condensation (RCC1) repeat, putative	ZUnknown	1629	540	317	781	409	71.2	69.6	153.2	141.1	2.151	2.029	0	0	0	0	0	0
Tb927.11.8470	ZC3H45	RNA.binding	624	529	303	730	391	69.8	66.5	143.2	134.9	2.052	2.029	0	0	0	0	0	1
Tb927.7.2090	hypothetical protein, conserved, no clear yeast or human matches	ZUnknown	816	473	317	641	409	62.4	69.6	125.8	141.1	2.015	2.029	0	0	0	0	0	0
Tb927.10.9550	hypothetical protein	ZUnknown	540	27	7	8	9	3.6	1.5	1.6	3.1	0.441	2.022	0	0	0	0	0	0
Tb927.9.7650	ADP-ribosylation factor, putative	Vesicular.transport	570	306	190	420	244	40.4	41.7	82.4	84.2	2.041	2.02	0	0	0	0	0	0
Tb927.2.3730	hypothetical protein, conserved	ZUnknown	1764	493	275	617	353	65	60.3	121.1	121.8	1.861	2.019	0	0	0	0	0	0
Tb927.1.1500	conserved protein, unknown function	ZUnknown	1995	2637	1654	3495	2121	347.9	362.9	685.7	731.9	1.971	2.017	0	0	0	0	0	1
Tb927.9.6310	ABC transporter, putative	Transporter	1941	1034	572	1363	732	136.4	125.5	267.4	252.6	1.96	2.013	0	0	0	0	0	0
Tb927.4.4180	hypothetical protein, conserved	ZUnknown	2499	607	361	775	462	80.1	79.2	152.1	159.4	1.899	2.013	0	0	0	0	0	0
Tb927.11.8090	protein phosphatase 1, putative	Protein.phosphatase	912	510	320	693	409	67.3	70.2	136	141.1	2.021	2.01	0	0	0	0	0	0
Tb927.11.15800	CIF1	Cytoskeleton	2382	944	543	1112	694	124.5	119.2	218.2	239.5	1.752	2.01	0	0	0	0	0	0
Tb927.10.4130	NADH-ubiquinone oxidoreductase complex I subunit, putative,NDUFA5/B13 subunit	Mito.e.transport	798	455	284	482	362	60	62.3	94.6	124.9	1.575	2.005	0	0	0	0	0	0
Tb927.2.5980	ATP-dependent Clp protease subunit, heat shock protein 104 (HSP104)	Chaperone	2613	1512	934	2205	1190	199.5	204.9	432.6	410.7	2.169	2.004	0	0	0	0	0	0
Tb927.3.4250	hypothetical protein, conserved	ZUnknown	669	340	209	345	266	44.9	45.9	67.7	91.8	1.509	2.002	0	0	0	0	1	0
Tb927.8.720	Domain of unknown function DUF59, putative	ZUnknown	483	253	151	343	191	33.4	33.1	67.3	65.9	2.016	1.989	0	0	0	0	1	0
Tb927.4.2460	kinatase, putative	Enzyme	3861	1272	747	1636	944	167.8	163.9	321	325.8	1.913	1.987	0	0	0	0	0	0
Tb927.11.14930	hypothetical protein, conserved	ZUnknown	1977	744	434	916	548	98.1	95.2	179.7	189.1	1.831	1.986	0	0	0	0	1	0
Tb927.7.5340	CARP3	Signalling	1497	1630	1004	1963	1266	215	220.3	385.1	436.9	1.791	1.983	0	0	0	0	0	0
Tb927.8.5030	trafficking protein particle complex subunit 3, (TRAPP) component, Bet3	Vesicular.transport	582	301	177	461	223	39.7	38.8	90.4	77	2.278	1.981	0	0	0	0	0	0
Tb927.9.10950	chaperone protein DNAj, putative	Chaperone	864	557	336	735	423	73.5	73.7	144.2	146	1.963	1.98	0	0	0	0	0	0
Tb927.7.7120	kinesin	Cytoskeleton	2433	889	486	1106	611	117.3	106.6	217	210.8	1.85	1.977	0	0	0	0	0	0
Tb927.10.13450	hypothetical protein, conserved	ZUnknown	1803	907	511	1161	642	119.7	112.1	227.8	221.5	1.904	1.976	0	0	0	0	0	0
Tb927.6.3610	SET domain containing protein, putative	ZUnknown	1038	333	176	379	221	43.9	38.6	74.4	76.3	1.693	1.975	0	0	0	0	0	0
Tb927.11.480	small GTP-binding protein domain containing protein, putative	ZUnknown	1149	577	335	634	420	76.1	73.5	124.4	144.9	1.634	1.972	0	0	0	0	0	0
Tb927.10.3760	vacuolar ATP synthase subunit d, putative	Lysosome	852	693	438	1096	549	91.4	96.1	215	189.5	2.352	1.971	0	0	0	0	0	0
Tb927.11.4610	protein kinase A regulatory subunit (PKA-R)	Protein.kinase	1500	2739	1771	3599	2220	361.3	388.6	706.1	766.1	1.954	1.971	0	0	0	0	0	1
Tb927.8.1890	Complex III cytochrome c1, cytochrome b/c complex	Mito.e.transport	777	709	454	914	569	93.5	99.6	179.3	196.4	1.917	1.971	0	0	0	0	1	0
Tb927.10.9620	NADH-ubiquinone oxidoreductase c	Mito.e.transport	333	259	154	327	193	34.2	33.8	64.2	66.6	1.878	1.971	0	0	0	0	0	0
Tb927.2.2360	Ankyrin repeats (3 copies)/Zinc finger, C3HC4 type (RING finger), putative	ZUnknown	2043	656	361	935	452	86.5	79.2	183.4	156	2.12	1.969	0	0	0	0	0	0
Tb927.3.1720	hypothetical protein, conserved	Mito.pathway	285	187	111	228	139	24.7	24.4	44.7	48	1.813	1.969	0	0	0	0	0	0
Tb927.2.1740	hypothetical protein, conserved	ZUnknown	618	169	88	213	110	22.3	19.3	41.8	38	1.874	1.966	0	0	0	0	0	0
Tb927.4.2960	hypothetical protein, conserved	ZUnknown	366	175	92	217	115	23.1	20.2	42.6	39.7	1.844	1.966	0	0	0	0	0	0
Tb927.9.7860	hypothetical protein, conserved	ZUnknown	858	17	8	5	10	2.2	1.8	1	3.5	0.437	1.966	0	0	0	0	0	0
Tb927.11.13740	ACP5, GRESAG 4-like	GRESAG	3645	1934	1123	3016	1403	255.1	246.4	591.7	484.2	2.319	1.965	0	0	0	0	0	0
Tb927.4.3930	amino acid transporter, putative	Amino.acid.transport	1362	1335	852	2049	1064	176.1	187	402	367.2	2.283	1.964	0	0	0	0	0	0
Tb927.8.5590	SH3-binding, glutamic acid-rich protein, putative	ZUnknown	813	456	306	628	382	60.2	67.1	123.2	131.8	2.048	1.963	0	0	0	0	0	0
Tb927.10.12780	ZC3H37	RNA.binding	861	1509	944	2013	1178	199.1	207.1	394.9	406.5	1.984	1.962	0	0	0	0	1	0
Tb927.7.3580	NEK11 protein kinase	Protein.kinase	1791	893	503	1157	627	117.8	110.4	227	216.4	1.927	1.96	0	0	0	0	0	0
Tb927.6.3480	DRBD5	RNA.binding	1044	1570	1051	2192	1309	207.1	230.6	430.1	451.7	2.076	1.959	0	0	0	0	0	1
Tb927.8.6640	Male sterility protein, putative	ZUnknown	1815	1070	676	1353	841	141.2	148.3	265.5	290.2	1.881	1.956	0	0	0	0	0	0
Tb927.2.5480	hypothetical protein, conserved	ZUnknown	2295	1138	605	1426	752	150.1	132.8	279.8	259.5	1.864	1.955	0	0	0	0	0	0
Tb927.7.1600	DHCH bifunctional tetrahydrofolate dehydrogenase/cyclohydrolase	Folate	897	595	382	1063	474	78.5	83.8	208.6	163.6	2.657	1.951	0	0	0	0	0	0
Tb927.10.1240	hypothetical protein, conserved	ZUnknown	759	345	185	460	229	45.5	40.6	90.3	79	1.983	1.947	0	0	0	0	0	0
Tb927.4.4550	hypothetical protein, conserved	ZUnknown	2472	1917	1181	2910	1461	252.9	259.1	570.9	504.2	2.258	1.945	0	0	0	0	0	0
Tb927.9.10790	hypothetical protein, trypanosoma-specific	ZUnknown	918	788	467	1078	577	104	102.5	211.5	199.1	2.035	1.943	0	0	0	0	0	0
Tb927.7.1630	hypothetical protein, conserved	ZUnknown	597	301	175	370	216	39.7	38.4	72.6	74.5	1.828	1.941	0	0	0	0	1	0
Tb927.5.1450	GRESAG 4, putative receptor-type adenylate cyclase	GRESAG	3750	1670	939	2281	1158	220.3	206	447.5	399.6	2.031	1.939	0	0	0	0	0	0
Tb927.2.2880	TPR repeat/Tetratricopeptide repeat, putative	ZUnknown	1293	626	383	729	472	82.6	84	143	162.9	1.732	1.938	0	0	0	0	0	0
Tb927.7.2210	hypothetical protein, conserved	ZUnknown	375	401	216	387	266	52.9	47.4	75.9	91.8	1.435	1.937	0	0	0	0	1	0
Tb927.9.2420	hypothetical protein, conserved	ZUnknown	633	207	131	275	161	27.3	28.7	54	55.6	1.976	1.933	0	0	0	0	0	0
Tb927.11.190	elongation factor, putative	Translation	1962	898	601	1184	738	118.5	131.9	232.3	254.7	1.961	1.931	0	0	0	0	0	0
Tb927.7.1560	TPR repeat, putative	ZUnknown	2022	436	259	549	318	57.5	56.8	107.7	109.7	1.873	1.931	0	0	0	0	0	0
Tb927.11.5790	hypothetical protein, conserved	ZUnknown	822	377	233	498	286	49.7	51.1	97.7	98.7	1.965	1.93	0	0	0	0	0	0
Tb927.10.10070	hypothetical protein, conserved	ZUnknown	1668	428	247	546	303	56.5	54.2	107.1	104.6	1.897	1.929	0	0	0	0	0	0
Tb927.5.1130	hypothetical protein, conserved	Mito.pathway	939	664	378	929	463	87.6	82.9	182.3	159.8	2.081	1.926	0	0	0	0	0	0
Tb927.8.3410	Possible protein tyrosine phosphatase	Protein.phosphatase	4557	2133	1286	2814	1575	281.4	282.2	552.1	543.5	1.962	1.926	0	0	0	0	0	1
Tb927.10.4750	hypothetical protein, conserved	ZUnknown	1173	1022	604	1212	739	134.8	132.5	237.8	255	1.764	1.924	0	0	0	0	0	0
Tb927.1.710	phosphoglycerate kinase (PGKB)	Glucose.glycerol	1263	3790	2352	5227	2873	500	516.1	1025.5	991.4	2.051	1.921	0	0	0	1	0	0
Tb927.10.13890	hypothetical protein, conserved	ZUnknown	1812	433	235	551	287	57.1	51.6	108.1	99	1.893	1.921	0	0	0	0	0	0
Tb927.11.14220	hypothetical protein, conserved, Phyre2 gives 97% probability of RNA-binding domain, on Diana polysomes	RNA.binding	1551	2354	1486	2923	1813	310.5	326.1	573.5	625.6	1.847	1.919	0	0	0	0	0	0
Tb927.8.3690	isocitrate dehydrogenase [NADP], mitochondrial precursor, putative (IDH)	Citric.acid.cycle	1314	819	481	975	587	108	105.5	191.3	202.6	1.771	1.919	0	0	0	0	0	0
Tb927.6.4140	paraflagellar rod protein PFC4	Cytoskeleton	348	1836	1167	2154	1422	242.2	256.1	422.6	490.7	1.745	1.916	0	0	0	0	1	0
Tb927.2.3160	Gar1/Naf1 RNA binding region, putative	ZUnknown	1290	425	267	674	324	56.1	58.6	132.2	111.8	2.359	1.908	0	0	0	0	0	0
Tb927.11.350	RNA-binding protein, putative	ZUnknown	1308	552	325	720	394	72.8	71.3	141.3	136	1.94	1.907	0	0	0	0	0	0
Tb927.8.3820	hypothetical protein, conserved, kinetoplastid-specific	ZUnknown	1020	894	528	1200	640	117.9	115.9	235.4	220.9	1.996	1.906	0	0	0	0	0	0
Tb927.6.2520	hypothetical protein, conserved	ZUnknown	2565	1459	1021	1760	1237	192.5	224	345.3	426.9	1.794	1.905	0	0	0	0	0	0
Tb927.11.10210	hypothetical protein, conserved	ZUnknown	2883	1245	683	1561	825	164.2	149.9	306.3	284.7	1.865	1.9	0	0	0	0	0	0
Tb927.7.6940	glutaminyl cyclase, putative	Amino.acids	2244	933	496	1095	599	123.1	108.8	214.8	206.7	1.745	1.899	0	0	0	0	0	0
Tb927.7.2230	mitochondrial carrier protein, putative	ZUnknown	1137	688	428	981	516	90.8	93.9	192.5	178.1	2.121	1.896	0	0	0	0	0	0
Tb927.4.2670	pyroglutamyl-peptidase I, putative (PPI)	Protease	669	317	229	464	276	41.8	50.2	91	95.2	2.177	1.895	0	0	0	0	0	0
Tb927.2.3080	fatty acid desaturase, putative,oleate desaturase, putative	Lipids	1227	1894	1142	2330	1373	249.9	250.6	457.1	473.8	1.83	1.891	0	0	0	0	0	0
Tb927.8.1950	hypothetical protein, conserved	ZUnknown	2133	1059	697	1285	837	139.7	152.9	252.1	288.8	1.805	1.889	0	0	0	0	0	0
Tb927.8.5390	CRK4 cdc2- like protein kinase	Cell.cycle	1395	296	159	348	191	39	34.9	68.3	65.9	1.749	1.889	0	0	0	0	0	0
Tb927.11.2910	phosphoglycerate mutase, putative (iPGAM)	Glucose.glycerol	1152	619	361	835	433	81.7	79.2	163.8	149.4	2.006	1.886	0	0	0	0	0	0
Tb927.10.9280	hypothetical protein, conserved	Mito.pathway	2874	971	562	1009	674	128.1	123.3	198	232.6	1.545	1.886	0	0	0	0	0	0
Tb927.10.4830	hypothetical protein, conserved	ZUnknown	606	652	394	835	471	86	86.5	163.8	162.5	1.905	1.88	0	0	0	0	0	0
Tb927.3.3490	high mobility group protein, putative (TDP1)	Chromatin	816	1473	892	1847	1066	194.3	195.7	362.4	367.9	1.865	1.879	0	0	0	0	0	0
Tb927.9.8490	hypothetical protein, conserved	ZUnknown	813	439	264	575	315	57.9	57.9	112.8	108.7	1.948	1.876	0	0	0	0	0	0
Tb927.10.14920	hypothetical protein, conserved, no clear yeast or human match	ZUnknown	3723	1587	882	1893	1052	209.4	193.5	371.4	363	1.774	1.876	0	0	0	0	0	1
Tb927.2.5720	hypothetical protein, predicted by Mitocarta	ZUnknown	366	63	26	53	31	8.3	5.7	10.4	10.7	1.251	1.875	0	0	0	0	0	0
Tb927.8.2630	Kinesin KIN-C. Trypanosome-specific kinesin family 2	Cytoskeleton	2253	1066	652	1330	777	140.6	143.1	260.9	268.1	1.856	1.874	0	0	0	0	0	0
Tb927.8.6100	hypothetical protein, conserved	ZUnknown	3132	2624	1534	3280	1823	346.2	336.6	643.5	629.1	1.859	1.869	0	0	0	0	0	0
Tb927.10.1020	hypothetical protein	ZUnknown	474	35	16	30	19	4.6	3.5	5.9	6.6	1.275	1.868	0	0	0	0	1	0
Tb927.10.4050	serine palmitoyltransferase, putative	Lipids	1674	1545	920	2091	1092	203.8	201.9	410.2	376.8	2.013	1.867	0	0	0	0	0	0
Tb927.4.4900	hypothetical protein	ZUnknown	1509	1469	880	1875	1042	193.8	193.1	367.9	359.6	1.898	1.862	0	0	0	0	0	0
Tb927.10.8320	cytochrome oxidase subunit IX (COXIX)	Mito.e.transport	375	423	255	475	301	55.8	56	93.2	103.9	1.67	1.856	0	0	0	0	1	0
Tb927.2.4440	hypothetical protein	ZUnknown	714	282	167	330	197	37.2	36.6	64.7	68	1.74	1.855	0	0	0	0	0	0
Tb927.8.3550	MAPK3 protein kinase	Protein.kinase	1116	1164	722	1321	850	153.6	158.4	259.2	293.3	1.688	1.851	0	0	0	0	0	1
Tb927.3.1870	CHAP domain containing protein, putative	ZUnknown	870	352	187	459	220	46.4	41	90.1	75.9	1.939	1.85	0	0	0	0	0	0
Tb927.3.5250	ZC3H8	RNA.binding	1740	1447	850	1709	999	190.9	186.5	335.3	344.7	1.757	1.848	0	0	0	0	0	0
Tb927.11.3040	hypothetical protein	ZUnknown	231	107	75	111	88	14.1	16.5	21.8	30.4	1.543	1.845	0	0	0	0	0	0
Tb927.11.5620	hypothetical protein, conserved	ZUnknown	1347	572	370	732	433	75.5	81.2	143.6	149.4	1.903	1.84	0	0	0	0	0	0
Tb927.11.4990	kinetoplastid-specific phospho-protein phosphatase, putative	Protein.phosphatase	2502	846	517	1023	605	111.6	113.4	200.7	208.8	1.798	1.84	0	0	0	0	0	0
Tb927.10.12740	ZC3H35	RNA.binding	1425	890	526	1039	614	117.4	115.4	203.8	211.9	1.736	1.836	0	0	0	0	0	0
Tb927.5.3740	RING-H2 zinc finger, putative	ZUnknown	480	121	72	159	84	16	15.8	31.2	29	1.954	1.835	0	0	0	0	0	0
Tb927.11.820	hypothetical protein	ZUnknown	465	118	48	95	56	15.6	10.5	18.6	19.3	1.197	1.835	0	0	0	0	0	0
Tb927.10.9610	hypothetical protein	ZUnknown	498	411	247	543	288	54.2	54.2	106.5	99.4	1.965	1.834	0	0	0	0	0	0
Tb927.9.12320	cystathione gamma lyase, putative	Amino.acids	1233	1817	1074	2077	1251	239.7	235.7	407.5	431.7	1.7	1.832	0	0	0	0	1	0
Tb927.8.3430	MKS1	Cytoskeleton	1506	545	337	769	392	71.9	73.9	150.9	135.3	2.099	1.829	0	0	0	0	0	0
Tb927.11.3300	SAS4	Cytoskeleton	2799	3158	1782	4021	2071	416.6	391	788.9	714.7	1.894	1.828	0	0	0	0	0	0
Tb927.1.1770	glutaredoxin GRX2	Redox	324	127	99	179	115	16.8	21.7	35.1	39.7	2.096	1.827	0	0	0	0	0	0
Tb927.1.580	phosphate-repressible phosphate permease, putative	Ions	1551	1794	1057	2268	1228	236.7	231.9	445	423.8	1.88	1.827	0	0	0	0	1	0
Tb927.3.1940	hypothetical protein, possible component of cytochorome oxidase complex	Mito.e.transport	1317	668	346	790	402	88.1	75.9	155	138.7	1.759	1.827	0	0	0	0	0	0
Tb927.3.2760	hypothetical protein, conserved	ZUnknown	4677	1095	643	1268	747	144.5	141.1	248.8	257.8	1.722	1.827	0	0	0	0	0	0
Tb927.8.6890	hypothetical protein, conserved	ZUnknown	267	238	150	305	174	31.4	32.9	59.8	60	1.906	1.824	0	0	0	0	1	0
Tb927.11.16360	hypothetical protein, conserved	ZUnknown	1056	713	438	842	508	94.1	96.1	165.2	175.3	1.756	1.824	0	0	0	0	0	1
Tb927.11.15490	Tb-291 membrane associated protein, putative	Membrane.protein	2157	2771	1638	2893	1900	365.6	359.4	567.6	655.7	1.553	1.824	0	0	0	0	0	1
Tb927.5.3620	kinetoplastid-specific dual specificity phosphatase, putative	Phosphatase	1338	1969	1201	2205	1392	259.8	263.5	432.6	480.4	1.665	1.823	0	0	0	0	0	0
Tb927.11.14060	hypothetical protein, conserved	ZUnknown	1302	465	282	622	326	61.3	61.9	122	112.5	1.989	1.818	0	0	0	0	0	0
Tb927.8.7480	hypothetical protein, conserved, no clear yeast or human matches	ZUnknown	1908	1176	692	1345	799	155.1	151.8	263.9	275.7	1.701	1.816	0	0	0	0	0	0
Tb927.5.1950	hypothetical protein, conserved	ZUnknown	1836	1478	869	1784	1002	195	190.7	350	345.8	1.795	1.813	0	0	0	0	0	1
Tb927.3.1750	rev7, putative,mitotic spindle checkpoint component, Mad2-like HORMA domain	Cell.cycle	606	137	79	170	91	18.1	17.3	33.4	31.4	1.845	1.812	0	0	0	0	0	0
Tb927.10.4000	methylglutaconyl-CoA hydratase, mitochondrial precursor, putative	Amino.acids	834	516	345	725	397	68.1	75.7	142.2	137	2.09	1.81	0	0	0	0	1	0
Tb927.6.640	kinetoplastid-specific phospho-protein phosphatase, putative	Protein.phosphatase	2205	1971	1176	2229	1352	260	258.1	437.3	466.6	1.682	1.808	0	0	0	0	0	0
Tb927.3.4590	hypothetical protein, conserved	ZUnknown	918	849	497	1043	569	112	109.1	204.6	196.4	1.827	1.8	0	0	0	0	0	0
Tb927.8.3780	MORN repeat, putative	ZUnknown	501	265	140	324	160	35	30.7	63.6	55.2	1.818	1.797	0	0	0	0	0	0
Tb927.11.10470	hypothetical protein, conserved	ZUnknown	1959	1060	637	1275	728	139.8	139.8	250.2	251.2	1.789	1.797	0	0	0	0	0	0
Tb927.5.760	cell cycle sequence binding phosphoprotein (RBP33), CSBP2	RNA.binding	2223	3009	1764	3663	2015	396.9	387.1	718.7	695.3	1.81	1.796	0	0	0	0	0	0
Tb927.6.2200	Class 1 glutamine amido-transferase domain, or protease	Enzyme	594	610	456	815	520	80.5	100.1	159.9	179.4	1.987	1.793	0	0	0	0	1	0
Tb927.10.13040	ACP4, GRESAG 4-like	GRESAG	3630	1620	908	2391	1034	213.7	199.2	469.1	356.8	2.195	1.791	0	0	0	0	0	0
Tb927.9.4080	hypothetical protein, conserved, DRBD3, 4E5/G1 interaction. P-loop NTP hydrolase (AAA ATPase), DNA ligase/capping enzyme catalytic domain, C4 zinc finger (LIM domain)	Translation	3945	2678	1646	3204	1875	353.3	361.2	628.6	647	1.779	1.791	0	0	0	0	0	0
Tb927.11.14750	PSP1 C-terminal conserved region, putative	ZUnknown	1119	710	440	812	501	93.7	96.5	159.3	172.9	1.701	1.791	0	0	0	0	0	0
Tb927.8.4540	PBP1	RNA.degradation	1653	1957	1323	2631	1506	258.2	290.3	516.2	519.7	1.999	1.79	0	0	0	0	0	0
Tb927.3.2440	AEK1	Protein.kinase	1221	626	347	670	395	82.6	76.1	131.5	136.3	1.592	1.79	0	0	0	0	0	0
Tb927.2.4680	hypothetical protein, conserved	ZUnknown	1236	352	198	435	225	46.4	43.4	85.3	77.6	1.838	1.787	0	0	0	0	0	0
Tb927.5.3050	poly(ADP-ribose) polymerase, putative	Enzyme	1722	535	320	549	363	70.6	70.2	107.7	125.3	1.526	1.784	0	0	0	0	0	0
Tb927.11.2740	hypothetical protein, conserved	ZUnknown	2517	1354	764	1695	866	178.6	167.6	332.6	298.8	1.862	1.783	0	0	0	0	0	0
Tb927.9.14190	hypothetical protein, conserved	ZUnknown	4032	632	392	969	444	83.4	86	190.1	153.2	2.28	1.781	0	0	0	0	0	0
Tb927.11.13590	hypothetical protein, conserved	ZUnknown	402	168	99	225	112	22.2	21.7	44.1	38.6	1.992	1.779	0	0	0	0	0	0
Tb927.1.3290	hypothetical protein, conserved	ZUnknown	2967	1616	945	2141	1066	213.2	207.4	420.1	367.9	1.97	1.774	0	0	0	0	0	0
Tb927.11.4660	kinesin, MCAK-like KIF13-2, tip of flagellum	Cytoskeleton	2073	918	555	1095	626	121.1	121.8	214.8	216	1.774	1.774	0	0	0	0	0	0
Tb927.10.14300	protein kinase, putative,serine/threonine protein kinase, putative	Protein.kinase	3252	1909	1097	2196	1237	251.8	240.7	430.8	426.9	1.711	1.773	0	0	0	0	0	0
Tb927.11.1360	zinc-finger of a C2HC-type, putative	Zinc.finger	1707	650	356	733	401	85.7	78.1	143.8	138.4	1.677	1.771	0	0	0	0	0	0
Tb927.1.1400	Overproducer of inositol protein 10 homolog, putative	ZUnknown	582	189	97	178	109	24.9	21.3	34.9	37.6	1.401	1.767	0	0	0	0	0	0
Tb927.9.12310	hypothetical protein, conserved	ZUnknown	2598	1116	570	1023	640	147.2	125.1	200.7	220.9	1.363	1.766	0	0	0	0	0	0
Tb927.10.14450	hypothetical protein, conserved	ZUnknown	1227	228	155	322	174	30.1	34	63.2	60	2.1	1.765	0	0	0	0	0	0
Tb927.11.6790	BOP1/Erb1p	rRNA.tRNA.process	2346	1042	572	1088	642	137.5	125.5	213.5	221.5	1.553	1.765	0	0	0	0	1	0
Tb927.8.8320	hypothetical protein, conserved	ZUnknown	1311	602	368	578	413	79.4	80.8	113.4	142.5	1.428	1.765	0	0	0	0	0	1
Tb927.10.5180	TPR-repeat-containing chaperone protein DNAJ, putative	Chaperone	2922	1452	830	1515	931	191.5	182.1	297.2	321.3	1.552	1.764	0	0	0	0	0	0
Tb927.4.3970	hypothetical protein, conserved, kinetoplastid-specific	ZUnknown	1464	781	466	990	522	103	102.3	194.2	180.1	1.885	1.762	0	0	0	0	0	1
Tb927.11.7320	dual specificity phopshatase, putative	Phosphatase	1245	391	236	512	264	51.6	51.8	100.5	91.1	1.947	1.759	0	0	0	0	0	0
Tb927.11.1150	radial spoke protein RSP3, putative	Cytoskeleton	999	958	578	1081	646	126.4	126.8	212.1	222.9	1.678	1.758	0	0	0	0	0	0
Tb927.11.7810	hypothetical protein	ZUnknown	717	253	166	293	185	33.4	36.4	57.5	63.8	1.722	1.753	0	0	0	0	0	0
Tb927.10.9580	hypothetical protein	ZUnknown	474	187	105	226	117	24.7	23	44.3	40.4	1.797	1.752	0	0	0	0	0	0
Tb927.11.1720	hypothetical protein, conserved	ZUnknown	645	418	243	494	270	55.1	53.3	96.9	93.2	1.758	1.747	0	0	0	0	0	0
Tb927.10.3050	hypothetical protein	ZUnknown	480	27	18	31	20	3.6	3.9	6.1	6.9	1.708	1.747	0	0	0	0	0	0
Tb927.11.490	hypothetical protein, conserved	ZUnknown	474	142	101	188	112	18.7	22.2	36.9	38.6	1.969	1.744	0	0	0	0	0	1
Tb927.11.2830	hypothetical protein, conserved, no domains	ZUnknown	3111	933	555	1042	614	123.1	121.8	204.4	211.9	1.661	1.74	0	0	0	0	0	0
Tb927.4.790	hypothetical protein, conserved	ZUnknown	663	323	201	408	222	42.6	44.1	80	76.6	1.879	1.737	0	0	0	0	0	0
Tb927.1.4700	hypothetical protein, conserved	ZUnknown	960	352	229	370	253	46.4	50.2	72.6	87.3	1.563	1.737	0	0	0	0	0	0
Tb927.11.5630	hypothetical protein, conserved	ZUnknown	1725	546	315	594	347	72	69.1	116.5	119.7	1.618	1.732	0	0	0	0	0	0
Tb927.10.9350	hypothetical protein, conserved	ZUnknown	2568	859	471	972	518	113.3	103.4	190.7	178.8	1.683	1.73	0	0	0	0	0	0
Tb927.10.12030	hypothetical protein, conserved	ZUnknown	753	559	331	586	364	73.7	72.6	115	125.6	1.559	1.729	0	0	0	0	0	0
Tb927.9.1530	hypothetical protein, conserved	ZUnknown	2205	799	491	883	539	105.4	107.7	173.2	186	1.644	1.726	0	0	0	0	0	0
Tb927.8.1670	NEK14 protein kinase	Protein.kinase	1779	769	379	719	416	101.4	83.2	141.1	143.6	1.391	1.726	0	0	0	0	0	0
Tb927.1.3350	hypothetical protein	ZUnknown	471	35	21	33	23	4.6	4.6	6.5	7.9	1.402	1.722	0	0	0	0	0	0
Tb927.1.4010	TbPRI2, primase 2, kDNA replication	Mito.DNA	3750	1651	1026	2317	1123	217.8	225.1	454.6	387.5	2.087	1.721	0	0	0	0	0	0
Tb927.3.1610	CLK kinase	Cell.cycle	1980	1392	787	1516	861	183.6	172.7	297.4	297.1	1.62	1.721	0	0	0	0	0	0
Tb927.10.5510	endonuclease/exonuclease/phosphatase, putative	DNA	1695	651	362	727	396	85.9	79.4	142.6	136.7	1.661	1.72	0	0	0	0	0	1
Tb927.7.2160	hypothetical protein, conserved, no domains, no yeast or human match	ZUnknown	1026	1183	602	1227	658	156.1	132.1	240.7	227.1	1.543	1.719	0	0	0	0	0	0
Tb927.10.11650	hypothetical protein, conserved	ZUnknown	486	330	205	274	224	43.5	45	53.8	77.3	1.235	1.718	0	0	0	0	0	0
Tb927.7.4480	adenosine 5'-monophosphoramidase, putative	Nucleotides	426	1147	688	1281	751	151.3	151	251.3	259.2	1.661	1.717	0	0	0	0	0	0
Tb927.7.5230	lanosterol synthase	Sterols	2721	1806	1023	2179	1116	238.2	224.5	427.5	385.1	1.794	1.716	0	0	0	0	0	0
Tb927.10.1010	hypothetical protein	ZUnknown	495	32	22	17	24	4.2	4.8	3.3	8.3	0.79	1.716	0	0	0	0	1	0
Tb927.7.6790	hypothetical protein, conserved	ZUnknown	1614	822	470	961	512	108.4	103.1	188.5	176.7	1.739	1.713	0	0	0	0	0	0
Tb927.11.13650	cytochrome b5, putative (CYB5)	Mito.e.transport	360	155	102	206	111	20.4	22.4	40.4	38.3	1.977	1.711	0	0	0	0	0	0
Tb927.11.11970	hypothetical protein	ZUnknown	333	222	126	198	137	29.3	27.6	38.8	47.3	1.326	1.71	0	0	0	0	0	0
Tb927.3.4180	hypothetical protein	ZUnknown	1227	621	339	651	368	81.9	74.4	127.7	127	1.559	1.707	0	0	0	0	0	0
Tb927.9.10990	hypothetical protein	ZUnknown	588	193	130	247	141	25.5	28.5	48.5	48.7	1.903	1.706	0	0	0	0	0	1
Tb927.8.3830	ATP-dependent DEAD/H RNA helicase, putative,mitochondrial	Mito.RNA	2238	691	376	755	408	91.2	82.5	148.1	140.8	1.625	1.706	0	0	0	0	0	0
Tb927.9.10500	HAD hydrolase, TIGR01456 family/HAD hydrolase, family IIA, putative	Mito.pathway	1590	649	319	619	346	85.6	70	121.4	119.4	1.418	1.706	0	0	0	0	0	0
Tb927.11.16550	ZC3H46	RNA.binding	1533	1417	887	1739	961	186.9	194.6	341.2	331.6	1.825	1.704	0	0	0	1	0	1
Tb927.8.910	hypothetical protein, conserved, Qn domains, PRK14951 domain (DNA polymerase III subunits gamma and tau, E= -3), kinetoplastid specific	ZUnknown	1398	3204	1875	3342	2032	422.7	411.4	655.7	701.2	1.551	1.704	0	0	0	0	0	0
Tb927.10.14440	b9 domain-containing protein 1 (b9d1)	ZUnknown	861	377	216	383	234	49.7	47.4	75.1	80.7	1.511	1.704	0	0	0	0	0	0
Tb927.11.5900	hypothetical protein, conserved	ZUnknown	966	240	134	280	145	31.7	29.4	54.9	50	1.735	1.702	0	0	0	0	0	0
Tb927.7.3190	Protein kinase domain containing protein, putative	ZUnknown	1767	917	564	1147	610	121	123.8	225	210.5	1.86	1.701	0	0	0	0	0	0
Tb927.10.5950	NEK17 protein kinase	Protein.kinase	1485	3203	1958	3626	2115	422.5	429.6	711.4	729.9	1.684	1.699	0	0	0	0	0	0
Tb927.11.7820	endonuclease/exonuclease/phosphatase, putative	DNA	1644	1271	800	1372	863	167.7	175.5	269.2	297.8	1.605	1.696	0	0	0	0	0	1
Tb927.10.6390	hypothetical protein, conserved	ZUnknown	897	1028	671	1182	723	135.6	147.2	231.9	249.5	1.71	1.695	0	0	0	0	0	0
Tb927.5.480	hypothetical protein, conserved	ZUnknown	672	351	211	389	227	46.3	46.3	76.3	78.3	1.648	1.692	0	0	0	0	0	0
Tb927.7.5800	hypothetical protein	ZUnknown	663	282	134	266	144	37.2	29.4	52.2	49.7	1.403	1.69	0	0	0	0	0	0
Tb927.8.6690	RECQ2 ATP-dependent DEAD/H DNA helicase	DNA	4647	1923	1109	2217	1191	253.7	243.3	435	411	1.715	1.689	0	0	0	0	0	0
Tb927.11.8330	hypothetical protein, conserved, 4 C2H2 Zn fingers	Zinc.finger	1305	1091	661	1096	709	143.9	145	215	244.7	1.494	1.687	0	0	0	1	0	1
Tb927.2.4460	hypothetical protein, conserved	ZUnknown	1791	662	404	658	433	87.3	88.6	129.1	149.4	1.478	1.686	0	0	0	0	0	0
Tb927.1.4490	acetyltransferase, putative	Lipids	519	491	281	483	301	64.8	61.7	94.8	103.9	1.463	1.685	0	0	0	0	0	0
Tb927.6.840	hypothetical protein, conserved	ZUnknown	1056	946	563	969	603	124.8	123.5	190.1	208.1	1.523	1.684	0	0	0	0	0	0
Tb927.1.4020	hypothetical protein	ZUnknown	537	117	87	124	93	15.4	19.1	24.3	32.1	1.576	1.681	0	0	0	0	0	0
Tb927.10.610	hypothetical protein, conserved	ZUnknown	975	558	321	523	343	73.6	70.4	102.6	118.4	1.394	1.68	0	0	0	0	0	0
Tb927.1.1300	hypothetical transmembrane protein, conserved	ZUnknown	924	215	117	198	125	28.4	25.7	38.8	43.1	1.37	1.68	0	0	0	0	0	0
Tb927.1.760	wd40 repeat domain-containing protein	ZUnknown	2286	605	349	723	372	79.8	76.6	141.9	128.4	1.777	1.676	0	0	0	0	0	0
Tb927.11.1780	protein phosphatase 2C, putative	Protein.phosphatase	1005	344	204	496	217	45.4	44.8	97.3	74.9	2.144	1.673	0	0	0	0	0	0
Tb927.11.14090	DRBD18	RNA.binding	1443	2494	1536	2958	1633	329	337	580.4	563.5	1.764	1.672	0	0	0	0	0	0
Tb927.8.670	hypothetical protein, conserved	ZUnknown	873	480	302	473	321	63.3	66.3	92.8	110.8	1.466	1.672	0	0	0	0	0	1
Tb927.11.7000	hypothetical protein, conserved	ZUnknown	453	107	82	147	87	14.1	18	28.8	30	2.043	1.669	0	0	0	0	0	0
Tb927.11.5010	TFIIF-stimulated CTD phosphatase, putative	Protein.phosphatase	1110	363	215	439	228	47.9	47.2	86.1	78.7	1.799	1.668	0	0	0	0	0	0
Tb927.7.7060	Got1/Sft2-like family, putative	ZUnknown	501	197	115	233	122	26	25.2	45.7	42.1	1.759	1.668	0	0	0	0	0	0
Tb927.3.2990	hypothetical protein, conserved	ZUnknown	609	152	102	151	108	20.1	22.4	29.6	37.3	1.477	1.665	0	0	0	0	0	0
Tb927.4.1290	hypothetical protein, conserved	ZUnknown	615	260	159	284	168	34.3	34.9	55.7	58	1.625	1.662	0	0	0	0	0	0
Tb927.9.9950	hypothetical protein, conserved	ZUnknown	1470	786	433	818	457	103.7	95	160.5	157.7	1.548	1.66	0	0	0	0	0	0
Tb927.6.2580	hypothetical protein, conserved	ZUnknown	1815	650	402	789	424	85.7	88.2	154.8	146.3	1.805	1.659	0	0	0	0	0	0
Tb927.8.1130	protein phosphatase with EF-Hand domains, putative	Protein.phosphatase	4293	1386	765	1468	806	182.8	167.9	288	278.1	1.575	1.657	0	0	0	0	0	0
Tb927.11.5340	protein kinase, putative	Protein.kinase	2022	454	243	425	256	59.9	53.3	83.4	88.3	1.392	1.657	0	0	0	0	0	0
Tb927.6.4110	hypothetical protein	ZUnknown	555	94	38	77	40	12.4	8.3	15.1	13.8	1.218	1.655	0	0	0	0	0	0
Tb927.10.6950	sterol 24-c-methyltransferase, putative	Sterols	1080	1588	929	1942	974	209.5	203.9	381	336.1	1.819	1.649	0	0	0	0	0	0
Tb927.1.2120	calpain, putative,cysteine peptidase, Clan CA, family C2, putative	Protease	2199	2044	1151	1876	1207	269.6	252.6	368.1	416.5	1.365	1.649	0	0	0	0	0	0
Tb927.4.3650	serine threonine-protein phosphatase PP1, putative	ZUnknown	510	268	152	267	159	35.4	33.4	52.4	54.9	1.482	1.645	0	0	0	0	0	0
Tb927.10.12160	hypothetical protein, conserved	ZUnknown	1113	380	219	356	229	50.1	48.1	69.8	79	1.393	1.644	0	0	0	0	0	0
Tb927.3.2060	protein kinase, putative	Protein.kinase	1308	415	226	383	236	54.7	49.6	75.1	81.4	1.373	1.642	0	0	0	0	0	0
Tb927.3.3210	hypothetical protein	ZUnknown	540	96	92	105	96	12.7	20.2	20.6	33.1	1.627	1.641	0	0	0	0	0	0
Tb927.8.3160	hypothetical protein, conserved	ZUnknown	513	146	94	188	98	19.3	20.6	36.9	33.8	1.915	1.64	0	0	0	0	0	0
Tb927.11.8200	40S ribosomal protein S26	Ribosome	336	4778	2705	5085	2818	630.3	593.6	997.7	972.4	1.583	1.638	0	0	0	0	1	0
Tb927.7.860	hypothetical protein, conserved	ZUnknown	3123	734	409	710	426	96.8	89.7	139.3	147	1.439	1.638	0	0	0	0	0	0
Tb927.9.3930	hypothetical protein, conserved	ZUnknown	1086	867	574	1189	597	114.4	126	233.3	206	2.04	1.636	0	0	0	0	0	0
Tb927.11.6630	3-methylcrotonoyl-CoA carboxylase beta subunit, putative	Amino.acids	1839	529	296	534	308	69.8	65	104.8	106.3	1.501	1.636	0	0	0	0	0	0
Tb927.5.2370	hydrolase, alpha/beta fold family, putative	Enzyme	1206	291	202	312	210	38.4	44.3	61.2	72.5	1.595	1.635	0	0	0	0	0	0
Tb927.1.4970	hypothetical protein	ZUnknown	477	104	51	109	53	13.7	11.2	21.4	18.3	1.559	1.634	0	0	0	0	0	0
Tb927.8.6750	TMA1, yeast protein associates with ribosomes	Translation	513	1612	1086	1960	1128	212.7	238.3	384.5	389.3	1.808	1.633	0	0	0	0	1	0
Tb927.5.4540	GRESAG 4, putative receptor-type adenylate cyclase	GRESAG	3732	2458	1236	2694	1282	324.3	271.2	528.6	442.4	1.63	1.631	0	0	0	0	0	0
Tb927.11.6390	hypothetical protein, conserved, START domain, possible phoshatidylcholine transfer protein	Lipids	879	1421	843	1493	874	187.5	185	292.9	301.6	1.563	1.63	0	0	0	0	0	1
Tb927.5.2500	hypothetical protein, conserved	ZUnknown	2088	892	544	916	564	117.7	119.4	179.7	194.6	1.527	1.63	0	0	0	0	0	1
Tb927.11.9390	lipoate-protein ligase, putative,lipoyltransferase, putative	Mito.pathway	798	264	166	383	172	34.8	36.4	75.1	59.4	2.158	1.629	0	0	0	0	0	0
Tb927.9.1560	hypothetical protein, conserved, DNAj domain	Chaperone	1395	665	458	900	474	87.7	100.5	176.6	163.6	2.013	1.628	0	0	0	0	0	0
Tb927.9.4570	hypothetical protein, conserved	ZUnknown	660	281	169	282	175	37.1	37.1	55.3	60.4	1.493	1.628	0	0	0	0	0	0
Tb927.10.5150	ZC3H31	RNA.binding	1545	825	470	852	486	108.8	103.1	167.2	167.7	1.536	1.626	0	0	0	1	0	1
Tb927.11.16210	CARP1 cyclic nucleotide-binding protein, putative	Signalling	2118	690	399	685	412	91	87.6	134.4	142.2	1.476	1.624	0	0	0	0	0	0
Tb927.11.10230	RNA polymerase-associated protein CDC73, putative	RNA.synthesis	1086	901	558	994	576	118.9	122.4	195	198.8	1.641	1.623	0	0	0	0	0	0
Tb927.7.2150	hypothetical protein, conserved	ZUnknown	4113	1535	852	1570	879	202.5	187	308	303.3	1.521	1.622	0	0	0	0	0	0
Tb927.9.4130	hypothetical protein, conserved	ZUnknown	753	323	191	292	197	42.6	41.9	57.3	68	1.344	1.622	0	0	0	0	0	0
Tb927.10.4400	hypothetical protein, conserved, no domains, kinetoplastid specific	ZUnknown	492	115	65	91	67	15.2	14.3	17.9	23.1	1.177	1.621	0	0	0	0	0	0
Tb927.2.5440	hypothetical protein, conserved	ZUnknown	2643	1533	915	1919	942	202.2	200.8	376.5	325.1	1.862	1.619	0	0	0	0	0	0
Tb927.4.4140	hypothetical protein, conserved	ZUnknown	1989	816	487	941	501	107.6	106.9	184.6	172.9	1.715	1.618	0	0	0	0	0	0
Tb927.5.297b	hypothetical protein	ZUnknown	684	510	278	497	286	67.3	61	97.5	98.7	1.449	1.618	0	0	0	0	0	0
Tb927.11.210	hypothetical protein, conserved	ZUnknown	2199	622	376	616	386	82.1	82.5	120.9	133.2	1.473	1.614	0	0	0	0	0	1
Tb927.9.15380	NADH-ubiquinone oxidoreductase complex I subunit, putative,NDUFA9 subunit, putative	Mito.e.transport	1122	820	475	851	487	108.2	104.2	167	168.1	1.543	1.612	0	0	0	0	0	0
Tb927.4.4810	hypothetical protein, conserved	ZUnknown	1095	503	329	486	337	66.4	72.2	95.4	116.3	1.437	1.611	0	0	0	0	0	0
Tb927.10.2650	hypothetical protein, conserved	ZUnknown	3528	1704	1015	1774	1039	224.8	222.7	348.1	358.5	1.548	1.61	0	0	0	0	0	1
Tb927.8.5120	cytochrome c	Mito.e.transport	345	420	253	401	259	55.4	55.5	78.7	89.4	1.42	1.61	0	0	0	0	1	0
Tb927.11.13540	hypothetical protein, conserved	ZUnknown	1515	415	257	565	263	54.7	56.4	110.9	90.8	2.025	1.609	0	0	0	0	0	0
Tb927.7.550	WD domain, G-beta repeat, putative	ZUnknown	1500	556	348	680	356	73.3	76.4	133.4	122.9	1.819	1.609	0	0	0	0	0	0
Tb927.3.5100	TFIIH basal transcription factor subunit XPB	RNA.synthesis	2817	1080	622	1167	636	142.5	136.5	229	219.5	1.607	1.608	0	0	0	0	0	0
Tb927.10.3230	protein kinase, putative	Protein.kinase	1122	677	469	781	479	89.3	102.9	153.2	165.3	1.716	1.606	0	0	0	0	0	0
Tb927.10.4040	3-Ketosphinganine reductase	Lipids	1047	561	331	643	338	74	72.6	126.2	116.6	1.705	1.606	0	0	0	0	0	0
Tb927.4.3300	mitochondrial ATP-dependent zinc metallopeptidase, putative	Mito.pathway	2160	1031	589	1101	601	136	129.2	216	207.4	1.588	1.605	0	0	0	0	0	0
Tb927.3.3940	DRBD11	RNA.binding	1782	2935	1798	3208	1834	387.2	394.5	629.4	632.9	1.626	1.604	0	0	0	0	0	0
Tb927.10.13460	hypothetical protein	ZUnknown	396	81	52	75	53	10.7	11.4	14.7	18.3	1.377	1.603	0	0	0	0	0	0
Tb927.8.3570	Zinc finger, C3HC4 type (RING finger), putative	Zinc.finger	711	384	235	405	239	50.7	51.6	79.5	82.5	1.569	1.599	0	0	0	0	0	0
Tb927.9.14120	NIF superfamily phosphatase domain, possible splicing factor	RNA.processing	1596	897	485	914	493	118.3	106.4	179.3	170.1	1.515	1.599	0	0	0	0	0	0
Tb927.1.840	transmembrane protein, putative	Mito.pathway	720	269	153	285	155	35.5	33.6	55.9	53.5	1.576	1.593	0	0	0	0	0	0
Tb927.11.8290	DIS3L2, RNaseB motif protein, no PIN domain	RNA.degradation	2688	1047	632	1035	639	138.1	138.7	203.1	220.5	1.47	1.59	0	0	0	0	0	0
Tb927.9.7520	hypothetical protein, conserved	ZUnknown	1041	1832	1158	2010	1169	241.7	254.1	394.4	403.4	1.632	1.588	0	0	0	0	0	1
Tb927.6.2880	Kinesin-like but poor match	Cytoskeleton	3258	1123	656	1116	662	148.1	143.9	219	228.4	1.478	1.587	0	0	0	0	0	0
Tb927.9.13510	PARN-3	RNA.degradation	1872	1190	665	1152	671	157	145.9	226	231.6	1.44	1.587	0	0	0	0	0	0
Tb927.8.3390	hypothetical protein, conserved	ZUnknown	783	210	139	253	140	27.7	30.5	49.6	48.3	1.792	1.584	0	0	0	0	0	0
Tb927.3.5090	tryparedoxin, putative	Redox	597	430	281	426	283	56.7	61.7	83.6	97.7	1.473	1.584	0	0	0	0	0	0
Tb927.5.440	trans sialidase, putative	Membrane.protein	2328	520	314	595	316	68.6	68.9	116.7	109	1.702	1.583	0	0	0	0	1	0
Tb927.10.6380	ring finger containing protein	Zinc.finger	660	249	147	282	148	32.8	32.3	55.3	51.1	1.684	1.583	0	0	0	0	0	0
Tb927.10.590	hypothetical protein, conserved	ZUnknown	2142	580	319	556	321	76.5	70	109.1	110.8	1.426	1.582	0	0	0	0	0	0
Tb927.1.1530	protein kinase, putative	Protein.kinase	5229	2653	1678	2639	1682	350	368.2	517.8	580.4	1.479	1.576	0	0	0	0	0	1
Tb927.4.5330	hypothetical protein	ZUnknown	2652	939	569	910	570	123.9	124.9	178.5	196.7	1.441	1.575	0	0	0	0	0	0
Tb927.10.10270	hypothetical protein	ZUnknown	342	22	9	29	9	2.9	2	5.7	3.1	1.96	1.573	0	0	0	0	0	0
Tb927.8.3330	mitochondrial carrier protein, MCP18	Mito.transport	1023	409	214	370	214	54	47	72.6	73.8	1.345	1.573	0	0	0	0	0	0
Tb927.1.10	hypothetical protein	ZUnknown	333	10	3	4	3	1.3	0.7	0.8	1	0.595	1.573	0	0	0	0	0	0
Tb927.9.7910	hypothetical protein, conserved	ZUnknown	858	13	6	4	6	1.7	1.3	0.8	2.1	0.458	1.573	0	0	0	0	0	0
Tb927.11.13160	hypothetical protein	ZUnknown	684	12	2	1	2	1.6	0.4	0.2	0.7	0.124	1.573	0	0	0	0	0	0
Tb927.10.11880	hypothetical protein, conserved	ZUnknown	2130	1400	801	1564	799	184.7	175.8	306.9	275.7	1.661	1.569	0	0	0	0	0	0
Tb927.9.10640	synaptojanin (N-terminal domain), putative	Vesicular.transport	2268	723	433	741	432	95.4	95	145.4	149.1	1.524	1.569	0	0	0	0	0	0
Tb927.4.2750	hypothetical protein, conserved	ZUnknown	900	902	583	970	581	119	127.9	190.3	200.5	1.599	1.567	0	0	0	0	0	0
Tb927.7.5390	hypothetical protein, conserved	ZUnknown	4224	1208	673	1286	670	159.4	147.7	252.3	231.2	1.583	1.566	0	0	0	0	0	0
Tb927.8.930	hypothetical protein, conserved, predicted GPI anchor	Membrane.protein	1413	1479	860	1553	856	195.1	188.7	304.7	295.4	1.562	1.565	0	0	0	0	0	1
Tb927.11.11340	gamma-tubulin complex subunit GCP3	Cytoskeleton	2400	778	431	798	429	102.6	94.6	156.6	148	1.525	1.565	0	0	0	0	0	0
Tb927.6.1510	lysyl-tRNA synthetase, putative	Translation.tRNA	1905	612	364	646	362	80.7	79.9	126.7	124.9	1.57	1.564	0	0	0	0	0	0
Tb927.8.7550	hypothetical protein	ZUnknown	1533	604	337	632	335	79.7	73.9	124	115.6	1.556	1.563	0	0	0	0	0	0
Tb927.10.3600	hypothetical protein, conserved	ZUnknown	1620	287	160	274	159	37.9	35.1	53.8	54.9	1.42	1.563	0	0	0	1	0	0
Tb927.10.10840	Enriched in surface-labeled proteome protein 15 (ESP15)	ZUnknown	1710	795	451	867	448	104.9	99	170.1	154.6	1.622	1.562	0	0	0	0	0	1
Tb927.9.12380	Histidine phosphatase superfamily (branch 1), putative	ZUnknown	1485	604	353	604	350	79.7	77.5	118.5	120.8	1.487	1.559	0	0	0	0	0	0
Tb927.11.7800	hypothetical protein, conserved	ZUnknown	720	1524	916	1577	906	201	201	309.4	312.6	1.539	1.555	0	0	0	0	0	0
Tb927.7.1370	spliced leader RNA PSE-promoter transcription factor, putative (PPB1)	RNA.synthesis	1818	567	329	594	325	74.8	72.2	116.5	112.2	1.558	1.554	0	0	0	0	0	0
Tb927.8.6240	TbSAXO microtubule stabilizing	Cytoskeleton	801	2619	1649	2883	1628	345.5	361.8	565.6	561.8	1.637	1.553	0	0	0	0	0	0
Tb927.8.3290	DNA polymerase zeta catalytic subunit, putative	DNA	5877	2634	1609	2728	1589	347.5	353.1	535.2	548.3	1.54	1.553	0	0	0	0	0	1
Tb927.6.3450	hypothetical protein, conserved	ZUnknown	2442	558	296	486	292	73.6	65	95.4	100.8	1.295	1.551	0	0	0	0	0	0
Tb927.6.1780	MAPK4 protein kinase	Protein.kinase	1236	323	209	335	206	42.6	45.9	65.7	71.1	1.542	1.55	0	0	0	0	0	0
Tb927.1.3950	D-alanine aminotransferase (ALAT)	Mito.pathway	1515	3773	2345	4166	2310	497.7	514.6	817.4	797.1	1.642	1.549	0	0	0	0	0	0
Tb927.10.9910	PSP1 C-terminal conserved region, putative	ZUnknown	1350	910	564	1090	555	120	123.8	213.9	191.5	1.781	1.548	0	0	0	0	0	0
Tb927.7.1480	hypothetical protein, conserved	ZUnknown	1209	307	189	322	186	40.5	41.5	63.2	64.2	1.56	1.548	0	0	0	0	0	0
Tb927.10.12080	hypothetical protein, conserved	ZUnknown	783	331	182	299	179	43.7	39.9	58.7	61.8	1.343	1.547	0	0	0	0	0	0
Tb927.11.1000	kinetoplastid kinetochore protein 16	Cell.cycle	426	223	164	271	161	29.4	36	53.2	55.6	1.807	1.544	0	0	0	0	0	0
Tb927.2.1820	protein kinase, putative	Protein.kinase	1866	616	386	596	379	81.3	84.7	116.9	130.8	1.439	1.544	0	0	0	0	0	0
Tb927.8.7810	hypothetical protein, conserved	ZUnknown	921	237	154	309	151	31.3	33.8	60.6	52.1	1.939	1.542	0	0	0	0	0	0
Tb927.7.330	Thioesterase-like superfamily, putative	ZUnknown	582	299	205	365	201	39.4	45	71.6	69.4	1.816	1.542	0	0	0	0	0	0
Tb927.4.4700	hypothetical protein, conserved	ZUnknown	810	1585	939	1636	921	209.1	206	321	317.8	1.535	1.542	0	0	0	0	0	0
Tb927.8.800	Domain of unknown function (DUF3437), putative	ZUnknown	6594	4034	2394	4260	2346	532.2	525.3	835.8	809.6	1.571	1.541	0	0	0	0	0	1
Tb927.2.3800	mRNA processing protein, putative GAP1 MRB complex protein	Mito.RNA	1479	1574	915	1600	895	207.6	200.8	313.9	308.9	1.512	1.538	0	0	0	0	0	0
Tb927.3.2910	hypothetical protein, conserved	ZUnknown	411	248	165	282	161	32.7	36.2	55.3	55.6	1.691	1.535	0	0	0	0	0	0
Tb927.10.5870	hypothetical protein, conserved	ZUnknown	1371	399	250	427	244	52.6	54.9	83.8	84.2	1.592	1.535	0	0	0	0	0	0
Tb927.10.2920	hypothetical protein, salivarian tryp only	ZUnknown	3171	875	549	875	536	115.4	120.5	171.7	185	1.487	1.535	0	0	0	0	0	0
Tb927.11.2260	eIF4E1	Translation	702	491	324	484	316	64.8	71.1	95	109	1.466	1.534	0	0	0	0	0	0
Tb927.11.3160	hypothetical protein, conserved	ZUnknown	1173	450	287	350	280	59.4	63	68.7	96.6	1.157	1.534	0	0	0	0	0	0
Tb927.9.2700	hypothetical protein, conserved	ZUnknown	1452	971	587	1113	571	128.1	128.8	218.4	197	1.705	1.53	0	0	0	0	0	0
Tb927.10.15960	hypothetical protein, conserved	ZUnknown	693	446	298	511	290	58.8	65.4	100.3	100.1	1.704	1.53	0	0	0	0	0	0
Tb927.10.12170	RAB-interacting protein, putative	Signalling	684	288	176	270	171	38	38.6	53	59	1.394	1.528	0	0	0	0	0	0
Tb927.10.15660	hypothetical protein, conserved	ZUnknown	2340	646	297	450	288	85.2	65.2	88.3	99.4	1.036	1.525	0	0	0	0	0	0
Tb927.11.12910	prefoldin subunit, putative	ZUnknown	642	232	158	247	153	30.6	34.7	48.5	52.8	1.583	1.523	0	0	0	0	0	0
Tb927.11.4640	calpain-like protein, putative	Protease	3156	831	501	830	485	109.6	109.9	162.8	167.4	1.485	1.522	0	0	0	0	0	0
Tb927.10.11450	TFIIF-stimulated CTD phosphatase, putative	Protein.phosphatase	2190	1264	687	1111	665	166.7	150.7	218	229.5	1.307	1.522	0	0	0	0	0	0
Tb927.2.3720	ubiquitin-conjugating enzyme, putative	Ubiquitin.proteasome	756	374	241	422	233	49.3	52.9	82.8	80.4	1.678	1.52	0	0	0	0	0	1
Tb927.9.6920	hypothetical protein, conserved	ZUnknown	1089	1476	859	1475	830	194.7	188.5	289.4	286.4	1.486	1.52	0	0	0	0	1	0
Tb927.11.11990	hypothetical protein	ZUnknown	483	64	30	37	29	8.4	6.6	7.3	10	0.86	1.52	0	0	0	0	0	0
Tb927.8.3020	hypothetical protein, conserved	ZUnknown	2037	1120	644	1168	622	147.8	141.3	229.2	214.6	1.551	1.519	0	0	0	0	0	0
Tb927.8.1020	6-phosphofructo-2-kinase/fructose-2,6-biphosphatase, putative	Glucose.glycerol	2109	677	410	681	396	89.3	90	133.6	136.7	1.496	1.519	0	0	0	0	0	0
Tb927.7.2440	pyrroline-5-carboxylate reductase, putative (P5CR)	Mito.pathway	813	492	314	545	303	64.9	68.9	106.9	104.6	1.647	1.518	0	0	0	0	0	0
Tb927.8.4420	hypothetical protein, conserved	ZUnknown	537	262	143	257	138	34.6	31.4	50.4	47.6	1.459	1.518	0	0	0	0	0	0
Tb927.10.3700	AMPKgamma	Protein.kinase	1509	590	365	644	352	77.8	80.1	126.4	121.5	1.623	1.517	0	0	0	0	0	0
Tb927.7.6720	hypothetical protein, conserved	ZUnknown	1170	583	333	603	321	76.9	73.1	118.3	110.8	1.538	1.516	0	0	0	0	0	0
Tb927.4.540	hypothetical protein, conserved	ZUnknown	1548	437	192	310	185	57.6	42.1	60.8	63.8	1.055	1.515	0	0	0	0	0	0
Tb927.11.7070	ATP-dependent DEAD/H RNA helicase, putative, no clear yeast homologue	RNA.helicase	1653	693	404	688	389	91.4	88.6	135	134.2	1.477	1.514	0	0	0	0	0	0
Tb927.7.7090	hypothetical protein, conserved, no clear yeast or human matches	ZUnknown	459	296	212	354	204	39	46.5	69.5	70.4	1.779	1.513	0	0	0	0	1	0
Tb927.9.1590	hypothetical protein, conserved, weakly matches human ferrochelateases because of twin Cys-X9-Cys motifs	ZUnknown	423	95	73	117	70	12.5	16	23	24.2	1.832	1.508	0	0	0	0	0	0
Tb927.3.4150	hypothetical protein, conserved	ZUnknown	1353	523	269	554	258	69	59	108.7	89	1.575	1.508	0	0	0	0	0	0
Tb927.10.3180	zinc-finger of acetyl-transferase ESCO, putative	Zinc.finger	1347	263	165	333	158	34.7	36.2	65.3	54.5	1.883	1.506	0	0	0	0	0	0
Tb927.11.6900	DNA repair and recombination helicase protein PIF2	Mito.DNA	3147	1408	852	1536	816	185.7	187	301.4	281.6	1.622	1.506	0	0	0	0	0	0
Tb927.10.3340	protein kinase, putative	Protein.kinase	2676	1351	755	1246	723	178.2	165.7	244.5	249.5	1.372	1.506	0	0	0	0	0	0
Tb927.3.1480	hypothetical protein, conserved	ZUnknown	888	149	70	87	67	19.7	15.4	17.1	23.1	0.868	1.505	0	0	0	0	0	1
Tb927.5.3530	hypothetical protein, conserved	ZUnknown	795	308	182	343	174	40.6	39.9	67.3	60	1.656	1.504	0	0	0	0	0	0
Tb927.10.870	myosin-like	Cytoskeleton	4056	2163	1249	1873	1194	285.3	274.1	367.5	412	1.288	1.503	0	0	0	0	0	0
Tb927.11.4830	hypothetical protein, conserved	ZUnknown	1416	527	288	406	275	69.5	63.2	79.7	94.9	1.146	1.502	0	0	0	0	0	0
Tb927.11.16530	hypothetical protein, conserved	Mito.pathway	3207	975	633	1127	604	128.6	138.9	221.1	208.4	1.719	1.501	0	0	0	0	0	0
Tb927.10.1000	hypothetical protein	ZUnknown	483	279	174	300	166	36.8	38.2	58.9	57.3	1.599	1.5	0	0	0	0	0	0
Tb927.8.2680	hypothetical protein, conserved	ZUnknown	1962	763	369	652	352	100.7	81	127.9	121.5	1.271	1.5	0	0	0	0	0	0
Tb927.9.2760	EB1-like C-terminal motif containing protein, putative	ZUnknown	1611	1360	795	1386	758	179.4	174.4	271.9	261.6	1.516	1.499	0	0	0	0	0	0
Tb927.9.4930	divalent cation transporter, putative	ZUnknown	1230	398	234	339	223	52.5	51.3	66.5	77	1.267	1.499	0	0	0	0	0	0
Tb927.9.8500	hypothetical protein	ZUnknown	1059	633	315	651	300	83.5	69.1	127.7	103.5	1.53	1.498	0	0	0	0	0	0
Tb927.10.14550	DED1-1, ATP-dependent DEAD/H RNA helicase, VASA homologue	Translation	1983	3538	1919	3407	1824	466.7	421.1	668.4	629.4	1.432	1.495	0	0	0	0	0	0
Tb927.3.2040	kinesin, Kinesin-16	Cytoskeleton	3219	967	511	937	485	127.6	112.1	183.8	167.4	1.441	1.493	0	0	0	0	0	0
Tb927.9.12690	prenyl protein specific carboxyl methyltransferase	Prenylation	738	132	59	107	56	17.4	12.9	21	19.3	1.206	1.493	0	0	0	0	0	0
Tb927.10.12650	hypothetical protein, salivarian tryp only, 3'-UTR of 12660?	ZUnknown	594	382	232	332	220	50.4	50.9	65.1	75.9	1.293	1.491	0	0	0	0	0	0
Tb927.11.470	transcription factor, putative,transcription factor IIIb, putative	RNA.synthesis	1827	580	360	528	341	76.5	79	103.6	117.7	1.354	1.49	0	0	0	0	0	1
Tb927.7.6190	Ring finger domain containing protein, putative	ZUnknown	630	620	374	501	354	81.8	82.1	98.3	122.2	1.202	1.489	0	0	0	0	0	0
Tb927.8.6340	CYC10, CYC2-like cyclin	Cell.cycle	1011	661	404	763	382	87.2	88.6	149.7	131.8	1.717	1.487	0	0	0	0	0	0
Tb927.8.2610	5-methyltetrahydropteroyltriglutamate-homocysteine S-methyltransferase, putative	Folate	2346	768	452	810	427	101.3	99.2	158.9	147.4	1.569	1.486	0	0	0	1	0	1
Tb927.11.10410	Cornichon protein, putative	ZUnknown	570	125	73	130	69	16.5	16	25.5	23.8	1.547	1.486	0	0	0	0	0	0
Tb927.9.1500	NEK15 protein kinase	Protein.kinase	1398	1579	963	1595	910	208.3	211.3	312.9	314	1.502	1.486	0	0	0	0	0	0
Tb927.11.10390	hypothetical protein, conserved	ZUnknown	2325	438	253	374	239	57.8	55.5	73.4	82.5	1.27	1.486	0	0	0	0	0	0
Tb927.10.13560	Mevalonate-diphosphate decarboxylase	Prenylation	1149	761	411	762	388	100.4	90.2	149.5	133.9	1.489	1.485	0	0	0	0	0	0
Tb927.10.13360	EF-Tu Mitochondrial elongation factor Tu	Mito.translation	1413	1192	697	1067	658	157.2	152.9	209.3	227.1	1.331	1.485	0	0	0	0	1	0
Tb927.11.7670	Cornifin (SPRR) family, putative	ZUnknown	1572	1647	867	1361	818	217.3	190.2	267	282.3	1.229	1.484	0	0	0	0	0	0
Tb927.11.15380	hypothetical protein	ZUnknown	492	101	53	67	50	13.3	11.6	13.1	17.3	0.987	1.484	0	0	0	0	0	1
Tb927.11.12200	hypothetical protein, conserved	ZUnknown	279	92	70	89	66	12.1	15.4	17.5	22.8	1.439	1.483	0	0	0	0	0	0
Tb927.10.8730	ABC1 family, putative	Mito.pathway	1329	447	228	368	215	59	50	72.2	74.2	1.224	1.483	0	0	0	0	1	0
Tb927.9.9520	ZC3H29	RNA.binding	1038	1567	993	1479	936	206.7	217.9	290.2	323	1.404	1.482	0	0	0	0	0	0
Tb927.9.10920	KKT3 kinetochore protein, PK6 protein kinase,	Cell.cycle	3177	1164	760	1305	715	153.6	166.8	256	246.7	1.667	1.48	0	0	0	0	0	0
Tb927.10.15390	kinesin, clathrin-associated, Trypanosome-specific kinesin family 2	Cytoskeleton	3288	1690	1002	1627	942	222.9	219.9	319.2	325.1	1.432	1.478	0	0	0	0	0	0
Tb927.6.2510	Flavinator of succinate dehydrogenase, putative	Mito.pathway	441	407	246	418	231	53.7	54	82	79.7	1.527	1.477	0	0	0	0	0	0
Tb927.10.780	Ring finger domain containing protein, putative	ZUnknown	522	404	244	432	229	53.3	53.5	84.8	79	1.59	1.476	0	0	0	0	0	0
Tb927.3.680	cytochrome P450, putative	Mito.e.transport	1755	372	195	299	183	49.1	42.8	58.7	63.2	1.195	1.476	0	0	0	0	1	0
Tb927.10.9600	protein kinase, putative,tyrosine protein kinase, putative	Protein.kinase	1617	2120	1309	2524	1227	279.7	287.2	495.2	423.4	1.771	1.474	0	0	0	0	0	0
Tb927.10.11970	glutamine aminotransferase (GlnAT)	Amino.acids	1290	870	493	800	462	114.8	108.2	157	159.4	1.368	1.474	0	0	0	0	1	0
Tb927.4.500	FHA domain containing protein, putative	ZUnknown	1293	548	255	483	239	72.3	56	94.8	82.5	1.311	1.474	0	0	0	0	0	1
Tb927.4.620	hypothetical protein, conserved	ZUnknown	7512	2603	1564	2613	1465	343.4	343.2	512.7	505.5	1.493	1.473	0	0	0	0	0	1
Tb927.11.11140	hypothetical protein	ZUnknown	2979	1552	1014	1669	949	204.7	222.5	327.5	327.5	1.599	1.472	0	0	0	0	0	0
Tb927.11.16260	SPRY domain/HECT-domain (ubiquitin-transferase), putative	ZUnknown	12387	3069	1663	3031	1555	404.9	364.9	594.7	536.6	1.469	1.471	0	0	0	0	0	0
Tb927.11.1230	hypothetical protein, conserved	ZUnknown	1347	1374	821	1237	768	181.3	180.2	242.7	265	1.339	1.471	0	0	0	0	0	1
Tb927.3.1330	hypothetical protein, conserved	ZUnknown	4278	1177	671	1300	627	155.3	147.2	255.1	216.4	1.643	1.47	0	0	0	0	0	0
Tb927.8.4370	hypothetical protein, conserved, no domains, K-specific	ZUnknown	2733	1128	618	970	577	148.8	135.6	190.3	199.1	1.279	1.468	0	0	0	0	0	0
Tb927.11.5080	hypothetical protein, conserved	ZUnknown	243	122	45	63	42	16.1	9.9	12.4	14.5	0.768	1.468	0	0	0	0	0	1
Tb927.7.490	hypothetical protein, conserved, trypanosome-specific	ZUnknown	1632	188	119	185	111	24.8	26.1	36.3	38.3	1.464	1.467	0	0	0	0	1	0
Tb927.10.15320	hypothetical protein, conserved	ZUnknown	315	431	239	394	223	56.9	52.4	77.3	77	1.36	1.467	0	0	0	0	0	0
Tb927.11.15980	hypothetical protein, conserved	ZUnknown	1503	678	344	514	321	89.4	75.5	100.8	110.8	1.127	1.467	0	0	0	0	0	0
Tb927.11.390	SPRY domain containing protein, putative	ZUnknown	2598	1056	606	1010	565	139.3	133	198.2	195	1.422	1.466	0	0	0	0	0	1
Tb927.3.3740	Zinc-finger double-stranded RNA-binding, putative	ZUnknown	1866	612	393	626	366	80.7	86.2	122.8	126.3	1.521	1.465	0	0	0	0	0	0
Tb927.5.4380	kinetoplastid-specific phospho-protein phosphatase, putative	Protein.phosphatase	1911	1985	1182	1773	1100	261.9	259.4	347.9	379.6	1.328	1.464	0	0	0	0	0	0
Tb927.2.4445	hypothetical protein, conserved	ZUnknown	402	371	273	414	254	48.9	59.9	81.2	87.7	1.66	1.463	0	0	0	0	0	0
Tb927.10.13470	PA26 p53-induced protein (sestrin), putative	ZUnknown	2649	828	487	858	453	109.2	106.9	168.3	156.3	1.541	1.463	0	0	0	0	0	0
Tb927.5.2580	hypothetical protein, possible component of cytochorome oxidase complex	Mito.e.transport	888	309	185	290	172	40.8	40.6	56.9	59.4	1.396	1.462	0	0	0	0	0	0
Tb927.9.10670	Bardet-Biedl syndrome 1 protein homolog (BBS1-like protein 1), putative	Cytoskeleton	1836	568	312	466	290	74.9	68.5	91.4	100.1	1.22	1.462	0	0	0	0	0	0
Tb927.11.13270	hypothetical protein, conserved	ZUnknown	813	1032	675	1084	626	136.1	148.1	212.7	216	1.562	1.458	0	0	0	0	0	0
Tb927.7.1760	hypothetical protein, conserved	ZUnknown	1215	465	289	428	268	61.3	63.4	84	92.5	1.369	1.458	0	0	0	0	0	0
Tb927.11.3370	hypothetical protein	ZUnknown	564	203	110	122	102	26.8	24.1	23.9	35.2	0.894	1.458	0	0	0	0	0	0
Tb927.11.13380	nucleoside triphosphate hydrolase, putative	Enzyme	6081	3913	2311	3918	2139	516.2	507.1	768.7	738.1	1.489	1.456	0	0	0	0	0	0
Tb927.8.6370	hypothetical protein, conserved	ZUnknown	1335	674	387	603	358	88.9	84.9	118.3	123.5	1.331	1.455	0	0	0	0	0	0
Tb927.11.10620	hypothetical protein, conserved	ZUnknown	576	231	172	204	159	30.5	37.7	40	54.9	1.313	1.454	0	0	0	0	0	0
Tb927.6.2900	dendritic cell-derived IFNG-induced protein	ZUnknown	2208	790	435	721	401	104.2	95.5	141.5	138.4	1.357	1.45	0	0	0	0	0	0
Tb927.7.3560	CMF7, possible component of motile flagella but PTP tagged is in nuclear speckles	RNA.processing	5283	3062	1874	2949	1726	403.9	411.2	578.6	595.6	1.432	1.448	0	0	0	0	0	0
Tb927.10.6220	XRND	RNA.degradation	2406	780	499	764	459	102.9	109.5	149.9	158.4	1.457	1.447	0	0	0	0	0	0
Tb927.9.2100	hypothetical protein, conserved	ZUnknown	1245	481	273	577	251	63.5	59.9	113.2	86.6	1.784	1.446	0	0	0	0	0	0
Tb927.6.1070	hypothetical protein, conserved	ZUnknown	2592	781	473	809	435	103	103.8	158.7	150.1	1.541	1.446	0	0	0	0	0	0
Tb927.10.520	Mitochondrial ATP synthase subunit, putative	Mito.pathway	1191	1156	708	1065	651	152.5	155.4	209	224.7	1.37	1.446	0	0	0	0	1	0
Tb927.11.15180	hypothetical protein, conserved	ZUnknown	336	437	270	509	248	57.6	59.2	99.9	85.6	1.732	1.444	0	0	0	0	0	0
Tb927.8.3850	PSP1 C-terminal conserved region, putative	ZUnknown	1161	489	318	538	292	64.5	69.8	105.6	100.8	1.636	1.444	0	0	0	0	0	0
Tb927.10.3270	hypothetical protein, conserved, in plasma membrane and mito membrane proteomes	ZUnknown	465	126	61	101	56	16.6	13.4	19.8	19.3	1.192	1.444	0	0	0	0	1	0
Tb927.8.5850	hypothetical protein, conserved	ZUnknown	12615	6120	3612	6005	3313	807.4	792.6	1178.2	1143.3	1.459	1.442	0	0	0	0	0	0
Tb927.6.2890	single strand-specific nuclease, putative	DNA	831	232	120	145	110	30.6	26.3	28.4	38	0.93	1.442	0	0	0	0	1	0
Tb927.9.2730	hypothetical protein, conserved	ZUnknown	4137	1667	961	1704	880	219.9	210.9	334.3	303.7	1.52	1.44	0	0	0	0	0	0
Tb927.2.6080	hypothetical protein, conserved	ZUnknown	1587	736	415	618	380	97.1	91.1	121.2	131.1	1.249	1.44	0	0	0	0	0	0
Tb927.3.2250	hypothetical protein, conserved	ZUnknown	897	265	165	247	151	35	36.2	48.5	52.1	1.386	1.439	0	0	0	0	0	0
Tb927.11.950	DRBD14	RNA.binding	1416	1215	757	1220	692	160.3	166.1	239.4	238.8	1.493	1.438	0	0	0	0	0	1
Tb927.10.9940	Predicted membrane protein, putative	ZUnknown	486	166	82	120	75	21.9	18	23.5	25.9	1.075	1.438	0	0	0	0	0	0
Tb927.2.4510	CRK9 cdc2- like protein kinase	Cell.cycle	2325	1224	696	1001	636	161.5	152.7	196.4	219.5	1.216	1.437	0	0	0	0	0	0
Tb927.8.4530	hypothetical protein, conserved	ZUnknown	822	352	207	383	189	46.4	45.4	75.1	65.2	1.618	1.436	0	0	0	0	0	0
Tb927.6.1550	POMP30 leucine-rich repeat protein (LRRP)	LRRP	1062	634	409	666	373	83.6	89.7	130.7	128.7	1.562	1.434	0	0	0	0	0	0
Tb927.11.14550	PPPDE putative peptidase domain containing protein, putative	ZUnknown	1791	704	397	661	362	92.9	87.1	129.7	124.9	1.396	1.434	0	0	0	0	0	0
Tb927.2.6130	ABC transporter, putative	Transporter	3021	1444	857	1432	781	190.5	188.1	281	269.5	1.475	1.433	0	0	0	0	0	0
Tb927.2.2770	hypothetical protein, conserved	ZUnknown	378	1095	696	941	634	144.5	152.7	184.6	218.8	1.278	1.433	0	0	0	0	0	0
Tb927.3.4500	fumarate hydratase, class I (FHc)	Citric.acid.cycle	1698	743	436	732	397	98	95.7	143.6	137	1.465	1.432	0	0	0	0	1	0
Tb927.2.2460	SUMO-conjugating enzyme e2, UBC9	Ubiquitin.proteasome	597	304	164	221	149	40.1	36	43.4	51.4	1.081	1.429	0	0	0	0	0	0
Tb927.1.740	phosphatidylinositol-4-phosphate 5-kinase related	Mito.pathway	1308	537	315	511	286	70.8	69.1	100.3	98.7	1.415	1.428	0	0	0	0	0	0
Tb927.1.1930	TOR4 protein kinase = TOR-like 2	Protein.kinase	8712	7824	4575	7290	4150	1032.1	1003.9	1430.3	1432.1	1.386	1.427	0	0	0	0	0	0
Tb927.8.5550	hypothetical protein, conserved, kineto-specific	ZUnknown	480	151	86	117	78	19.9	18.9	23	26.9	1.152	1.426	0	0	0	0	0	0
Tb927.11.2620	hypothetical protein, conserved, no domains	ZUnknown	1866	697	372	633	337	91.9	81.6	124.2	116.3	1.351	1.425	0	0	0	0	0	0
Tb927.10.6270	hypothetical protein	ZUnknown	396	64	32	40	29	8.4	7	7.8	10	0.93	1.425	0	0	0	0	0	0
Tb927.11.12180	kinesin, 4/10 family.	Cytoskeleton	2751	780	444	704	402	102.9	97.4	138.1	138.7	1.342	1.424	0	0	0	0	0	0
Tb927.7.610	DNA ligase, putative,mitochondrial DNA ligase homolog, putative	DNA	1449	2466	1471	1978	1332	325.3	322.8	388.1	459.7	1.193	1.424	0	0	0	0	0	0
Tb927.8.7830	hypothetical protein, conserved	ZUnknown	3519	1254	789	1232	714	165.4	173.1	241.7	246.4	1.461	1.423	0	0	0	0	0	0
Tb927.11.10610	hypothetical protein, conserved	ZUnknown	2823	1165	639	913	578	153.7	140.2	179.1	199.5	1.166	1.423	0	0	0	0	0	0
Tb927.11.9120	SNF2 family N-terminal domain/Ring finger domain containing protein, putative	ZUnknown	2310	772	438	705	396	101.8	96.1	138.3	136.7	1.358	1.422	0	0	0	0	0	0
Tb927.4.1950	NADPH--cytochrome p450 reductase, putative (CPR)	Enzyme	1833	1280	750	1077	678	168.9	164.6	211.3	234	1.251	1.422	0	0	0	0	0	0
Tb927.11.2240	hypothetical protein, conserved	ZUnknown	471	387	267	337	241	51.1	58.6	66.1	83.2	1.295	1.419	0	0	0	0	0	0
Tb927.9.6570	hypothetical protein, conserved	ZUnknown	450	212	102	119	92	28	22.4	23.3	31.7	0.835	1.418	0	0	0	0	0	1
Tb927.8.2550	mitochondrial DNA primase (PRI1)	Mito.DNA	1890	1110	651	954	586	146.4	142.8	187.2	202.2	1.278	1.416	0	0	0	0	0	0
Tb927.5.3170	ribose-phosphate pyrophosphokinase, putative (PRPS5)	PPP	1074	610	410	701	369	80.5	90	137.5	127.3	1.709	1.415	0	0	0	0	0	0
Tb927.4.4500	hypothetical protein, conserved	ZUnknown	3513	1797	1120	1872	1008	237.1	245.8	367.3	347.8	1.549	1.415	0	0	0	0	0	1
Tb927.7.7210	POMP37	Mito.membrane	2091	1160	714	1282	642	153	156.7	251.5	221.5	1.644	1.414	0	0	0	0	0	0
Tb927.4.780	Phosphatidylinositol N-acetylglucosaminyltransferase subunit Y, putative	ZUnknown	258	110	69	95	62	14.5	15.1	18.6	21.4	1.284	1.413	0	0	0	0	0	0
Tb927.2.4150	hypothetical protein, conserved	ZUnknown	960	398	245	420	220	52.5	53.8	82.4	75.9	1.569	1.412	0	0	0	0	0	1
Tb927.3.5350	hypothetical protein, conserved, no known domains	ZUnknown	318	511	294	400	264	67.4	64.5	78.5	91.1	1.164	1.412	0	0	0	0	0	0
Tb927.10.3510	tRNA pseudouridine synthase D (TruD), putative	ZUnknown	5409	1612	982	1574	881	212.7	215.5	308.8	304	1.452	1.411	0	0	0	0	0	0
Tb927.1.1350	kinesin heavy chain, Kinesin-1	Cytoskeleton	2661	728	426	705	382	96	93.5	138.3	131.8	1.44	1.41	0	0	0	0	0	0
Tb927.8.3540	hypothetical protein, conserved	ZUnknown	2907	1732	962	1431	862	228.5	211.1	280.8	297.5	1.229	1.409	0	0	0	0	0	0
Tb927.9.14130	hypothetical protein, conserved	ZUnknown	1563	928	542	825	485	122.4	118.9	161.9	167.4	1.322	1.407	0	0	0	0	0	1
Tb927.9.15690	hypothetical protein	ZUnknown	381	60	19	29	17	7.9	4.2	5.7	5.9	0.719	1.407	0	0	0	0	0	1
Tb927.10.2600	hypothetical protein, conserved	ZUnknown	1755	636	359	684	321	83.9	78.8	134.2	110.8	1.599	1.406	0	0	0	0	0	1
Tb927.10.4700	dolicholphosphate-mannose synthase, putative	Glycans	705	245	168	260	150	32.3	36.9	51	51.8	1.578	1.404	0	0	0	0	0	0
Tb927.9.2350	serine/threonine protein kinase, putative	Protein.kinase	3015	1803	1073	1689	958	237.9	235.4	331.4	330.6	1.393	1.404	0	0	0	0	0	0
Tb927.11.9210	NOL1/NOP2/sun family, putative	ZUnknown	1701	663	398	745	355	87.5	87.3	146.2	122.5	1.671	1.403	0	0	0	0	0	0
Tb927.1.4280	hypothetical protein, conserved, African tryp specific, PTZ (tail-specific protease) domain	ZUnknown	2097	616	379	604	338	81.3	83.2	118.5	116.6	1.458	1.403	0	0	0	0	0	0
Tb927.11.1380	Right handed beta helix region/Periplasmic copper-binding protein (NosD), putative	ZUnknown	8997	5324	3274	4863	2920	702.3	718.4	954.1	1007.6	1.358	1.403	0	0	0	0	0	1
Tb927.7.5250	hypothetical protein, conserved	ZUnknown	2193	739	418	660	373	97.5	91.7	129.5	128.7	1.328	1.403	0	0	0	0	0	0
Tb927.4.2680	Zeta toxin, putative	ZUnknown	2136	890	517	710	461	117.4	113.4	139.3	159.1	1.186	1.402	0	0	0	0	0	0
Tb927.10.2190	Protein of unknown function (DUF667), putative	ZUnknown	885	1327	770	1010	686	175.1	169	198.2	236.7	1.132	1.401	0	0	0	0	0	0
Tb927.3.1630	CK1 casein kinase 1	Protein.kinase	1203	750	547	875	487	98.9	120	171.7	168.1	1.735	1.4	0	0	0	0	0	0
Tb927.10.5850	hypothetical protein, conserved, some similarity ot vauolar sorting proteins.	Vesicular.transport	14232	4896	2864	4629	2547	645.9	628.4	908.2	878.9	1.406	1.399	0	0	0	0	0	0
Tb927.11.15990	TbNup109 Outer ring	Nuclear.transport	3006	1532	977	1435	869	202.1	214.4	281.5	299.9	1.393	1.399	0	0	0	0	0	0
Tb927.10.9690	predicted C2 domain protein	ZUnknown	5514	1949	1073	1910	954	257.1	235.4	374.7	329.2	1.457	1.398	0	0	0	0	0	0
Tb927.1.2710	hypothetical protein, conserved	ZUnknown	2142	649	411	621	365	85.6	90.2	121.8	126	1.423	1.397	0	0	0	0	0	0
Tb927.11.4700	prostaglandin f synthase	Lipids	831	1128	729	1095	647	148.8	160	214.8	223.3	1.444	1.396	0	0	0	0	1	0
Tb927.7.4780	conserved hypothetical protein, putative	ZUnknown	483	265	177	245	157	35	38.8	48.1	54.2	1.375	1.395	0	0	0	0	0	0
Tb927.10.13780	GSK3-short glycogen synthase kinase 3	Glycans	1059	1637	1015	1605	900	216	222.7	314.9	310.6	1.458	1.394	0	0	0	0	0	0
Tb927.8.2770	IP3 inositol trisphosphate receptor.	Signalling	9300	4546	2839	4391	2517	599.7	623	861.5	868.6	1.437	1.394	0	0	0	0	0	0
Tb927.3.2880	Mitochondrial ATP synthase subunit, putative	Mito.pathway	315	157	123	145	109	20.7	27	28.4	37.6	1.374	1.394	0	0	0	0	1	0
Tb927.8.8020	monoglyceride lipase, putative	Lipids	945	386	202	335	179	50.9	44.3	65.7	61.8	1.291	1.394	0	0	0	0	0	0
Tb927.3.1960	hypothetical protein, conserved	ZUnknown	438	120	70	126	62	15.8	15.4	24.7	21.4	1.562	1.393	0	0	0	0	0	0
Tb927.3.3440	phytanoyl-CoA dioxygenase (PhyH), putative	ZUnknown	1038	366	201	321	178	48.3	44.1	63	61.4	1.304	1.393	0	0	0	0	0	0
Tb927.7.5660	hypothetical protein, conserved	ZUnknown	1728	853	504	756	446	112.5	110.6	148.3	153.9	1.318	1.392	0	0	0	0	0	0
Tb927.4.350	hypothetical protein, conserved	ZUnknown	1527	327	173	282	153	43.1	38	55.3	52.8	1.283	1.391	0	0	0	0	0	0
Tb927.9.12490	hypothetical protein, conserved	ZUnknown	3840	1019	609	910	538	134.4	133.6	178.5	185.7	1.328	1.389	0	0	0	0	0	0
Tb927.7.980	hypothetical protein, conserved	ZUnknown	2622	604	400	632	353	79.7	87.8	124	121.8	1.556	1.388	0	0	0	0	0	0
Tb927.7.530	FYVE zinc finger, putative	ZUnknown	4689	1756	1091	1695	963	231.7	239.4	332.6	332.3	1.436	1.388	0	0	0	0	0	0
Tb927.11.2560	hypothetical protein, conserved	ZUnknown	1230	402	221	295	195	53	48.5	57.9	67.3	1.091	1.388	0	0	0	0	0	0
Tb927.7.2540	ubiquitin-conjugating enzyme e2, putative	Ubiquitin.proteasome	681	497	288	372	254	65.6	63.2	73	87.7	1.113	1.387	0	0	0	0	0	0
Tb927.5.1220	hypothetical protein, conserved	ZUnknown	567	174	93	124	82	23	20.4	24.3	28.3	1.06	1.387	0	0	0	0	0	0
Tb927.2.5190	HOP2 putative homologue, involved in meiosis?	DNA	687	227	127	158	112	29.9	27.9	31	38.6	1.035	1.387	0	0	0	0	1	0
Tb927.9.2220	SUMO1/Ulp2, putative	Ubiquitin.proteasome	2235	1200	695	1033	612	158.3	152.5	202.7	211.2	1.28	1.385	0	0	0	0	0	0
Tb927.3.4710	hypothetical protein, conserved	ZUnknown	1635	1345	759	1029	668	177.4	166.5	201.9	230.5	1.138	1.384	0	0	0	0	0	0
Tb927.9.2800	hypothetical protein, conserved	ZUnknown	648	532	292	405	257	70.2	64.1	79.5	88.7	1.132	1.384	0	0	0	0	0	1
Tb927.7.3710	hypothetical protein, conserved	ZUnknown	1419	531	325	392	286	70	71.3	76.9	98.7	1.098	1.384	0	0	0	0	0	0
Tb927.5.3180	hypothetical protein, conserved	ZUnknown	582	87	58	90	51	11.5	12.7	17.7	17.6	1.539	1.383	0	0	0	0	0	0
Tb927.10.2870	hypothetical protein, conserved	ZUnknown	2490	923	581	879	511	121.8	127.5	172.5	176.3	1.416	1.383	0	0	0	0	0	0
Tb927.10.620	hypothetical protein, conserved	ZUnknown	1605	1125	681	1019	599	148.4	149.4	199.9	206.7	1.347	1.383	0	0	0	0	0	0
Tb927.1.1600	pseudouridine synthase TruD, putative	rRNA.tRNA.process	4572	924	588	822	517	121.9	129	161.3	178.4	1.323	1.383	0	0	0	0	0	0
Tb927.7.4410	hypothetical protein, conserved	ZUnknown	1278	527	280	423	246	69.5	61.4	83	84.9	1.194	1.382	0	0	0	0	0	0
Tb927.7.170	ESAG9, putative	ESAG	783	685	377	591	331	90.4	82.7	116	114.2	1.283	1.381	0	0	1	0	0	1
Tb927.3.3190	NEK7 protein kinase	Protein.kinase	1512	2538	1495	2125	1313	334.8	328	416.9	453.1	1.245	1.381	0	0	0	0	0	0
Tb927.3.4610	Right handed beta helix region, putative	ZUnknown	9306	3695	2284	3311	2003	487.4	501.2	649.6	691.2	1.333	1.379	0	0	0	0	0	1
Tb927.10.6510	chaperonin HSP60, mitochondrial precursor	Mito.biogenesis	1689	13777	8599	13454	7529	1817.5	1886.9	2639.6	2598.1	1.452	1.377	0	0	0	0	0	0
Tb927.10.5340	40S ribosomal protein S18	Ribosome	462	6234	3610	5384	3162	822.4	792.1	1056.3	1091.2	1.284	1.377	0	0	0	0	0	0
Tb927.10.9180	PRA1 family protein, putative	ZUnknown	1257	911	512	858	448	120.2	112.3	168.3	154.6	1.401	1.376	0	0	0	0	0	0
Tb927.10.5750	protocatechuate 4,5-dioxygenase-like protein	Enzyme	810	312	168	291	147	41.2	36.9	57.1	50.7	1.387	1.376	0	0	0	0	0	0
Tb927.10.4360	hypothetical protein	ZUnknown	339	47	16	17	14	6.2	3.5	3.3	4.8	0.538	1.376	0	0	0	0	0	1
Tb927.4.4080	C-5 sterol desaturase, putative	Sterols	741	146	79	189	69	19.3	17.3	37.1	23.8	1.925	1.374	0	0	0	0	1	0
Tb927.11.3400	hypothetical protein, conserved	ZUnknown	939	519	316	644	276	68.5	69.3	126.4	95.2	1.845	1.374	0	0	0	0	1	0
Tb927.7.2140	ZC3H18	RNA.binding	1131	2570	1630	2493	1424	339	357.7	489.1	491.4	1.443	1.374	0	0	0	0	0	0
Tb927.3.3330	heat shock protein 20, putative	Chaperone	426	579	356	561	311	76.4	78.1	110.1	107.3	1.441	1.374	0	0	0	0	1	0
Tb927.9.12450	class I transcription factor A, subunit 2 (CITFA-2)	RNA.synthesis	1266	661	364	521	318	87.2	79.9	102.2	109.7	1.172	1.374	0	0	0	0	0	0
Tb927.10.12670	Hypothetical conserved in trypanosoma, Leish match not syntenic	ZUnknown	1611	1631	1008	1554	880	215.2	221.2	304.9	303.7	1.417	1.373	0	0	0	0	0	0
Tb927.11.4950	hypothetical protein, conserved	ZUnknown	2361	1392	788	1245	686	183.6	172.9	244.3	236.7	1.33	1.369	0	0	0	0	0	0
Tb927.4.1840	Carboxypeptidase Nna1-like protein, putative	Protease	2322	1592	1004	1389	873	210	220.3	272.5	301.3	1.298	1.367	0	0	0	0	0	0
Tb927.10.9000	hypothetical protein, conserved	Mito.pathway	4926	2006	1163	1755	1010	264.6	255.2	344.3	348.5	1.301	1.366	0	0	0	0	0	0
Tb927.3.5390	Ring finger domain containing protein, putative	ZUnknown	1701	414	228	306	198	54.6	50	60	68.3	1.099	1.366	0	0	0	1	0	1
Tb927.5.650	GRESAG 4, putative receptor-type adenylate cyclase	GRESAG	3750	943	574	1020	498	124.4	126	200.1	171.9	1.609	1.364	0	0	0	1	0	0
Tb927.2.2500	hypothetical protein, conserved	ZUnknown	846	328	196	308	170	43.3	43	60.4	58.7	1.397	1.364	0	0	0	0	0	0
Tb927.11.13880	kinetoplastid-specific protein tyrosine phosphatase, putative	Protein.phosphatase	1485	303	181	278	157	40	39.7	54.5	54.2	1.365	1.364	0	0	0	0	0	0
Tb927.10.12400	membrane transporter protein, putative	Transporter	1449	277	151	229	131	36.5	33.1	44.9	45.2	1.23	1.364	0	0	0	0	0	0
Tb927.1.1790	hypothetical PIN domain-containing protein, conserved	RNA.processing	684	352	181	250	157	46.4	39.7	49	54.2	1.056	1.364	0	0	0	0	0	1
Tb927.11.1170	hypothetical protein, conserved	ZUnknown	2157	811	533	853	462	107	117	167.4	159.4	1.564	1.363	0	0	0	0	0	0
Tb927.6.2380	hypothetical protein, conserved	Mito.pathway	2166	561	323	535	280	74	70.9	105	96.6	1.418	1.363	0	0	0	0	0	0
Tb927.10.810	pentatricopeptide repeat domain containing protein, putative	ZUnknown	1812	444	320	426	277	58.6	70.2	83.6	95.6	1.427	1.361	0	0	0	0	0	0
Tb927.9.12170	leucine-rich repeat protein (LRRP)	LRRP	876	892	550	821	476	117.7	120.7	161.1	164.3	1.369	1.361	0	0	0	0	0	0
Tb927.9.14990	hypothetical protein, conserved, no clear yeast or human matches	ZUnknown	423	210	104	178	90	27.7	22.8	34.9	31.1	1.261	1.361	0	0	0	0	1	0
Tb927.11.5040	leucine-rich repeat protein (LRRP)	LRRP	1323	914	513	706	444	120.6	112.6	138.5	153.2	1.149	1.361	0	0	0	0	0	0
Tb927.2.1800	DNA polymerase delta catalytic subunit, putative (27H14.40)	DNA	3081	1926	1218	1834	1051	254.1	267.3	359.8	362.7	1.416	1.357	0	0	0	0	0	0
Tb927.9.5390	hypothetical protein, conserved	ZUnknown	657	274	145	222	125	36.1	31.8	43.6	43.1	1.205	1.356	0	0	0	0	0	0
Tb927.11.14630	ATP-dependent DEAD/H RNA helicase, putative, no clear yeast homologue	RNA.helicase	4227	1551	903	1579	778	204.6	198.1	309.8	268.5	1.514	1.355	0	0	0	0	0	0
Tb927.1.1080	TFIIH basal transcription factor subunit (TSP1)	RNA.synthesis	1458	475	267	376	230	62.7	58.6	73.8	79.4	1.177	1.355	0	0	0	0	0	0
Tb927.4.3770	protein kinase, putative	Protein.kinase	1458	1655	1054	1256	908	218.3	231.3	246.4	313.3	1.129	1.355	0	0	0	0	0	0
Tb927.9.6130	calmodulin, putative	Calcium	474	899	539	777	464	118.6	118.3	152.4	160.1	1.285	1.354	0	0	0	0	0	0
Tb927.11.10550	hypothetical protein, conserved	ZUnknown	2481	683	395	558	340	90.1	86.7	109.5	117.3	1.215	1.354	0	0	0	0	0	0
Tb927.10.13590	hypothetical protein, conserved	ZUnknown	2832	1567	944	1398	811	206.7	207.1	274.3	279.9	1.327	1.351	0	0	0	0	0	0
Tb927.7.3150	CRAL/TRIO domain containing protein, putative	ZUnknown	1689	421	270	374	232	55.5	59.2	73.4	80.1	1.321	1.351	0	0	0	0	0	0
Tb927.3.4930	hypothetical protein, conserved	ZUnknown	627	156	113	131	97	20.6	24.8	25.7	33.5	1.249	1.35	0	0	0	0	0	0
Tb927.11.2930	hypothetical protein, conserved	ZUnknown	366	304	232	365	199	40.1	50.9	71.6	68.7	1.786	1.349	0	0	1	0	1	0
Tb927.11.2230	carnitine O-acetyltransferase, putative (CAT)	Amino.acids	2214	3038	1919	2796	1646	400.8	421.1	548.6	568	1.369	1.349	0	0	0	0	0	0
Tb927.11.13640	J-binding protein (JBP1)	Chromatin	2520	1404	892	1275	765	185.2	195.7	250.2	264	1.351	1.349	0	0	0	0	0	1
Tb927.8.1290	hypothetical protein, conserved, no domains, copurifies with ZC3H32	ZUnknown	3321	2032	1272	1889	1090	268.1	279.1	370.6	376.1	1.383	1.348	0	0	0	0	0	1
Tb927.8.2160	multidrug resistance protein A,p-glycoprotein (PGPA)	Transporter	4746	2838	1662	2489	1423	374.4	364.7	488.3	491.1	1.304	1.346	0	0	0	0	0	0
Tb927.11.12460	hypothetical protein, conserved	ZUnknown	3081	817	471	609	403	107.8	103.4	119.5	139.1	1.109	1.346	0	0	0	0	0	0
Tb927.2.4420	MIZ/SP-RING zinc finger, putative	ZUnknown	1134	439	263	354	225	57.9	57.7	69.5	77.6	1.199	1.345	0	0	0	0	1	0
Tb927.7.5670	hypothetical protein, conserved	ZUnknown	924	286	186	231	159	37.7	40.8	45.3	54.9	1.201	1.344	0	0	0	0	0	0
Tb927.7.7340	hypothetical protein, conserved	ZUnknown	1347	518	310	386	265	68.3	68	75.7	91.4	1.108	1.344	0	0	0	0	0	0
Tb927.8.3560	DNA repair and recombination helicase protein PIF5	Mito.DNA	2787	1154	690	1099	589	152.2	151.4	215.6	203.3	1.416	1.342	0	0	0	0	0	0
Tb927.3.730	hypothetical protein, conserved	ZUnknown	912	490	307	388	262	64.6	67.4	76.1	90.4	1.178	1.342	0	0	0	0	0	0
Tb927.9.10930	hypothetical protein, conserved	ZUnknown	234	110	61	95	52	14.5	13.4	18.6	17.9	1.284	1.341	0	0	0	0	0	0
Tb927.5.2470	hypothetical protein, conserved	ZUnknown	1401	502	298	415	254	66.2	65.4	81.4	87.7	1.229	1.34	0	0	0	0	0	1
Tb927.10.14270	TFIIF-stimulated CTD phosphatase, putative	Protein.phosphatase	2034	780	499	699	425	102.9	109.5	137.1	146.7	1.333	1.339	0	0	0	0	0	0
Tb927.7.1810	hypothetical protein, conserved	ZUnknown	1008	658	404	552	344	86.8	88.6	108.3	118.7	1.248	1.339	0	0	0	1	0	0
Tb927.10.3260	Long-chain-fatty-acid--CoA ligase 5, Acyl-CoA synthetase 5 (LACS 5)	Lipids	2112	4009	2452	3388	2086	528.9	538	664.7	719.8	1.257	1.338	0	0	0	0	0	0
Tb927.1.4340	hypothetical protein, conserved	ZUnknown	2151	862	480	673	408	113.7	105.3	132	140.8	1.161	1.337	0	0	0	0	0	0
Tb927.6.4760	T-complex protein 11, putative	ZUnknown	2385	1049	665	864	565	138.4	145.9	169.5	195	1.225	1.336	0	0	0	0	0	0
Tb927.6.3410	hypothetical protein, conserved	ZUnknown	936	295	179	215	152	38.9	39.3	42.2	52.5	1.084	1.335	0	0	0	1	0	1
Tb927.4.1970	Domain of unknown function DUF21, putative	ZUnknown	1686	714	415	663	352	94.2	91.1	130.1	121.5	1.381	1.334	0	0	0	0	0	0
Tb927.2.4670	hypothetical protein, conserved	ZUnknown	1164	385	198	312	168	50.8	43.4	61.2	58	1.205	1.334	0	0	0	0	0	1
Tb927.8.3620	FT1 folate transporter	Folate	1899	3228	1759	2904	1491	425.8	386	569.8	514.5	1.338	1.333	0	0	0	0	0	0
Tb927.6.3260	hypothetical protein, conserved	ZUnknown	1131	321	190	267	161	42.3	41.7	52.4	55.6	1.237	1.333	0	0	0	0	0	0
Tb927.3.2750	hypothetical protein, conserved	ZUnknown	2616	537	269	383	228	70.8	59	75.1	78.7	1.061	1.333	0	0	0	0	0	0
Tb927.11.13630	hypothetical protein, conserved	ZUnknown	543	159	124	154	105	21	27.2	30.2	36.2	1.44	1.332	0	0	0	0	0	1
Tb927.3.1820	mitochondrial RNA binding complex 1 subunit (MRB1820)	Mito.RNA	738	402	229	384	194	53	50.2	75.3	66.9	1.421	1.332	0	0	0	0	0	0
Tb927.8.1580	hypothetical protein, conserved	ZUnknown	834	409	247	427	209	54	54.2	83.8	72.1	1.553	1.331	0	0	0	0	0	0
Tb927.10.3190	hypothetical protein	ZUnknown	570	74	39	59	33	9.8	8.6	11.6	11.4	1.186	1.331	0	0	0	0	0	1
Tb927.2.2720	FlaK protein kinase, putative	Protein.kinase	4506	1834	1103	1693	932	241.9	242	332.2	321.6	1.373	1.329	0	0	0	0	0	0
Tb927.6.2590	hypothetical protein, conserved	ZUnknown	393	160	77	98	65	21.1	16.9	19.2	22.4	0.911	1.328	0	0	0	0	0	0
Tb927.6.3820	hypothetical protein, conserved	ZUnknown	2544	1620	939	1378	792	213.7	206	270.4	273.3	1.265	1.326	0	0	0	0	0	0
Tb927.10.510	ATOM19 (=LOK1=POMP19)	Mito.biogenesis	1005	302	177	213	149	39.8	38.8	41.8	51.4	1.049	1.324	0	0	0	0	0	0
Tb927.6.1100	hypothetical protein, conserved, no domains, kinetoplastid specific	ZUnknown	1479	514	309	460	260	67.8	67.8	90.3	89.7	1.331	1.323	0	0	0	0	0	0
Tb927.7.5730	hypothetical protein, conserved	ZUnknown	2208	618	365	552	307	81.5	80.1	108.3	105.9	1.328	1.323	0	0	0	0	0	0
Tb927.7.830	telomerase-associated protein, putative	DNA	8421	3955	2484	3608	2088	521.7	545.1	707.9	720.5	1.357	1.322	0	0	0	0	0	0
Tb927.10.8570	hypothetical protein, conserved	ZUnknown	1866	838	477	725	401	110.5	104.7	142.2	138.4	1.287	1.322	0	0	0	0	0	0
Tb927.10.1780	hypothetical protein	ZUnknown	222	147	75	83	63	19.4	16.5	16.3	21.7	0.84	1.321	0	0	0	0	0	0
Tb927.2.2260	ATM kinase	Signalling	12834	5240	3192	5041	2679	691.3	700.4	989	924.5	1.431	1.32	0	0	0	0	0	1
Tb927.2.5200	hypothetical protein, conserved, resembles human cholesterol esterase	Sterols	2028	1869	840	1286	705	246.6	184.3	252.3	243.3	1.023	1.32	0	0	0	0	0	0
Tb927.11.10770	VHS domain containing protein, putative	ZUnknown	1377	1163	663	922	556	153.4	145.5	180.9	191.9	1.179	1.319	0	0	0	0	0	0
Tb927.5.3750	PPCT1	RNA.binding	1563	472	267	349	224	62.3	58.6	68.5	77.3	1.1	1.319	0	0	0	0	0	0
Tb927.10.12660	PUF2	RNA.binding	2544	4415	2713	4071	2274	582.4	595.3	798.7	784.7	1.371	1.318	0	0	0	0	0	0
Tb927.3.5020	Flagellar Member 6 (FLAM6)	Cytoskeleton	4242	3403	2152	3187	1802	448.9	472.2	625.3	621.8	1.393	1.317	0	0	0	0	0	0
Tb927.5.3780	hypothetical protein, conserved	ZUnknown	1164	628	368	548	308	82.8	80.8	107.5	106.3	1.298	1.316	0	0	0	0	0	0
Tb927.7.5280	hypothetical protein, conserved	Mito.pathway	6030	2525	1501	2474	1255	333.1	329.4	485.4	433.1	1.457	1.315	0	0	0	0	0	0
Tb927.4.1180	Programmed cell death protein 2, C-terminal putative domain containing protein, putative	ZUnknown	1008	507	275	373	230	66.9	60.3	73.2	79.4	1.094	1.315	0	0	0	0	0	0
Tb927.4.4520	hypothetical protein, conserved, , polyP and Q in middle	ZUnknown	1515	947	571	873	477	124.9	125.3	171.3	164.6	1.371	1.314	0	0	0	0	0	0
Tb927.10.2910	splicing factor PTSR1 interacting protein (TSR1IP)	RNA.processing	1137	709	401	640	335	93.5	88	125.6	115.6	1.342	1.314	0	0	0	0	0	0
Tb927.11.16770	glucosamine-6-phosphate isomerase, putative	Glucose.glycerol	843	558	365	494	305	73.6	80.1	96.9	105.3	1.317	1.314	0	0	0	0	0	0
Tb927.8.890	Ras-related protein Rab1A	Vesicular.transport	627	2323	1363	1727	1139	306.5	299.1	338.8	393.1	1.106	1.314	0	0	0	0	0	0
Tb927.11.14080	CYC2, G1 cyclin	Cell.cycle	636	657	414	471	346	86.7	90.8	92.4	119.4	1.066	1.314	0	0	0	0	0	0
Tb927.10.10010	60S acidic ribosomal subunit	Ribosome	681	344	158	226	132	45.4	34.7	44.3	45.6	0.977	1.314	0	0	0	0	0	0
Tb927.7.3690	hypothetical protein	ZUnknown	477	130	85	85	71	17.1	18.7	16.7	24.5	0.972	1.314	0	0	0	0	0	0
Tb927.2.4140	hypothetical protein, conserved	ZUnknown	2190	967	618	927	516	127.6	135.6	181.9	178.1	1.426	1.313	0	0	0	0	0	0
Tb927.8.4620	small GTP-binding protein Rab7, putative	Vesicular.transport	660	361	229	336	191	47.6	50.2	65.9	65.9	1.384	1.312	0	0	0	0	0	0
Tb927.4.2090	hypothetical protein	ZUnknown	516	13	6	8	5	1.7	1.3	1.6	1.7	0.915	1.311	0	0	0	0	0	0
Tb927.11.8310	class I transcription factor A, subunit 4 (CITFA-4)	RNA.synthesis	1167	798	479	643	399	105.3	105.1	126.2	137.7	1.198	1.31	0	0	0	0	0	0
Tb927.8.3060	cytosolic leucyl aminopeptidase, putative,metallo-peptidase, Clan MF, Family M17	Protease	2016	1795	1087	1589	905	236.8	238.5	311.8	312.3	1.317	1.309	0	0	0	0	0	0
Tb927.11.12310	CRK12 cdc2- like protein kinase	Cell.cycle	2310	1255	725	1065	603	165.6	159.1	209	208.1	1.262	1.308	0	0	0	0	0	0
Tb927.1.4780	Alpha/beta hydrolase domain-containing protein	Protease	2013	555	314	385	261	73.2	68.9	75.5	90.1	1.032	1.307	0	0	0	0	0	0
Tb927.9.9690	hypothetical protein, conserved	ZUnknown	786	216	124	204	103	28.5	27.2	40	35.5	1.405	1.306	0	0	0	0	0	0
Tb927.11.9330	helicase-like protein	DNA	3030	854	489	667	406	112.7	107.3	130.9	140.1	1.162	1.306	0	0	0	0	0	0
Tb927.10.11760	PUF6	RNA.binding	2532	3008	1835	2703	1523	396.8	402.7	530.3	525.6	1.336	1.305	0	0	0	0	0	0
Tb927.3.3600	hypothetical protein	ZUnknown	477	170	94	140	78	22.4	20.6	27.5	26.9	1.225	1.305	0	0	0	0	0	0
Tb927.10.3920	Some resemblance to a protein of the dense fiber of sperm tails	ZUnknown	1467	1037	653	844	542	136.8	143.3	165.6	187	1.21	1.305	0	0	0	0	0	0
Tb927.10.12120	hypothetical protein, conserved, TPR domain	ZUnknown	6579	3141	1910	2691	1583	414.4	419.1	528	546.3	1.274	1.303	0	0	0	0	0	1
Tb927.7.5360	Haemolysin-III related, putative	ZUnknown	984	251	99	123	82	33.1	21.7	24.1	28.3	0.729	1.303	0	0	0	0	0	0
Tb927.10.1500	methionyl-tRNA synthetase, putative (MetRS)	Translation.tRNA	2322	2042	1279	1860	1059	269.4	280.7	364.9	365.4	1.355	1.302	0	0	0	0	0	0
Tb927.11.9440	hypothetical protein, conserved	ZUnknown	1659	956	563	775	466	126.1	123.5	152.1	160.8	1.206	1.302	0	0	0	0	0	0
Tb927.7.3130	hypothetical protein, conserved	ZUnknown	2871	1068	605	864	501	140.9	132.8	169.5	172.9	1.203	1.302	0	0	0	0	0	0
Tb927.9.13040	hypothetical protein, conserved	ZUnknown	1248	336	192	266	159	44.3	42.1	52.2	54.9	1.177	1.302	0	0	0	0	0	0
Tb927.1.690	hypothetical protein, conserved	ZUnknown	732	319	179	296	148	42.1	39.3	58.1	51.1	1.38	1.3	0	0	0	0	0	0
Tb927.2.2190	histone deacetylase 3 (DAC3 or HDAC3)	Chromatin	2058	826	439	621	363	109	96.3	121.8	125.3	1.118	1.3	0	0	0	0	0	0
Tb927.10.8750	TBC-Q2 likely GAP	Signalling	1023	301	155	199	128	39.7	34	39	44.2	0.983	1.299	0	0	0	0	0	0
Tb927.3.2630	hypothetical protein, conserved	ZUnknown	2349	738	481	758	397	97.4	105.5	148.7	137	1.528	1.298	0	0	0	0	0	0
Tb927.10.10190	Homologue of GRR1, and F-box component of the SCF ubiquitin ligase complex.	Ubiquitin.proteasome	2541	1249	756	1148	624	164.8	165.9	225.2	215.3	1.367	1.298	0	0	0	0	0	0
Tb927.11.3150	conserved protein	ZUnknown	1131	566	338	481	279	74.7	74.2	94.4	96.3	1.264	1.298	0	0	0	0	0	0
Tb927.3.1690	Mitochondrial ATP synthase subunit, putative	Mito.pathway	438	368	217	285	179	48.5	47.6	55.9	61.8	1.152	1.297	0	0	0	0	1	0
Tb927.9.10550	SAS6 centriole cartwheel protein	Cytoskeleton	2181	577	325	365	268	76.1	71.3	71.6	92.5	0.941	1.297	0	0	0	0	0	0
Tb927.7.4900	XRNA	RNA.degradation	4257	3548	2161	3273	1781	468.1	474.2	642.2	614.6	1.372	1.296	0	0	0	0	0	0
Tb927.8.5940	hypothetical protein, conserved	ZUnknown	1419	601	307	429	253	79.3	67.4	84.2	87.3	1.062	1.296	0	0	0	0	0	0
Tb927.10.470	choline dehydrogenase, putative	Amino.acids	1578	633	379	649	312	83.5	83.2	127.3	107.7	1.525	1.295	0	0	0	0	0	0
Tb927.11.4440	hypothetical protein	ZUnknown	726	130	68	132	56	17.1	14.9	25.9	19.3	1.51	1.295	0	0	0	0	0	0
Tb927.9.12990	hypothetical protein, conserved	ZUnknown	3846	1382	816	1148	672	182.3	179.1	225.2	231.9	1.235	1.295	0	0	0	0	0	0
Tb927.4.2590	hypothetical protein, conserved	ZUnknown	1797	563	289	444	238	74.3	63.4	87.1	82.1	1.173	1.295	0	0	0	0	0	0
Tb927.10.4770	phosphatidylinositol-4-phosphate 5-kinase, putative	Signalling	1341	1601	923	1174	760	211.2	202.5	230.3	262.3	1.091	1.295	0	0	0	0	0	0
Tb927.11.7520	hypothetical protein, conserved	ZUnknown	1095	669	395	586	325	88.3	86.7	115	112.2	1.303	1.294	0	0	0	0	0	0
Tb927.6.1560	hypothetical protein, conserved	ZUnknown	1752	592	365	606	300	78.1	80.1	118.9	103.5	1.522	1.293	0	0	0	0	0	0
Tb927.2.3660	paraflagellar rod protein PFC10	Cytoskeleton	10734	5658	3352	4704	2753	746.4	735.5	922.9	950	1.236	1.292	0	0	0	0	0	1
Tb927.4.1710	rhodanese-like domain containing protein, putative	ZUnknown	744	389	213	305	175	51.3	46.7	59.8	60.4	1.166	1.292	0	0	0	0	0	0
Tb927.5.3790	Tetraspanin family, putative	ZUnknown	792	259	173	285	142	34.2	38	55.9	49	1.637	1.291	0	0	0	0	0	0
Tb927.7.6210	hypothetical protein, conserved	ZUnknown	786	293	173	307	142	38.7	38	60.2	49	1.558	1.291	0	0	0	0	0	0
Tb927.9.1730	Primase zinc finger/Mcm10 replication factor, putative	ZUnknown	2196	730	469	679	385	96.3	102.9	133.2	132.9	1.383	1.291	0	0	0	0	0	0
Tb927.10.9320	hypothetical protein, conserved	ZUnknown	918	267	162	231	133	35.2	35.5	45.3	45.9	1.287	1.291	0	0	0	0	0	0
Tb927.3.3510	hypothetical protein, conserved	ZUnknown	1476	275	133	177	109	36.3	29.2	34.7	37.6	0.957	1.289	0	0	0	0	0	0
Tb927.11.12930	ATP-dependent DEAD/H RNA helicase, putative, no clear yeast homologue	RNA.helicase	2262	1009	596	865	488	133.1	130.8	169.7	168.4	1.275	1.288	0	0	0	0	0	0
Tb927.8.8040	kinetoplastid-specific phospho-protein phosphatase, putative	Protein.phosphatase	759	393	248	359	203	51.8	54.4	70.4	70.1	1.359	1.287	0	0	0	0	0	0
Tb927.10.14930	ZC3H39	RNA.binding	858	910	590	810	483	120	129.5	158.9	166.7	1.324	1.287	0	0	0	0	0	0
Tb927.10.6470	hypothetical protein	ZUnknown	552	158	77	128	63	20.8	16.9	25.1	21.7	1.205	1.287	0	0	0	0	0	0
Tb927.7.3660	hypothetical protein, conserved	ZUnknown	1950	544	314	421	257	71.8	68.9	82.6	88.7	1.151	1.287	0	0	0	0	0	0
Tb927.8.7960	hypothetical protein	ZUnknown	1341	412	274	434	224	54.4	60.1	85.1	77.3	1.567	1.286	0	0	0	1	0	1
Tb927.9.2050	membrane protein YIP1, putative	Vesicular.transport	1251	458	236	341	193	60.4	51.8	66.9	66.6	1.107	1.286	0	0	0	0	0	0
Tb927.10.8960	hypothetical protein, conserved	ZUnknown	714	168	93	116	76	22.2	20.4	22.8	26.2	1.027	1.285	0	0	0	0	1	0
Tb927.4.2730	Kinesin, kinesin-12	Cytoskeleton	2412	1044	557	703	455	137.7	122.2	137.9	157	1.001	1.285	0	0	0	0	0	0
Tb927.7.6660	chaperone protein DNAj, putative	Chaperone	774	197	120	195	98	26	26.3	38.3	33.8	1.472	1.284	0	0	0	0	1	0
Tb927.8.6350	CYC11, CYC2-like cyclin	Cell.cycle	2364	616	376	500	307	81.3	82.5	98.1	105.9	1.207	1.284	0	0	0	0	0	0
Tb927.6.1520	Aquaglyceroporin 1	Ions	966	1958	1108	1712	904	258.3	243.1	335.9	312	1.3	1.283	0	0	1	0	0	0
Tb927.1.2190	RAPTOR-like (TOR complexes)	Signalling	5244	3676	2307	3408	1881	484.9	506.2	668.6	649.1	1.379	1.282	0	0	0	0	0	0
Tb927.9.12000	LEM3 (ligand-effect modulator 3) family / CDC50 family, putative	ZUnknown	1167	555	330	480	269	73.2	72.4	94.2	92.8	1.286	1.282	0	0	0	0	0	0
Tb927.5.4620	ESAG9, putative	ESAG	891	233	135	172	110	30.7	29.6	33.7	38	1.098	1.281	0	0	0	0	0	1
Tb927.1.3450	hypothetical protein, conserved	ZUnknown	2376	1427	952	1337	775	188.3	208.9	262.3	267.4	1.393	1.28	0	0	0	0	0	0
Tb927.9.12740	Zeta toxin, putative	ZUnknown	1242	295	161	238	131	38.9	35.3	46.7	45.2	1.2	1.28	0	0	0	0	0	0
Tb927.9.10070	hypothetical protein, conserved	Mito.pathway	867	313	182	216	148	41.3	39.9	42.4	51.1	1.026	1.279	0	0	0	0	1	0
Tb927.10.14560	TPR repeat, putative	ZUnknown	2010	1129	624	806	507	148.9	136.9	158.1	175	1.062	1.278	0	0	0	0	0	0
Tb927.3.5130	exonuclease, putative	ZUnknown	1137	364	217	336	176	48	47.6	65.9	60.7	1.373	1.276	0	0	0	0	1	0
Tb927.9.10970	Bem46-like serine peptidase,Serine peptidase, Clan SC, Family S09X	Protease	1113	374	228	322	185	49.3	50	63.2	63.8	1.28	1.276	0	0	0	0	0	0
Tb927.4.4400	hypothetical protein, conserved	ZUnknown	5211	1842	1107	1547	898	243	242.9	303.5	309.9	1.249	1.276	0	0	0	0	0	1
Tb927.11.9980	2-oxoglutarate dehydrogenase E1 component, putative	Citric.acid.cycle	3018	6159	3662	5652	2970	812.5	803.6	1108.9	1024.9	1.365	1.275	0	0	0	0	0	0
Tb927.7.7160	kinetoplastid-specific dual specificity phosphatase, putative	Phosphatase	2901	1198	740	1064	600	158	162.4	208.8	207.1	1.321	1.275	0	0	0	0	0	1
Tb927.9.4530	hypothetical protein, conserved	ZUnknown	3057	1268	698	1058	566	167.3	153.2	207.6	195.3	1.241	1.275	0	0	0	0	0	0
Tb927.10.5720	hypothetical protein	ZUnknown	507	66	37	53	30	8.7	8.1	10.4	10.4	1.194	1.275	0	0	0	0	0	0
Tb927.11.3970	hypothetical protein, conserved, copurifies with U2AF35, CCCH zinc finger PS50103, resembles PAT1 E=0.033	ZUnknown	2190	1578	991	1417	803	208.2	217.5	278	277.1	1.335	1.274	0	0	0	0	0	0
Tb927.10.11810	hypothetical protein, conserved	ZUnknown	1917	483	253	373	205	63.7	55.5	73.2	70.7	1.149	1.274	0	0	0	0	0	0
Tb927.4.4230	RBP31, in silico screen suggests component of motile flagellae.	RNA.binding	2268	711	414	691	335	93.8	90.8	135.6	115.6	1.445	1.273	0	0	0	0	0	0
Tb927.7.7080	mitochondrial glycoprotein-like protein	Mito.pathway	1119	683	393	499	318	90.1	86.2	97.9	109.7	1.087	1.273	0	0	0	0	0	0
Tb927.10.13740	calcium-dependent lipid binding protein, putative,synaptotagmin, putative (CaLB)	Vesicular.transport	1785	1196	691	1024	559	157.8	151.6	200.9	192.9	1.273	1.272	0	0	0	0	0	0
Tb927.3.740	ZC3H5	RNA.binding	741	1059	681	870	551	139.7	149.4	170.7	190.1	1.222	1.272	0	0	0	0	0	0
Tb927.10.12840	mitochondrial carrier protein, MCP12	Mito.transport	915	1207	717	1103	579	159.2	157.3	216.4	199.8	1.359	1.27	0	0	0	0	1	0
Tb927.11.1760	JmjC domain, hydroxylase, putative	ZUnknown	1353	431	239	364	193	56.9	52.4	71.4	66.6	1.256	1.27	0	0	0	0	0	0
Tb927.1.730	NADH-ubiquinone oxidoreductase complex I subunit, putative	Mito.pathway	1710	723	414	691	334	95.4	90.8	135.6	115.3	1.421	1.269	0	0	0	0	0	0
Tb927.10.15350	histone H3 variant V (h3vaR)	Chromatin	420	1062	611	822	493	140.1	134.1	161.3	170.1	1.151	1.269	0	0	0	0	0	0
Tb927.11.790	protein kinase, putative	Protein.kinase	1674	685	388	521	313	90.4	85.1	102.2	108	1.131	1.269	0	0	0	0	0	0
Tb927.11.2630	diphthamide biosynthesis enzyme Dph1/Dph2 domain containing protein, putative	ZUnknown	1974	560	315	565	254	73.9	69.1	110.9	87.7	1.501	1.268	0	0	0	0	1	0
Tb927.6.1530	Glutamine amidotransferase class-I, putative	ZUnknown	945	756	465	637	375	99.7	102	125	129.4	1.253	1.268	0	0	0	0	0	0
Tb927.11.5640	Flagellar pocket collar protein	Cytoskeleton	2775	662	413	545	333	87.3	90.6	106.9	114.9	1.224	1.268	0	0	0	0	0	0
Tb927.5.1070	hypothetical protein, conserved	Cytoskeleton	2748	954	546	855	440	125.9	119.8	167.7	151.8	1.333	1.267	0	0	0	0	0	0
Tb927.2.950	paraflagellar rod protein PFC13	Cytoskeleton	4185	14419	8293	10436	6676	1902.2	1819.7	2047.5	2303.8	1.076	1.266	0	0	0	0	0	0
Tb927.11.7870	hypothetical protein, conserved	ZUnknown	1773	617	383	587	308	81.4	84	115.2	106.3	1.415	1.265	0	0	0	0	0	0
Tb927.4.1410	hypothetical protein, conserved	ZUnknown	1548	844	481	649	387	111.3	105.5	127.3	133.5	1.144	1.265	0	0	0	0	0	0
Tb927.8.2490	SET domain containing protein, putative	ZUnknown	933	308	143	157	115	40.6	31.4	30.8	39.7	0.758	1.265	0	0	0	0	0	0
Tb927.5.3480	hypothetical protein, conserved	ZUnknown	1671	448	260	451	209	59.1	57.1	88.5	72.1	1.497	1.264	0	0	0	0	0	0
Tb927.4.770	ubiquitin-protein ligase, putative (upl3)	Ubiquitin.proteasome	3861	1556	1043	1546	838	205.3	228.9	303.3	289.2	1.478	1.264	0	0	0	0	0	0
Tb927.6.2840	RIO2 protein kinase	rRNA.tRNA.process	1437	601	376	559	302	79.3	82.5	109.7	104.2	1.383	1.263	0	0	0	0	0	0
Tb927.10.12860	pre-RNA processing PIH1/Nop17, putative	ZUnknown	2085	647	371	470	298	85.4	81.4	92.2	102.8	1.08	1.263	0	0	0	0	0	0
Tb927.11.780	hypothetical protein, conserved	ZUnknown	1845	2583	1718	2198	1379	340.8	377	431.2	475.9	1.266	1.262	0	0	0	0	0	0
Tb927.3.710	RING-variant domain containing protein, putative	ZUnknown	1998	474	253	340	203	62.5	55.5	66.7	70.1	1.067	1.262	0	0	0	0	0	0
Tb927.7.2570	guide RNA associated protein, GAP2	Mito.RNA	1422	1118	697	1081	559	147.5	152.9	212.1	192.9	1.438	1.261	0	0	0	0	0	0
Tb927.5.570	hypothetical protein, conserved, no clear yeast or human matches	ZUnknown	6384	2654	1557	2234	1248	350.1	341.7	438.3	430.7	1.252	1.261	0	0	0	0	0	0
Tb927.8.5480	hypothetical protein, conserved	ZUnknown	1026	734	379	593	304	96.8	83.2	116.3	104.9	1.202	1.261	0	0	0	0	0	1
Tb927.10.9330	hypothetical protein, conserved, partial PSP1 superfamily (signal peptidase-like), copuriifes with ZC3H12	ZUnknown	1812	1587	914	1154	733	209.4	200.6	226.4	252.9	1.081	1.261	0	0	0	0	0	0
Tb927.7.1790	Adenine phosphoribosyltransferase, putative	Nucleotides	693	177	101	103	81	23.3	22.2	20.2	28	0.865	1.261	0	0	0	0	1	0
Tb927.9.17940	hypothetical protein	ZUnknown	504	11	5	9	4	1.5	1.1	1.8	1.4	1.217	1.258	0	0	0	0	0	0
Tb927.3.3700	hypothetical protein	ZUnknown	468	72	45	40	36	9.5	9.9	7.8	12.4	0.826	1.258	0	0	0	0	0	0
Tb927.10.12570	hypothetical protein	ZUnknown	339	51	25	26	20	6.7	5.5	5.1	6.9	0.758	1.258	0	0	0	0	0	0
Tb927.2.3880	HNRNPH/F	RNA.processing	1464	2316	1346	1854	1076	305.5	295.4	363.7	371.3	1.191	1.257	0	0	0	0	0	1
Tb927.10.820	hypothetical protein, conserved	ZUnknown	1038	627	384	440	307	82.7	84.3	86.3	105.9	1.044	1.257	0	0	0	0	0	0
Tb927.10.1910	protein kinase, putative,serine/threonine protein kinase, putative	Protein.kinase	4605	1497	867	1233	692	197.5	190.2	241.9	238.8	1.225	1.255	0	0	0	0	0	0
Tb927.7.3700	hypothetical protein, conserved	ZUnknown	918	1139	623	875	497	150.3	136.7	171.7	171.5	1.143	1.255	0	0	0	0	0	0
Tb927.8.3420	hypothetical protein, conserved	ZUnknown	612	200	143	191	114	26.4	31.4	37.5	39.3	1.42	1.254	0	0	0	0	0	0
Tb927.11.13980	Outer row dynein-assembly protein 7 (ODA7)	ZUnknown	1323	516	341	424	272	68.1	74.8	83.2	93.9	1.222	1.254	0	0	0	0	0	0
Tb927.3.5190	hypothetical protein, conserved	ZUnknown	1077	473	295	446	235	62.4	64.7	87.5	81.1	1.402	1.253	0	0	0	0	1	0
Tb927.3.3060	hypothetical protein, conserved, kinetoplastid-specific	ZUnknown	915	1955	1136	1674	905	257.9	249.3	328.4	312.3	1.273	1.253	0	0	0	0	0	1
Tb927.8.860	hypothetical protein, conserved	ZUnknown	675	224	128	174	102	29.6	28.1	34.1	35.2	1.155	1.253	0	0	0	0	0	0
Tb927.4.1660	mitochondrial carrier protein, MCP6	Mito.transport	1158	644	340	399	271	85	74.6	78.3	93.5	0.921	1.253	0	0	0	0	0	0
Tb927.10.15450	hypothetical protein, conserved	ZUnknown	1449	374	211	299	168	49.3	46.3	58.7	58	1.189	1.252	0	0	0	0	0	0
Tb927.11.15520	hypothetical protein, conserved	ZUnknown	2310	711	432	553	344	93.8	94.8	108.5	118.7	1.157	1.252	0	0	0	0	0	0
Tb927.3.5590	hypothetical protein, conserved	ZUnknown	2088	540	314	326	250	71.2	68.9	64	86.3	0.898	1.252	0	0	0	0	0	0
Tb927.4.1900	Methyltransferase domain/Methyltransferase involved in Williams-Beuren syndrome, putative	ZUnknown	1140	511	303	502	241	67.4	66.5	98.5	83.2	1.461	1.251	0	0	0	0	0	0
Tb927.9.13470	hypothetical protein, conserved	ZUnknown	2343	963	577	851	459	127	126.6	167	158.4	1.314	1.251	0	0	0	0	0	0
Tb927.11.16180	hypothetical protein	ZUnknown	669	71	39	54	31	9.4	8.6	10.6	10.7	1.131	1.25	0	0	0	0	0	0
Tb927.9.10560	POMP6/TbLOK1	Mito.membrane	507	296	156	187	124	39	34.2	36.7	42.8	0.94	1.25	0	0	0	0	1	0
Tb927.7.2040	hypothetical protein, conserved	ZUnknown	822	187	116	196	92	24.7	25.5	38.5	31.7	1.559	1.247	0	0	0	0	0	1
Tb927.11.11800	DNA repair and recombination helicase protein PIF3	Mito.DNA	2256	610	377	557	299	80.5	82.7	109.3	103.2	1.358	1.247	0	0	0	0	0	0
Tb927.2.5970	hypothetical protein, conserved	ZUnknown	1263	638	362	500	287	84.2	79.4	98.1	99	1.166	1.247	0	0	0	0	0	0
Tb927.3.2050	hypothetical protein, conserved, no domains, poly(Q) tracts, K-specific	ZUnknown	4719	2455	1368	1823	1085	323.9	300.2	357.7	374.4	1.104	1.247	0	0	0	0	0	0
Tb927.11.200	DNA-directed RNA polymerase subunit, putative, (RPB6z)	RNA.synthesis	396	112	58	52	46	14.8	12.7	10.2	15.9	0.691	1.247	0	0	0	0	0	0
Tb927.11.15140	hypothetical protein, conserved, no domains	ZUnknown	1707	1493	930	1256	737	197	204.1	246.4	254.3	1.251	1.246	0	0	0	0	0	0
Tb927.4.3050	hypothetical protein, has a prim pol domain	ZUnknown	465	430	202	209	160	56.7	44.3	41	55.2	0.723	1.246	0	0	0	0	0	0
Tb927.11.8450	Amastin surface glycoprotein, putative	ZUnknown	900	306	168	197	133	40.4	36.9	38.7	45.9	0.957	1.245	0	0	0	0	0	0
Tb927.8.6170	transketolase, putative (TK)	PPP	2010	1371	763	1136	603	180.9	167.4	222.9	208.1	1.232	1.243	0	0	0	0	1	0
Tb927.4.2800	R3H-associated N-terminal domain containing protein, putative	ZUnknown	1461	949	590	755	466	125.2	129.5	148.1	160.8	1.183	1.242	0	0	0	0	0	0
Tb927.11.5060	RSM22	Mito.translation	3126	841	400	582	316	110.9	87.8	114.2	109	1.029	1.242	0	0	0	0	0	0
Tb927.7.1640	ras-like small GTPase, putative (TbEAR)	Signalling	1731	690	393	587	310	91	86.2	115.2	107	1.265	1.241	0	0	0	0	0	0
Tb927.1.4040	hypothetical protein, conserved	ZUnknown	1620	510	303	398	239	67.3	66.5	78.1	82.5	1.161	1.24	0	0	0	0	0	1
Tb927.1.1760	hypothetical transmembrane protein	ZUnknown	441	46	33	54	26	6.1	7.2	10.6	9	1.746	1.239	0	0	0	0	0	0
Tb927.7.6430	hypothetical protein	ZUnknown	606	190	113	167	89	25.1	24.8	32.8	30.7	1.307	1.239	0	0	0	0	0	1
Tb927.10.5250	ZC3H32	RNA.binding	1968	3457	2053	2928	1616	456.1	450.5	574.5	557.7	1.26	1.238	0	0	0	0	0	1
Tb927.10.6210	TPR repeat, putative	ZUnknown	1836	745	433	584	341	98.3	95	114.6	117.7	1.166	1.238	0	0	0	0	0	0
Tb927.11.3910	hypothetical protein, conserved, no yeast or human match	ZUnknown	3327	1889	1090	1440	858	249.2	239.2	282.5	296.1	1.134	1.238	0	0	0	0	0	0
Tb927.6.4750	hypothetical protein, conserved	ZUnknown	1875	1302	755	1046	594	171.8	165.7	205.2	205	1.195	1.237	0	0	0	0	0	0
Tb927.11.7180	MORN repeat, putative	ZUnknown	1962	865	487	670	383	114.1	106.9	131.5	132.2	1.152	1.237	0	0	0	0	0	0
Tb927.10.14420	NEK16 protein kinase	Protein.kinase	4521	2389	1363	1829	1071	315.2	299.1	358.8	369.6	1.139	1.236	0	0	0	0	0	0
Tb927.10.4820	hypothetical protein, conserved	ZUnknown	1026	487	290	346	228	64.2	63.6	67.9	78.7	1.057	1.236	0	0	0	0	0	0
Tb927.5.2440	CEP164	Cytoskeleton	3534	1078	605	780	475	142.2	132.8	153	163.9	1.076	1.235	0	0	0	0	0	1
Tb927.9.12360	RBP35	RNA.binding	1683	1178	681	801	535	155.4	149.4	157.2	184.6	1.011	1.235	0	0	0	0	0	0
Tb927.3.3220	RNA polymerase-associated protein CTR9, putative	RNA.synthesis	2706	1279	733	1117	575	168.7	160.8	219.2	198.4	1.299	1.234	0	0	0	0	0	0
Tb927.11.2150	hypothetical protein, conserved	ZUnknown	1488	565	330	436	259	74.5	72.4	85.5	89.4	1.148	1.234	0	0	0	0	0	0
Tb927.6.1220	hypothetical protein, conserved	ZUnknown	1698	643	384	518	301	84.8	84.3	101.6	103.9	1.198	1.233	0	0	0	0	0	0
Tb927.3.2870	multicopper oxidase, putative	ZUnknown	1965	758	431	561	338	100	94.6	110.1	116.6	1.101	1.233	0	0	0	0	0	0
Tb927.1.1920	conserved protein, unknown function	ZUnknown	1326	368	227	253	178	48.5	49.8	49.6	61.4	1.022	1.233	0	0	0	0	0	1
Tb927.4.2190	GTP-binding protein, putative	Enzyme	1776	712	396	537	310	93.9	86.9	105.4	107	1.122	1.231	0	0	0	0	0	0
Tb927.2.4470	hypothetical protein, conserved	ZUnknown	2385	553	343	531	268	73	75.3	104.2	92.5	1.428	1.229	0	0	0	0	0	0
Tb927.11.3720	Ring finger domain containing protein, putative	ZUnknown	1383	3287	1892	2552	1479	433.6	415.2	500.7	510.4	1.155	1.229	0	0	0	0	0	1
Tb927.10.3870	hypothetical protein, tryp-specific, WD40 repeat and alcohol dehydrogenase-like domain	ZUnknown	6456	2168	1249	1828	975	286	274.1	358.6	336.5	1.254	1.228	0	0	0	0	0	0
Tb927.11.16980	chaperone protein DNAj, putative	Chaperone	927	608	351	495	274	80.2	77	97.1	94.6	1.211	1.228	0	0	0	0	0	0
Tb927.9.14550	leucine-rich repeat protein (LRRP)	LRRP	1833	529	269	398	210	69.8	59	78.1	72.5	1.119	1.228	0	0	0	0	0	0
Tb927.5.3160	protein kinase, putative	Protein.kinase	4275	2091	1230	1791	960	275.8	269.9	351.4	331.3	1.274	1.227	0	0	0	0	0	0
Tb927.9.2240	protein kinase, putative	Protein.kinase	2340	1020	568	791	443	134.6	124.6	155.2	152.9	1.153	1.227	0	0	0	0	0	0
Tb927.7.5560	glucosamine-fructose-6-phosphate aminotransferase, putative	Amino.acids	1980	947	500	693	390	124.9	109.7	136	134.6	1.088	1.227	0	0	0	0	0	0
Tb927.10.5490	HOP1 homologue, HORMA domain, involved in meiosis?	DNA	1272	375	209	269	163	49.5	45.9	52.8	56.2	1.067	1.227	0	0	0	0	0	0
Tb927.11.6620	nucleic acid binding protein,possible AIR1 homologue	rRNA.tRNA.process	1269	209	127	194	99	27.6	27.9	38.1	34.2	1.38	1.226	0	0	0	0	0	0
Tb927.11.3290	p166, conserved	Cytoskeleton	4506	1828	1030	1429	803	241.2	226	280.4	277.1	1.163	1.226	0	0	0	0	0	0
Tb927.7.4020	protein phosphatase 2C, putative	Protein.phosphatase	2241	1451	874	1324	681	191.4	191.8	259.8	235	1.357	1.225	0	0	0	0	0	0
Tb927.10.4020	hypothetical protein, conserved	ZUnknown	630	153	86	112	67	20.2	18.9	22	23.1	1.089	1.225	0	0	0	0	0	0
Tb927.11.5350	myo-inositol/proton symporter (MIT)	Glucose.glycerol	1452	532	321	375	250	70.2	70.4	73.6	86.3	1.048	1.225	0	0	0	0	1	0
Tb927.4.4490	multidrug resistance protein E,p-glycoprotein (MRPE)	Transporter	5280	3880	2192	3420	1706	511.9	481	671	588.7	1.311	1.224	0	0	0	0	0	0
Tb11.02.5390	mRNA processing protein, putative	Mito.RNA	3264	1074	600	797	467	141.7	131.7	156.4	161.2	1.104	1.224	0	0	0	0	0	0
Tb927.9.8760	hypothetical protein, conserved, related to a yeast GPI-anchored protein	ZUnknown	6975	1961	1234	1786	960	258.7	270.8	350.4	331.3	1.355	1.223	0	0	0	0	0	0
Tb927.3.5770	hypothetical protein	ZUnknown	453	28	18	15	14	3.7	3.9	2.9	4.8	0.797	1.223	0	0	0	0	0	1
Tb927.7.1940	hypothetical protein, T brucei-specific	ZUnknown	474	32	9	11	7	4.2	2	2.2	2.4	0.511	1.223	0	0	0	0	0	0
Tb927.10.15970	sphingomyelin/ceramide phosphorylethanolamine synthase, bifunctional	Lipids	1695	399	229	330	178	52.6	50.2	64.7	61.4	1.23	1.222	0	0	0	0	0	0
Tb927.11.8240	TPR repeat, putative	ZUnknown	2202	899	532	780	413	118.6	116.7	153	142.5	1.29	1.221	0	0	0	0	0	0
Tb927.11.13610	rhodanese-like domain containing protein, putative	ZUnknown	414	358	246	292	191	47.2	54	57.3	65.9	1.213	1.221	0	0	0	0	0	0
Tb927.6.3180	hypothetical protein, conserved	ZUnknown	1479	2110	1346	1635	1045	278.4	295.4	320.8	360.6	1.152	1.221	0	0	0	0	0	0
Tb927.8.4430	uridine phosphorylase	Nucleotides	1026	4614	2884	4044	2237	608.7	632.8	793.4	772	1.304	1.22	0	0	0	0	0	1
Tb927.8.2370	DCL1	RNA.degradation	4947	2026	1198	1499	929	267.3	262.9	294.1	320.6	1.1	1.22	0	0	0	0	0	0
Tb927.11.2310	hypothetical protein, conserved	ZUnknown	3144	476	245	304	190	62.8	53.8	59.6	65.6	0.95	1.22	0	0	0	0	0	0
Tb927.11.16650	hypothetical protein, conserved	ZUnknown	1905	549	307	436	238	72.4	67.4	85.5	82.1	1.181	1.219	0	0	0	0	0	0
Tb927.10.5780	amino acid tansporter, putative	Amino.acid.transport	1731	462	231	293	179	60.9	50.7	57.5	61.8	0.943	1.219	0	0	0	0	0	0
Tb927.10.2450	hypothetical protein	ZUnknown	369	55	31	46	24	7.3	6.8	9	8.3	1.244	1.218	0	0	0	0	0	0
Tb927.1.880	MDN1 homologue. Dynein-related AAA ATPase involved in pre-60S assembly and export	rRNA.tRNA.process	13779	5371	3099	4401	2398	708.5	680	863.5	827.5	1.219	1.217	0	0	0	0	0	0
Tb927.7.4170	Elongase 2	Lipids	816	1412	847	1160	655	186.3	185.9	227.6	226	1.222	1.216	0	0	0	0	0	0
Tb927.4.2820	hypothetical protein, conserved	ZUnknown	3006	838	468	646	362	110.5	102.7	126.7	124.9	1.146	1.216	0	0	0	0	0	0
Tb927.8.830	Protein of unknown function (DUF3608), putative	ZUnknown	4560	1618	962	1227	744	213.4	211.1	240.7	256.7	1.128	1.216	0	0	0	0	0	0
Tb927.11.10070	Bromodomain protein BDF3	Chromatin	666	414	256	275	198	54.6	56.2	54	68.3	0.988	1.216	0	0	0	0	0	0
Tb927.11.12540	leucine-rich repeat protein (LRRP), putative	LRRP	3159	1786	1148	1394	887	235.6	251.9	273.5	306.1	1.161	1.215	0	0	0	0	0	0
Tb927.3.1560	hypothetical protein, conserved	ZUnknown	1143	362	211	243	163	47.8	46.3	47.7	56.2	0.998	1.215	0	0	0	0	0	0
Tb927.11.12120	RBP9	RNA.binding	654	523	255	344	197	69	56	67.5	68	0.978	1.215	0	0	0	1	0	1
Tb927.7.7130	TWY1 homologue, tRNA modification	Translation.tRNA	2508	951	570	845	440	125.5	125.1	165.8	151.8	1.321	1.214	0	0	0	0	0	0
Tb927.7.3990	mitochondrial DNA polymerase I protein C (TbPOL1C)	Mito.DNA	4950	1802	988	1378	763	237.7	216.8	270.4	263.3	1.137	1.214	0	0	0	0	0	0
Tb927.11.6550	PUF nine target 1 (PNT1)	Cell.cycle	1593	4417	2555	3220	1970	582.7	560.6	631.8	679.8	1.084	1.213	0	0	0	0	0	0
Tb927.3.4560	AMPKalpha2	Protein.kinase	1896	1323	798	1026	615	174.5	175.1	201.3	212.2	1.153	1.212	0	0	0	0	0	0
Tb927.11.5540	emp24/gp25L/p24 family/GOLD, putative	Vesicular.transport	678	267	135	194	104	35.2	29.6	38.1	35.9	1.081	1.212	0	0	0	0	1	0
Tb927.10.4120	60S ribosomal protein L30	Ribosome	318	6990	4213	5569	3243	922.1	924.5	1092.6	1119.1	1.185	1.211	0	0	0	0	1	0
Tb927.10.5910	BBP86	Cytoskeleton	2271	740	404	528	311	97.6	88.6	103.6	107.3	1.061	1.211	0	0	0	0	0	0
Tb927.6.870	myotubularin, putative	Cytoskeleton	5319	2639	1550	2172	1193	348.1	340.1	426.1	411.7	1.224	1.21	0	0	0	0	0	0
Tb927.7.1200	Protein of unknown function (DUF525), putative	ZUnknown	1323	591	338	462	260	78	74.2	90.6	89.7	1.163	1.21	0	0	0	0	0	0
Tb927.8.4350	hypothetical protein, conserved	ZUnknown	3108	723	395	495	304	95.4	86.7	97.1	104.9	1.018	1.21	0	0	0	0	0	0
Tb927.8.5710	recombination initiation protein NBS1, putative	DNA	2757	962	549	799	422	126.9	120.5	156.8	145.6	1.235	1.209	0	0	0	0	0	0
Tb927.4.420	TOR2 protein kinase	Protein.kinase	7239	2195	1356	1790	1042	289.6	297.5	351.2	359.6	1.213	1.208	0	0	0	0	0	0
Tb927.8.1770	hypothetical protein, conserved	Mito.pathway	1563	1073	638	873	490	141.6	140	171.3	169.1	1.21	1.208	0	0	0	0	0	0
Tb927.11.10360	hypothetical protein, conserved	ZUnknown	1386	481	296	457	227	63.5	65	89.7	78.3	1.413	1.206	0	0	0	0	0	0
Tb927.5.1920	hypothetical protein, conserved, resemblance to myosin	ZUnknown	1899	664	402	565	308	87.6	88.2	110.9	106.3	1.265	1.205	0	0	0	0	0	0
Tb927.4.2230	dolichyl-P-Man:GDP-Man1GlcNAc2-PP-dolichyl alpha-1,3-mannosyltransferase, putative	Glycans	1530	605	321	400	246	79.8	70.4	78.5	84.9	0.983	1.205	0	0	0	0	0	0
Tb927.11.8000	hypothetical protein, conserved	ZUnknown	1635	556	299	418	229	73.3	65.6	82	79	1.118	1.204	0	0	0	0	0	0
Tb927.7.1070	KREX1	Mito.RNA	2685	854	507	641	388	112.7	111.3	125.8	133.9	1.116	1.204	0	0	0	0	0	0
Tb927.1.1060	Cell cycle checkpoint protein RAD1-like, putative	Cell.cycle	918	303	158	215	121	40	34.7	42.2	41.8	1.055	1.204	0	0	0	0	0	0
Tb927.8.4900	hypothetical protein, conserved	ZUnknown	3087	894	461	621	353	117.9	101.2	121.8	121.8	1.033	1.204	0	0	0	0	0	0
Tb927.11.16350	hypothetical protein, conserved	ZUnknown	552	173	68	104	52	22.8	14.9	20.4	17.9	0.894	1.203	0	0	0	0	0	0
Tb927.10.15730	SPRY domain/Ankyrin repeats (3 copies), putative	ZUnknown	10383	4792	2919	3799	2231	632.2	640.5	745.4	769.9	1.179	1.202	0	0	0	0	0	0
Tb927.8.7990	Thioredoxin-like/Protein of unknown function (DUF3638)/Protein of unknown function (DUF3645), putative	ZUnknown	14829	11223	6817	9605	5206	1480.5	1495.9	1884.5	1796.5	1.273	1.201	0	0	0	0	0	1
Tb927.8.3380	SDH2N succinate dehydrogenase (complex II) subunit, electron transfer protein	Mito.e.transport	729	812	487	628	372	107.1	106.9	123.2	128.4	1.15	1.201	0	0	0	0	0	0
Tb927.9.4640	MKS6	Cytoskeleton	4827	1261	736	944	562	166.4	161.5	185.2	193.9	1.113	1.201	0	0	0	0	0	0
Tb927.6.3620	zinc finger protein, putative	Zinc.finger	1272	460	287	361	219	60.7	63	70.8	75.6	1.167	1.2	0	0	0	0	0	1
Tb927.7.4160	Elongase 1	Lipids	906	1121	637	781	486	147.9	139.8	153.2	167.7	1.036	1.2	0	0	0	0	0	0
Tb927.4.2100	hypothetical protein	ZUnknown	462	157	101	171	77	20.7	22.2	33.5	26.6	1.62	1.199	0	0	0	0	0	0
Tb927.9.14300	hypothetical protein, conserved	ZUnknown	1983	424	227	273	173	55.9	49.8	53.6	59.7	0.958	1.199	0	0	0	0	0	0
Tb927.7.4830	Kinesin-12	Cytoskeleton	1551	578	286	329	218	76.3	62.8	64.5	75.2	0.847	1.199	0	0	0	0	0	0
Tb927.10.2930	hypothetical protein, conserved	ZUnknown	2250	1111	738	917	562	146.6	161.9	179.9	193.9	1.228	1.198	0	0	0	0	0	0
Tb927.10.11020	DNA mismatch repair protein, putative,MSH2 (MSH2)	DNA	2856	1058	613	858	467	139.6	134.5	168.3	161.2	1.206	1.198	0	0	0	0	1	0
Tb927.2.2400	glycosyltransferase (GlcNAc), putative	Glycans	2250	649	385	495	293	85.6	84.5	97.1	101.1	1.134	1.197	0	0	0	0	0	0
Tb927.7.4740	hypothetical protein, conserved	ZUnknown	996	817	490	622	373	107.8	107.5	122	128.7	1.132	1.197	0	0	0	0	0	0
Tb927.4.510	hypothetical protein, conserved	ZUnknown	318	90	46	67	35	11.9	10.1	13.1	12.1	1.107	1.197	0	0	0	0	0	0
Tb927.3.1090	small nuclear RNA (snRNA) U1-binding protein (TbU1-24K)	RNA.processing	639	222	142	182	108	29.3	31.2	35.7	37.3	1.219	1.196	0	0	0	0	0	0
Tb927.6.4490	hypothetical protein, conserved	ZUnknown	504	516	321	496	244	68.1	70.4	97.3	84.2	1.43	1.195	0	0	0	0	0	0
Tb927.9.7480	hypothetical protein, conserved	ZUnknown	1515	873	490	671	372	115.2	107.5	131.6	128.4	1.143	1.194	0	0	0	0	0	0
Tb927.9.10570	predicted zinc finger protein	ZUnknown	966	1599	873	1161	663	210.9	191.6	227.8	228.8	1.08	1.194	0	0	0	0	0	0
Tb927.9.3490	hypothetical protein, conserved	ZUnknown	771	451	216	271	164	59.5	47.4	53.2	56.6	0.894	1.194	0	0	0	0	0	1
Tb927.10.14950	ZC3H40	RNA.binding	1299	889	584	810	443	117.3	128.1	158.9	152.9	1.355	1.193	0	0	0	0	0	0
Tb927.10.10980	heat shock protein 83, HSP83	Chaperone	2115	20410	12549	16533	9516	2692.5	2753.6	3243.7	3283.8	1.205	1.193	0	0	0	0	1	0
Tb927.5.1750	conserved protein, unknown function	ZUnknown	1497	467	253	328	192	61.6	55.5	64.4	66.3	1.045	1.193	0	0	0	0	0	0
Tb927.6.4710	calmodulin, putative	Calcium	2022	1001	624	925	473	132.1	136.9	181.5	163.2	1.374	1.192	0	0	0	0	0	1
Tb927.1.4540	cyclin-like F-box protein (CFB1A)	Ubiquitin.proteasome	1584	5123	3129	4096	2372	675.8	686.6	803.6	818.5	1.189	1.192	0	0	0	1	0	0
Tb927.3.950	2OG-Fe(II) oxygenase superfamily, putative	Mito.pathway	1263	473	273	347	207	62.4	59.9	68.1	71.4	1.091	1.192	0	0	0	0	1	0
Tb927.3.3020	actin-like protein, putative	Cytoskeleton	981	244	153	135	116	32.2	33.6	26.5	40	0.823	1.192	0	0	0	0	0	0
Tb927.2.5500	hypothetical protein, conserved	ZUnknown	645	2329	1306	1894	989	307.2	286.6	371.6	341.3	1.209	1.191	0	0	0	0	0	0
Tb927.10.1530	hypothetical protein, conserved	ZUnknown	2448	521	272	370	206	68.7	59.7	72.6	71.1	1.056	1.191	0	0	0	0	0	0
Tb927.9.14100	hypothetical protein, conserved	ZUnknown	945	517	296	449	224	68.2	65	88.1	77.3	1.292	1.19	0	0	0	0	0	0
Tb927.5.1650	serine/threonine-protein kinase, putative,protein kinase, putative	Protein.kinase	2052	1238	730	961	552	163.3	160.2	188.5	190.5	1.154	1.189	0	0	0	0	0	0
Tb927.9.15870	hypothetical protein	ZUnknown	699	871	496	667	375	114.9	108.8	130.9	129.4	1.139	1.189	0	0	0	0	0	0
Tb927.9.12750	hypothetical protein, conserved	ZUnknown	1032	451	246	273	186	59.5	54	53.6	64.2	0.9	1.189	0	0	0	0	0	0
Tb927.3.5160	BBP136	Cytoskeleton	3699	973	572	810	432	128.4	125.5	158.9	149.1	1.238	1.188	0	0	0	0	0	0
Tb927.9.6170	arginine kinase (AK) in cytosol and flagellum	Amino.acids	1215	10085	6317	8096	4772	1330.4	1386.1	1588.4	1646.7	1.194	1.188	0	0	0	0	1	0
Tb927.11.14850	hypothetical protein, conserved	ZUnknown	2199	381	233	305	176	50.3	51.1	59.8	60.7	1.191	1.188	0	0	0	0	0	0
Tb927.9.9640	hypothetical protein, conserved, 2 prefoldin domains, resemblance to myosin	ZUnknown	2958	1925	1163	1435	878	253.9	255.2	281.5	303	1.109	1.187	0	0	0	0	0	0
Tb927.11.4960	transcription elongation factor s-II, putative (TFIIS1)	RNA.synthesis	642	269	163	200	123	35.5	35.8	39.2	42.4	1.106	1.187	0	0	0	0	0	0
Tb927.11.14590	G5-IP eIF4G5 interacting protein	Translation	1890	1186	752	932	567	156.5	165	182.9	195.7	1.169	1.186	0	0	0	0	0	0
Tb927.11.6720	cap guanine methyltransferase domain, capping-enzyme like	RNA.processing	3174	1315	736	994	555	173.5	161.5	195	191.5	1.124	1.186	0	0	0	0	0	0
Tb927.5.2400	ubiquitin carboxyl-terminal hydrolase, Clan CA cysteine peptidase, family C12, putative	Ubiquitin.proteasome	2961	2278	1276	1699	962	300.5	280	333.3	332	1.109	1.186	0	0	0	0	0	1
Tb927.7.960	protein kinase, putative	Protein.kinase	2550	1928	1281	1578	965	254.3	281.1	309.6	333	1.217	1.185	0	0	0	0	0	0
Tb927.11.5770	hypothetical protein, conserved	ZUnknown	6093	2595	1536	2116	1157	342.3	337	415.2	399.3	1.213	1.185	0	0	0	0	0	0
Tb927.4.1430	hypothetical protein, conserved	ZUnknown	1404	614	328	452	247	81	72	88.7	85.2	1.095	1.184	0	0	0	0	0	0
Tb927.2.4380	hypothetical protein, conserved	Mito.pathway	1236	490	279	335	210	64.6	61.2	65.7	72.5	1.017	1.184	0	0	0	0	0	0
Tb927.8.8010	hypothetical protein, conserved	ZUnknown	2118	598	375	559	282	78.9	82.3	109.7	97.3	1.39	1.183	0	0	0	0	0	0
Tb927.5.4560	guanine deaminase, putative	Nucleotides	1551	1052	759	950	571	138.8	166.5	186.4	197	1.343	1.183	0	0	0	0	0	0
Tb927.9.11640	hypothetical protein, conserved, predicted GPI anchor	Membrane.protein	741	368	214	285	161	48.5	47	55.9	55.6	1.152	1.183	0	0	0	0	0	0
Tb927.3.5460	RBSR3	RNA.processing	1566	693	355	513	267	91.4	77.9	100.6	92.1	1.101	1.183	0	0	0	0	0	0
Tb927.8.4140	hypothetical protein, conserved	ZUnknown	1248	420	214	277	161	55.4	47	54.3	55.6	0.981	1.183	0	0	0	0	0	0
Tb927.7.5150	exocyst complex component Exo84	Vesicular.transport	4365	1793	1106	1445	831	236.5	242.7	283.5	286.8	1.199	1.182	0	0	0	0	0	0
Tb927.4.2020	adaptin complex AP3 mu subunit	Vesicular.transport	1281	458	274	368	206	60.4	60.1	72.2	71.1	1.195	1.182	0	0	0	0	0	0
Tb927.5.490	methyltransferase, putative	Enzyme	2778	863	514	774	386	113.8	112.8	151.9	133.2	1.334	1.181	0	0	0	0	0	0
Tb927.8.7850	hypothetical protein, conserved	ZUnknown	2967	1384	791	1055	594	182.6	173.6	207	205	1.134	1.181	0	0	0	0	0	0
Tb927.10.11090	hypothetical protein, conserved	ZUnknown	2055	811	422	560	317	107	92.6	109.9	109.4	1.027	1.181	0	0	0	0	0	0
Tb927.3.4690	DTW domain containing protein, putative	ZUnknown	1494	407	233	280	175	53.7	51.1	54.9	60.4	1.023	1.181	0	0	0	0	0	0
Tb927.3.5400	RIO1 protein kinase	Protein.kinase	1719	390	201	267	151	51.4	44.1	52.4	52.1	1.018	1.181	0	0	0	0	0	0
Tb927.3.4200	Integral membrane protein S linking to the trans Golgi network, putative	ZUnknown	666	378	224	403	168	49.9	49.2	79.1	58	1.586	1.179	0	0	0	0	0	0
Tb927.11.12920	hypothetical protein, conserved	ZUnknown	1293	383	224	314	168	50.5	49.2	61.6	58	1.219	1.179	0	0	0	0	0	0
Tb927.11.7700	hypothetical protein	ZUnknown	726	474	268	359	201	62.5	58.8	70.4	69.4	1.126	1.179	0	0	0	0	1	0
Tb927.8.2400	hypothetical protein, conserved	ZUnknown	786	236	128	160	96	31.1	28.1	31.4	33.1	1.008	1.179	0	0	0	0	0	0
Tb927.7.2480	peptidyl-prolyl cis-trans isomerase, putative (PAR45)	Chaperone	1152	427	232	288	174	56.3	50.9	56.5	60	1.003	1.179	0	0	0	0	0	0
Tb927.11.16390	(CKS1 cyclin dependent kinases regulatory subunit, putative	Cell.cycle	297	213	120	124	90	28.1	26.3	24.3	31.1	0.866	1.179	0	0	0	0	0	0
Tb927.10.580	hypothetical protein, conserved	ZUnknown	717	227	100	109	75	29.9	21.9	21.4	25.9	0.714	1.179	0	0	0	0	0	0
Tb927.11.8840	hypothetical protein	ZUnknown	534	46	24	22	18	6.1	5.3	4.3	6.2	0.711	1.179	0	0	0	0	0	0
Tb927.11.3130	glycosomal transporter (GAT2)	Glycosome	1926	612	355	442	266	80.7	77.9	86.7	91.8	1.074	1.178	0	0	0	0	0	0
Tb927.10.630	hypothetical protein, conserved	ZUnknown	1974	753	446	520	334	99.3	97.9	102	115.3	1.027	1.178	0	0	0	0	0	0
Tb927.9.6090	PTP1-interacting protein, 39 kDa PIP39	Protein.phosphatase	1032	4216	2444	2787	1831	556.2	536.3	546.8	631.9	0.983	1.178	0	0	0	0	1	0
Tb927.10.15460	EAP30/Vps36 family, putative	ZUnknown	1350	843	434	519	325	111.2	95.2	101.8	112.2	0.916	1.178	0	0	0	0	0	0
Tb927.11.1550	XRNF	RNA.degradation	1575	342	187	207	140	45.1	41	40.6	48.3	0.9	1.177	0	0	0	0	0	0
Tb927.1.3130	protein kinase, putative	Protein.kinase	1500	756	443	568	331	99.7	97.2	111.4	114.2	1.117	1.175	0	0	0	0	0	0
Tb927.7.6840	Centrosomal spindle body, CEP44	Cytoskeleton	525	240	122	193	91	31.7	26.8	37.9	31.4	1.196	1.173	0	0	0	0	0	0
Tb927.10.15020	protein kinase, putative	Protein.kinase	3288	1742	1048	1339	782	229.8	230	262.7	269.9	1.143	1.173	0	0	0	0	0	0
Tb927.5.2010	hypothetical protein	ZUnknown	579	577	404	598	301	76.1	88.6	117.3	103.9	1.541	1.172	0	0	0	0	0	0
Tb927.8.710	DRBD17	RNA.binding	4134	6791	4106	5371	3060	895.9	901	1053.8	1056	1.176	1.172	0	0	0	0	0	0
Tb927.8.8360	GRESAG 4, putative receptor-type adenylate cyclase	GRESAG	1509	282	184	276	137	37.2	40.4	54.2	47.3	1.456	1.171	0	0	0	0	0	1
Tb927.11.900	isocitrate dehydrogenase, putative (IDH)	Citric.acid.cycle	1242	1462	870	1222	648	192.9	190.9	239.8	223.6	1.243	1.171	0	0	0	0	0	0
Tb927.10.7590	hypothetical protein, conserved	ZUnknown	840	474	273	418	203	62.5	59.9	82	70.1	1.312	1.169	0	0	0	0	0	0
Tb927.5.3630	hypothetical protein, conserved	ZUnknown	1236	430	265	378	197	56.7	58.1	74.2	68	1.307	1.169	0	0	0	0	0	0
Tb927.10.720	CAP118 Clathrin-associated protein	Vesicular.transport	3252	1394	880	1095	654	183.9	193.1	214.8	225.7	1.168	1.169	0	0	0	0	0	0
Tb927.11.810	hypothetical protein, conserved	ZUnknown	2391	722	390	554	290	95.2	85.6	108.7	100.1	1.141	1.169	0	0	0	0	0	0
Tb927.5.1080	RBP22	RNA.binding	714	195	117	149	87	25.7	25.7	29.2	30	1.136	1.169	0	0	0	0	0	0
Tb927.11.6490	hypothetical protein, conserved	ZUnknown	732	560	312	397	232	73.9	68.5	77.9	80.1	1.054	1.169	0	0	0	0	0	0
Tb927.8.1300	hypothetical protein, conserved	ZUnknown	2169	778	486	673	361	102.6	106.6	132	124.6	1.287	1.168	0	0	0	0	0	0
Tb927.11.7990	hypothetical protein	ZUnknown	492	77	35	35	26	10.2	7.7	6.9	9	0.676	1.168	0	0	0	0	0	0
Tb927.5.2860	Protein of unknown function (DUF2453), putative	ZUnknown	1299	588	345	423	256	77.6	75.7	83	88.3	1.07	1.167	0	0	0	0	0	1
Tb927.8.7770	aldehyde dehydrogenase family, putative	ZUnknown	1680	476	260	323	193	62.8	57.1	63.4	66.6	1.009	1.167	0	0	0	0	0	0
Tb927.1.1890	Replication Factor C Subunit 1-related protein	DNA	3525	995	572	696	424	131.3	125.5	136.6	146.3	1.04	1.166	0	0	0	0	0	0
Tb927.11.12350	DNA photolyase, putative	DNA	2547	459	266	347	197	60.6	58.4	68.1	68	1.124	1.165	0	0	0	0	0	0
Tb927.1.5160	hypothetical protein	ZUnknown	285	79	54	59	40	10.4	11.8	11.6	13.8	1.111	1.165	0	0	0	0	0	1
Tb927.8.1000	hypothetical protein, conserved	ZUnknown	774	231	139	163	103	30.5	30.5	32	35.5	1.049	1.165	0	0	0	0	0	0
Tb927.2.3750	Domain of unknown function (DUF4520), putative	ZUnknown	2217	448	266	301	197	59.1	58.4	59.1	68	0.999	1.165	0	0	0	0	0	0
Tb927.11.1460	phosphatidylinositol (3,5) kinase, putative	Signalling	4344	1387	839	1024	621	183	184.1	200.9	214.3	1.098	1.164	0	0	0	0	0	0
Tb927.10.1800	methyltransferase domain containing protein, putative	ZUnknown	1026	347	192	256	142	45.8	42.1	50.2	49	1.097	1.163	0	0	0	0	0	0
Tb927.10.9250	G-actin binding protein, putative, CAP/Srv2p, putative	Cytoskeleton	810	1045	595	755	440	137.9	130.6	148.1	151.8	1.075	1.163	0	0	0	0	0	0
Tb927.11.8460	amastin-like protein	Enzyme	1371	692	411	436	304	91.3	90.2	85.5	104.9	0.937	1.163	0	0	0	0	0	1
Tb927.11.15310	hypothetical protein, conserved	ZUnknown	2229	725	420	595	310	95.6	92.2	116.7	107	1.221	1.161	0	0	0	0	0	0
Tb927.8.2950	hypothetical protein, conserved	ZUnknown	1470	424	271	291	200	55.9	59.5	57.1	69	1.021	1.161	0	0	0	0	0	0
Tb927.3.2160	Rieske-like [2Fe-2S] domain containing protein, putative	ZUnknown	1404	364	195	237	144	48	42.8	46.5	49.7	0.968	1.161	0	0	0	0	0	0
Tb927.10.5320	RNA editing endoribonuclease (KREN3)	Mito.RNA	1791	765	416	492	307	100.9	91.3	96.5	105.9	0.956	1.161	0	0	0	0	0	0
Tb927.10.12180	hypothetical protein, conserved	ZUnknown	2109	533	305	475	225	70.3	66.9	93.2	77.6	1.325	1.16	0	0	0	0	0	0
Tb927.10.850	hook complex protein, conserved	Cytoskeleton	4509	1821	999	1298	737	240.2	219.2	254.7	254.3	1.06	1.16	0	0	0	0	0	0
Tb927.6.2550	TRRM2	RNA.binding	2175	1038	617	693	455	136.9	135.4	136	157	0.993	1.16	0	0	0	0	0	0
Tb927.4.3120	hook complex protein, conserved	Cytoskeleton	2802	811	456	596	336	107	100.1	116.9	115.9	1.093	1.159	0	0	0	0	0	0
Tb927.10.11440	CYC5, CYC2-like cyclin, putative, G1 cyclin CycE4	Cell.cycle	2700	1734	1099	1434	809	228.8	241.2	281.3	279.2	1.23	1.158	0	0	0	0	1	0
Tb927.7.5630	hypothetical protein, conserved	ZUnknown	2001	401	254	323	187	52.9	55.7	63.4	64.5	1.198	1.158	0	0	0	0	0	0
Tb927.10.3640	nuclear transmembrane protein, putative (NP)	ZUnknown	855	578	334	453	246	76.3	73.3	88.9	84.9	1.166	1.158	0	0	0	0	1	0
Tb927.10.12270	methyltransferase domain containing protein, putative	ZUnknown	807	196	110	136	81	25.9	24.1	26.7	28	1.032	1.158	0	0	0	0	0	0
Tb927.10.9750	ubiquitin-protein ligase, putative (upl3)	Ubiquitin.proteasome	5607	2231	1346	1739	990	294.3	295.4	341.2	341.6	1.159	1.157	0	0	0	0	0	0
Tb927.11.14230	Vps23 core domain containing protein, putative	ZUnknown	1365	451	265	325	195	59.5	58.1	63.8	67.3	1.072	1.157	0	0	0	0	0	0
Tb927.6.3040	small GTP-binding protein Rab28, putative	Vesicular.transport	723	384	212	230	156	50.7	46.5	45.1	53.8	0.891	1.157	0	0	0	0	0	0
Tb927.6.4220	MAPK5 protein kinase	Protein.kinase	1140	273	166	222	122	36	36.4	43.6	42.1	1.209	1.156	0	0	0	0	0	0
Tb927.8.5360	hypothetical protein, conserved	ZUnknown	489	150	83	95	61	19.8	18.2	18.6	21.1	0.942	1.156	0	0	0	0	0	0
Tb927.8.6800	hypothetical protein, conserved	Mito.pathway	1758	799	427	501	314	105.4	93.7	98.3	108.4	0.933	1.156	0	0	0	0	0	0
Tb927.6.5120	60S acidic ribosomal protein P2	Ribosome	324	3830	2171	2844	1594	505.3	476.4	558	550.1	1.104	1.155	0	0	0	0	0	0
Tb927.9.1350	hypothetical protein, conserved	ZUnknown	1614	1120	701	799	515	147.8	153.8	156.8	177.7	1.061	1.155	0	0	0	0	0	0
Tb927.11.11240	hypothetical protein, conserved	ZUnknown	639	345	229	310	168	45.5	50.2	60.8	58	1.336	1.154	0	0	0	0	0	0
Tb927.3.3750	paraflagellar rod protein PFC7	Cytoskeleton	531	1750	1086	1487	797	230.9	238.3	291.7	275	1.264	1.154	0	0	0	0	0	0
Tb927.10.5530	hypothetical protein, conserved	ZUnknown	1563	529	308	434	226	69.8	67.6	85.1	78	1.22	1.154	0	0	0	0	0	0
Tb927.10.1710	DNA polymerase eta, putative	DNA	1578	688	372	493	273	90.8	81.6	96.7	94.2	1.066	1.154	0	0	0	0	0	0
Tb927.11.400	Protein of unknown function (DUF1308), putative	ZUnknown	1635	432	229	297	168	57	50.2	58.3	58	1.022	1.154	0	0	0	0	0	1
Tb927.1.1310	transmembrane protein, conserved	ZUnknown	1293	442	254	331	186	58.3	55.7	64.9	64.2	1.114	1.152	0	0	0	0	0	0
Tb927.10.3820	hypothetical protein, tryp specific	ZUnknown	6444	3412	2038	2689	1492	450.1	447.2	527.6	514.9	1.172	1.151	0	0	0	0	0	0
Tb927.11.16100	ubiquitin carboxyl-terminal hydrolase, putative	Ubiquitin.proteasome	3555	1403	787	987	576	185.1	172.7	193.6	198.8	1.046	1.151	0	0	0	0	0	0
Tb927.7.4090	serine/threonine-protein kinase, putative	Protein.kinase	1968	725	413	655	302	95.6	90.6	128.5	104.2	1.344	1.15	0	0	0	0	0	0
Tb927.4.4510	protein phosphatase 2C, putative	Protein.phosphatase	4416	3441	2248	2868	1644	453.9	493.3	562.7	567.3	1.24	1.15	0	0	0	0	0	1
Tb927.8.4360	hypothetical protein, conserved	ZUnknown	4107	827	491	620	359	109.1	107.7	121.6	123.9	1.115	1.15	0	0	0	0	0	0
Tb927.9.8620	CAP125 Clathrin-associated protein	Vesicular.transport	3336	1223	711	893	520	161.3	156	175.2	179.4	1.086	1.15	0	0	0	0	0	0
Tb927.11.9280	hypothetical protein, conserved	ZUnknown	2007	503	298	361	218	66.4	65.4	70.8	75.2	1.067	1.15	0	0	0	0	0	0
Tb927.4.2870	hypothetical protein, conserved	ZUnknown	852	480	264	338	193	63.3	57.9	66.3	66.6	1.047	1.15	0	0	0	0	0	0
Tb927.10.15260	leucine-rich repeat protein (LRRP)	LRRP	2256	859	428	577	313	113.3	93.9	113.2	108	0.999	1.15	0	0	0	0	0	0
Tb927.10.14940	hypothetical protein	ZUnknown	366	127	67	70	49	16.8	14.7	13.7	16.9	0.82	1.15	0	0	0	0	0	1
Tb927.6.1710	hypothetical protein, conserved	ZUnknown	330	89	52	70	38	11.7	11.4	13.7	13.1	1.17	1.149	0	0	0	0	0	0
Tb927.10.4810	hypothetical protein, conserved	ZUnknown	414	222	130	167	95	29.3	28.5	32.8	32.8	1.119	1.149	0	0	0	0	0	0
Tb927.5.1510	Mitchondrial SSU ribosomal protein	Mito.translation	939	409	230	296	168	54	50.5	58.1	58	1.076	1.149	0	0	0	0	0	0
Tb927.9.7040	hypothetical protein, conserved	ZUnknown	1485	558	327	400	239	73.6	71.8	78.5	82.5	1.066	1.149	0	0	0	0	0	0
Tb927.6.3430	NEK10 protein kinase	Protein.kinase	2541	556	338	386	247	73.3	74.2	75.7	85.2	1.033	1.149	0	0	0	0	0	0
Tb927.3.990	hypothetical protein, conserved	ZUnknown	1440	470	234	298	171	62	51.3	58.5	59	0.943	1.149	0	0	0	0	0	0
Tb927.7.580	GTP-binding protein, putative	Enzyme	2049	717	379	396	277	94.6	83.2	77.7	95.6	0.821	1.149	0	0	0	0	0	0
Tb927.2.4720	dolichyl-P-Man:GDP-Man7GlcNAc2-PP-dolichyl alpha-1,6-mannosyltransferase, putative	Glycans	2277	433	296	376	216	57.1	65	73.8	74.5	1.291	1.148	0	0	0	0	0	0
Tb927.11.15710	hypothetical protein, conserved	ZUnknown	1542	454	252	339	184	59.9	55.3	66.5	63.5	1.111	1.148	0	0	0	0	0	0
Tb927.10.2220	piwi-like protein 1	RNA.degradation	3309	924	536	700	391	121.9	117.6	137.3	134.9	1.127	1.147	0	0	0	0	0	0
Tb927.5.1820	60S acidic ribosomal protein	Ribosome	324	2662	1567	2012	1143	351.2	343.8	394.7	394.4	1.124	1.147	0	0	0	0	0	0
Tb927.11.5100	hypothetical protein, conserved	ZUnknown	2694	658	384	456	280	86.8	84.3	89.5	96.6	1.031	1.147	0	0	0	0	0	0
Tb927.5.1690	hypothetical protein, conserved	ZUnknown	1389	867	499	590	364	114.4	109.5	115.8	125.6	1.012	1.147	0	0	0	0	0	0
Tb927.9.1670	AUK3 protein kinase	Protein.kinase	1953	351	196	236	143	46.3	43	46.3	49.3	1	1.147	0	0	0	0	0	0
Tb927.4.2570	hypothetical protein, conserved	ZUnknown	1341	324	159	210	116	42.7	34.9	41.2	40	0.964	1.147	0	0	0	0	1	0
Tb927.5.4340	BBP65	Cytoskeleton	1758	496	321	443	234	65.4	70.4	86.9	80.7	1.328	1.146	0	0	0	0	0	0
Tb927.7.6950	hypothetical protein, conserved	ZUnknown	2463	928	546	821	398	122.4	119.8	161.1	137.3	1.316	1.146	0	0	0	0	0	0
Tb927.7.6670	hypothetical protein, conserved	ZUnknown	9093	3135	1927	2685	1404	413.6	422.8	526.8	484.5	1.274	1.146	0	0	0	0	0	0
Tb927.10.4170	CAP292 Clathrin-associated protein, resembles yeast myosins, homologue of centrosome-associated protein CEP250	Cytoskeleton	7620	3312	2023	2569	1474	436.9	443.9	504	508.7	1.154	1.146	0	0	0	0	0	0
Tb927.8.2570	hypothetical protein, conserved	ZUnknown	1302	572	360	529	262	75.5	79	103.8	90.4	1.375	1.145	0	0	0	0	0	0
Tb927.9.1570	protein kinase, putative	Protein.kinase	1467	524	309	377	225	69.1	67.8	74	77.6	1.07	1.145	0	0	0	0	0	0
Tb927.11.14370	hypothetical protein, conserved, tryp specific	ZUnknown	2811	815	488	655	355	107.5	107.1	128.5	122.5	1.195	1.144	0	0	0	0	0	0
Tb927.4.2290	glucose transporter, putative	Glucose.glycerol	1659	591	330	396	240	78	72.4	77.7	82.8	0.997	1.144	0	0	0	0	0	0
Tb927.7.780	RNA pseudouridylate synthase, putative	ZUnknown	1917	569	301	337	219	75.1	66	66.1	75.6	0.881	1.144	0	0	0	0	0	0
Tb927.9.7880	hypothetical protein, conserved	ZUnknown	849	18	11	7	8	2.4	2.4	1.4	2.8	0.578	1.144	0	0	0	0	0	0
Tb927.11.5860	protein kinase, putative	Protein.kinase	1029	212	139	164	101	28	30.5	32.2	34.9	1.151	1.143	0	0	0	0	0	0
Tb927.2.5080	hypothetical protein, conserved	ZUnknown	1410	412	252	284	183	54.4	55.3	55.7	63.2	1.025	1.142	0	0	0	0	0	0
Tb927.3.5120	Ankyrin repeats (3 copies), putative	ZUnknown	2121	539	285	348	207	71.1	62.5	68.3	71.4	0.96	1.142	0	0	0	0	0	0
Tb927.9.1540	protein phosphatase 2B, putative	Protein.phosphatase	1296	497	296	319	215	65.6	65	62.6	74.2	0.955	1.142	0	0	0	0	0	0
Tb927.11.3510	hypothetical protein, conserved, in MCM-BP-TAP	ZUnknown	2553	1347	874	1227	634	177.7	191.8	240.7	218.8	1.355	1.141	0	0	0	0	0	0
Tb927.4.1390	hypothetical protein, conserved	ZUnknown	2805	1290	798	1108	579	170.2	175.1	217.4	199.8	1.277	1.141	0	0	0	0	0	0
Tb927.10.990	hypothetical protein, conserved, predicted GPI anchor	Membrane.protein	1155	536	284	355	206	70.7	62.3	69.7	71.1	0.985	1.141	0	0	0	0	0	1
Tb927.10.1900	DNA topoisomerase IA, putative	Mito.DNA	2421	507	356	465	258	66.9	78.1	91.2	89	1.364	1.14	0	0	0	0	0	0
Tb927.9.12790	dolichol kinase, putative	Glycans	1674	480	251	353	182	63.3	55.1	69.3	62.8	1.094	1.14	0	0	0	0	0	0
Tb927.6.4020	hypothetical protein, conserved	ZUnknown	321	571	377	453	273	75.3	82.7	88.9	94.2	1.18	1.139	0	0	0	0	0	0
Tb927.7.4400	inositol polyphosphate kinase-like protein, putative	Signalling	2271	765	417	519	302	100.9	91.5	101.8	104.2	1.009	1.139	0	0	0	0	0	0
Tb927.5.3920	PEX6 peroxisome assembly protein, AAA ATPase	Glycosome	2949	737	427	525	309	97.2	93.7	103	106.6	1.059	1.138	0	0	0	0	1	0
Tb927.9.8320	hypothetical protein	ZUnknown	897	134	76	68	55	17.7	16.7	13.3	19	0.755	1.138	0	0	0	0	0	0
Tb927.10.3970	hypothetical protein, conserved	ZUnknown	1551	383	227	282	164	50.5	49.8	55.3	56.6	1.095	1.136	0	0	0	0	0	0
Tb927.10.10040	hypothetical protein	ZUnknown	444	63	36	43	26	8.3	7.9	8.4	9	1.015	1.136	0	0	0	0	0	0
Tb927.11.5310	PPPDE putative peptidase domain containing protein, putative	ZUnknown	1971	737	396	487	286	97.2	86.9	95.5	98.7	0.983	1.136	0	0	0	0	0	0
Tb927.4.1560	hypothetical protein, conserved	ZUnknown	1608	428	266	278	192	56.5	58.4	54.5	66.3	0.966	1.135	0	0	0	0	0	0
Tb927.7.3820	hypothetical protein, conserved	ZUnknown	2091	525	337	434	243	69.3	73.9	85.1	83.9	1.229	1.134	0	0	0	0	0	0
Tb927.7.5220	Forkhead Kinase	Protein.kinase	5037	1992	1127	1546	813	262.8	247.3	303.3	280.6	1.154	1.134	0	0	0	0	0	1
Tb927.7.7000	hook complex protein, conserved	Cytoskeleton	4791	2857	1708	2127	1232	376.9	374.8	417.3	425.1	1.107	1.134	0	0	0	0	0	1
Tb927.6.850	NOT2	RNA.degradation	993	780	441	570	318	102.9	96.8	111.8	109.7	1.087	1.134	0	0	0	0	0	0
Tb927.7.1150	hypothetical protein, conserved	ZUnknown	3939	1332	830	1082	598	175.7	182.1	212.3	206.4	1.208	1.133	0	0	0	0	0	0
Tb927.9.5520	ubiquitin carboxyl-terminal hydrolase, Clan CA cysteine peptidase, family C12, putative	Ubiquitin.proteasome	4029	2047	1370	1615	987	270	300.6	316.9	340.6	1.173	1.133	0	0	0	0	0	0
Tb927.4.1530	hypothetical protein, conserved	ZUnknown	2913	1229	669	888	482	162.1	146.8	174.2	166.3	1.075	1.133	0	0	0	0	0	0
Tb927.11.16220	Complex III cytochrome b/c complex	Mito.e.transport	564	127	75	125	54	16.8	16.5	24.5	18.6	1.464	1.132	0	0	0	0	1	0
Tb927.10.8110	Protein of unknown function (DUF2453), putative	ZUnknown	825	504	325	406	234	66.5	71.3	79.7	80.7	1.198	1.132	0	0	0	0	0	0
Tb927.8.6590	Outer mitochondrial membrane transport complex protein/Glutathione S-transferase, C-terminal domain containing protein, putative	ZUnknown	915	407	225	314	162	53.7	49.4	61.6	55.9	1.147	1.132	0	0	0	0	0	1
Tb927.11.7740	dynein light chain, putative,dynein Tctex2 family, putative	Cytoskeleton	348	360	175	253	126	47.5	38.4	49.6	43.5	1.045	1.132	0	0	0	0	0	0
Tb927.10.6010	STAG domain containing protein, putative	ZUnknown	3495	1930	1164	1561	837	254.6	255.4	306.3	288.8	1.203	1.131	0	0	0	0	0	0
Tb927.11.15790	hypothetical protein, conserved	ZUnknown	1197	664	374	400	269	87.6	82.1	78.5	92.8	0.896	1.131	0	0	0	0	0	1
Tb927.10.2280	hypothetical protein, conserved	ZUnknown	1524	551	341	451	245	72.7	74.8	88.5	84.5	1.217	1.13	0	0	0	0	0	0
Tb927.10.15290	hypothetical protein, tubulin-binding CAP cofactor domain (cytoskeletal)	Cytoskeleton	4938	1788	1109	1422	797	235.9	243.3	279	275	1.183	1.13	0	0	0	0	0	0
Tb927.10.15680	hypothetical protein, conserved	ZUnknown	7200	7494	4911	5917	3529	988.6	1077.6	1160.9	1217.8	1.174	1.13	0	0	0	0	0	1
Tb927.8.1060	malonyl-CoA decarboxylase, mitochondrial precursor, putative	Prenylation	2226	737	437	581	314	97.2	95.9	114	108.4	1.172	1.13	0	0	0	0	0	0
Tb927.11.13550	hypothetical protein, conserved	ZUnknown	1923	603	355	440	255	79.5	77.9	86.3	88	1.085	1.13	0	0	0	0	0	1
Tb927.9.8330	hypothetical protein	ZUnknown	1458	519	320	351	230	68.5	70.2	68.9	79.4	1.006	1.13	0	0	0	0	0	0
Tb927.9.12040	MT57 or MTr3 cap methyltransferase	RNA.processing	1536	423	234	269	168	55.8	51.3	52.8	58	0.946	1.129	0	0	0	0	0	0
Tb927.9.1360	hypothetical protein, conserved	ZUnknown	1014	463	227	267	163	61.1	49.8	52.4	56.2	0.858	1.129	0	0	0	0	0	1
Tb927.10.3790	hypothetical protein, conserved	ZUnknown	11706	4791	2834	3446	2033	632	621.9	676.1	701.6	1.07	1.128	0	0	0	0	0	0
Tb927.8.5900	Sedlin, N-terminal conserved region, putative	ZUnknown	390	150	92	106	66	19.8	20.2	20.8	22.8	1.051	1.128	0	0	0	0	0	0
Tb927.9.2550	Domain of unknown function (DUF4457), putative	ZUnknown	3129	1335	735	942	527	176.1	161.3	184.8	181.9	1.049	1.128	0	0	0	0	0	0
Tb927.10.6540	kinetoplastid-specific phospho-protein phosphatase, putative	Protein.phosphatase	1914	702	452	550	324	92.6	99.2	107.9	111.8	1.165	1.127	0	0	0	0	0	0
Tb927.11.14150	27 / Snt309	RNA.processing	645	190	120	146	86	25.1	26.3	28.6	29.7	1.143	1.127	0	0	0	0	0	0
Tb927.4.4580	hypothetical protein, conserved, no clear yeast or human matches	ZUnknown	3252	4497	2730	3360	1957	593.2	599	659.2	675.3	1.111	1.127	0	0	0	1	0	1
Tb927.7.7220	hypothetical protein, conserved, no yeast or human match	ZUnknown	2739	966	547	657	392	127.4	120	128.9	135.3	1.012	1.127	0	0	0	0	0	0
Tb927.9.13020	Microtubule-associated protein Bicaudal-D, putative	ZUnknown	1146	315	173	196	124	41.6	38	38.5	42.8	0.925	1.127	0	0	0	0	0	0
Tb927.10.4030	hypothetical protein	ZUnknown	864	140	95	159	68	18.5	20.8	31.2	23.5	1.689	1.126	0	0	0	0	0	0
Tb927.11.11770	eIF4E3	Translation	1329	1305	807	1124	578	172.2	177.1	220.5	199.5	1.281	1.126	0	0	0	0	0	0
Tb927.2.1780	UDP-GlcNAc:PI a1-6 GlcNAc-transferase	Glycans	1368	337	183	188	131	44.5	40.2	36.9	45.2	0.83	1.126	0	0	0	0	0	0
Tb927.3.2860	hypothetical protein, conserved	ZUnknown	903	234	130	198	93	30.9	28.5	38.8	32.1	1.258	1.125	0	0	0	0	0	0
Tb927.2.2550	hypothetical protein, conserved	ZUnknown	1545	384	239	254	171	50.7	52.4	49.8	59	0.984	1.125	0	0	0	0	0	0
Tb927.4.1280	Tetratricopeptide repeat, putative	ZUnknown	1197	719	442	510	316	94.9	97	100.1	109	1.055	1.124	0	0	0	0	0	0
Tb927.10.5550	hypothetical protein, conserved	ZUnknown	420	270	168	234	120	35.6	36.9	45.9	41.4	1.289	1.123	0	0	0	0	0	0
Tb927.10.1270	mismatch repair protein MSH4	DNA	3498	1212	644	880	460	159.9	141.3	172.7	158.7	1.08	1.123	0	0	0	0	0	0
Tb927.11.1680	vesicular-fusion protein SEC18, putative	Vesicular.transport	2667	1178	619	826	442	155.4	135.8	162.1	152.5	1.043	1.123	0	0	0	0	0	0
Tb927.10.5920	hypothetical protein, conserved	ZUnknown	2376	612	339	360	242	80.7	74.4	70.6	83.5	0.875	1.123	0	0	0	0	0	0
Tb927.11.10380	hypothetical protein, conserved	ZUnknown	1155	644	401	532	286	85	88	104.4	98.7	1.229	1.122	0	0	0	0	0	0
Tb927.1.4420	ABC transporter, putative	Transporter	2838	780	457	627	326	102.9	100.3	123	112.5	1.196	1.122	0	0	0	0	1	0
Tb927.8.700	DNA repair and recombination helicase protein PIF7	Mito.DNA	2979	915	544	700	388	120.7	119.4	137.3	133.9	1.138	1.122	0	0	0	0	0	0
Tb927.4.2110	protein phosphatase 2C, putative	Protein.phosphatase	945	519	279	392	199	68.5	61.2	76.9	68.7	1.123	1.122	0	0	0	0	0	0
Tb927.4.5110	KKT8 Kinetochore protein	Cell.cycle	1200	686	377	494	269	90.5	82.7	96.9	92.8	1.071	1.122	0	0	0	0	1	0
Tb927.1.4220	Ydr279p,RNaseH2 domain like,Winged Helix DNA binding	RNA.degradation	1200	696	377	461	269	91.8	82.7	90.4	92.8	0.985	1.122	0	0	0	0	0	0
Tb927.3.580	leucine-rich repeat protein (LRRP)	LRRP	1743	452	234	270	167	59.6	51.3	53	57.6	0.888	1.122	0	0	0	1	0	1
Tb927.6.4770	MKT1	RNA.degradation	2208	2908	1782	1996	1270	383.6	391	391.6	438.3	1.021	1.121	0	0	0	0	0	0
Tb927.11.5130	hypothetical protein, conserved	ZUnknown	1836	414	202	239	144	54.6	44.3	46.9	49.7	0.859	1.121	0	0	0	0	1	0
Tb927.1.3040	hypothetical protein, conserved	ZUnknown	813	358	181	199	129	47.2	39.7	39	44.5	0.827	1.121	0	0	0	0	0	0
Tb927.10.15550	hypothetical protein, conserved	ZUnknown	3522	1723	969	1251	690	227.3	212.6	245.4	238.1	1.08	1.12	0	0	0	0	0	0
Tb927.7.3000	Trypanosome-specific kinesin family 2	Cytoskeleton	4029	2108	1227	1449	874	278.1	269.2	284.3	301.6	1.022	1.12	0	0	0	0	0	1
Tb927.1.2420	hypothetical protein	ZUnknown	531	116	66	65	47	15.3	14.5	12.8	16.2	0.833	1.12	0	0	0	0	0	0
Tb927.4.4890	CorA-like Mg2+ transporter protein, putative	ZUnknown	1656	375	242	378	172	49.5	53.1	74.2	59.4	1.499	1.118	0	0	0	0	0	0
Tb927.9.9320	MOK protein kinase	Protein.kinase	1095	1194	657	882	467	157.5	144.2	173	161.2	1.099	1.118	0	0	0	0	0	0
Tb927.11.15330	phosphatidylinositol 3-kinase catalytic subunit, putative	Signalling	3483	1192	740	790	526	157.2	162.4	155	181.5	0.986	1.118	0	0	0	0	0	1
Tb927.3.3870	lipase domain protein, putative	Lipids	3699	2794	1584	2283	1125	368.6	347.6	447.9	388.2	1.215	1.117	0	0	0	0	0	1
Tb927.11.1420	hypothetical protein, conserved	ZUnknown	2583	1584	929	1132	660	209	203.9	222.1	227.8	1.063	1.117	0	0	0	0	0	0
Tb927.10.9210	hypothetical protein, conserved	ZUnknown	1614	375	214	265	152	49.5	47	52	52.5	1.051	1.117	0	0	0	0	0	0
Tb927.5.3370	hypothetical protein	ZUnknown	1701	627	345	383	245	82.7	75.7	75.1	84.5	0.908	1.117	0	0	0	0	0	0
Tb927.10.11220	procyclic form surface glycoprotein (PSSA-2)	Membrane.protein	1278	781	451	649	320	103	99	127.3	110.4	1.236	1.116	0	0	0	0	1	0
Tb927.8.940	hypothetical protein, conserved, no clear yeast or human matches	ZUnknown	6585	4013	2312	3090	1641	529.4	507.3	606.2	566.3	1.145	1.116	0	0	0	0	0	0
Tb927.10.11480	hypothetical protein, conserved	ZUnknown	1824	527	303	377	215	69.5	66.5	74	74.2	1.064	1.116	0	0	0	0	0	0
Tb927.4.3160	Dihydroxyacetonephosphate acyltransferase	Lipids	3729	1194	769	1045	545	157.5	168.7	205	188.1	1.302	1.115	0	0	0	0	0	0
Tb927.3.620	ATP-dependent DEAD/H RNA helicase, putative Dbp7, ribosome biogenesis?	rRNA.tRNA.process	2427	587	333	429	236	77.4	73.1	84.2	81.4	1.087	1.115	0	0	0	0	0	0
Tb927.11.8320	hypothetical protein, conserved	ZUnknown	1305	455	244	307	173	60	53.5	60.2	59.7	1.003	1.115	0	0	0	0	0	0
Tb927.6.900	hypothetical protein, conserved	ZUnknown	2943	844	498	554	353	111.3	109.3	108.7	121.8	0.976	1.115	0	0	0	0	0	0
Tb927.10.11290	hypothetical protein, conserved	ZUnknown	1044	385	189	199	134	50.8	41.5	39	46.2	0.769	1.115	0	0	0	0	0	0
Tb927.11.6220	palmitoyl acyltransferase 7, putative	Lipids	1737	693	401	533	284	91.4	88	104.6	98	1.144	1.114	0	0	0	0	0	0
Tb927.3.1020	hypothetical protein, conserved	ZUnknown	1482	536	319	396	226	70.7	70	77.7	78	1.099	1.114	0	0	0	0	0	0
Tb927.9.12340	hypothetical protein, conserved	ZUnknown	2046	1055	604	701	428	139.2	132.5	137.5	147.7	0.988	1.114	0	0	0	0	0	0
Tb927.1.1150	zeta tubulin	Cytoskeleton	1443	394	209	261	148	52	45.9	51.2	51.1	0.985	1.114	0	0	0	0	0	0
Tb927.9.10040	protein kinase, putative	Protein.kinase	804	287	178	172	126	37.9	39.1	33.7	43.5	0.891	1.113	0	0	0	0	0	0
Tb927.9.11050	4E-IP, 4E-interacting protein, putative	Translation	1638	2409	1496	1820	1058	317.8	328.3	357.1	365.1	1.124	1.112	0	0	0	0	0	0
Tb927.10.840	FAZ6 flagellar attachment zone protein	Cytoskeleton	5160	4404	2996	3107	2119	581	657.4	609.6	731.2	1.049	1.112	0	0	0	0	0	1
Tb927.4.4390	hypothetical protein	ZUnknown	555	185	143	196	101	24.4	31.4	38.5	34.9	1.576	1.111	0	0	0	0	0	0
Tb927.10.8890	kinetoplast DNA-associated protein, putative	Mito.DNA	630	302	177	182	125	39.8	38.8	35.7	43.1	0.896	1.111	0	0	0	0	0	0
Tb927.7.1360	hypothetical protein, conserved	ZUnknown	1101	472	259	264	183	62.3	56.8	51.8	63.2	0.832	1.111	0	0	0	0	0	0
Tb927.4.2560	Cardolipin synthase	Lipids	1920	552	340	497	240	72.8	74.6	97.5	82.8	1.339	1.11	0	0	0	0	0	0
Tb927.11.11450	Galactose oxidase, central domain containing protein, putative	ZUnknown	2049	369	248	317	175	48.7	54.4	62.2	60.4	1.278	1.11	0	0	0	0	0	0
Tb927.2.1890	E2-like ubiquitin-conjugation enzyme (ATG3)	Ubiquitin.proteasome	879	459	279	280	197	60.6	61.2	54.9	68	0.907	1.11	0	0	0	0	0	0
Tb927.4.2510	multidrug resistance-associated protein, putative,p-glycoprotein (PGPA)	Transporter	4512	1333	783	937	552	175.9	171.8	183.8	190.5	1.045	1.109	0	0	0	0	0	0
Tb927.8.3370	Ran guanine nucleotide release factor homologue	Nuclear.transport	621	162	78	108	55	21.4	17.1	21.2	19	0.991	1.109	0	0	0	0	0	0
Tb927.11.11650	Cytoskeleton	BB	3021	1199	624	789	440	158.2	136.9	154.8	151.8	0.979	1.109	0	0	0	0	0	0
Tb927.11.15530	C-14 sterol reductase, putative	Sterols	1377	221	149	174	105	29.2	32.7	34.1	36.2	1.171	1.108	0	0	0	0	1	0
Tb927.1.4410	hypothetical protein, conserved	ZUnknown	2337	733	406	458	286	96.7	89.1	89.9	98.7	0.929	1.108	0	0	0	0	0	0
Tb927.11.3180	hypothetical protein, conserved	ZUnknown	579	159	88	97	62	21	19.3	19	21.4	0.907	1.108	0	0	0	0	0	0
Tb927.9.10440	DNA polymerase epsilon catalytic subunit, putative	DNA	6741	3025	1738	1839	1225	399.1	381.4	360.8	422.7	0.904	1.108	0	0	0	0	0	0
Tb927.11.9380	hypothetical protein	ZUnknown	513	59	27	51	19	7.8	5.9	10	6.6	1.286	1.107	0	0	0	0	0	0
Tb927.4.3020	ATP-dependent DEAH-box RNA helicase, putative	Mito.RNA	4323	1242	712	908	501	163.8	156.2	178.1	172.9	1.087	1.107	0	0	0	0	0	0
Tb927.10.2230	adrenodoxin reductase, putative,ferredoxin NADP reductase-like protein	Mito.pathway	1803	621	338	430	238	81.9	74.2	84.4	82.1	1.03	1.107	0	0	0	0	0	0
Tb927.8.4410	ARP2/3 complex subunit, putative	Cytoskeleton	1011	213	125	137	88	28.1	27.4	26.9	30.4	0.957	1.107	0	0	0	0	0	0
Tb927.6.4680	hypothetical protein, conserved	ZUnknown	855	348	196	223	138	45.9	43	43.8	47.6	0.953	1.107	0	0	0	0	0	0
Tb927.3.1400	alpha-tubulin N-acetyltransferase, putative	Cytoskeleton	1005	356	206	196	145	47	45.2	38.5	50	0.819	1.107	0	0	0	0	0	0
Tb927.11.1450	2-oxoglutarate dehydrogenase E1 component, putative	Citric.acid.cycle	3027	8921	5419	7118	3811	1176.9	1189.1	1396.5	1315.1	1.187	1.106	0	0	0	0	0	0
Tb927.11.890	hypothetical protein, conserved	ZUnknown	3669	6536	3841	4925	2701	862.2	842.8	966.3	932.1	1.121	1.106	0	0	0	0	0	0
Tb927.6.2560	hypothetical protein, conserved	ZUnknown	930	404	226	225	159	53.3	49.6	44.1	54.9	0.828	1.106	0	0	0	0	0	0
Tb927.11.16960	hypothetical protein, conserved	ZUnknown	2517	724	451	556	317	95.5	99	109.1	109.4	1.142	1.105	0	0	0	0	0	0
Tb927.6.1170	Aph-1 protein, putative	ZUnknown	1290	644	377	457	265	85	82.7	89.7	91.4	1.055	1.105	0	0	0	0	0	0
Tb927.10.2710	ferredoxin, putative	Mito.pathway	195	53	37	35	26	7	8.1	6.9	9	0.982	1.105	0	0	0	0	0	1
Tb927.9.11960	hypothetical protein, conserved	ZUnknown	1878	558	316	318	222	73.6	69.3	62.4	76.6	0.848	1.105	0	0	0	0	0	0
Tb927.5.1290	hypothetical protein, conserved	ZUnknown	1419	552	393	540	276	72.8	86.2	105.9	95.2	1.455	1.104	0	0	0	0	0	0
Tb927.7.1410	hypothetical protein, conserved	ZUnknown	2493	712	406	516	285	93.9	89.1	101.2	98.3	1.078	1.104	0	0	0	0	0	0
Tb927.10.6130	hypothetical protein, conserved	ZUnknown	1242	663	356	435	250	87.5	78.1	85.3	86.3	0.976	1.104	0	0	0	0	0	0
Tb927.5.2720	zinc-finger protein ZPR1	Zinc.finger	1416	724	422	461	296	95.5	92.6	90.4	102.1	0.947	1.103	0	0	0	0	0	0
Tb927.10.2610	Domain of unknown function (DUF1935), putative	ZUnknown	1455	963	525	623	368	127	115.2	122.2	127	0.962	1.102	0	0	0	0	0	1
Tb927.6.1810	Alpha/beta hydrolase family, putative	ZUnknown	1242	417	287	333	201	55	63	65.3	69.4	1.188	1.101	0	0	0	0	0	0
Tb927.7.4200	hypothetical protein, conserved	ZUnknown	1065	316	150	212	105	41.7	32.9	41.6	36.2	0.998	1.101	0	0	0	0	0	0
Tb927.9.9580	tubulin tyrosine ligase protein, putative	Cytoskeleton	1974	890	544	562	381	117.4	119.4	110.3	131.5	0.939	1.101	0	0	0	0	0	0
Tb927.4.4240	hypothetical protein, conserved	ZUnknown	993	1356	805	1074	563	178.9	176.6	210.7	194.3	1.178	1.1	0	0	0	0	0	0
Tb927.5.3330	hypothetical protein, conserved	ZUnknown	14079	5249	3170	3945	2218	692.5	695.6	774	765.4	1.118	1.1	0	0	0	0	0	0
Tb927.4.710	hypothetical protein, conserved	ZUnknown	825	487	323	328	226	64.2	70.9	64.4	78	1.002	1.1	0	0	0	1	0	1
Tb927.7.850	hypothetical protein, conserved	ZUnknown	1005	240	123	158	86	31.7	27	31	29.7	0.979	1.1	0	0	0	0	0	0
Tb927.10.1350	hypothetical protein, conserved	ZUnknown	1953	872	459	503	321	115	100.7	98.7	110.8	0.858	1.1	0	0	0	0	0	0
Tb927.10.8250	hypothetical protein, conserved	ZUnknown	795	266	123	131	86	35.1	27	25.7	29.7	0.732	1.1	0	0	0	0	0	1
Tb927.10.8070	ATPase, putative	Enzyme	1479	626	405	546	283	82.6	88.9	107.1	97.7	1.297	1.099	0	0	0	1	0	0
Tb927.8.1360	Dynein heavy chain, N-terminal region 2, putative	ZUnknown	12675	5791	3539	4242	2474	764	776.6	832.3	853.7	1.089	1.099	0	0	0	0	0	0
Tb927.10.6240	ras-like small GTPase, putative (TbRHP) spindle formation and mitosis	Cell.cycle	1212	921	548	673	383	121.5	120.2	132	132.2	1.087	1.099	0	0	0	0	0	0
Tb927.3.2780	hypothetical protein, conserved	ZUnknown	3309	1446	840	974	587	190.8	184.3	191.1	202.6	1.002	1.099	0	0	0	0	0	0
Tb927.6.4940	RF-1 domain containing protein, putative	ZUnknown	1410	586	332	357	232	77.3	72.9	70	80.1	0.906	1.099	0	0	0	0	0	0
Tb927.7.2950	ATPase family associated with various cellular activities (AAA), putative	ZUnknown	2013	593	338	486	236	78.2	74.2	95.4	81.4	1.219	1.098	0	0	0	0	0	0
Tb927.9.1650	hypothetical protein, conserved	ZUnknown	1101	290	189	217	132	38.3	41.5	42.6	45.6	1.113	1.098	0	0	0	0	0	0
Tb927.7.3160	dynein heavy chain, cytosolic, Dynein DYNC1HI Cyto1 clathrin-associated	Vesicular.transport	15873	6223	3744	4648	2615	820.9	821.5	911.9	902.4	1.111	1.098	0	0	0	0	0	0
Tb927.11.6160	ERF3 eukaryotic release factor 3, putative	Translation	2097	1169	752	838	525	154.2	165	164.4	181.2	1.066	1.098	0	0	0	0	0	0
Tb927.5.1150	ATP-dependent RNA helicase, Prp43, splicing & rRNA processing	RNA.processing	2208	588	328	373	229	77.6	72	73.2	79	0.943	1.098	0	0	0	0	1	0
Tb927.11.1650	hypothetical protein, conserved	ZUnknown	408	205	106	129	74	27	23.3	25.3	25.5	0.936	1.098	0	0	0	0	1	0
Tb927.6.3080	hypothetical protein	ZUnknown	552	180	96	108	67	23.7	21.1	21.2	23.1	0.892	1.098	0	0	0	0	0	0
Tb927.10.3960	hypothetical protein, conserved	ZUnknown	468	217	159	118	111	28.6	34.9	23.2	38.3	0.809	1.098	0	0	0	0	0	0
Tb927.3.2790	leucine-rich repeat protein (LRRP)	LRRP	3435	697	430	535	300	91.9	94.4	105	103.5	1.142	1.097	0	0	0	0	0	0
Tb927.8.780	hypothetical protein, conserved	ZUnknown	3078	1007	595	724	415	132.8	130.6	142	143.2	1.069	1.097	0	0	0	0	0	1
Tb927.3.1420	hypothetical protein, conserved, trypanosome-specific, C-terminal Kelch motif	Cytoskeleton	10779	4009	2340	2781	1632	528.9	513.5	545.6	563.2	1.032	1.097	0	0	0	0	0	1
Tb927.4.1640	UDP-galactose transporter, putative	Glycans	1023	666	429	511	299	87.9	94.1	100.3	103.2	1.141	1.096	0	0	0	0	0	1
Tb927.10.1150	hypothetical protein, conserved	ZUnknown	3003	1259	733	883	511	166.1	160.8	173.2	176.3	1.043	1.096	0	0	0	0	0	0
Tb927.11.5490	synaptojanin (N-terminal domain), putative	Vesicular.transport	4683	1149	663	799	462	151.6	145.5	156.8	159.4	1.034	1.096	0	0	0	0	0	0
Tb927.10.1300	hypothetical protein, conserved, no homologues	ZUnknown	1269	382	211	265	147	50.4	46.3	52	50.7	1.032	1.096	0	0	0	0	0	0
Tb927.9.7670	hypothetical protein, conserved, no clear matches	ZUnknown	708	544	284	327	198	71.8	62.3	64.2	68.3	0.894	1.096	0	0	0	0	1	0
Tb927.9.7270	hypothetical protein	ZUnknown	381	105	79	91	55	13.9	17.3	17.9	19	1.289	1.095	0	0	0	0	0	0
Tb927.11.5970	phosphoinositide-specific phospholipase C, calcium-regulated	Membrane.protein	2145	521	352	432	245	68.7	77.2	84.8	84.5	1.233	1.095	0	0	0	0	1	0
Tb927.10.1490	MKT1-like	RNA.processing	3663	7001	4281	5200	2982	923.6	939.4	1020.2	1029	1.105	1.095	0	0	0	0	0	0
Tb927.9.2140	protein kinase, putative	Protein.kinase	3078	1224	734	902	511	161.5	161.1	177	176.3	1.096	1.095	0	0	0	0	0	0
Tb927.10.16180	hypothetical protein, conserved	ZUnknown	831	285	145	181	101	37.6	31.8	35.5	34.9	0.945	1.095	0	0	0	0	0	0
Tb927.10.910	DNA repair and recombination helicase protein PIF6	Mito.DNA	2391	620	359	387	250	81.8	78.8	75.9	86.3	0.928	1.095	0	0	0	0	0	0
Tb927.5.620	invariant surface glycoprotein, putative	ZUnknown	1266	466	260	282	181	61.5	57.1	55.3	62.5	0.9	1.095	0	0	0	1	0	0
Tb927.5.1350	hypothetical protein, conserved	ZUnknown	1011	451	257	255	179	59.5	56.4	50	61.8	0.841	1.095	0	0	0	0	0	0
Tb927.10.6000	hypothetical protein, conserved	ZUnknown	4608	2318	1410	1727	981	305.8	309.4	338.8	338.5	1.108	1.094	0	0	0	0	0	0
Tb927.5.2790	mitochondrial DNA polymerase beta-PAK (Pol beta-PAK)	Mito.DNA	2442	1442	891	1071	620	190.2	195.5	210.1	214	1.105	1.094	0	0	0	0	0	0
Tb927.10.350	BBP59	Cytoskeleton	1539	368	230	267	160	48.5	50.5	52.4	55.2	1.079	1.094	0	0	0	0	1	0
Tb927.2.4020	ubiquitin activating enzyme, putative	Ubiquitin.proteasome	1812	735	381	432	265	97	83.6	84.8	91.4	0.874	1.094	0	0	0	0	0	0
Tb927.4.5070	CRAL/TRIO domain containing protein, putative	ZUnknown	1338	623	332	345	231	82.2	72.9	67.7	79.7	0.824	1.094	0	0	0	0	0	0
Tb927.5.2000	hypothetical protein copurifies with MKT1	ZUnknown	1086	2351	1394	1682	969	310.1	305.9	330	334.4	1.064	1.093	0	0	0	0	0	1
Tb927.6.1120	hypothetical protein, conserved	ZUnknown	2220	739	374	453	260	97.5	82.1	88.9	89.7	0.912	1.093	0	0	0	0	0	0
Tb927.8.6470	SET domain containing protein, putative	ZUnknown	1638	465	278	339	193	61.3	61	66.5	66.6	1.084	1.092	0	0	0	0	0	0
Tb927.10.8390	hypothetical protein, conserved, HECT E3 ligase at C-terminus	Ubiquitin.proteasome	11166	5895	3439	4206	2388	777.7	754.6	825.2	824.1	1.061	1.092	0	0	0	0	0	0
Tb927.10.13060	hypothetical protein	ZUnknown	426	58	36	40	25	7.7	7.9	7.8	8.6	1.026	1.092	0	0	0	0	0	0
Tb927.11.10010	vacuolar sorting-associated protein-like, putative	Lysosome	1074	538	340	368	236	71	74.6	72.2	81.4	1.017	1.092	0	0	0	0	0	0
Tb927.5.3510	structural maintenance of chromosome 3 (SMC3)	Chromatin	3600	1087	690	697	479	143.4	151.4	136.7	165.3	0.954	1.092	0	0	0	0	0	0
Tb927.10.2850	hypothetical protein	ZUnknown	1137	617	385	475	267	81.4	84.5	93.2	92.1	1.145	1.091	0	0	0	0	0	0
Tb927.11.16640	Uncharacterised protein family UPF0564, putative	ZUnknown	2328	693	473	530	328	91.4	103.8	104	113.2	1.137	1.091	0	0	0	0	0	0
Tb927.7.4600	Calponin homology (CH) domain containing protein, putative	ZUnknown	2832	750	444	519	308	98.9	97.4	101.8	106.3	1.029	1.091	0	0	0	0	0	0
Tb927.9.12960	transporter, putative	Transporter	1776	1072	578	728	401	141.4	126.8	142.8	138.4	1.01	1.091	0	0	0	0	0	1
Tb927.7.2970	ATP-dependent DEAD/H RNA helicase, putative Mph1, DNA repair?	DNA	2475	1307	755	826	524	172.4	165.7	162.1	180.8	0.94	1.091	0	0	0	0	0	1
Tb927.10.15840	hypothetical protein, conserved	ZUnknown	2595	738	463	549	321	97.4	101.6	107.7	110.8	1.106	1.09	0	0	0	0	0	0
Tb927.8.4230	hypothetical protein, conserved	ZUnknown	3249	992	596	682	413	130.9	130.8	133.8	142.5	1.022	1.09	0	0	0	0	0	0
Tb927.2.4060	dynein intermediate chain IC 138	Cytoskeleton	2595	1036	580	618	402	136.7	127.3	121.2	138.7	0.887	1.09	0	0	0	0	0	0
Tb927.10.9040	hypothetical protein, conserved	ZUnknown	4623	1510	872	1143	604	199.2	191.3	224.3	208.4	1.126	1.089	0	0	0	0	0	0
Tb927.11.9750	Protein of unknown function (DUF498/DUF598), putative	Mito.pathway	1890	768	426	550	295	101.3	93.5	107.9	101.8	1.065	1.089	0	0	0	0	0	0
Tb927.1.3410	hypothetical protein, conserved	ZUnknown	1314	417	244	273	169	55	53.5	53.6	58.3	0.974	1.089	0	0	0	0	0	0
Tb927.10.6700	hypothetical protein, conserved	ZUnknown	1527	665	345	399	239	87.7	75.7	78.3	82.5	0.892	1.089	0	0	0	0	0	0
Tb927.11.7570	ATP-grasp domain containing protein, putative	ZUnknown	2178	1401	746	955	516	184.8	163.7	187.4	178.1	1.014	1.088	0	0	0	0	0	0
Tb927.10.8860	hypothetical protein, conserved	ZUnknown	1641	793	432	489	299	104.6	94.8	95.9	103.2	0.917	1.088	0	0	0	0	0	1
Tb927.10.4720	Ankyrin repeats (many copies), putative	ZUnknown	1083	391	198	235	137	51.6	43.4	46.1	47.3	0.894	1.088	0	0	0	0	0	0
Tb927.4.4530	hypothetical protein, conserved	ZUnknown	3426	1544	890	1242	615	203.7	195.3	243.7	212.2	1.196	1.087	0	0	0	0	0	0
Tb927.7.790	hypothetical protein, conserved	ZUnknown	1704	395	243	315	168	52.1	53.3	61.8	58	1.186	1.087	0	0	0	0	0	0
Tb927.4.800	TOR3 protein kinase = TOR-like 1	Protein.kinase	7788	4535	2763	3217	1910	598.3	606.3	631.2	659.1	1.055	1.087	0	0	0	0	0	0
Tb927.5.840	KRI1-like family/KRI1-like family C-terminal, putative	ZUnknown	2985	671	382	472	264	88.5	83.8	92.6	91.1	1.046	1.087	0	0	0	0	0	0
Tb927.3.5260	hypothetical protein, conserved	ZUnknown	1410	514	314	352	217	67.8	68.9	69.1	74.9	1.018	1.087	0	0	0	0	0	0
Tb927.9.15980	nucleoside transporter 1, putative	Nucleotides	1449	58	42	50	29	7.7	9.2	9.8	10	1.282	1.086	0	0	0	0	0	0
Tb927.8.3080	hypothetical protein, conserved	ZUnknown	3915	1291	718	975	496	170.3	157.6	191.3	171.2	1.123	1.086	0	0	0	0	0	0
Tb927.5.120	ESAG9, putative	ESAG	774	327	152	192	105	43.1	33.4	37.7	36.2	0.873	1.086	0	0	0	0	0	1
Tb927.4.4040	hypothetical protein, conserved	ZUnknown	780	1108	690	729	476	146.2	151.4	143	164.3	0.979	1.085	0	0	0	0	0	0
Tb927.11.7130	hypothetical protein, conserved	ZUnknown	2094	800	422	494	291	105.5	92.6	96.9	100.4	0.918	1.084	0	0	0	0	0	0
Tb927.10.800	hypothetical protein, conserved	ZUnknown	1221	405	222	241	153	53.4	48.7	47.3	52.8	0.885	1.084	0	0	0	0	0	0
Tb927.10.14880	hypothetical protein, conserved	ZUnknown	2553	768	370	428	255	101.3	81.2	84	88	0.829	1.084	0	0	0	0	0	0
Tb927.8.2430	hypothetical protein, conserved, resemblance to myosin	ZUnknown	3540	1451	800	1020	551	191.4	175.5	200.1	190.1	1.045	1.083	0	0	0	0	0	1
Tb927.11.2080	hypothetical protein, conserved	ZUnknown	990	244	135	165	93	32.2	29.6	32.4	32.1	1.006	1.083	0	0	0	0	1	0
Tb927.5.950	monothiol glutaredoxin 3	Redox	669	477	305	312	210	62.9	66.9	61.2	72.5	0.973	1.083	0	0	0	0	0	0
Tb927.5.1590	hypothetical protein, conserved	ZUnknown	765	294	151	181	104	38.8	33.1	35.5	35.9	0.916	1.083	0	0	0	0	0	0
Tb927.7.6270	peptidase t, putative	Protease	1221	500	310	458	213	66	68	89.9	73.5	1.362	1.081	0	0	0	0	0	0
Tb927.3.4280	mismatch repair protein MSH5	DNA	2199	1123	634	924	436	148.1	139.1	181.3	150.5	1.224	1.081	0	0	0	0	0	1
Tb927.7.3650	protein kinase, putative	Protein.kinase	1320	838	553	685	380	110.5	121.3	134.4	131.1	1.216	1.081	0	0	0	0	0	0
Tb927.11.5800	hypothetical protein, conserved	ZUnknown	2502	750	432	528	297	98.9	94.8	103.6	102.5	1.047	1.081	0	0	0	0	0	0
Tb927.10.3670	hypothetical protein, conserved	ZUnknown	1467	784	467	550	321	103.4	102.5	107.9	110.8	1.043	1.081	0	0	0	0	0	0
Tb927.10.3910	hypothetical protein, conserved	ZUnknown	1440	622	390	413	268	82.1	85.6	81	92.5	0.988	1.081	0	0	0	0	0	0
Tb927.10.8760	hypothetical protein, conserved	ZUnknown	1170	352	201	241	138	46.4	44.1	47.3	47.6	1.018	1.08	0	0	0	0	0	0
Tb927.11.450	hypothetical protein, conserved	ZUnknown	2466	750	450	510	309	98.9	98.7	100.1	106.6	1.011	1.08	0	0	0	0	0	1
Tb927.9.11740	cyclophilin type peptidyl-prolyl cis-trans isomerase, putative (PPIase)	Chaperone	552	243	131	138	90	32.1	28.7	27.1	31.1	0.845	1.08	0	0	0	0	0	0
Tb927.1.3890	hypothetical protein	ZUnknown	486	240	115	123	79	31.7	25.2	24.1	27.3	0.762	1.08	0	0	0	0	0	0
Tb927.8.6110	3-hydroxy-3-methylglutaryl-CoA synthase, putative (HMGS)	Mito.pathway	1500	3698	2369	2945	1624	487.8	519.8	577.8	560.4	1.184	1.078	0	0	0	0	1	0
Tb927.3.2470	PUF8	rRNA.tRNA.process	1815	470	283	340	194	62	62.1	66.7	66.9	1.076	1.078	0	0	0	0	0	0
Tb927.8.3960	hypothetical protein, conserved	ZUnknown	1230	313	159	225	109	41.3	34.9	44.1	37.6	1.069	1.078	0	0	0	0	0	0
Tb927.10.12640	chaperone protein DNAj, putative	Chaperone	1893	803	477	567	327	105.9	104.7	111.2	112.8	1.05	1.078	0	0	0	0	0	0
Tb927.10.3900	protein kinase, putative	Protein.kinase	2223	1022	594	706	407	134.8	130.3	138.5	140.4	1.027	1.078	0	0	0	0	0	0
Tb927.6.3990	hypothetical protein, conserved	ZUnknown	2136	995	569	665	390	131.3	124.9	130.5	134.6	0.994	1.078	0	0	0	0	0	0
Tb927.10.6990	hypothetical protein, conserved	ZUnknown	447	298	162	187	111	39.3	35.5	36.7	38.3	0.933	1.078	0	0	0	0	0	0
Tb927.11.5750	hypothetical protein, conserved	Cytoskeleton	2757	1144	610	690	418	150.9	133.9	135.4	144.2	0.897	1.078	0	0	0	0	0	0
Tb927.1.1540	Tubulin/FtsZ family, putative	Cytoskeleton	1956	590	302	344	207	77.8	66.3	67.5	71.4	0.867	1.078	0	0	0	0	0	0
Tb927.5.1320	hypothetical protein, conserved	ZUnknown	2964	951	512	549	351	125.5	112.3	107.7	121.1	0.859	1.078	0	0	0	0	0	0
Tb927.9.10350	Snf7, putative	ZUnknown	624	517	267	257	183	68.2	58.6	50.4	63.2	0.739	1.078	0	0	0	0	0	0
Tb927.3.3920	AUK2 serine/threonine-protein kinase	Protein.kinase	1143	489	292	401	200	64.5	64.1	78.7	69	1.22	1.077	0	0	0	0	0	0
Tb927.10.2200	hypothetical protein, conserved	ZUnknown	1017	393	203	270	139	51.8	44.5	53	48	1.022	1.077	0	0	0	0	0	0
Tb927.8.590	carnitine O-palmitoyltransferase, putative	Lipids	2037	630	349	373	239	83.1	76.6	73.2	82.5	0.881	1.077	0	0	0	0	0	0
Tb927.11.2840	magnesium-dependent phosphatase-1/HAD phosphatase, family IIIC, putative	ZUnknown	585	271	149	138	102	35.8	32.7	27.1	35.2	0.757	1.077	0	0	0	0	0	0
Tb927.9.3180	hypothetical protein	ZUnknown	276	41	38	30	26	5.4	8.3	5.9	9	1.088	1.076	0	0	0	0	0	0
Tb927.3.2810	hypothetical protein, conserved	ZUnknown	5028	1258	722	911	494	166	158.4	178.7	170.5	1.077	1.076	0	0	0	0	0	0
Tb927.10.7460	hypothetical protein	ZUnknown	429	105	57	65	39	13.9	12.5	12.8	13.5	0.921	1.076	0	0	0	0	0	1
Tb927.8.5100	hypothetical protein, conserved	Mito.pathway	8643	3611	2227	2663	1522	476.4	488.7	522.5	525.2	1.097	1.075	0	0	0	0	0	0
Tb927.4.2430	Endonuclease/Exonuclease/phosphatase family, putative	ZUnknown	1965	583	297	424	203	76.9	65.2	83.2	70.1	1.082	1.075	0	0	0	0	0	0
Tb927.8.8130	hypothetical protein, conserved	ZUnknown	2151	1032	616	703	421	136.1	135.2	137.9	145.3	1.013	1.075	0	0	0	0	0	0
Tb927.11.16560	CMP-sialic acid transporter, putative	Glycans	1326	651	389	362	266	85.9	85.4	71	91.8	0.827	1.075	0	0	0	0	0	0
Tb927.11.6860	hypothetical protein	ZUnknown	549	423	224	222	153	55.8	49.2	43.6	52.8	0.781	1.074	0	0	0	0	0	0
Tb927.8.4260	protein kinase, putative	Protein.kinase	2820	695	406	502	277	91.7	89.1	98.5	95.6	1.074	1.073	0	0	0	0	0	0
Tb927.9.3970	alpha/beta-hydrolase-like protein	Enzyme	615	460	283	312	193	60.7	62.1	61.2	66.6	1.009	1.073	0	0	0	0	0	0
Tb927.11.16290	AUT2/APG4/ATG4 cysteine peptidase, putative (ATG4.1)	Lysosome	1047	278	170	164	116	36.7	37.3	32.2	40	0.877	1.073	0	0	0	0	0	0
Tb927.5.2410	kinesin	Cytoskeleton	4020	3034	1785	2273	1217	400.2	391.7	446	420	1.114	1.072	0	0	0	0	0	1
Tb927.4.2810	hypothetical protein	ZUnknown	798	347	223	256	152	45.8	48.9	50.2	52.5	1.097	1.072	0	0	0	0	0	0
Tb927.7.3040	hypothetical protein, conserved	ZUnknown	1908	1101	663	805	452	145.2	145.5	157.9	156	1.087	1.072	0	0	0	0	0	0
Tb927.11.1590	hypothetical protein, conserved	ZUnknown	702	201	110	136	75	26.5	24.1	26.7	25.9	1.006	1.072	0	0	0	0	0	0
Tb927.8.990	RBP33	RNA.binding	957	1617	921	1076	628	213.3	202.1	211.1	216.7	0.99	1.072	0	0	0	0	0	0
Tb927.11.4030	hypothetical protein, conserved, no clear yeast or human matches	ZUnknown	5022	3137	1774	2069	1209	413.8	389.3	405.9	417.2	0.981	1.072	0	0	0	0	0	0
Tb927.11.860	leucine-rich repeat protein (LRRP)	LRRP	2847	920	549	626	374	121.4	120.5	122.8	129.1	1.012	1.071	0	0	0	0	0	0
Tb927.1.2200	ZC3H4	RNA.binding	258	153	91	88	62	20.2	20	17.3	21.4	0.855	1.071	0	0	0	0	0	1
Tb927.3.5140	exonuclease, putative	ZUnknown	2289	686	419	542	285	90.5	91.9	106.3	98.3	1.175	1.07	0	0	0	0	0	0
Tb927.10.6150	neurobeachin/beige protein, putative	Lysosome	9726	5022	2917	3682	1985	662.5	640.1	722.4	685	1.09	1.07	0	0	0	0	0	0
Tb927.9.5460	eIF4G2	Translation	2997	1603	923	1152	628	211.5	202.5	226	216.7	1.069	1.07	0	0	0	0	0	0
Tb927.8.3700	hypothetical protein, conserved	ZUnknown	4461	1615	949	1154	645	213.1	208.2	226.4	222.6	1.063	1.069	0	0	0	0	0	0
Tb927.10.3530	hypothetical protein, conserved	ZUnknown	1149	281	156	198	106	37.1	34.2	38.8	36.6	1.048	1.069	0	0	0	0	0	0
Tb927.10.13330	paraflagellar rod protein PFC20	Cytoskeleton	4047	1732	953	1205	648	228.5	209.1	236.4	223.6	1.035	1.069	0	0	0	0	0	0
Tb927.8.6420	beta-ketoacyl-ACP reductase 2	Enzyme	1497	663	359	454	244	87.5	78.8	89.1	84.2	1.018	1.069	0	0	0	0	0	0
Tb927.5.3910	small nuclear RNA-activating protein (SNAP2)	RNA.processing	1119	292	150	192	102	38.5	32.9	37.7	35.2	0.978	1.069	0	0	0	0	0	1
Tb927.5.3930	major facilitator superfamily, putative	ZUnknown	1368	390	228	239	155	51.4	50	46.9	53.5	0.911	1.069	0	0	0	0	0	0
Tb927.5.2600	methyltransferase domain containing protein, putative	ZUnknown	2793	740	424	486	288	97.6	93	95.4	99.4	0.977	1.068	0	0	0	0	0	1
Tb927.11.13530	hypothetical protein, conserved	ZUnknown	666	282	134	181	91	37.2	29.4	35.5	31.4	0.955	1.068	0	0	0	0	0	0
Tb927.2.2380	glycosyltransferase (GlcNAc), putative	Glycans	2625	792	479	608	325	104.5	105.1	119.3	112.2	1.142	1.067	0	0	0	0	0	0
Tb927.6.4420	tRNA (Guanine-1)-methyltransferase, putative	ZUnknown	1059	658	361	463	245	86.8	79.2	90.8	84.5	1.046	1.067	0	0	0	0	0	0
Tb927.10.12950	BBP110	Cytoskeleton	2880	1272	772	884	524	167.8	169.4	173.4	180.8	1.034	1.067	0	0	0	0	0	0
Tb927.3.1300	hypothetical protein, conserved, no domains, no yeast or human match	ZUnknown	1233	601	361	403	245	79.3	79.2	79.1	84.5	0.997	1.067	0	0	0	0	0	0
Tb927.8.1270	conserved protein	ZUnknown	1461	419	224	258	152	55.3	49.2	50.6	52.5	0.916	1.067	0	0	0	0	0	0
Tb927.9.5020	HMG-box domain containing protein, putative	ZUnknown	1158	327	174	186	118	43.1	38.2	36.5	40.7	0.846	1.067	0	0	0	0	0	0
Tb927.11.4430	ferric reductase, putative,ferric reductase transmembrane component, putative	Enzyme	2340	988	565	716	383	130.3	124	140.5	132.2	1.078	1.066	0	0	0	0	0	0
Tb927.10.5390	hypothetical protein, conserved	ZUnknown	4101	2112	1204	1495	816	278.6	264.2	293.3	281.6	1.053	1.066	0	0	0	0	0	0
Tb927.11.14920	hypothetical protein, tryp specific, linked to pentamidine action	ZUnknown	9813	5640	3344	3909	2267	744	733.8	766.9	782.3	1.031	1.066	0	0	0	0	0	0
Tb927.6.920	helicase, putative	DNA	2967	930	562	618	381	122.7	123.3	121.2	131.5	0.988	1.066	0	0	0	0	0	0
Tb927.10.980	RNA polymerase III transcription factor (TF)IIIC subunit, putative	ZUnknown	1944	707	397	413	269	93.3	87.1	81	92.8	0.869	1.066	0	0	0	0	0	0
Tb927.11.3800	hypothetical protein, conserved	ZUnknown	729	247	127	130	86	32.6	27.9	25.5	29.7	0.783	1.065	0	0	0	0	0	1
Tb927.3.4960	Trypanosome-specific kinesin family 2	Cytoskeleton	4785	1975	1224	1406	828	260.5	268.6	275.9	285.7	1.059	1.064	0	0	0	0	0	0
Tb927.11.7211	SNF2 DNA repair protein, putative	DNA	2859	1088	560	732	379	143.5	122.9	143.6	130.8	1.001	1.064	0	0	0	0	0	0
Tb927.2.2970	mitochondrial carrier protein, MCP13	Mito.transport	939	284	179	215	121	37.5	39.3	42.2	41.8	1.126	1.063	0	0	0	0	0	0
Tb927.6.620	hypothetical protein, conserved	ZUnknown	8187	4934	2966	3638	2004	650.9	650.8	713.8	691.6	1.097	1.063	0	0	0	0	0	0
Tb927.5.2330	hypothetical protein, conserved, armadillo repeat, weak PI3/4 kinase domain	ZUnknown	13254	7316	4290	5230	2901	965.1	941.4	1026.1	1001.1	1.063	1.063	0	0	0	0	0	1
Tb927.9.11690	hypothetical protein, conserved	ZUnknown	1983	449	293	318	198	59.2	64.3	62.4	68.3	1.053	1.063	0	0	0	0	0	0
Tb927.5.1280	alanine racemase, putative	Amino.acids	774	529	287	372	194	69.8	63	73	66.9	1.046	1.063	0	0	0	0	0	0
Tb927.6.4100	hypothetical protein, conserved, resemblance to myosin	ZUnknown	2394	1287	722	799	488	169.8	158.4	156.8	168.4	0.923	1.063	0	0	0	0	0	0
Tb927.8.5620	ubiquitin carboxyl-terminal hydrolase, putative	Ubiquitin.proteasome	4260	1751	1035	1164	699	231	227.1	228.4	241.2	0.989	1.062	0	0	0	0	0	0
Tb927.10.10180	Miro-like protein, putative	ZUnknown	903	257	120	151	81	33.9	26.3	29.6	28	0.874	1.062	0	0	0	0	0	0
Tb927.8.1030	chaperone protein DNAj, putative	Chaperone	882	405	243	379	164	53.4	53.3	74.4	56.6	1.392	1.061	0	0	0	0	0	0
Tb927.9.4300	PRP3, putative (TbPRP3)	RNA.processing	1683	814	473	651	319	107.4	103.8	127.7	110.1	1.189	1.061	0	0	0	0	0	0
Tb927.11.2680	ATP synthase regulation protein NCA2, putative	ZUnknown	2097	345	172	230	116	45.5	37.7	45.1	40	0.991	1.061	0	0	0	0	0	0
Tb927.10.10210	procyclin-associated gene 4 (PAG4) protein (PAG4)	PAG	1122	83	43	46	29	10.9	9.4	9	10	0.824	1.061	0	0	0	0	1	0
Tb927.11.15120	hypothetical protein, conserved	ZUnknown	2172	1432	847	1048	571	188.9	185.9	205.6	197	1.088	1.06	0	0	0	0	0	0
Tb927.9.7830	mitochondrial tRNA import complex, putative	Mito.biogenesis	597	407	261	293	176	53.7	57.3	57.5	60.7	1.071	1.06	0	0	0	0	1	0
Tb927.8.7760	hypothetical protein, conserved, collagen-binding domain, quite serine-rich	ZUnknown	2700	1350	751	931	506	178.1	164.8	182.7	174.6	1.026	1.06	0	0	0	1	0	1
Tb927.9.13360	ubiquitin-protein ligase, putative (upl3)	Ubiquitin.proteasome	5739	4827	2792	3205	1882	636.8	612.6	628.8	649.4	0.987	1.06	0	0	0	0	0	1
Tb927.11.14710	rRNA processing, putative	ZUnknown	609	159	89	84	60	21	19.5	16.5	20.7	0.786	1.06	0	0	0	0	0	0
Tb927.6.3140	Ubiquitin-like protein	Ubiquitin.proteasome	288	147	95	124	64	19.4	20.8	24.3	22.1	1.255	1.059	0	0	0	0	1	0
Tb927.10.460	NRKC NIMA-related protein kinase	Protein.kinase	2295	909	582	708	392	119.9	127.7	138.9	135.3	1.158	1.059	0	0	0	0	0	0
Tb927.10.13260	hypothetical protein, conserved	ZUnknown	3474	1270	765	909	515	167.5	167.9	178.3	177.7	1.064	1.059	0	0	0	0	0	0
Tb927.2.2650	hypothetical protein, conserved	ZUnknown	10290	5153	3232	3675	2177	679.8	709.2	721	751.2	1.061	1.059	0	0	0	0	0	0
Tb927.11.6120	ABC transporter, putative	Transporter	5217	3271	1880	2212	1266	431.5	412.5	434	436.9	1.006	1.059	0	0	0	0	0	1
Tb927.11.6570	transporter, putative. 14 TM domains, SSF103473 general substrate transporter family	Transporter	1830	2356	1351	1594	910	310.8	296.5	312.7	314	1.006	1.059	0	0	0	0	0	0
Tb927.7.4470	translocon-associated protein gamma 4 transmembrane domains	Vesicular.transport	582	1054	646	690	435	139	141.8	135.4	150.1	0.974	1.059	0	0	0	0	0	0
Tb927.11.430	hypothetical protein, conserved	ZUnknown	612	294	153	183	103	38.8	33.6	35.9	35.5	0.926	1.059	0	0	0	0	0	1
Tb927.11.1400	hypothetical protein, conserved	Mito.pathway	2538	1015	551	621	371	133.9	120.9	121.8	128	0.91	1.059	0	0	0	0	0	0
Tb927.2.2430	CK2A2 casein kinase II	Protein.kinase	1119	440	275	345	185	58	60.3	67.7	63.8	1.166	1.058	0	0	0	0	0	0
Tb927.1.4450	Ion channel/Calcium-activated BK potassium channel alpha subunit, putative	ZUnknown	3504	936	568	675	382	123.5	124.6	132.4	131.8	1.073	1.058	0	0	0	0	0	0
Tb927.11.16470	hypothetical protein, conserved, no domains, K-specific	ZUnknown	2352	1223	718	837	483	161.3	157.6	164.2	166.7	1.018	1.058	0	0	0	0	0	0
Tb927.10.5240	cAMP binding protein, putative	ZUnknown	5109	3260	1975	2266	1327	430.1	433.4	444.6	457.9	1.034	1.057	0	0	0	0	0	0
Tb927.9.9600	DNA replication licensing factor MCM9	DNA	2322	1124	653	689	439	148.3	143.3	135.2	151.5	0.912	1.057	0	0	0	0	0	0
Tb927.2.2830	hypothetical protein, conserved	ZUnknown	927	244	140	190	94	32.2	30.7	37.3	32.4	1.158	1.056	0	0	0	0	0	0
Tb927.4.2500	eIF2K2 eukaryotic translation initiation factor 2-alpha kinase	Protein.kinase	3027	2148	1227	1554	824	283.4	269.2	304.9	284.4	1.076	1.056	0	0	0	0	0	0
Tb927.3.4060	asparagine synthase, putative	ZUnknown	2571	614	359	428	241	81	78.8	84	83.2	1.037	1.056	0	0	0	0	0	0
Tb927.7.4340	Protein of unknown function (DUF1253), putative	ZUnknown	2568	1019	587	695	394	134.4	128.8	136.4	136	1.014	1.056	0	0	0	0	0	0
Tb927.3.3160	poly(A) polymerase,polynucleotide adenylyltransferase (PAP). Cis-spliced.	RNA.processing	1204	479	274	295	184	63.2	60.1	57.9	63.5	0.916	1.056	0	0	0	0	0	0
Tb927.11.3780	subtilisin peptidase	Protease	4464	1683	929	1255	623	222	203.9	246.2	215	1.109	1.055	0	0	0	0	0	0
Tb927.5.530	hypothetical protein, conserved	Mito.pathway	1986	773	477	563	320	102	104.7	110.5	110.4	1.083	1.055	0	0	0	0	0	0
Tb927.2.3990	GRIP-related Arf-binding domain containing protein, putative	ZUnknown	3177	1165	598	763	401	153.7	131.2	149.7	138.4	0.974	1.055	0	0	0	0	0	0
Tb927.11.6410	hypothetical protein, conserved	ZUnknown	4365	1840	1084	1174	727	242.7	237.9	230.3	250.9	0.949	1.055	0	0	0	0	0	0
Tb927.11.460	predicted WD40 repeat protein	ZUnknown	2847	703	377	431	253	92.7	82.7	84.6	87.3	0.912	1.055	0	0	0	0	0	0
Tb927.10.3990	DHH1	RNA.degradation	1221	5408	3393	4012	2275	713.4	744.5	787.1	785.1	1.103	1.054	0	0	0	0	0	0
Tb927.2.2860	hypothetical protein, conserved	ZUnknown	1107	561	352	411	236	74	77.2	80.6	81.4	1.09	1.054	0	0	0	0	0	0
Tb927.6.3240	hypothetical protein, conserved	ZUnknown	816	890	525	622	352	117.4	115.2	122	121.5	1.039	1.054	0	0	0	0	0	0
Tb927.9.13150	TFIIF-stimulated CTD phosphatase, putative	Protein.phosphatase	852	347	194	227	130	45.8	42.6	44.5	44.9	0.973	1.054	0	0	0	0	1	0
Tb927.4.1350	glyoxalase II (glx2-2)	Redox	1434	488	264	318	177	64.4	57.9	62.4	61.1	0.969	1.054	0	0	0	0	0	0
Tb927.6.3560	hypothetical protein, conserved	ZUnknown	4449	1453	828	945	555	191.7	181.7	185.4	191.5	0.967	1.054	0	0	0	0	0	0
Tb927.10.10100	hypothetical protein, conserved	ZUnknown	2469	773	491	497	329	102	107.7	97.5	113.5	0.956	1.054	0	0	0	0	0	0
Tb927.7.2960	POMP33	Mito.membrane	1371	442	270	280	181	58.3	59.2	54.9	62.5	0.942	1.054	0	0	0	0	0	0
Tb927.1.1700	AATF protein, putative	ZUnknown	1482	416	200	223	134	54.9	43.9	43.8	46.2	0.797	1.054	0	0	0	0	0	0
Tb927.10.6280	N-terminal glutamine amidase, putative	ZUnknown	657	197	97	95	65	26	21.3	18.6	22.4	0.717	1.054	0	0	0	0	0	0
Tb927.10.4300	Trk system potassium uptake protein (HKT1)	Ions	1800	466	254	338	170	61.5	55.7	66.3	58.7	1.079	1.053	0	0	0	0	0	0
Tb927.6.830	hypothetical protein, conserved	ZUnknown	591	226	109	136	73	29.8	23.9	26.7	25.2	0.895	1.053	0	0	0	0	0	0
Tb927.8.6070	basal body component,ML protein (TBBC)	Cytoskeleton	4239	1613	1000	1149	669	212.8	219.4	225.4	230.9	1.059	1.052	0	0	0	0	0	0
Tb927.4.2400	hypothetical protein, conserved	Cytoskeleton	4287	1389	755	879	505	183.2	165.7	172.5	174.3	0.941	1.052	0	0	0	0	0	0
Tb927.5.2300	formin, putative	ZUnknown	2832	1181	720	849	481	155.8	158	166.6	166	1.069	1.051	0	0	0	0	0	1
Tb927.10.5960	engulfment and cell motility domain 2, putative	Cytoskeleton	1380	745	449	532	300	98.3	98.5	104.4	103.5	1.062	1.051	0	0	0	0	0	1
Tb927.10.11710	hypothetical protein	ZUnknown	567	335	205	208	137	44.2	45	40.8	47.3	0.923	1.051	0	0	0	0	0	0
Tb927.11.15460	ATP-dependent DEAD/H RNA helicase, putative, no clear yeast homologue	RNA.helicase	2178	791	437	484	292	104.3	95.9	95	100.8	0.91	1.051	0	0	0	0	0	0
Tb927.5.3430	SUMO-activating enzyme e1 UBA2	Ubiquitin.proteasome	2391	712	401	425	268	93.9	88	83.4	92.5	0.888	1.051	0	0	0	0	0	0
Tb927.7.2110	KKT11 Kinetochore protein	Cell.cycle	756	418	217	207	145	55.1	47.6	40.6	50	0.737	1.051	0	0	0	0	0	0
Tb927.10.6790	hypothetical protein, conserved, spindle pole body domain	Cytoskeleton	5184	1791	1023	1199	683	236.3	224.5	235.2	235.7	0.996	1.05	0	0	0	0	0	0
Tb927.6.1180	hypothetical protein, conserved	ZUnknown	3816	1501	857	977	572	198	188.1	191.7	197.4	0.968	1.05	0	0	0	0	0	0
Tb927.6.4190	hypothetical protein, conserved	ZUnknown	1656	481	271	278	181	63.5	59.5	54.5	62.5	0.86	1.05	0	0	0	0	1	0
Tb927.10.3890	phosphatidylinositol-4-phosphate 5-kinase, putative	Signalling	2520	974	558	722	372	128.5	122.4	141.7	128.4	1.102	1.048	0	0	0	0	0	0
Tb927.11.11280	hypothetical protein, conserved	ZUnknown	3123	1681	918	1195	612	221.8	201.4	234.5	211.2	1.057	1.048	0	0	0	0	0	0
Tb927.11.17900	Trypanosomal VSG domain containing protein, putative	ZUnknown	327	17	6	12	4	2.2	1.3	2.4	1.4	1.05	1.048	0	0	0	0	0	0
Tb927.1.4710	hypothetical protein, conserved	ZUnknown	537	155	87	109	58	20.4	19.1	21.4	20	1.046	1.048	0	0	0	0	0	1
Tb927.10.1610	hypothetical protein, conserved	ZUnknown	444	391	213	274	142	51.6	46.7	53.8	49	1.042	1.048	0	0	0	0	0	0
Tb927.8.6500	cell division cycle protein, putative	Cell.cycle	1620	1317	722	883	481	173.7	158.4	173.2	166	0.997	1.048	0	0	0	0	0	0
Tb927.2.1380	leucine-rich repeat protein (LRRP)	LRRP	2511	21	15	14	10	2.8	3.3	2.7	3.5	0.991	1.048	0	0	0	0	0	1
Tb927.11.15170	ribosome biogenesis protein TSR3, putative (tsr3)	rRNA.tRNA.process	795	269	171	178	114	35.5	37.5	34.9	39.3	0.984	1.048	0	0	0	0	0	0
Tb927.1.4800	hypothetical protein, conserved	ZUnknown	1404	383	222	249	148	50.5	48.7	48.9	51.1	0.967	1.048	0	0	0	0	0	0
Tb927.1.5250	hypothetical protein	ZUnknown	177	16	6	9	4	2.1	1.3	1.8	1.4	0.837	1.048	0	0	0	0	0	0
Tb927.6.4540	HMG-CoA reductase	Prenylation	1305	426	213	228	142	56.2	46.7	44.7	49	0.796	1.048	0	0	0	0	0	0
Tb927.9.6890	hypothetical protein, conserved	ZUnknown	204	81	54	43	36	10.7	11.8	8.4	12.4	0.79	1.048	0	0	0	0	0	0
Tb927.11.3760	hypothetical protein	ZUnknown	723	1569	1024	1196	682	207	224.7	234.7	235.3	1.134	1.047	0	0	0	0	0	1
Tb927.10.9130	pre-mRNA splicing factor ATP-dependent RNA helicase, putative	RNA.processing	2070	490	287	340	191	64.6	63	66.7	65.9	1.032	1.047	0	0	0	0	0	0
Tb927.11.8980	EFG2 elongation factor G2-like protein	Translation	2454	672	383	466	255	88.7	84	91.4	88	1.031	1.047	0	0	0	0	0	0
Tb927.11.5410	hypothetical protein, conserved	ZUnknown	1953	522	329	360	219	68.9	72.2	70.6	75.6	1.026	1.047	0	0	0	0	0	0
Tb927.11.5260	SNF2 DNA repair protein, putative,SNF2 family protein	DNA	2907	714	427	496	284	94.2	93.7	97.3	98	1.033	1.046	0	0	0	0	0	0
Tb927.3.1310	hypothetical protein, conserved	ZUnknown	3762	1771	1098	1215	730	233.6	240.9	238.4	251.9	1.02	1.046	0	0	0	0	0	0
Tb927.11.990	autophagy protein APG9, putative	ZUnknown	1965	426	242	282	161	56.2	53.1	55.3	55.6	0.985	1.046	0	0	0	0	0	0
Tb927.8.6840	mismatch repair protein MLH1	DNA	2664	791	498	637	331	104.3	109.3	125	114.2	1.198	1.045	0	0	0	0	0	0
Tb927.9.7260	phytanoyl-CoA dioxygenase (PhyH), putative	ZUnknown	1101	431	274	345	182	56.9	60.1	67.7	62.8	1.19	1.045	0	0	0	0	0	0
Tb927.10.14460	leucine-rich repeat protein (LRRP)	LRRP	3039	1313	796	912	529	173.2	174.7	178.9	182.5	1.033	1.045	0	0	0	0	0	0
Tb927.11.10710	hypothetical protein, conserved	ZUnknown	3549	1226	653	822	434	161.7	143.3	161.3	149.8	0.997	1.045	0	0	0	0	0	0
Tb927.7.7070	MYND finger, putative	ZUnknown	1332	775	441	511	293	102.2	96.8	100.3	101.1	0.981	1.045	0	0	0	0	0	0
Tb927.10.2480	hypothetical protein, conserved	ZUnknown	2859	961	507	573	337	126.8	111.3	112.4	116.3	0.887	1.045	0	0	0	0	0	0
Tb927.4.3820	hypothetical protein, conserved	ZUnknown	1281	347	173	178	115	45.8	38	34.9	39.7	0.763	1.045	0	0	0	0	0	0
Tb927.10.12140	hypothetical protein, conserved	ZUnknown	2376	643	331	329	220	84.8	72.6	64.5	75.9	0.761	1.045	0	0	0	0	0	0
Tb927.3.1320	hypothetical protein, conserved	ZUnknown	3444	1758	1088	1206	722	231.9	238.7	236.6	249.2	1.02	1.044	0	0	0	0	0	0
Tb927.3.2720	hypothetical protein	ZUnknown	942	210	128	127	85	27.7	28.1	24.9	29.3	0.899	1.044	0	0	0	0	0	0
Tb927.11.14800	hypothetical protein, conserved, no domains, no yeast or human match	ZUnknown	1422	416	247	240	164	54.9	54.2	47.1	56.6	0.858	1.044	0	0	0	0	0	0
Tb927.11.4690	mitochondrial DNA polymerase I protein B (POLIB)	Mito.DNA	4215	1495	921	1085	611	197.2	202.1	212.9	210.8	1.079	1.043	0	0	0	0	0	0
Tb927.6.2940	phosphopantothenoylcysteine decarboxylase, putative (PPCDC)	Enzyme	756	289	211	202	140	38.1	46.3	39.6	48.3	1.04	1.043	0	0	0	0	0	0
Tb927.8.6260	hypothetical protein, conserved	ZUnknown	2844	960	546	600	362	126.6	119.8	117.7	124.9	0.93	1.043	0	0	0	0	0	0
Tb927.8.2970	hypothetical protein, conserved	ZUnknown	915	919	536	709	355	121.2	117.6	139.1	122.5	1.147	1.042	0	0	0	0	0	0
Tb927.8.4670	hypothetical protein, conserved	ZUnknown	1746	554	338	404	224	73.1	74.2	79.3	77.3	1.085	1.042	0	0	0	0	0	0
Tb927.8.6210	PI3 kinase Class (III)	Signalling	2850	1265	768	904	509	166.9	168.5	177.4	175.6	1.063	1.042	0	0	0	0	0	0
Tb927.1.830	hypothetical protein, conserved	ZUnknown	2847	796	468	538	310	105	102.7	105.6	107	1.005	1.042	0	0	0	0	0	0
Tb927.5.3280	BBP135	Cytoskeleton	3567	1642	1055	1105	699	216.6	231.5	216.8	241.2	1.001	1.042	0	0	0	0	0	0
Tb927.5.3150	protein kinase , putative	Protein.kinase	4929	2077	1124	1245	745	274	246.6	244.3	257.1	0.891	1.042	0	0	0	0	0	0
Tb927.10.8680	hypothetical protein, conserved	ZUnknown	1341	329	201	244	133	43.4	44.1	47.9	45.9	1.103	1.041	0	0	0	0	0	0
Tb927.6.4700	hypothetical protein, conserved	ZUnknown	972	415	219	275	145	54.7	48.1	54	50	0.986	1.041	0	0	0	0	0	0
Tb927.11.5570	DNA replication licensing factor MCM5	DNA	2313	472	281	302	186	62.3	61.7	59.3	64.2	0.952	1.041	0	0	0	0	0	0
Tb927.11.14990	hypothetical protein, conserved	ZUnknown	1809	552	354	503	234	72.8	77.7	98.7	80.7	1.355	1.04	0	0	0	0	0	0
Tb927.10.8420	TOR1 protein kinase	Protein.kinase	7299	3854	2327	2799	1539	508.4	510.6	549.2	531.1	1.08	1.04	0	0	0	0	0	0
Tb927.7.1060	hypothetical protein, conserved, FY-rich domain IPR003889	ZUnknown	1485	898	561	639	371	118.5	123.1	125.4	128	1.058	1.04	0	0	0	0	0	0
Tb927.11.11920	molybdenum cofactor biosynthesis protein, putative	Enzyme	2328	674	390	438	258	88.9	85.6	85.9	89	0.966	1.04	0	0	0	0	0	0
Tb927.9.3460	ZC3H27	RNA.binding	2391	638	369	406	244	84.2	81	79.7	84.2	0.946	1.04	0	0	0	0	0	0
Tb927.1.1610	hypothetical protein, conserved	Mito.pathway	813	246	127	155	84	32.5	27.9	30.4	29	0.937	1.04	0	0	0	0	0	0
Tb927.8.900	splicing factor TSR1 (TSR1)	RNA.processing	987	1240	749	1121	495	163.6	164.4	219.9	170.8	1.345	1.039	0	0	0	0	0	0
Tb927.9.6470	hypothetical protein, conserved	ZUnknown	705	371	224	233	148	48.9	49.2	45.7	51.1	0.934	1.039	0	0	0	0	0	0
Tb927.5.4160	hypothetical protein, conserved	ZUnknown	1149	309	162	192	107	40.8	35.5	37.7	36.9	0.924	1.039	0	0	0	0	0	0
Tb927.11.380	B9 domain-containing protein 2 (b9d2)	ZUnknown	555	172	97	130	64	22.7	21.3	25.5	22.1	1.124	1.038	0	0	0	0	0	0
Tb927.10.14430	hypothetical protein, conserved	ZUnknown	2763	1684	995	1152	657	222.2	218.3	226	226.7	1.017	1.038	0	0	0	0	0	0
Tb927.8.6630	hypothetical protein	ZUnknown	555	655	421	444	278	86.4	92.4	87.1	95.9	1.008	1.038	0	0	0	0	0	0
Tb927.3.5670	hypothetical protein	ZUnknown	672	108	50	69	33	14.2	11	13.5	11.4	0.95	1.038	0	0	0	0	0	1
Tb927.10.5110	KREPA4	Mito.RNA	657	304	185	267	122	40.1	40.6	52.4	42.1	1.306	1.037	0	0	0	0	0	0
Tb927.7.2390	hypothetical protein, conserved	Mito.pathway	2856	1127	719	792	474	148.7	157.8	155.4	163.6	1.045	1.037	0	0	0	0	0	0
Tb927.1.4830	Phospholipase A1	Lipids	903	335	226	233	149	44.2	49.6	45.7	51.4	1.034	1.037	0	0	0	0	0	0
Tb927.8.540	N-terminal region of Chorein, a TM vesicle-mediated sorter, putative	ZUnknown	7332	2062	1231	1425	812	272	270.1	279.6	280.2	1.028	1.037	0	0	0	0	0	0
Tb927.5.4520	hypothetical protein, conserved, spectrin repeat, prefoldin domains, P-loop NTP hydrolase, colicin2	ZUnknown	2781	1200	737	813	486	158.3	161.7	159.5	167.7	1.008	1.037	0	0	0	0	0	0
Tb927.3.4620	AAA domain containing protein, putative	ZUnknown	4245	1537	839	988	553	202.8	184.1	193.8	190.8	0.956	1.037	0	0	0	0	0	0
Tb927.4.3780	hypothetical protein, conserved	ZUnknown	408	178	94	113	62	23.5	20.6	22.2	21.4	0.944	1.037	0	0	0	0	0	0
Tb927.10.12620	Golvesin-2 vacuolar protein	Lysosome	3363	1349	778	837	513	178	170.7	164.2	177	0.923	1.037	0	0	0	0	0	0
Tb927.5.680	hypothetical protein, conserved	ZUnknown	1758	565	323	332	213	74.5	70.9	65.1	73.5	0.874	1.037	0	0	0	0	0	0
Tb927.9.6940	DNA topoisomerase type IB small subunit	DNA	822	499	308	292	203	65.8	67.6	57.3	70.1	0.87	1.037	0	0	0	0	0	0
Tb927.5.780	hypothetical protein, conserved	ZUnknown	1563	1137	619	653	408	150	135.8	128.1	140.8	0.854	1.037	0	0	0	0	0	0
Tb927.1.1750	conserved protein, unknown function	ZUnknown	1413	602	366	496	241	79.4	80.3	97.3	83.2	1.225	1.036	0	0	0	0	0	0
Tb927.8.7750	hypothetical protein, conserved	ZUnknown	3315	2110	1341	1646	883	278.4	294.3	322.9	304.7	1.16	1.036	0	0	0	0	0	1
Tb927.1.5080	ESAG9, putative	ESAG	780	298	170	229	112	39.3	37.3	44.9	38.6	1.143	1.036	0	0	0	0	0	1
Tb927.4.3420	WEE1 protein kinase	Cell.cycle	1812	630	384	444	253	83.1	84.3	87.1	87.3	1.048	1.036	0	0	0	0	0	0
Tb927.11.310	hypothetical protein, conserved	ZUnknown	2076	531	334	357	220	70	73.3	70	75.9	1	1.036	0	0	0	0	0	1
Tb927.10.2660	hypothetical protein, conserved	ZUnknown	567	367	217	243	143	48.4	47.6	47.7	49.3	0.985	1.036	0	0	0	0	0	0
Tb927.5.3590	Putative zinc finger motif, C2HC5-type/ASCH domain containing protein, putative	ZUnknown	1827	1052	607	645	400	138.8	133.2	126.5	138	0.912	1.036	0	0	0	0	0	0
Tb927.7.2350	hypothetical protein, conserved	ZUnknown	3060	1213	698	725	460	160	153.2	142.2	158.7	0.889	1.036	0	0	0	0	0	0
Tb927.10.12720	hypothetical protein, conserved, resemblance to myosin	ZUnknown	2709	997	536	587	353	131.5	117.6	115.2	121.8	0.876	1.036	0	0	0	0	0	0
Tb927.5.2340	hypothetical protein, conserved	ZUnknown	1638	437	252	251	166	57.6	55.3	49.2	57.3	0.854	1.036	0	0	0	0	0	1
Tb927.3.1580	hypothetical protein, conserved	ZUnknown	1641	529	246	262	162	69.8	54	51.4	55.9	0.737	1.036	0	0	0	0	0	0
Tb927.7.7300	ATP-dependent DEAD/H RNA helicase, putative, no clear yeast homologue	RNA.helicase	3051	908	562	622	370	119.8	123.3	122	127.7	1.019	1.035	0	0	0	0	0	0
Tb927.8.4880	DNA polymerase alpha catalytic subunit,DNA polymerase I	DNA	4023	1622	918	987	604	214	201.4	193.6	208.4	0.905	1.035	0	0	0	0	0	0
Tb927.11.3460	hypothetical protein, conserved	ZUnknown	897	396	196	237	129	52.2	43	46.5	44.5	0.89	1.035	0	0	0	0	0	0
Tb927.7.6450	tRNA-dihydrouridine synthase 3, putative	rRNA.tRNA.process	1587	610	339	359	223	80.5	74.4	70.4	77	0.875	1.035	0	0	0	0	0	0
Tb927.7.7170	CYC4, CYC2-like cyclin	Cell.cycle	2175	940	512	537	337	124	112.3	105.4	116.3	0.85	1.035	0	0	0	0	0	0
Tb927.11.2810	Protein of unknown function (DUF3773), putative	ZUnknown	801	419	254	293	167	55.3	55.7	57.5	57.6	1.04	1.034	0	0	0	0	0	0
Tb927.8.2330	hypothetical protein, conserved	ZUnknown	705	302	184	203	121	39.8	40.4	39.8	41.8	1	1.034	0	0	0	0	1	0
Tb927.3.4670	CRK10 cdc2- like protein kinase	Protein.kinase	1287	754	406	444	267	99.5	89.1	87.1	92.1	0.876	1.034	0	0	0	0	0	0
Tb927.2.2580	hypothetical protein, conserved	ZUnknown	3174	1607	900	1173	591	212	197.5	230.1	203.9	1.086	1.033	0	0	0	0	0	0
Tb927.6.3490	ZFP1	RNA.binding	309	929	527	636	346	122.6	115.6	124.8	119.4	1.018	1.033	0	0	0	0	1	0
Tb927.9.11930	DNA-repair protein XPC	DNA	2307	652	370	414	243	86	81.2	81.2	83.9	0.944	1.033	0	0	0	0	0	0
Tb927.9.6150	protein phosphatase 2A regulatory subunit, putative	Protein.phosphatase	2376	786	477	623	313	103.7	104.7	122.2	108	1.179	1.032	0	0	0	0	0	0
Tb927.3.2690	serine/threonine-protein kinase, putative,protein kinase, putative	Protein.kinase	3786	1285	713	934	468	169.5	156.5	183.2	161.5	1.081	1.032	0	0	0	0	0	0
Tb927.11.16830	IFT22 (was RABL5) (in UPF1-TAP)	Cytoskeleton	660	697	436	436	286	91.9	95.7	85.5	98.7	0.93	1.032	0	0	0	0	0	0
Tb927.6.1740	Sad1 / UNC-like C-terminal, putative	ZUnknown	1476	409	218	243	143	54	47.8	47.7	49.3	0.884	1.032	0	0	0	0	0	0
Tb927.11.10270	golgi SNARE protein-like,GOLGI SNAP receptor complex member, putative	Vesicular.transport	798	338	186	197	122	44.6	40.8	38.7	42.1	0.867	1.032	0	0	0	0	0	0
Tb927.10.8360	PARN-2	RNA.degradation	1530	529	256	286	168	69.8	56.2	56.1	58	0.804	1.032	0	0	0	0	0	0
Tb927.10.4100	hypothetical protein, conserved	ZUnknown	2076	535	334	427	219	70.6	73.3	83.8	75.6	1.187	1.031	0	0	0	0	0	0
Tb927.11.7160	CRK8 cdc2- like protein kinase	Protein.kinase	1197	414	270	305	177	54.6	59.2	59.8	61.1	1.096	1.031	0	0	0	0	0	0
Tb927.11.8910	NADH dehydrogenase subunit NB6M, putative	Mito.e.transport	522	374	209	263	137	49.3	45.9	51.6	47.3	1.046	1.031	0	0	0	0	1	0
Tb927.11.6640	cytochrome b5, putative (CYB5)	Mito.e.transport	402	121	90	85	59	16	19.7	16.7	20.4	1.045	1.031	0	0	0	0	1	0
Tb927.10.8800	hypothetical protein, conserved	ZUnknown	1761	1090	653	751	428	143.8	143.3	147.3	147.7	1.025	1.031	0	0	0	0	0	0
Tb927.8.4840	Trypanosome-specific kinesin family 1	Cytoskeleton	3045	1130	703	741	461	149.1	154.3	145.4	159.1	0.975	1.031	0	0	0	0	0	1
Tb927.7.4310	pyridine nucleotide-disulphide oxidoreductase, putative	ZUnknown	1434	338	183	213	120	44.6	40.2	41.8	41.4	0.937	1.031	0	0	0	0	0	0
Tb927.4.2630	ATP-dependent DEAD/H RNA helicase, putative Dbp10, ribosome biogenesis?	rRNA.tRNA.process	2532	623	340	356	223	82.2	74.6	69.8	77	0.85	1.031	0	0	0	0	0	0
Tb927.4.310	hypothetical protein, conserved, C-terminal HECT E3 ligase domain (Neddylation)	Ubiquitin.proteasome	19842	10146	6050	7216	3964	1338.5	1327.6	1415.8	1367.9	1.058	1.03	0	0	0	0	0	1
Tb927.10.2960	GTP-binding protein, putative,elongation factor, putative	Translation	2307	800	478	518	313	105.5	104.9	101.6	108	0.963	1.03	0	0	0	0	0	0
Tb927.6.650	hypothetical protein, conserved	ZUnknown	4506	2676	1569	1862	1027	353	344.3	365.3	354.4	1.035	1.029	0	0	0	0	0	0
Tb927.9.10340	Polyamine transporter 1 (TbPOT1)	Amino.acid.transport	1479	296	185	202	121	39	40.6	39.6	41.8	1.015	1.029	0	0	0	0	0	0
Tb927.9.7030	hypothetical protein, conserved	ZUnknown	4956	1341	781	904	511	176.9	171.4	177.4	176.3	1.003	1.029	0	0	0	0	0	0
Tb927.11.6840	Golgin	Vesicular.transport	1635	658	373	435	244	86.8	81.8	85.3	84.2	0.983	1.029	0	0	0	0	0	0
Tb927.11.7400	hypothetical protein, conserved	ZUnknown	3165	626	404	494	264	82.6	88.6	96.9	91.1	1.174	1.028	0	0	0	0	0	0
Tb927.11.2210	diacylglycerol acyltransferase, putative	Lipids	4575	2005	1198	1563	783	264.5	262.9	306.7	270.2	1.159	1.028	0	0	0	0	0	0
Tb927.3.1850	Protein kinase domain containing protein, putative	ZUnknown	1788	1079	618	735	404	142.3	135.6	144.2	139.4	1.013	1.028	0	0	0	0	0	0
Tb927.3.2560	hypothetical protein, conserved	ZUnknown	657	56	26	36	17	7.4	5.7	7.1	5.9	0.956	1.028	0	0	0	0	0	0
Tb927.3.2550	hypothetical protein, conserved	ZUnknown	657	55	26	35	17	7.3	5.7	6.9	5.9	0.946	1.028	0	0	0	0	0	0
Tb927.2.4000	hypothetical protein, conserved	ZUnknown	2679	752	401	473	262	99.2	88	92.8	90.4	0.935	1.028	0	0	0	0	0	0
Tb927.9.6580	hypothetical protein, conserved	ZUnknown	2169	521	286	319	187	68.7	62.8	62.6	64.5	0.911	1.028	0	0	0	0	0	0
Tb927.8.1100	protein kinase, putative	Protein.kinase	2658	1565	980	1168	640	206.5	215	229.2	220.9	1.11	1.027	0	0	0	0	0	0
Tb927.3.1860	ATP-grasp domain containing protein, putative	ZUnknown	2316	615	369	386	241	81.1	81	75.7	83.2	0.933	1.027	0	0	0	0	0	0
Tb927.5.1470	NADH-cytochrome b5 reductase, putative (B5R)	Mito.e.transport	885	622	372	338	243	82.1	81.6	66.3	83.9	0.808	1.027	0	0	0	0	0	0
Tb927.9.15040	DTW domain containing protein, putative	ZUnknown	843	257	147	129	96	33.9	32.3	25.3	33.1	0.747	1.027	0	0	0	0	0	0
Tb927.11.2880	KIN-A, kinesin, mitotic spindle	Cytoskeleton	2589	957	541	707	353	126.2	118.7	138.7	121.8	1.099	1.026	0	0	0	0	0	0
Tb927.11.1060	Vasohibin, putative	ZUnknown	1464	461	328	339	214	60.8	72	66.5	73.8	1.094	1.026	0	0	0	0	0	0
Tb927.9.15400	CAP334 ankyrin-repeat protein, clathrin-associated	Vesicular.transport	9147	3422	2116	2473	1381	451.4	464.3	485.2	476.6	1.075	1.026	0	0	0	0	0	0
Tb927.11.14680	ATR kinase (phosphatidylinositol 3-related kinase)	Signalling	8583	3877	2366	2501	1543	511.5	519.2	490.7	532.5	0.959	1.026	0	0	0	0	0	0
Tb927.5.4290	hypothetical protein, conserved	ZUnknown	1086	240	118	151	77	31.7	25.9	29.6	26.6	0.936	1.026	0	0	0	0	0	0
Tb927.7.5470	POMP36	Mito.membrane	2040	933	518	541	338	123.1	113.7	106.1	116.6	0.862	1.026	0	0	0	0	0	0
Tb927.11.12720	hypothetical protein, conserved	ZUnknown	1479	838	465	610	303	110.5	102	119.7	104.6	1.083	1.025	0	0	0	0	0	0
Tb927.8.3200	AVO3 (TOR signalling)	Signalling	4218	1784	1065	1268	694	235.3	233.7	248.8	239.5	1.057	1.025	0	0	0	0	0	0
Tb927.3.3840	Family of unknown function (DUF572), putative	ZUnknown	1053	408	267	267	174	53.8	58.6	52.4	60	0.973	1.025	0	0	0	0	0	0
Tb927.7.6740	ATPase family associated with various cellular activities (AAA), putative	ZUnknown	2982	750	454	485	296	98.9	99.6	95.2	102.1	0.962	1.025	0	0	0	0	0	0
Tb927.11.9190	protein kinase, putative	Protein.kinase	4113	1383	799	888	521	182.4	175.3	174.2	179.8	0.955	1.025	0	0	0	0	0	0
Tb927.11.7590	hypothetical protein, conserved, trypanosome-specific	ZUnknown	2925	1064	617	641	402	140.4	135.4	125.8	138.7	0.896	1.025	0	0	0	0	0	0
Tb927.8.5050	OTU-like cysteine protease, putative	ZUnknown	2241	1374	752	827	490	181.3	165	162.3	169.1	0.895	1.025	0	0	0	0	0	1
Tb927.11.14890	DNA polymerase alpha/epsilon subunit B, putative	ZUnknown	1947	582	307	345	200	76.8	67.4	67.7	69	0.882	1.025	0	0	0	0	0	0
Tb927.10.5140	protein kinase, putative,mitogen-activated protein kinase 2, putative	Protein.kinase	1329	974	642	710	418	128.5	140.9	139.3	144.2	1.084	1.024	0	0	0	0	0	0
Tb927.6.1620	Zn-finger in Ran binding protein and others, putative	Zinc.finger	801	350	195	238	127	46.2	42.8	46.7	43.8	1.011	1.024	0	0	0	0	0	0
Tb927.4.1420	hypothetical protein, conserved	ZUnknown	405	289	149	156	97	38.1	32.7	30.6	33.5	0.803	1.024	0	0	0	0	0	0
Tb927.8.8050	TbNup75 Connect inner-outer, FG, symmetrical, paralogue pf Nup64	Nuclear.transport	2220	962	621	766	404	126.9	136.3	150.3	139.4	1.184	1.023	0	0	0	0	0	0
Tb927.9.11670	hypothetical protein, conserved	ZUnknown	3675	918	589	710	383	121.1	129.2	139.3	132.2	1.15	1.023	0	0	0	0	0	0
Tb927.9.1960	nitrilase, putative	Amino.acids	822	771	475	573	309	101.7	104.2	112.4	106.6	1.105	1.023	0	0	0	0	0	0
Tb927.6.3220	hypothetical protein, conserved, no domains, no yeast or human match	Cytoskeleton	3240	894	549	594	357	117.9	120.5	116.5	123.2	0.988	1.023	0	0	0	0	0	0
Tb927.3.1190	hypothetical protein, conserved	ZUnknown	6984	3071	1788	1936	1163	405.1	392.3	379.8	401.3	0.938	1.023	0	0	0	0	0	0
Tb927.11.10850	hypothetical protein, conserved	ZUnknown	1260	472	246	267	160	62.3	54	52.4	55.2	0.841	1.023	0	0	0	0	0	0
Tb927.10.11070	hypothetical protein, conserved	ZUnknown	1254	417	280	307	182	55	61.4	60.2	62.8	1.095	1.022	0	0	0	0	0	0
Tb927.8.5830	SMP-30/Gluconolaconase/LRE-like region, putative	ZUnknown	1035	615	380	442	247	81.1	83.4	86.7	85.2	1.069	1.022	0	0	0	0	0	0
Tb927.4.1990	RNA helicase, SUV3 homologue, putative,in mitochondrion	Mito.RNA	1881	782	428	486	278	103.2	93.9	95.4	95.9	0.924	1.021	0	0	0	0	0	0
Tb927.6.2800	hypothetical protein, conserved	ZUnknown	2643	792	402	472	261	104.5	88.2	92.6	90.1	0.886	1.021	0	0	0	0	0	0
Tb927.11.10290	hypothetical protein, conserved	ZUnknown	630	103	77	56	50	13.6	16.9	11	17.3	0.809	1.021	0	0	0	0	0	1
Tb927.11.14770	hypothetical protein, conserved	ZUnknown	759	344	191	170	124	45.4	41.9	33.4	42.8	0.735	1.021	0	0	0	0	0	0
Tb927.11.930	hypothetical protein, conserved	ZUnknown	2223	705	407	509	264	93	89.3	99.9	91.1	1.074	1.02	0	0	0	0	0	0
Tb927.3.4520	hypothetical protein, conserved	ZUnknown	855	393	225	268	146	51.8	49.4	52.6	50.4	1.014	1.02	0	0	0	0	0	0
Tb927.11.6050	Flagellar-associated PapD-like, putative	Cytoskeleton	5124	2416	1435	1594	931	318.7	314.9	312.7	321.3	0.981	1.02	0	0	0	0	0	0
Tb927.3.3950	hypothetical protein, conserved	ZUnknown	1653	665	390	432	253	87.7	85.6	84.8	87.3	0.966	1.02	0	0	0	0	0	0
Tb927.2.2210	hypothetical protein, conserved	Mito.pathway	3120	824	455	507	295	108.7	99.8	99.5	101.8	0.915	1.02	0	0	0	0	0	0
Tb927.10.2000	actin-like protein, putative	Cytoskeleton	1677	648	384	390	249	85.5	84.3	76.5	85.9	0.895	1.02	0	0	0	0	0	0
Tb927.8.7800	hypothetical protein, conserved	ZUnknown	3603	1193	733	978	475	157.4	160.8	191.9	163.9	1.219	1.019	0	0	0	0	0	0
Tb927.1.2740	lipase-like protein, putative	Lipids	1620	840	452	553	293	110.8	99.2	108.5	101.1	0.979	1.019	0	0	0	0	0	0
Tb927.11.12400	hypothetical protein, conserved	ZUnknown	1668	1066	582	697	377	140.6	127.7	136.7	130.1	0.972	1.019	0	0	0	0	0	0
Tb927.3.3030	hypothetical protein, conserved, START (lipid-binding) domain, homologue of human NP_006636.2, probable role in phosphlipid transfer across membranes	Lipids	1110	570	318	362	206	75.2	69.8	71	71.1	0.945	1.019	0	0	0	0	1	0
Tb927.11.9260	hypothetical protein, conserved	ZUnknown	1245	328	196	207	127	43.3	43	40.6	43.8	0.939	1.019	0	0	0	0	0	0
Tb927.8.560	GEM1, putative	ZUnknown	1734	699	403	438	261	92.2	88.4	85.9	90.1	0.932	1.019	0	0	0	0	0	0
Tb927.9.11890	hypothetical protein, conserved	ZUnknown	2895	942	560	584	363	124.3	122.9	114.6	125.3	0.922	1.019	0	0	0	0	0	0
Tb927.6.370	hypothetical protein, conserved	ZUnknown	951	359	199	222	129	47.4	43.7	43.6	44.5	0.92	1.019	0	0	0	0	0	0
Tb927.9.9990	kinetoplastid-specific dual specificity phosphatase, putative	Phosphatase	807	328	196	193	127	43.3	43	37.9	43.8	0.875	1.019	0	0	0	0	0	0
Tb927.4.3360	hypothetical protein, conserved	ZUnknown	1335	422	230	241	149	55.7	50.5	47.3	51.4	0.849	1.019	0	0	0	0	0	0
Tb927.3.5600	hypothetical protein, conserved	ZUnknown	816	225	136	134	88	29.7	29.8	26.3	30.4	0.886	1.018	0	0	0	0	0	0
Tb927.10.11910	major facilitator superfamily, putative	ZUnknown	1302	467	241	261	156	61.6	52.9	51.2	53.8	0.831	1.018	0	0	0	0	0	0
Tb927.10.7170	hypothetical protein	ZUnknown	339	40	17	16	11	5.3	3.7	3.1	3.8	0.595	1.018	0	0	0	0	0	0
Tb927.7.6690	Trypanosoma specific protein, unknown function	ZUnknown	1209	1588	971	1041	628	209.5	213.1	204.2	216.7	0.975	1.017	0	0	0	0	0	0
Tb927.3.1180	hypothetical protein, conserved	ZUnknown	2496	857	467	525	302	113.1	102.5	103	104.2	0.911	1.017	0	0	0	0	0	0
Tb927.1.2320	hypothetical protein, conserved	ZUnknown	858	368	218	221	141	48.5	47.8	43.4	48.7	0.893	1.017	0	0	0	0	0	0
Tb927.7.2410	Dynamin family, putative	Mito.pathway	1803	701	455	464	294	92.5	99.8	91	101.5	0.984	1.016	0	0	0	0	0	0
Tb927.6.2760	hypothetical protein, conserved	ZUnknown	4506	1099	667	718	431	145	146.4	140.9	148.7	0.972	1.016	0	0	0	0	0	0
Tb927.11.12490	hypothetical protein, conserved	ZUnknown	1662	491	296	385	191	64.8	65	75.5	65.9	1.166	1.015	0	0	0	0	0	0
Tb927.8.3180	Protein of unknown function (DUF3250), putative	ZUnknown	3471	1163	697	891	450	153.4	152.9	174.8	155.3	1.139	1.015	0	0	0	0	0	0
Tb927.6.3010	PH domain containing protein, putative	ZUnknown	1878	496	282	343	182	65.4	61.9	67.3	62.8	1.028	1.015	0	0	0	0	0	0
Tb927.5.2800	Beta-lactamase superfamily domain containing protein, putative	ZUnknown	3144	1234	727	783	469	162.8	159.5	153.6	161.8	0.944	1.015	0	0	0	0	0	0
Tb927.11.16240	RING-variant domain containing protein, putative	ZUnknown	3336	928	485	562	313	122.4	106.4	110.3	108	0.901	1.015	0	0	0	0	0	0
Tb927.8.2540	3-ketoacyl-CoA thiolase, putative	Lipids	1317	2301	1453	1714	937	303.5	318.8	336.3	323.3	1.108	1.014	0	0	0	0	1	0
Tb927.11.3330	hypothetical protein, conserved, no yeast or human match	ZUnknown	3171	1049	574	716	370	138.4	126	140.5	127.7	1.015	1.014	0	0	0	0	0	0
Tb927.11.2730	UDP-galactose 4-epimerase (galE)	Glycans	1188	1063	597	679	385	140.2	131	133.2	132.9	0.95	1.014	0	0	0	0	0	0
Tb927.5.3670	DNA repair protein XPF, putative	DNA	3729	1785	1010	1087	651	235.5	221.6	213.3	224.7	0.906	1.014	0	0	0	0	0	0
Tb927.6.1850	quiescin sulfhydryl oxidase (QSOX)	Enzyme	1581	500	273	290	176	66	59.9	56.9	60.7	0.863	1.014	0	0	0	0	0	0
Tb927.11.3890	N(2), N(2)-dimethylguanosine tRNA methyltransferase, putative	rRNA.tRNA.process	2175	577	318	334	205	76.1	69.8	65.5	70.7	0.861	1.014	0	0	0	0	0	0
Tb927.6.3520	Uncharacterised ACR, YagE family COG1723, putative	ZUnknown	1953	675	352	383	227	89	77.2	75.1	78.3	0.844	1.014	0	0	0	0	0	0
Tb927.9.12670	nucleic acid binding protein,CCHC and RING	Ubiquitin.proteasome	1092	270	163	196	105	35.6	35.8	38.5	36.2	1.08	1.013	0	0	0	0	0	0
Tb927.11.2010	hypothetical protein, possible component of cytochorome oxidase complex	Mito.e.transport	1308	296	177	197	114	39	38.8	38.7	39.3	0.99	1.013	0	0	0	0	0	0
Tb927.10.6590	hypothetical protein, conserved	ZUnknown	2238	886	528	586	340	116.9	115.9	115	117.3	0.984	1.013	0	0	0	0	0	0
Tb927.5.3260	WD domain, G-beta repeat, putative	ZUnknown	4200	1504	900	957	580	198.4	197.5	187.8	200.1	0.946	1.013	0	0	0	0	0	0
Tb927.5.700	F-box-like, putative	ZUnknown	2064	2904	1802	2249	1160	383.1	395.4	441.2	400.3	1.152	1.012	0	0	0	0	0	0
Tb927.7.480	hypothetical protein, conserved	ZUnknown	2805	1202	813	909	523	158.6	178.4	178.3	180.5	1.125	1.012	0	0	0	0	0	1
Tb927.11.16140	DNA replication licensing factor MCM7	DNA	2196	806	421	570	271	106.3	92.4	111.8	93.5	1.052	1.012	0	0	0	0	0	0
Tb927.11.11500	cyclin dependent kinase-binding protein, putative	Cell.cycle	1695	1203	710	837	457	158.7	155.8	164.2	157.7	1.035	1.012	0	0	0	0	0	0
Tb927.3.1540	CAAX prenyl protease 2, putative,peptidase with unknown catalytic mechanism (family U48)	Protease	909	148	87	102	56	19.5	19.1	20	19.3	1.025	1.012	0	0	0	0	0	0
Tb927.11.4680	SURF1 family, putative	Mito.pathway	1041	607	356	392	229	80.1	78.1	76.9	79	0.96	1.012	0	0	0	0	1	0
Tb927.9.11760	DNA repair protein XPG, RAD2, putative	DNA	2241	600	314	365	202	79.2	68.9	71.6	69.7	0.905	1.012	0	0	0	0	0	0
Tb927.5.2510	hypothetical protein, conserved	ZUnknown	4200	1328	744	778	479	175.2	163.3	152.6	165.3	0.871	1.012	0	0	0	0	0	0
Tb927.8.4510	nucleoside diphosphate kinase, putative	ZUnknown	1905	833	465	560	299	109.9	102	109.9	103.2	1	1.011	0	0	0	0	0	0
[truncated: 5,001 more rows]

## Sheet: 2. Both>3x reads>10
Unique_list	Annotation	Class	Location	Ratio A	Ratio B	Average A&B	BS RNAs/cell	log2 RNAI/WT total	padj RNAI/WT total	log2 RNAI/WT polysomes	padj RNAI/WT polysomes	log2 RBP10/cont total	padj RBP10/cont total	log2 RBP10/cont polysomes	padj RBP10/cont polysomes	log2PC/BS	padj PC/BS	log2PC/BS polysomes	padj PC/BS polysomes	% Polysomes Smallest RNAi increase	% Polysomes Smallest RNAi decrease	Fadda ribo-PC/BS	Ribosomes/kb PC/BS Sysmo	riboprof TE FDR	riboprof TE PF/BF	3_UTR length	UAUUUUU count	Notes	RNAI total UP	RNAI polys UP	RNAI total down	RNAI polys down	RBP10 total UP	RBP10 polys UP	RBP10 total down	RBP10 polys down	PC/BS >1	PC/BS <-1	PC/BS >1 polys	PC/BS <-1 polys	RNAI polys UP+UP PC polys	RNAI polys down+down PC polys	RNAI polys UP+down PC polys	RNAI polys down+upPC polys	RBP10 polys UP 0.858	RBP10 polys Down -0.858	RBP10 polys UP 0.858 + PC/BS down	RBP10 polys Down -0.85+PC/BS up	Regulation group Janzen
Tb927.8.4700	amino acid transporter, putative (AATP6)	Amino.acid.transport	0	5.215	5.192	5.2	4.46	0.528	0.00115351	0.843	1.07011e-05	-0.239	0.0608009	-0.305	0.0870215	0.964	7.8796e-16	1.407	1.02626e-22	0.851	1.31	1.89	6.536	Yes - PCF	3.1	3033	1	automatic 3'-UTR, not checked	0	0	0	0	0	0	0	0	0	0	1	0	0	0	0	0	0	0	0	0	16
Tb927.11.1560	1,2-Dihydroxy-3-keto-5-methylthiopentene dioxygenase, putative	Amino.acids	0	3.553	3.258	3.41	3.45	0.247	0.542922	0.194	0.709779	-0.576	0.000844903	-0.708	0.0001388	1.394	3.53491e-21	1.701	7.98421e-23	0.753	1.129	1.724	1.089	No	0.9	~1100	1	not checked manually	0	0	0	0	0	0	0	0	1	0	1	0	0	0	0	0	0	1	0	1	1
Tb927.11.5090	aspartate aminotransferase, mitochondrial	Amino.acids	MIT	9.838	11.169	10.5	0.64	-0.289	0.702495	-0.112	0.929118	-0.28	0.481761	-0.449	0.338007	0.845	0.000122571	1.114	0.00077036	0.779	0.988	1.812	4.219	Yes - PCF	2.7	2225	1	automatic 3'-UTR, not checked	0	0	0	0	0	0	0	0	0	0	1	0	0	0	0	0	0	0	0	0	9
Tb11.02.5400	cystathionine beta-synthase, putative	Amino.acids	0	4.326	3.973	4.15		0.782	1.99667e-07	0.993	3.55236e-09	-0.815	2.27936e-14	-0.783	2.51419e-09	0.959	1.90525e-12	1.197	4.65702e-19	0.96	1.23	#DIV/0!	#DIV/0!	#N/A	#N/A	891	1	automatic 3'-UTR, not checked	0	0	0	0	0	0	0	0	0	0	1	0	0	0	0	0	0	1	0	1	14
Tb927.6.5020	cyclin 7, putative,CYC2-like cyclin, putative (CYC7)	Cell.cycle	0	3.521	4.066	3.79	0.73	0.034	0.98423	-0.125	0.944472	-0.467	0.296136	-0.596	0.367339	0.68	0.00477123	1.609	0.000821281	0.508	1.229	1.34	2	No	0.5	~900	1	Annotated 3'-UTR too short	0	0	0	0	0	0	0	0	0	0	1	0	0	0	0	0	0	0	0	0	#N/A
Tb927.8.1150	KKT9 Kinetochore protein	Cell.cycle	0	7.432	7.264	7.35	1.49	-0.207	0.605643	-0.432	0.104238	-0.125	0.755216	-0.39	0.115609	-0.292	0.0495764	-0.305	0.0987359	0.727	1.018	0.996	1.357	No	1	1021	2	automatic 3'-UTR, not checked	0	0	0	0	0	0	0	0	0	0	0	0	0	0	0	0	0	0	0	0	#N/A
Tb927.7.1210	regulator of chromosome condensation, putative	Cell.cycle	0	4.31	3.79	4.05	0.56	0.296	0.411494	0.363	0.362947	-0.101	0.850655	-0.371	0.345969	-0.163	0.387217	-0.048	0.884558	0.73	1.219	1.148	5.376	Yes - PCF	1.7	1699	3	automatic 3'-UTR, not checked	0	0	0	0	0	0	0	0	0	0	0	0	0	0	0	0	0	0	0	0	1
Tb927.7.1320	10 kDa heat shock protein, putative (HSP10)	Chaperone	MIT	4.09	3.873	3.98	58.25	0.689	1.48829e-05	1.091	5.6077e-10	-0.612	0.00204073	-0.392	0.16433	1.221	1.03227e-20	1.148	1.64194e-09	1.124	1.62	1.845	1.045	No	0.9	252	1	automatic 3'-UTR, not checked	0	1	0	0	0	0	0	0	1	0	1	0	1	0	0	0	0	0	0	0	1
Tb927.7.6200	chaperone protein DNAj, putative	Chaperone	GLYC	3.742	4.405	4.07	0.78	0.65	0.0210074	0.38	0.547858	-0.129	0.769409	-0.094	0.884481	1.217	5.88983e-10	1.053	0.000331847	0.81	1.396	3.497	1.736	Yes - PCF	1.8	889	1	automatic 3'-UTR, not checked	0	0	0	0	0	0	0	0	1	0	1	0	0	0	0	0	0	0	0	0	4
Tb927.1.4300	chaperone protein DNAj, putative	Chaperone	0	4.21	4.899	4.55	0.69	0.266	0.502998	-0.094	0.886067	0.12	0.787496	-0.063	0.904824	-0.172	0.325806	-0.354	0.101552	0.69	1.042	0.612	1.923	No	2	2748	1	automatic 3'-UTR, not checked	0	0	0	0	0	0	0	0	0	0	0	0	0	0	0	0	0	0	0	0	#N/A
Tb927.6.3850	chaperone protein DNAj, putative	Chaperone	0	3.942	4.35	4.15	1.01	-0.35	0.479557	-0.457	0.585038	-0.263	0.612116	-0.256	0.818035	-0.446	0.0507069	-0.437	0.416837	0.531	1.403	0.88	2.558	No	0.9	952	2	automatic 3'-UTR, not checked	0	0	0	0	0	0	0	0	0	0	0	0	0	0	0	0	0	0	0	0	#N/A
Tb927.8.690	peptidyl-prolyl cis-trans isomerase/rotamase, putative,PPIase, putative (PIN1)	Chaperone	0	4.251	3.42	3.84	5.71	-0.038	0.979336	0.433	0.481504	0.042	0.968695	0.147	0.842033	-0.027	0.913881	0.657	0.0624529	0.68	2.054	1.167	0.87	No	1.1	1021	1	automatic 3'-UTR, not checked	0	0	0	0	0	0	0	0	0	0	0	0	0	0	0	0	0	0	0	0	1
Tb927.11.5050	fumarate hydratase, class I (FHm)	Citric.acid.cycle	MIT	4.447	4.678	4.56	0.66	0.868	2.22788e-06	0.626	0.0113759	-0.214	0.45988	-0.096	0.816391	1.077	1.10308e-15	1.027	6.77222e-09	0.713	0.976	1.548	5.128	Yes - PCF	3.7	~700	1	Manually corrected	0	0	0	0	0	0	0	0	1	0	1	0	0	0	0	0	0	0	0	0	1
Tb927.9.5900	glutamate dehydrogenase (GDH)	Citric.acid.cycle	MIT	4.284	4.716	4.5	1.26	0.922	6.16093e-11	0.834	6.19048e-07	0.144	0.711912	0.629	0.00157564	2.31	1.71142e-102	1.32	7.71478e-15	0.94	1.059	6.944	1.546	Yes - PCF	3.7	~2000	4	manual	0	0	0	0	0	0	0	0	1	0	1	0	0	0	0	0	1	0	0	0	7
Tb927.10.2350	pyruvate dehydrogenase complex E3 binding protein, putative	Citric.acid.cycle	MIT	3.595	3.298	3.45	1.46	0.876	1.13297e-05	1.012	0.000147126	-0.361	0.092008	-0.238	0.521018	0.911	3.5965e-08	1.206	8.65312e-08	0.921	1.37	4.673	1.149	Yes - PCF	2.1	~1700	1	manual	0	1	0	0	0	0	0	0	0	0	1	0	1	0	0	0	0	0	0	0	1
Tb927.8.7840	dynein heavy chain, putative, not a DHC in Wickstead analysis	Cytoskeleton	0	7.265	7.562	7.41	0.78	0.064	0.945096	-0.12	0.849581	-0.346	0.255732	-0.444	0.296356	-0.537	0.00245543	-1.007	5.73242e-05	0.781	1.085	0.538	1.473	Yes - cBF	0.2	~1748	4	manual	0	0	0	0	0	0	0	0	0	0	0	1	0	0	0	0	0	0	0	0	#N/A
Tb927.11.2410	Flabarin, flagellar membrane protein in Leishmania	Cytoskeleton	0	3.193	3.296	3.24		1.256	9.56472e-14	1.434	1.61852e-12	-0.468	0.00861806	-0.301	0.191709	3.139	3.058e-132	3.464	2.85858e-91	1.064	1.374	#DIV/0!	#DIV/0!	Yes - PCF	6.7	~740	1	manual: automated download doesn't agree with pA site in database	1	1	0	0	0	0	0	0	1	0	1	0	1	0	0	0	0	0	0	0	14
Tb927.8.4050	flagellar membrane protein that interacts with FLA1, similar to FLA3	Cytoskeleton	Flagellum	4.049	3.933	3.99	0.64	0.847	5.27055e-06	0.99	3.64469e-06	-0.337	0.0644009	-0.575	0.000540786	2.541	9.23328e-88	2.571	7.22274e-59	0.946	1.28	1.736	19.608	Yes - PCF	4.4	675	1	automatic 3'-UTR, not checked	0	0	0	0	0	0	0	0	1	0	1	0	0	0	0	0	0	0	0	0	10
Tb927.7.4110	Kinesin-like but poor match	Cytoskeleton	0	3.061	3.161	3.11	0.75	-0.239	0.536639	-0.163	0.768004	-0.083	0.889547	-0.166	0.804253	-0.98	1.53318e-08	-1.39	7.27461e-08	0.82	1.019	0.558	0.189	Yes - cBF	0.1	2101	1	automatic 3'-UTR, not checked	0	0	0	0	0	0	0	0	0	0	0	1	0	0	0	0	0	0	0	0	#N/A
Tb927.11.16200	microtubule-associated protein,corset-associated protein 17 (CAP17)	Cytoskeleton	0	3.312	3.399	3.36	1.13	0.492	0.591612	0.243	0.830081	0.275	0.661471	0.254	0.651735	1.185	4.68498e-19	1.361	1.14896e-06	0.645	1.331	15.385	0.372	Yes - PCF	1.7	757	0	Convergence region.	0	0	0	0	0	0	0	0	1	0	1	0	0	0	0	0	0	0	0	0	2
Tb927.10.1110	Trypanosome-specific kinesin family 2	Cytoskeleton	0	3.625	3.732	3.68	0.54	0.159	0.77594	0.306	0.377418	-0.184	0.648404	-0.6	0.0349378	-0.003	0.990491	-0.691	0.00103861	0.87	1.013	0.491	4.854	No	1.5	~1198	2	manual	0	0	0	0	0	0	0	0	0	0	0	0	0	0	0	0	0	1	0	0	#N/A
Tb927.8.5510	apurinic/apyrimidinic endonuclease, putative	DNA	Nucleus	3.478	3.443	3.46	3.04	-0.276	0.428686	-0.085	0.896041	0.082	0.873111	-0.163	0.683204	-0.323	0.0504162	0.077	0.765432	0.709	1.166	1.081	1.608	Yes - PCF	1	~1170	1	manual	0	0	0	0	0	0	0	0	0	0	0	0	0	0	0	0	0	0	0	0	1
Tb927.9.13610	helicase, putative	DNA	Nucleus	8.372	8.152	8.26	1.47	-0.052	0.937753	-0.016	0.980791	0.119	0.67548	0.07	0.869702	-0.391	0.00330243	-0.952	1.15938e-09	0.881	0.983	0.336	3.731	No	0.8	~1900	1	annotated 3'-UTR too short	0	0	0	0	0	0	0	0	0	0	0	0	0	0	0	0	0	0	0	0	1
Tb927.11.5670	MND1 homologue, putative involvement in meiosis	DNA	Nucleus	5.623	6.819	6.22	0.55	0.456	0.22091	0.518	0.320143	-0.766	0.000381943	-0.586	0.176375	0.44	0.0533116	0.486	0.157383	0.706	1.116	1.393	3.067	No	1.1	~910	3	manual	0	0	0	0	0	0	0	0	0	0	0	0	0	0	0	0	0	0	0	0	#N/A
Tb927.5.3760	SPO11 meiotic recombination protein	DNA	Nucleus	5.605	5.288	5.45	0.65	0.147	0.885759	-0.11	0.921905	-0.5	0.128719	-0.443	0.434185	0.508	0.0510716	0.179	0.673328	0.647	1.193	0.847	8.403	No	0.7	638	1	automatic 3'-UTR, not checked	0	0	0	0	0	0	0	0	0	0	0	0	0	0	0	0	0	0	0	0	#N/A
Tb927.7.5680	deoxyribose-phosphate aldolase, putative	Enzyme	GLYC	7.374	7.669	7.52	1.04	0.097	0.931385	0.161	0.886067	0.075	0.88841	0.247	0.590797	1.161	2.17982e-09	1.61	8.02191e-08	0.743	1.111	3.125	0.862	Yes - PCF	2.3	1273	3	automatic 3'-UTR, not checked	0	0	0	0	0	0	0	0	1	0	1	0	0	0	0	0	0	0	0	0	12
Tb927.7.5550	hypothetical protein, conserved, TLD domain	Enzyme	0	21.383	23.147	22.27	1.11	0.704	0.0102048	0.899	0.0413226	-0.552	0.00229415	-0.301	0.490966	1.266	6.33734e-12	1.653	4.07346e-08	0.629	2.545	2.809	8.475	Yes - PCF	2.9	~370	2	manual	0	0	0	0	0	0	0	0	1	0	1	0	0	0	0	0	0	0	0	0	#N/A
Tb927.9.2320	POMP1 (possible S-Adenosyl methionine methyl transferase (yeast Cgt1 is involved in lipid homeostasis)	Enzyme	0	3.556	3.286	3.42	0.56	0.444	0.377769	0.95	0.0413207	-0.526	0.0628708	-0.574	0.134796	1.251	3.17315e-09	1.757	2.088e-08	0.938	1.42	5.128	3.534	Yes - PCF	3.9	~1100	2	manual	0	0	0	0	0	0	0	0	1	0	1	0	0	0	0	0	0	0	0	0	4
Tb927.6.2850	ESAG8-associated protein, putative (PIE8)	ESAG	0	3.067	3.027	3.05	1.63	-0.247	0.690741	-0.675	0.135394	-0.276	0.355603	-0.322	0.454871	0.795	4.74389e-06	0.407	0.152796	0.74	0.892	0.95	3.65	Yes - PCF	2.2	~5070	3	annotated 3'-UTR too short	0	0	0	0	0	0	0	0	0	0	0	0	0	0	0	0	0	0	0	0	#N/A
Tb927.10.9080	pteridine transporter, putative	Folate	0	5.086	5.682	5.38	1.92	0.421	0.0735704	0.128	0.82228	0.168	0.37037	0.423	0.0016316	3.332	3.78188e-192	2.983	1.57588e-105	0.739	0.955	7.937	2.558	Yes - PCF	0.8	1441	1	automatic 3'-UTR, not checked	0	0	0	0	0	0	0	0	1	0	1	0	0	0	0	0	0	0	0	0	14
Tb927.7.2420	GSK3-long glycogen synthase kinase-3 alpha	Glycans	0	4.915	5.325	5.12	0.57	-0.017	0.989023	-0.252	0.622925	0.064	0.926793	0.27	0.604415	-0.353	0.0484765	-0.901	0.000746599	0.69	0.882	1.114	0.887	No	1.4	4078	4	automatic 3'-UTR, not checked	0	0	0	0	0	0	0	0	0	0	0	0	0	0	0	0	0	0	0	0	1
Tb927.3.5660	GT11 UDP-GlcNAc:α3-D-mannoside β1–2-N-acetylglucosaminyltransferase I	Glycans	0	3.006	3.787	3.4	1.77	-0.282	0.451766	-0.333	0.484654	0.09	0.887312	0.734	0.14332	-1.197	3.78383e-11	-1.579	1.59071e-06	0.677	0.993	0.221	0.824	Yes - cBF	0.1	1385	0	could even be too long	0	0	0	0	0	0	0	0	0	1	0	1	0	0	0	0	0	0	0	0	71
Tb927.11.1480	GRESAG 4, putative receptor-type adenylate cyclase	GRESAG	0	3.094	3.136	3.12	1.25	-0.903	4.42945e-08	-0.926	3.01573e-06	-0.033	0.954196	-0.088	0.869965	-1.011	1.2534e-13	-1.377	8.22825e-13	0.756	0.98	0.364	#DIV/0!	Yes - cBF	0.4	891	1	automatic 3'-UTR, not checked	0	0	0	0	0	0	0	0	0	1	0	1	0	0	0	0	0	0	0	0	#N/A
Tb927.10.2430	GRESAG 4, putative receptor-type adenylate cyclase	GRESAG	0	3.352	3.318	3.34	0.71	-0.466	0.0588168	-0.589	0.0316037	-0.31	0.365469	-0.382	0.464445	-1.324	3.58474e-15	-1.774	3.61473e-12	0.663	1.018	0.432	#DIV/0!	No	1.6	null		multicopy UTR	0	0	0	0	0	0	0	0	0	1	0	1	0	0	0	0	0	0	0	0	#N/A
Tb927.11.5940	GRESAG 4, putative receptor-type adenylate cyclase	GRESAG	0	3.271	3.285	3.28	0.91	0.627	0.00540042	0.544	0.064043	-0.199	0.67533	-0.199	0.663438	1.133	9.52692e-13	0.625	0.00956172	0.887	1.131	0.974	#DIV/0!	Yes - PCF	4.1	1307	1	automatic 3'-UTR, not checked	0	0	0	0	0	0	0	0	1	0	0	0	0	0	0	0	0	0	0	0	12
Tb927.3.3340	3', 5'-cyclic nucleotide phosphodiesterase, putative (PDED)	Lipids	0	3.34	3.32	3.33	0.56	0.036	0.979336	0.053	0.950661	-0.205	0.584898	-0.415	0.273641	-0.004	0.982904	-0.234	0.396864	0.907	1.039	0.61	7.194	Yes - PCF	1.8	1624	3	automatic 3'-UTR, not checked	0	0	0	0	0	0	0	0	0	0	0	0	0	0	0	0	0	0	0	0	#N/A
Tb927.8.7730	Dihydroceramide synthase	Lipids	0	6.953	6.671	6.81	1.66	0.904	6.80168e-06	0.797	0.0134531	-0.625	0.000176264	-0.516	0.0917121	1.087	9.12078e-11	1.053	2.25442e-05	0.888	1.191	2.294	9.709	Yes - PCF	2.5	1055	2	automatic 3'-UTR, not checked	0	0	0	0	0	0	0	0	1	0	1	0	0	0	0	0	0	0	0	0	5
Tb927.4.1400	vacuolar transport protein 4A, putative	Lysosome	Lysosome	4.335	4.082	4.21	0.37	0.081	0.954736	0.331	0.664224	-0.502	0.235987	-0.627	0.266843	-0.304	0.251618	0.006	0.993129	0.721	1.132	1.321	#DIV/0!	#N/A	#N/A	~340	0	manual	0	0	0	0	0	0	0	0	0	0	0	0	0	0	0	0	0	0	0	0	#N/A
Tb927.10.10250	EP2 procyclin (EP2)	Membrane.protein	0	3.953	3.953	3.95	1.13	2.018	7.99622e-49	2.556	7.65262e-58	-0.7	1.01284e-06	-0.577	0.00017088	6.279	0	7.639	0	1.272	2.226	52.632	1.855	Yes - PCF	18.1	300	3	automatic 3'-UTR, not checked	1	1	0	0	0	0	0	0	1	0	1	0	1	0	0	0	0	0	0	0	#N/A
Tb927.8.1620	MSP-B, putative	Membrane.protein	0	4.075	3.852	3.96	4.05	-0.077	0.896495	-0.157	0.69927	-0.318	0.0405754	-0.33	0.0429458	2.037	4.00257e-79	2.288	6.69129e-76	0.708	0.963	3.509	9.009	Yes - PCF	5.1	401	0	Multigene family with differing regulation within family, no motif on any of the 3'-UTrs	0	0	0	0	0	0	0	0	1	0	1	0	0	0	0	0	0	0	0	0	14
Tb927.7.6850	trans-sialidase (TbTS)	Membrane.protein	0	4.245	4.138	4.19	2.22	1.223	1.54616e-17	1.248	3.42101e-15	-0.757	1.5431e-12	-0.979	2.54475e-17	2.054	1.59583e-60	1.99	2.24765e-59	0.909	1.233	2.591	62.5	Yes - PCF	38.4	698	4	automatic 3'-UTR, not checked	1	1	0	0	0	0	0	0	1	0	1	0	1	0	0	0	0	1	0	1	14
Tb927.8.7340	trans-sialidase, putative,neuraminidase, putative	Membrane.protein	0	3.986	5.301	4.64	0.52	0.767	0.00508782	0.926	0.00526569	-1.373	5.08623e-16	-1.569	3.10239e-16	2.36	2.07296e-48	2.564	7.89793e-31	0.846	1.165	3.289	76.923	Yes - PCF	10.6	1036	3	automatic 3'-UTR, not checked	0	0	0	0	0	0	1	1	1	0	1	0	0	0	0	0	0	1	0	1	55
Tb927.11.6890	DNA repair and recombination helicase protein PIF1	Mito.DNA	MIT	3.955	4.297	4.13	1.68	0.194	0.702495	-0.107	0.894077	-0.114	0.763969	-0.096	0.831027	1.736	1.2985e-33	1.494	5.46518e-13	0.596	1.091	1.025	6.849	Yes - PCF	2.5	962	1	automatic 3'-UTR, not checked	0	0	0	0	0	0	0	0	1	0	1	0	0	0	0	0	0	0	0	0	#N/A
Tb927.11.14790	DNA repair and recombination helicase protein PIF4	Mito.DNA	MIT	7.084	7.295	7.19	0.58	-0.032	0.979336	0.291	0.558982	0.033	0.969863	0.215	0.747985	-0.634	0.00129399	-0.842	0.00587688	0.725	1.189	0.601	1.072	No	1	~460	2	manual	0	0	0	0	0	0	0	0	0	0	0	0	0	0	0	0	0	0	0	0	#N/A
Tb927.11.16400	kinetoplast DNA-associated protein, putative	Mito.DNA	MIT	5.636	6.182	5.91	3.47	-0.375	0.117584	-0.371	0.209539	-0.378	0.0822964	-0.362	0.195854	-0.621	1.93592e-05	-0.206	0.32935	0.771	1.186	1.233	0.797	No	1.6	628	2	automatic 3'-UTR, not checked	0	0	0	0	0	0	0	0	0	0	0	0	0	0	0	0	0	0	0	0	1
Tb927.10.4280	Complex III cytochrome b/c complex, Cytochrome bd ubiquinol oxidase, 14kDa subunit	Mito.e.transport	MIT	3.966	4.411	4.19	0.28	0.992	4.42532e-05	2.035	3.40495e-08	-0.556	0.00132197	-0.3	0.286151	2.851	3.49539e-79	4.262	2.91861e-46	1.848	2.503	28.571	2.488	Yes - PCF	7.4	344	2	automatic 3'-UTR, not checked	0	1	0	0	0	0	0	0	1	0	1	0	1	0	0	0	0	0	0	0	4
Tb927.5.3040	Cytochrome c Oxidase complex, MIX protein	Mito.e.transport	MIT	4.319	4.6	4.46	1.41	0.84	0.00299149	1.3	0.00106187	-0.218	0.497119	0.098	0.869702	1.628	6.63956e-17	1.992	1.70623e-10	0.937	1.685	2.532	1.531	Yes - PCF	2.9	~670	1	Manual, motif right at end, may not be in 3'-UTR	0	1	0	0	0	0	0	0	1	0	1	0	1	0	0	0	0	0	0	0	11
Tb927.9.3170	cytochrome oxidase subunit V (COXV)	Mito.e.transport	MIT	5.599	5.565	5.58	2.8	0.351	0.479532	0.088	0.947293	0.011	0.98891	0.12	0.80695	2.736	6.02295e-60	2.604	7.01238e-20	0.72	1.305	5.714	1.56	Yes - PCF	2.7	202	1	automatic 3'-UTR, not checked	0	0	0	0	0	0	0	0	1	0	1	0	0	0	0	0	0	0	0	0	10
Tb927.8.1240	electron transfer flavoprotein-ubiquinone oxidoreductase, putative	Mito.e.transport	MIT	4.917	5.286	5.1	0.68	0.263	0.537393	0.208	0.718054	0.108	0.788953	-0.255	0.491632	0.48	0.0100548	0.445	0.0557621	0.898	1.098	1.168	0.773	No	1.1	~680	2	manual	0	0	0	0	0	0	0	0	0	0	0	0	0	0	0	0	0	0	0	0	22
Tb927.11.180	electron transfer flavoprotein, putative	Mito.e.transport	MIT	4.307	4.589	4.45	1.14	0.471	0.0843674	0.502	0.243125	-0.379	0.18699	0.164	0.821607	-0.127	0.559922	-0.225	0.5504	0.844	1.643	2.77	2.101	Yes - PCF	1.4	300	1	automatic 3'-UTR, not checked	0	0	0	0	0	0	0	0	0	0	0	0	0	0	0	0	0	0	0	0	4
Tb927.11.10140	hypothetical protein, possible component of cytochorome oxidase complex	Mito.e.transport	MIT	4.534	4.689	4.61	0.91	0.567	0.194139	0.451	0.575718	-0.063	0.932747	-0.207	0.762499	1.162	1.58467e-08	1.317	0.000250747	0.528	1.535	6.135	1.698	Yes - PCF	3.2	452	1	automatic 3'-UTR, not checked	0	0	0	0	0	0	0	0	1	0	1	0	0	0	0	0	0	0	0	0	4
Tb927.10.5220	hypothetical protein, possible component of cytochorome oxidase complex	Mito.e.transport	MIT	6.218	6.176	6.2	0.84	0.31	0.474801	0.392	0.466304	-0.488	0.0243121	-0.355	0.334224	0.889	1.89715e-08	1.205	1.68865e-06	0.778	1.369	5.587	2.342	Yes - PCF	2.8	630	2	automatic 3'-UTR, not checked	0	0	0	0	0	0	0	0	0	0	1	0	0	0	0	0	0	0	0	0	12
Tb927.11.15550	NADH-cytochrome b5 reductase, putative (B5R)	Mito.e.transport	MIT	3.047	3.715	3.38	0.81	0.724	0.0242906	0.659	0.230835	-0.146	0.5901	0.04	0.937472	2.609	5.55646e-52	2.328	5.89251e-19	0.657	1.291	2.833	2.89	Yes - PCF	4.1	2175	1	automatic 3'-UTR, not checked	0	0	0	0	0	0	0	0	1	0	1	0	0	0	0	0	0	0	0	0	4
Tb927.8.6580	SDH1 succinate dehydrogenase (complex II) subunit, flavoprotein	Mito.e.transport	MIT	3.234	3.142	3.19	1.14	0.271	0.420005	0.407	0.232328	0.545	0.000803854	0.875	3.40505e-06	1.106	1.37544e-15	0.978	6.00919e-07	0.76	1.133	2.653	1.689	Yes - PCF	2.8	1215	1	automatic 3'-UTR, not checked	0	0	0	0	0	0	0	0	1	0	0	0	0	0	0	0	1	0	0	0	5
Tb927.2.4700	SDH8 succinate dehydrogenase (complex II) subunit	Mito.e.transport	MIT	3.853	3.663	3.76	1.36	0.313	0.699953	-0.183	0.873143	0.406	0.279796	0.446	0.290522	1.869	1.51921e-22	1.608	7.2752e-08	0.597	1.082	1.825	1.247	Yes - PCF	4.9	1866	1	automatic 3'-UTR, not checked	0	0	0	0	0	0	0	0	1	0	1	0	0	0	0	0	0	0	0	0	#N/A
Tb927.4.4990	ubiquinol-cytochrome c reductase, putative	Mito.e.transport	MIT	6.687	7.095	6.89	1.86	0.587	0.0165033	0.78	0.0182509	-0.027	0.973728	0.108	0.842488	1.308	4.38189e-19	1.67	1.73283e-11	0.862	1.57	6.757	1.016	Yes - PCF	1.7	~600	1	Manually corrected	0	0	0	0	0	0	0	0	1	0	1	0	0	0	0	0	0	0	0	0	11
Tb927.2.5530	POMP22	Mito.membrane	MIT	4.789	4.496	4.64	1.23	0.304	0.210553	0.398	0.0800046	-0.009	0.990367	-0.072	0.87017	0.13	0.378413	-0.216	0.272406	0.906	1.019	0.432	15.625	Yes - PCF	3	1130	1	automatic 3'-UTR, not checked	0	0	0	0	0	0	0	0	0	0	0	0	0	0	0	0	0	0	0	0	4
Tb927.8.6600	SAM35, putative	Mito.membrane	MIT	9.979	11.584	10.78	0.91	0.423	0.264535	-0.1	0.915553	0.087	0.883492	0.168	0.788631	0.258	0.25327	-0.067	0.859321	0.602	1.005	1.111	1.03	No	0.6	~1660	1	manual; similar ORF downstream has no motif	0	0	0	0	0	0	0	0	0	0	0	0	0	0	0	0	0	0	0	0	1
Tb927.3.940	hypothetical protein, conserved	Mito.pathway	MIT	3.38	4.362	3.87	1.74	0.538	0.0526268	0.59	0.128723	-0.012	0.990208	0.083	0.884481	0.481	0.013916	1.007	5.52989e-05	0.816	1.541	3.597	0.969	Yes - PCF	1.9	136	0	Possibly a longer 3'-UTR in BS, and possibly developmentally regulated.	0	0	0	0	0	0	0	0	0	0	1	0	0	0	0	0	0	0	0	0	11
Tb927.3.3890	hypothetical protein, conserved	Mito.pathway	MIT	4.52	4.846	4.68	1.16	0.464	0.298834	0.567	0.373377	-0.412	0.189781	-0.768	0.0518217	0.856	8.60496e-05	1.273	0.000191092	0.747	1.59	2.008	2.387	Yes - PCF	2.4	~850	2	manual	0	0	0	0	0	0	0	0	0	0	1	0	0	0	0	0	0	0	0	0	4
Tb927.10.760	hypothetical protein, conserved	Mito.pathway	MIT	4.835	4.802	4.82	0.86	0.301	0.443956	0.077	0.927478	-0.475	0.0355419	-0.531	0.0980392	0.39	0.0389967	0.617	0.0152542	0.634	1.247	2.604	3.3	Yes - PCF	3.1	494	1	automatic 3'-UTR, not checked	0	0	0	0	0	0	0	0	0	0	0	0	0	0	0	0	0	0	0	0	4
Tb927.10.6200	hypothetical protein, conserved, no clear yeast or human matches	Mito.pathway	MIT	14.725	13.815	14.27	0.61	0.681	0.357787	1.169	0.23778	-0.275	0.751681	-0.18	0.860337	3.054	1.41411e-33	3.248	5.7289e-09	0.864	#DIV/0!	15.385	6.173	Yes - PCF	18.6	312	1	automatic 3'-UTR, not checked	0	0	0	0	0	0	0	0	1	0	1	0	0	0	0	0	0	0	0	0	5
Tb927.11.4870	hypothetical protein, conserved, no clear yeast or human matches, domain of unknown funciton	Mito.pathway	MIT	4.696	4.718	4.71	0.9	0.466	0.205362	0.151	0.895666	-0.048	0.931963	0.241	0.633861	1.133	5.65438e-11	1.363	2.26959e-05	0.73	1.055	4.348	1.818	Yes - PCF	3.8	254	1	automatic 3'-UTR, not checked	0	0	0	0	0	0	0	0	1	0	1	0	0	0	0	0	0	0	0	0	2
Tb927.8.6080	POMP42	Mito.pathway	MIT	4.058	4.255	4.16	2.44	0.38	0.381507	0.062	0.951621	-0.327	0.279796	-0.218	0.659422	0.855	6.4269e-06	0.578	0.0409407	0.656	1.142	1.302	2.786	Yes - PCF	3.4	900	2	automatic 3'-UTR, not checked	0	0	0	0	0	0	0	0	0	0	0	0	0	0	0	0	0	0	0	0	4
Tb927.7.210	proline dehydrogenase	Mito.pathway	MIT	5.038	5.14	5.09	1.17	0.868	8.08338e-13	0.802	1.69213e-08	0.043	0.908502	0.235	0.274852	0.685	4.98351e-09	0.344	0.0191378	0.979	1.178	7.874	0.692	Yes - PCF	1.7	413	3	automatic 3'-UTR, not checked	0	0	0	0	0	0	0	0	0	0	0	0	0	0	0	0	0	0	0	0	1
Tb927.9.4310	tricarboxylate carrier, putative	Mito.pathway	MIT	4.048	5.152	4.6	0.86	0.703	0.0147176	0.998	0.00256828	0.367	0.138825	0.508	0.118641	1.4	7.69362e-15	1.12	2.39463e-05	1	1.318	4.405	2.817	Yes - PCF	2	~800	1	manual	0	0	0	0	0	0	0	0	1	0	1	0	0	0	0	0	0	0	0	0	12
Tb927.5.1550	mitochondrial carrier protein, MCP23	Mito.transport	MIT	3.304	4.245	3.77	3.49	-0.387	0.481357	-0.48	0.483367	-0.11	0.842038	-0.006	0.999084	0.649	0.00186513	0.376	0.308874	0.626	1.006	0.509	1.126	No	0.7	771	1	automatic 3'-UTR, not checked	0	0	0	0	0	0	0	0	0	0	0	0	0	0	0	0	0	0	0	0	#N/A
Tb927.10.10440	mitochondrial carrier protein, MCP8	Mito.transport	MIT	5.467	5.192	5.33	1.27	0.245	0.687374	0.483	0.405088	0.043	0.964455	0.178	0.825049	0.264	0.293186	0.193	0.669937	0.673	1.388	1.359	0.673	No	0.9	~350	0	manual	0	0	0	0	0	0	0	0	0	0	0	0	0	0	0	0	0	0	0	0	#N/A
Tb927.3.590	adenosine transporter, putative	Nucleotides	0	13.184	12.658	12.92	0.27	-0.331	0.784898	0.029	0.989991	-1.294	7.56649e-18	-1.361	3.62392e-12	3.715	2.75993e-73	3.978	6.91078e-35	0.719	1.207	3.289	333.333	Yes - PCF	8.9	117	0	ORF at 3'end of long non-translated RNA at divergence region	0	0	0	0	0	0	1	1	1	0	1	0	0	0	0	0	0	1	0	1	13
Tb927.7.4570	inosine-guanine nucleoside hydrolase (IG-NH)	Nucleotides	0	3.412	3.664	3.54	5.5	-0.04	0.96525	0.317	0.271325	-0.327	0.0419481	-0.503	0.00711285	-0.037	0.82745	0.16	0.379699	0.897	1.162	1.326	1.389	No	0.9	~2300	1	Annotated 3'-UTR too short	0	0	0	0	0	0	0	0	0	0	0	0	0	0	0	0	0	0	0	0	1
Tb927.9.7470	purine nucleoside transporter NT10	Nucleotides	0	10.739	11.766	11.25	1.02	1.224	6.71876e-08	0.944	0.00636403	-0.609	0.0212704	-0.415	0.219964	3.373	6.00944e-176	3.587	3.67181e-49	0.451	1.062	12.195	5.556	Yes - PCF	4.9	493	1	automatic 3'-UTR, not checked	1	0	0	0	0	0	0	0	1	0	1	0	0	0	0	0	0	0	0	0	4
Tb927.6.220	purine nucleoside transporter NT9	Nucleotides	0	10.859	9.857	10.36	0.61	-0.039	0.982457	-0.443	0.601864	-0.487	0.255732	-0.401	0.679757	-0.002	0.994653	-0.746	0.141339	0.694	0.893	1.269	3.425	No	1.5	null		Convergence region, RNA boundaries unclear.	0	0	0	0	0	0	0	0	0	0	0	0	0	0	0	0	0	0	0	0	4
Tb927.4.3320	uracil phosphoribosyltransferase, putative	Nucleotides	0	3.134	3.75	3.44	4.22	0.196	0.636524	0.178	0.71924	0.218	0.296987	0.346	0.104393	0.581	8.43472e-05	0.955	5.95344e-09	0.95	1.284	1.244	1.264	No	1.2	~1880	0	Annotated from unique pA site without p(A) in genomic sequence	0	0	0	0	0	0	0	0	0	0	0	0	0	0	0	0	0	0	0	0	10
Tb927.11.11740	membrane-bound acid phosphatase, putative	Phosphatase	0	3.593	3.824	3.71	1.23	0.104	0.879426	-0.077	0.920042	-0.127	0.730733	0.028	0.955326	0.988	3.81639e-12	1.078	7.16304e-08	0.593	1.108	1.175	1.325	Yes - PCF	2.3	~1700	1	manual; similar ORF downstream has 2	0	0	0	0	0	0	0	0	0	0	1	0	0	0	0	0	0	0	0	0	14
Tb927.1.2110	calpain-like cysteine peptidase, putative,cysteine peptidase, Clan CA, family C2, putative	Protease	0	3.384	3.595	3.49	0.88	-0.252	0.676323	-0.564	0.224703	-0.228	0.603061	-0.634	0.0860768	-0.149	0.521073	0.1	0.77381	0.614	0.993	0.766	0.641	No	1	~1990	1	Manual. 2 overlapping motifs at +840. probably present in mRNA.	0	0	0	0	0	0	0	0	0	0	0	0	0	0	0	0	0	0	0	0	#N/A
Tb927.9.7540	calpain-like cysteine peptidase, putative,cysteine peptidase, Clan CA, family C2, putative	Protease	0	3.245	3.085	3.17	1.33	0.082	0.894222	-0.042	0.947293	0.29	0.12732	-0.096	0.80543	0.114	0.5294	0.008	0.977652	0.778	1.009	0.869	2.151	Yes - PCF	3.3	~2660	1	manually	0	0	0	0	0	0	0	0	0	0	0	0	0	0	0	0	0	0	0	0	1
Tb927.1.2160	calpain-like protein fragment, putative	Protease	Flagellum	4.494	4.817	4.66	0.93	0.032	0.983857	0.377	0.653578	-0.372	0.315155	-0.203	0.721909	1.259	1.42715e-12	2.185	8.33363e-12	0.549	1.508	0.539	10.638	Yes - PCF	4.5	~3770	3	manual	0	0	0	0	0	0	0	0	1	0	1	0	0	0	0	0	0	0	0	0	#N/A
Tb927.1.2150	calpain-like protein fragment, putative,calpain-like cysteine peptidase, Clan CA, family C2	Protease	0	4.378	4.203	4.29	0.69	-0.035	0.983857	-0.045	0.977801	0.09	0.934433	-0.084	0.954586	-0.645	0.00839982	-1.072	0.053454	0.366	1.197	0.611	0.484	No	0.5	1797	5	automatic 3'-UTR, not checked	0	0	0	0	0	0	0	0	0	0	0	0	0	0	0	0	0	0	0	0	#N/A
Tb927.9.8260	rhomboid-like protein,serine peptidase, Clan S- , family S54, putative	Protease	0	4.708	4.165	4.44	3.28	0.114	0.889844	0.065	0.947293	-0.319	0.373387	0.042	0.955334	0.313	0.120831	-0.024	0.954737	0.646	1.125	1.362	2.07	Yes - PCF	1.4	527	1	automatic 3'-UTR, not checked	0	0	0	0	0	0	0	0	0	0	0	0	0	0	0	0	0	0	0	0	2
Tb927.11.8170	MPK8 protein kinase	Protein.kinase	0	5.304	5.109	5.21	2.77	0.197	0.716925	0.256	0.60194	0.079	0.894087	0.004	1	-0.482	0.0186629	-0.98	0.000182006	0.896	1.095	0.476	0.627	Yes - cBF	0.3	1888	1	automatic 3'-UTR, not checked	0	0	0	0	0	0	0	0	0	0	0	0	0	0	0	0	0	0	0	0	#N/A
Tb927.11.11110	NEK20 protein kinase	Protein.kinase	0	7.324	8	7.66	1.09	-0.025	0.98645	-0.088	0.927692	-0.22	0.653565	-0.165	0.852284	-0.287	0.232649	-0.771	0.0384612	0.779	0.863	0.767	0.754	Yes - cBF	0.4	388	1	automatic 3'-UTR, not checked	0	0	0	0	0	0	0	0	0	0	0	0	0	0	0	0	0	0	0	0	#N/A
Tb927.11.15010	NEK21 protein kinase	Protein.kinase	0	11.312	14.43	12.87	0.79	1.018	2.09243e-09	1.311	5.54861e-10	-0.133	0.588998	-0.354	0.0870215	1.126	1.26112e-14	1.618	9.49272e-21	1.054	1.464	1.795	11.494	Yes - PCF	8.3	2213	4	automatic 3'-UTR, not checked	1	1	0	0	0	0	0	0	1	0	1	0	1	0	0	0	0	0	0	0	14
Tb927.7.6310	PLK polo-like protein kinase	Protein.kinase	0	3.679	4.179	3.93	1.11	-0.322	0.487533	-0.25	0.704043	-0.09	0.904882	0.064	0.936574	0.658	0.000165242	-0.097	0.802983	0.582	1.074	0.62	4.255	Yes - PCF	3.2	1441	1	automatic 3'-UTR, not checked	0	0	0	0	0	0	0	0	0	0	0	0	0	0	0	0	0	0	0	0	#N/A
Tb927.10.15880	protein kinase, putative	Protein.kinase	0	3.387	4.179	3.78	0.51	-0.102	0.901115	-0.062	0.935662	0.012	0.990367	-0.101	0.87017	-0.657	2.64224e-05	-0.863	0.000302589	0.752	1.172	0.632	0.634	Yes - cBF	0.3	~510	2	manual	0	0	0	0	0	0	0	0	0	0	0	0	0	0	0	0	0	0	0	0	#N/A
Tb927.3.1570	protein kinase, putative	Protein.kinase	0	5.888	7.279	6.58	1.12	0.004	0.997758	-0.128	0.839497	-0.044	0.937098	-0.11	0.843364	-0.159	0.400105	-0.371	0.141842	0.833	1.019	0.643	1.462	No	1.1	1339	3	automatic 3'-UTR, not checked	0	0	0	0	0	0	0	0	0	0	0	0	0	0	0	0	0	0	0	0	1
Tb927.7.6220	protein kinase, putative	Protein.kinase	0	3.984	4.138	4.06	1.1	-0.029	0.979336	0.08	0.904674	0.209	0.421805	0.045	0.94234	-0.125	0.493964	-0.988	1.00937e-05	0.877	1.033	0.691	1.704	No	2.2	49	0	Impossible to work out where the pA site really is, due to low sequence density and repeated sequence.	0	0	0	0	0	0	0	0	0	0	0	0	0	0	0	0	0	0	0	0	22
Tb927.7.6680	protein kinase, putative	Protein.kinase	0	7.088	9.153	8.12	0.78	0.121	0.870411	0.204	0.694363	-0.128	0.751681	-0.014	0.983612	0.966	2.10543e-10	0.562	0.00531784	0.841	1.08	0.978	2.439	Yes - PCF	3.9	3275	2	automatic 3'-UTR, not checked	0	0	0	0	0	0	0	0	0	0	0	0	0	0	0	0	0	0	0	0	1
Tb927.8.6490	protein kinase, putative	Protein.kinase	0	7.2	7.676	7.44	0.53	1.195	1.35128e-11	1.223	6.12185e-09	-0.023	0.971594	-0.717	0.00270471	0.483	0.00860989	0.409	0.0693898	0.959	1.139	0.818	28.571	Yes - PCF	8.1	3945	4	automatic 3'-UTR, not checked	1	1	0	0	0	0	0	0	0	0	0	0	0	0	0	0	0	1	0	0	#N/A
Tb927.2.4200	protein kinase, putative	Protein.kinase	0	4.407	4.502	4.45	0.4	0.651	0.00123657	0.598	0.019341	-0.361	0.0463267	-0.664	0.000871505	1.263	3.10447e-17	0.771	2.19965e-05	0.805	1.029	2.309	28.571	Yes - PCF	9	3273	4	automatic 3'-UTR, not checked	0	0	0	0	0	0	0	0	1	0	0	0	0	0	0	0	0	1	0	0	#N/A
Tb927.11.6990	protein kinase, putative,serine/threonine protein kinase, putative	Protein.kinase	0	3.687	4.127	3.91	0.8	0.061	0.953654	0.209	0.715544	0.068	0.902437	-0.185	0.697606	0.055	0.807045	-0.004	0.993129	0.817	1.034	0.654	1.757	Yes - cBF	0.2	1722	4	automatic 3'-UTR, not checked	0	0	0	0	0	0	0	0	0	0	0	0	0	0	0	0	0	0	0	0	#N/A
Tb927.11.14070	RDK1 protein kinase	Protein.kinase	0	3.496	3.303	3.4	1.41	-0.045	0.954736	0.101	0.825538	-0.004	0.996101	-0.07	0.913489	-1.287	1.42719e-19	-1.712	2.18858e-16	0.796	1.036	0.303	0.5	Yes - cBF	0.1	~1508	2	manual	0	0	0	0	0	0	0	0	0	1	0	1	0	0	0	0	0	0	0	0	2
Tb927.10.5310	TbAMPKa1	Protein.kinase	0	5.387	6.109	5.75	1.17	0.241	0.477	0.238	0.534984	0.059	0.89732	-0.201	0.590982	-0.292	0.0817651	-0.519	0.00839158	0.829	1.09	0.902	1.59	No	1	~1600	1	manual	0	0	0	0	0	0	0	0	0	0	0	0	0	0	0	0	0	0	0	0	1
Tb927.11.10340	Putative serine/threonine phosphatase	Protein.phosphatase	0	4.473	4.22	4.35	3.02	0.113	0.851826	0.052	0.943082	0.052	0.905989	0.052	0.921964	-0.26	0.129298	-0.038	0.889934	0.725	1.009	2.519	0.72	No	1.6	276	0	Not clear but could be correct	0	0	0	0	0	0	0	0	0	0	0	0	0	0	0	0	0	0	0	0	1
Tb927.10.8050	TFIIF-stimulated CTD phosphatase, putative	Protein.phosphatase	0	6.935	7	6.97	0.44	1.054	6.69238e-07	1.038	1.97018e-05	-0.384	0.165751	-0.52	0.0778174	1.358	8.24634e-16	0.87	0.000120604	0.929	1.241	3.401	5.556	Yes - PCF	2.6	3242	2	automatic 3'-UTR, not checked	1	1	0	0	0	0	0	0	1	0	0	0	0	0	0	0	0	0	0	0	1
Tb927.10.8430	40S ribosomal protein S12	Ribosome	0	8.129	7.838	7.98	44.01	0.057	0.940888	0.383	0.230835	-0.122	0.795731	0.163	0.706287	1.515	1.57903e-09	0.643	0.00322047	1.051	1.778	4.115	0.849	No	0.9	104	1	automatic 3'-UTR, not checked	0	0	0	0	0	0	0	0	1	0	0	0	0	0	0	0	0	0	0	0	9
Tb927.3.3310	60S ribosomal protein L13	Ribosome	0	3.59	3.766	3.68	51.37	0.017	0.983857	0.199	0.487905	-0.271	0.294405	0.134	0.683091	1.186	1.34803e-28	0.829	1.54486e-07	0.827	1.864	2.882	1.499	No	1.2	40	0	Orthologue3.3320 has 1 copy of the motif.	0	0	0	0	0	0	0	0	1	0	0	0	0	0	0	0	0	0	0	0	9
Tb927.7.5380	DRBD12	RNA.binding	0	7.103	7.6	7.35	0	0.427	0.338667	0.312	0.667846	0.004	0.996645	-0.154	0.830721	0.555	0.0185906	0.267	0.480639	0.789	0.992	0.437	1.883	No	1.8	~6278	8	manual	0	0	0	0	0	0	0	0	0	0	0	0	0	0	0	0	0	0	0	0	#N/A
Tb927.8.6650	DRBD13	RNA.binding	0	4.925	5.769	5.35	0.48	0.073	0.948364	-0.349	0.528081	-0.079	0.897953	-0.266	0.61319	0.393	0.0498276	-0.21	0.519644	0.7	0.991	0.427	10.638	No	1.6	2799	2	automatic 3'-UTR, not checked	0	0	0	0	0	0	0	0	0	0	0	0	0	0	0	0	0	0	0	0	#N/A
Tb927.3.3960	DRBD6A	RNA.binding	0	7.968	8.417	8.19	1.01	-0.023	0.987532	0.075	0.937413	-0.405	0.194816	-0.693	0.067812	0.162	0.458568	0.085	0.819994	0.749	0.941	0.712	1.403	No	0.6	2217	6	automatic 3'-UTR, not checked	0	0	0	0	0	0	0	0	0	0	0	0	0	0	0	0	0	0	0	0	4
Tb927.7.4730	PUF5	RNA.binding	Cytosol	4.536	4.737	4.64	0.34	0.39	0.232825	0.084	0.920039	-0.015	0.986146	0.077	0.919861	-0.002	0.992642	-0.559	0.0576263	0.779	1.042	0.947	1.779	No	1.3	2431	1	automatic 3'-UTR, not checked	0	0	0	0	0	0	0	0	0	0	0	0	0	0	0	0	0	0	0	0	#N/A
Tb927.8.2780	RBP10	RNA.binding	Cytosol	10.059	11.472	10.77	3.94	-1.792	7.34745e-16	-3.07	7.7093e-25	4.548	2.86683e-198	4.799	9.11165e-67	-1.823	4.06569e-22	-2.323	5.26381e-15	0.112	0.291	0.156	0.051	Yes - cBF	0	8660?	1	One starting at nt470 downstream. Annotated pA is in a p(A) tract	0	0	1	1	1	1	0	0	0	1	0	1	0	1	0	0	1	0	1	0	1
Tb927.9.4560	RBP32	RNA.binding	0	9.229	9.129	9.18	0.68	-0.012	0.989023	0.105	0.86298	-0.448	0.0645513	-0.548	0.0622434	0.364	0.026141	0.101	0.716446	0.742	1.042	0.518	2.5	No	0.4	~900	3	manual	0	0	0	0	0	0	0	0	0	0	0	0	0	0	0	0	0	0	0	0	#N/A
Tb927.3.2930	RBP6	RNA.binding	0	4.992	4.547	4.77	0.58	-0.095	0.947398	-0.77	0.212084	-0.026	0.983572	-0.145	0.888633	0.185	0.428087	-0.317	0.506301	0.526	0.821	0.76	2.519	Yes - PCF	1.3	592	1	automatic 3'-UTR, not checked	0	0	0	0	0	0	0	0	0	0	0	0	0	0	0	0	0	0	0	0	#N/A
Tb927.7.2660	ZC3H20	RNA.binding	0	3.509	3.442	3.48	1.34	0.611	0.000182211	0.657	0.000576841	0.139	0.581973	-0.017	0.977007	-0.233	0.125289	-0.828	4.39717e-06	0.88	1.038	3.425	0.646	No	1.2	5150	2	checked	0	0	0	0	0	0	0	0	0	0	0	0	0	0	0	0	0	0	0	0	25
Tb927.7.2670	ZC3H21	RNA.binding	0	4.197	4.014	4.11	0.78	0.382	0.195466	0.337	0.406789	-0.045	0.931963	-0.219	0.596067	0.944	1.66347e-09	0.214	0.410006	0.934	1.081	2.915	1.314	Yes - PCF	4.2	3588	5	automatic 3'-UTR, not checked	0	0	0	0	0	0	0	0	0	0	0	0	0	0	0	0	0	0	0	0	19
Tb927.7.2680	ZC3H22	RNA.binding	0	7.123	7.809	7.47	0.87	0.76	4.54227e-05	0.916	3.73982e-05	-0.606	0.00364266	-0.805	0.00134901	1.451	7.1873e-24	0.834	0.000218224	1.037	1.152	2.404	52.632	Yes - PCF	19.6	4594	7	automatic 3'-UTR, not checked	0	0	0	0	0	0	0	0	1	0	0	0	0	0	0	0	0	1	0	0	14
Tb927.9.9450	ZC3H28	RNA.binding	0	8.409	8.535	8.47	1.8	0.02	0.986122	-0.165	0.717783	-0.14	0.752483	-0.299	0.302077	0.497	1.84561e-05	-0.021	0.934131	0.872	1.007	0.481	5.263	Yes - PCF	1.1	1600	3	annotated 3'-UTR probably too short but there may be a trunctaed 3'_UTR without the element.	0	0	0	0	0	0	0	0	0	0	0	0	0	0	0	0	0	0	0	0	5
Tb927.10.12760	ZC3H36	RNA.binding	0	6.887	7.097	6.99	0.34	0.15	0.904647	-0.754	0.295237	-0.25	0.688662	-0.015	0.992911	1.172	8.46767e-07	0.656	0.132876	0.42	0.539	1.29	1.464	No	0.8	3003	5	automatic 3'-UTR, not checked	0	0	0	0	0	0	0	0	1	0	0	0	0	0	0	0	0	0	0	0	#N/A
Tb927.9.10280	ZC3H48	RNA.binding	0	3.873	4.042	3.96	0.59	-0.92	0.0574351	-1.98	0.000182497	-0.058	0.972891	0.856	0.492106	-1.264	0.000187528	-3.005	1.2965e-06	0.371	0.743	1.255	0.148	Yes - cBF	0.2	~5600	2	manual	0	0	0	1	0	0	0	0	0	1	0	1	0	1	0	0	0	0	0	0	#N/A
Tb927.11.11360	guanine nucleotide-binding protein beta subunit- like protein (TRACK)	Translation	0	8.821	8.148	8.48	43.07	0.074	0.904998	0.065	0.909745	-0.252	0.200803	0.17	0.513382	1.48	7.63716e-34	1.175	3.442e-17	0.568	1.385	4.831	1.229	No	1.5	162	1	automatic 3'-UTR, not checked	0	0	0	0	0	0	0	0	1	0	1	0	0	0	0	0	0	0	0	0	2
Tb927.10.7700	ABC transporter, putative	Transporter	0	4.282	4.161	4.22	0.7	0.693	6.23569e-05	0.62	0.00545775	-0.482	3.8391e-05	-0.515	0.000806427	1.782	2.17592e-43	1.426	2.32077e-23	0.844	1.049	2.933	8	Yes - PCF	3.3	~1500	2	manual	0	0	0	0	0	0	0	0	1	0	1	0	0	0	0	0	0	0	0	0	7
Tb927.3.3730	ABC transporter, putative	Transporter	0	3.201	3.238	3.22	0.47	0.282	0.466129	0.348	0.384591	-0.1	0.862128	-0.577	0.103153	0.083	0.690454	-0.205	0.486965	0.823	1.123	0.596	15.873	No	2.3	~730	1	manual	0	0	0	0	0	0	0	0	0	0	0	0	0	0	0	0	0	0	0	0	#N/A
Tb927.3.5320	hypothetical protein, conserved, UBX5 of yeast 3e-4, blast-back +ve, interaction with ubiquitinated proteins	Ubiquitin.proteasome	0	3.543	3.107	3.33	2.84	-0.077	0.937753	0.114	0.894077	-0.101	0.852622	0.052	0.940065	0.297	0.115433	0.202	0.539751	0.831	1.291	1.171	1.238	No	1.4	304	0	Looks OK	0	0	0	0	0	0	0	0	0	0	0	0	0	0	0	0	0	0	0	0	2
Tb927.9.13430	ubiquitin carboxyl-terminal hydrolase, Clan CA cysteine peptidase, family C12, putative	Ubiquitin.proteasome	0	3.422	3.641	3.53	2.33	-0.084	0.91688	-0.187	0.752393	0.174	0.71184	-0.162	0.828608	-0.979	1.48716e-07	-1.291	6.74263e-06	0.789	0.979	0.421	0.307	Yes - cBF	0.6	~3520	1	manual	0	0	0	0	0	0	0	0	0	0	0	1	0	0	0	0	0	0	0	0	#N/A
Tb927.10.2210	ubiquitin carboxyl-terminal hydrolase, Clan CA cysteine peptidase, family C12, putative	Ubiquitin.proteasome	0	4.4	4.849	4.62	0.43	0.942	1.50577e-05	1.026	8.42123e-05	-0.204	0.544154	0.056	0.930494	0.974	3.56886e-08	0.183	0.540868	0.974	1.383	1.786	22.727	Yes - PCF	8.4	850	1	automatic 3'-UTR, not checked	0	1	0	0	0	0	0	0	0	0	0	0	0	0	0	0	0	0	0	0	14
Tb927.3.4000	Adaptin complex AP1 sigma subunit	Vesicular.transport	0	4.279	4.672	4.48	7.37	-0.114	0.897399	-0.18	0.785592	-0.053	0.956909	0.485	0.307912	-0.739	1.15248e-05	-1.032	0.000381302	0.737	1.087	0.614	0.461	Yes - cBF	0.6	56	0	At a convergence point, also repeated sequence in 3'-end. UTR might be much longer	0	0	0	0	0	0	0	0	0	0	0	1	0	0	0	0	0	0	0	0	1
Tb927.10.14260	adaptin complex AP4 sigma subunit	Vesicular.transport	0	3.059	3.954	3.51	2.37	0.182	0.734709	0.263	0.654081	-0.148	0.744223	-0.055	0.937255	-0.379	0.0651076	0.16	0.63436	0.78	1.575	1.595	2.088	Yes - PCF	1.8	669	1	automatic 3'-UTR, not checked	0	0	0	0	0	0	0	0	0	0	0	0	0	0	0	0	0	0	0	0	#N/A
Tb927.10.8580	ADP-ribosylation factor 3, putative (ARL3)	Vesicular.transport	0	4.954	4.991	4.97	1.39	-0.014	0.989023	0.014	0.990211	-0.202	0.648404	0.138	0.830721	0.167	0.423841	0.156	0.657835	0.633	1.08	2.096	0.873	No	1.5	983	1	automatic 3'-UTR, not checked	0	0	0	0	0	0	0	0	0	0	0	0	0	0	0	0	0	0	0	0	2
Tb927.11.14240	CAP116 Clathrin-associated protein	Vesicular.transport	0	3.287	3.515	3.4	0.7	0.242	0.591425	0.285	0.571057	-0.054	0.918624	-0.384	0.294668	0.403	0.03126	0.154	0.598503	0.783	1.192	1.109	2.625	Yes - PCF	1.5	~330	2	Annotated 3'-UTR too short	0	0	0	0	0	0	0	0	0	0	0	0	0	0	0	0	0	0	0	0	#N/A
Tb927.10.2340	hypothetical protein, conserved, t-SNARE like	Vesicular.transport	0	7.854	7.052	7.45	1.96	0.283	0.79092	-0.017	0.993197	-0.16	0.854177	0.01	0.999084	0.363	0.262378	-0.447	0.487859	1	1.182	0.666	1.577	No	1.2	984	1	automatic 3'-UTR, not checked	0	0	0	0	0	0	0	0	0	0	0	0	0	0	0	0	0	0	0	0	144
Tb927.4.4220	small GTP-binding rab protein, putative (TbRX2)	Vesicular.transport	0	3.769	3.169	3.47	1.12	-0.067	0.948364	-0.317	0.508153	0.057	0.929519	-0.053	0.93814	-0.283	0.177894	-0.698	0.00627905	0.767	0.846	0.526	3.817	No	1.2	1707	0	looks OK	0	0	0	0	0	0	0	0	0	0	0	0	0	0	0	0	0	0	0	0	#N/A
Tb927.7.690	zinc finger protein, putative	Zinc.finger	0	4.427	4.533	4.48	1.56	-0.045	0.958481	-0.171	0.688946	-0.293	0.313674	-0.541	0.0635081	-0.929	2.44948e-09	-0.721	0.00049319	0.728	0.993	0.347	1.608	Yes - cBF	0.3	~2970	0	annotated 3'-UTR too short	0	0	0	0	0	0	0	0	0	0	0	0	0	0	0	0	0	0	0	0	#N/A
Tb927.4.3500	Amastin-like protein	ZUnknown	0	7.552	5.961	6.76	0.83	0.715	0.00625643	0.991	0.00950108	-0.209	0.446427	-0.525	0.0128505	2.304	6.9858e-62	3.382	1.4312e-46	1	1.808	9.709	3.497	Yes - PCF	3.4	581	1	automatic 3'-UTR, not checked	0	0	0	0	0	0	0	0	1	0	1	0	0	0	0	0	0	0	0	0	10
Tb927.9.2840	Fam77 cell surface phylome protein	ZUnknown	0	6.716	8.025	7.37	7.9	-0.28	0.355621	-0.464	0.160193	-0.321	0.154559	-0.093	0.856715	-0.229	0.131212	-0.005	0.99112	0.513	1.108	0.149	20.833	No	0.7	6992	3	automatic 3'-UTR, not checked	0	0	0	0	0	0	0	0	0	0	0	0	0	0	0	0	0	0	0	0	#N/A
Tb927.10.10770	Generative cell specific 1 protein, putative (GCS1)	ZUnknown	0	5.301	5.761	5.53	0.52	0.725	3.04264e-06	0.939	7.66731e-07	-0.454	0.000347715	-0.527	0.00217851	0.762	2.23411e-08	1.152	2.42335e-13	0.769	1.175	2.137	0.5	No	0.6	~1600?	2	manual	0	0	0	0	0	0	0	0	0	0	1	0	0	0	0	0	0	0	0	0	#N/A
Tb927.1.2310	hypothetical protein	ZUnknown	0	3.337	5.685	4.51	0.48	0.487	0.278662	0.146	0.884856	-0.557	0.136236	-0.538	0.170004	2.813	1.05077e-61	2.991	7.51187e-28	0.696	1.19	8.13	0.217	No	0.2	410	0	Extending by 100nt to match RNASeq does not include a motif.	0	0	0	0	0	0	0	0	1	0	1	0	0	0	0	0	0	0	0	0	#N/A
Tb927.11.4760	hypothetical protein	ZUnknown	0	4.386	4.578	4.48	0.67	0.638	0.0604046	0.781	0.157834	-0.042	0.956529	0.012	0.9922	0.884	6.86665e-05	1.456	2.49952e-05	0.978	1.199	2.907	1.312	Yes - PCF	1.8	657	1	last ORF at convergence region	0	0	0	0	0	0	0	0	0	0	1	0	0	0	0	0	0	0	0	0	#N/A
Tb927.7.6330	hypothetical protein	ZUnknown	0	6.39	7.664	7.03	0.39	0.28	0.86154	0.602	0.518204	-0.157	0.889855	-0.368	0.65906	-0.654	0.00615568	0.002	1	0.589	1.295	1.597	1.376	No	1	3' of 7.6340		3'-UTR of 7.6340	0	0	0	0	0	0	0	0	0	0	0	0	0	0	0	0	0	0	0	0	#N/A
Tb927.11.3050	hypothetical protein	ZUnknown	0	4.155	4.266	4.21	0.76	0.197	0.705009	0.436	0.352038	0.299	0.204502	0.63	0.065377	0.082	0.706427	0.209	0.538658	0.747	1.126	2.364	1.427	Yes - PCF	2.1	496	1	automatic 3'-UTR, not checked	0	0	0	0	0	0	0	0	0	0	0	0	0	0	0	0	0	0	0	0	#N/A
Tb927.10.5190	hypothetical protein	ZUnknown	0	3.895	4.347	4.12	1.07	0.342	0.286538	0.308	0.489864	0.004	0.996101	0.098	0.853872	0.488	0.00345137	0.227	0.396047	0.858	1.173	2.193	1.431	Yes - PCF	1	~2430	4	Annotated 3'-UTR too short, alternate pA site mainly used	0	0	0	0	0	0	0	0	0	0	0	0	0	0	0	0	0	0	0	0	#N/A
Tb927.11.15320	hypothetical protein	ZUnknown	0	6.888	7.999	7.44	0.64	0.12	0.872307	0.04	0.966109	0.26	0.389815	-0.27	0.582754	-0.143	0.523561	-0.196	0.526971	0.765	0.928	1.027	1.642	No	0.8	~1250	3	manual	0	0	0	0	0	0	0	0	0	0	0	0	0	0	0	0	0	0	0	0	#N/A
Tb927.9.15480	hypothetical protein	ZUnknown	0	3.093	3.507	3.3	0.65	-0.117	0.882676	-0.425	0.357132	-0.037	0.969863	0.474	0.324677	0.017	0.942445	-0.568	0.0798693	0.796	1.043	0.471	1.678	No	0.6	1380	1	automatic 3'-UTR, not checked	0	0	0	0	0	0	0	0	0	0	0	0	0	0	0	0	0	0	0	0	#N/A
Tb927.5.2870	hypothetical protein	ZUnknown	0	12.607	12.483	12.55	0.87	-0.088	0.94435	-0.393	0.55564	0.14	0.867301	0.09	0.94063	-1.175	2.63354e-05	-1.644	0.000109703	0.723	0.966	0.293	1.883	No	0.8	1729	4	automatic 3'-UTR, not checked	0	0	0	0	0	0	0	0	0	1	0	1	0	0	0	0	0	0	0	0	#N/A
Tb927.6.860	hypothetical protein	ZUnknown	0	4.996	5.584	5.29	0.96	0.195	0.686916	0.287	0.481504	0.185	0.484373	0.124	0.792277	0.341	0.0263641	-0.535	0.0107487	0.829	1.016	1.068	3.436	Yes - PCF	4.3	3198	3	automatic 3'-UTR, not checked	0	0	0	0	0	0	0	0	0	0	0	0	0	0	0	0	0	0	0	0	#N/A
Tb927.7.7100	hypothetical protein	ZUnknown	0	7.99	8.897	8.44	0.68	0.091	0.883062	0.105	0.831876	0.079	0.859221	-0.131	0.745966	-0.11	0.538616	-0.295	0.137456	0.842	1.042	0.768	4.149	No	0.7	2958	0	OK	0	0	0	0	0	0	0	0	0	0	0	0	0	0	0	0	0	0	0	0	#N/A
Tb927.5.1050	hypothetical protein	ZUnknown	0	6.122	6.554	6.34	1.4	0.414	0.314678	0.41	0.452665	-0.167	0.730114	-0.203	0.66423	1.036	1.31672e-07	1.27	1.22672e-06	0.865	1.069	0.928	5.682	Yes - PCF	3.8	2231	2	automatic 3'-UTR, not checked	0	0	0	0	0	0	0	0	1	0	1	0	0	0	0	0	0	0	0	0	#N/A
Tb927.4.5060	hypothetical protein	ZUnknown	0	7.869	7.71	7.79	0.81	0.359	0.371338	0.621	0.134668	-0.102	0.820096	0.066	0.911218	0.704	0.000488141	1.046	3.90765e-05	0.988	1.405	1.263	7.634	Yes - PCF	3.9	~1000	2	manual	0	0	0	0	0	0	0	0	0	0	1	0	0	0	0	0	0	0	0	0	#N/A
Tb927.5.3130	hypothetical protein	ZUnknown	0	8.439	9.814	9.13	0.57	0.356	0.581762	-0.164	0.881249	-0.655	0.027623	-0.812	0.0608505	0.978	2.79038e-05	0.385	0.306804	0.526	0.986	0.774	12.5	No	1.4	1909	1	automatic 3'-UTR, not checked	0	0	0	0	0	0	0	0	0	0	0	0	0	0	0	0	0	0	0	0	#N/A
Tb927.8.880	hypothetical protein	ZUnknown	0	3.02	3.101	3.06	5.73	0.002	0.998405	-0.174	0.797722	-0.047	0.915204	0.36	0.224903	1.14	1.35815e-13	0.476	0.0339187	0.743	0.927	0.135	14.085	No	0.8	1712	0	looks OK	0	0	0	0	0	0	0	0	1	0	0	0	0	0	0	0	0	0	0	0	#N/A
Tb927.11.2450	hypothetical protein	ZUnknown	0	4.849	10.091	7.47	1.31	-0.202	0.853206	-0.204	0.827013	-0.084	0.95258	-0.65	0.337948	-0.601	0.0693006	-0.47	0.304901	0.514	0.974	0.197	#VALUE!	#N/A	#N/A	NA	1	Part of 3'-UTR of Tb927.11.2460	0	0	0	0	0	0	0	0	0	0	0	0	0	0	0	0	0	0	0	0	#N/A
Tb927.10.13410	hypothetical protein	ZUnknown	0	3.503	4.005	3.75	0.4	0.7	0.200821	1.12	0.0353746	1.45	2.98584e-05	1.713	0.00280444	0.34	0.382967	-0.492	0.42028	0.912	1.588	0.412	#DIV/0!	#N/A	#N/A	sno in 3'		manual	0	1	0	0	1	1	0	0	0	0	0	0	0	0	0	0	1	0	0	0	#N/A
Tb927.11.15720	hypothetical protein	ZUnknown	0	3.087	4.333	3.71	1.21	0.19	0.84433	0.532	0.349405	-0.106	0.918624	-0.213	0.839091	-0.392	0.184678	-0.636	0.170374	0.699	1.014	0.558	#DIV/0!	#N/A	#N/A	2234	1	automatic 3'-UTR, not checked	0	0	0	0	0	0	0	0	0	0	0	0	0	0	0	0	0	0	0	0	#N/A
Tb927.10.3410	hypothetical protein	ZUnknown	0	3.239	4.07	3.65	1.27	-0.238	0.678612	-0.3	0.58368	-0.465	0.286051	-0.481	0.467503	-1.119	6.76987e-06	-1.548	3.04622e-06	0.534	0.831	0.632	#DIV/0!	No	0.5	3'-UTR		3'-UTR of 927.10.3400	0	0	0	0	0	0	0	0	0	1	0	1	0	0	0	0	0	0	0	0	#N/A
Tb927.10.13530	hypothetical protein	ZUnknown	0	6.662	7.351	7.01	4.82	-0.02	0.987984	0.465	0.601864	0.114	0.756729	0.196	0.786809	1.157	2.25019e-11	1.386	0.000799633	1.01	3.065	1.842	#DIV/0!	#N/A	#N/A	unclear		Not clear what this is, could be 3' of RBP12	0	0	0	0	0	0	0	0	1	0	1	0	0	0	0	0	0	0	0	0	#N/A
Tb927.10.2420	hypothetical protein	ZUnknown	0	4.801	6.706	5.75		-0.487	0.514338	0.069	0.968286	-0.297	0.791951	0.577	0.674065	-1.112	0.00171727	-1.933	0.00359681	0.751	1.273	#VALUE!	#VALUE!	No	0.7	503	0	3'_UTR	0	0	0	0	0	0	0	0	0	1	0	1	0	0	0	0	0	0	0	0	#N/A
Tb927.9.13200	hypothetical protein PHA02664 domain no matches	ZUnknown	0	24.38	25.326	24.85	0.66	0.864	6.08954e-07	2.016	4.44323e-15	-0.935	1.95471e-06	-1.108	6.33746e-08	1.994	1.5592e-45	3.978	3.49824e-57	1.723	4.765	12.821	13.699	Yes - PCF	18.5	351	2	automatic 3'-UTR, not checked	0	1	0	0	0	0	0	1	1	0	1	0	1	0	0	0	0	1	0	1	#N/A
Tb927.3.2920	hypothetical protein, conserved	ZUnknown	0	7.316	7.561	7.44	0.56	0.006	0.997758	0.024	0.989991	-0.304	0.476679	-0.118	0.904454	0.195	0.440364	0.749	0.10124	0.565	0.937	0.763	0.05	No	0.3	~580	0	Manual, difficult to guess pA site.	0	0	0	0	0	0	0	0	0	0	0	0	0	0	0	0	0	0	0	0	#N/A
Tb927.3.5080	hypothetical protein, conserved	ZUnknown	0	5.753	6.229	5.99	1.73	-0.037	0.975235	-0.038	0.959523	0.281	0.438591	0.236	0.683048	-1.346	7.72769e-15	-1.403	1.19461e-07	0.87	1.173	0.33	0.06	Yes - cBF	0.3	2874	3	automatic 3'-UTR, not checked	0	0	0	0	0	0	0	0	0	1	0	1	0	0	0	0	0	0	0	0	#N/A
Tb927.9.3100	hypothetical protein, conserved	ZUnknown	0	5.534	4.329	4.93	1.2	-0.331	0.500995	-0.616	0.228145	-0.094	0.873111	0.153	0.83361	0.146	0.489472	-0.123	0.761777	0.559	0.893	1.664	0.233	Yes - cBF	0.2	444	1	manual	0	0	0	0	0	0	0	0	0	0	0	0	0	0	0	0	0	0	0	0	#N/A
Tb927.10.7320	hypothetical protein, conserved	ZUnknown	0	3.858	3.609	3.73	1.05	-0.043	0.977087	0.015	0.991593	0.195	0.741376	-0.089	0.921964	-0.507	0.0351241	-0.098	0.826647	0.47	1.185	3.096	0.334	No	1	708	2	automatic 3'-UTR, not checked	0	0	0	0	0	0	0	0	0	0	0	0	0	0	0	0	0	0	0	0	#N/A
Tb927.11.15510	hypothetical protein, conserved	ZUnknown	0	3.672	3.135	3.4	0.69	-0.427	0.545205	0.018	0.992328	-0.105	0.92189	-0.247	0.782958	0.571	0.0154318	0.988	0.0279792	0.726	1.522	1.658	0.38	Yes - PCF	2.3	386	1	automatic 3'-UTR, not checked	0	0	0	0	0	0	0	0	0	0	0	0	0	0	0	0	0	0	0	0	#N/A
Tb927.6.3270	hypothetical protein, conserved	ZUnknown	0	5.349	6.028	5.69	0.5	-0.25	0.760497	-0.365	0.69927	-0.284	0.544944	0.08	0.928527	0.836	4.56698e-05	0.844	0.0293073	0.493	1.12	1.202	0.393	No	1	657	1	automatic 3'-UTR, not checked	0	0	0	0	0	0	0	0	0	0	0	0	0	0	0	0	0	0	0	0	#N/A
Tb927.10.2970	hypothetical protein, conserved	ZUnknown	0	4.805	5.031	4.92	0.93	-0.021	0.984258	-0.577	0.117668	0.576	3.94687e-05	0.863	1.90978e-08	1.867	7.94507e-46	2.344	7.97915e-39	0.645	1.028	9.009	0.4	Yes - PCF	2.8	1584	2	automatic 3'-UTR, not checked	0	0	0	0	0	0	0	0	1	0	1	0	0	0	0	0	1	0	0	0	13
Tb927.9.2250	hypothetical protein, conserved	ZUnknown	0	4.482	4.403	4.44	1.25	0.064	0.954736	0.391	0.426175	-0.134	0.827937	-0.315	0.596223	-0.495	0.00937296	-0.281	0.433541	0.774	1.361	0.83	0.409	Yes - cBF	0.2	852	1	automatic 3'-UTR, not checked	0	0	0	0	0	0	0	0	0	0	0	0	0	0	0	0	0	0	0	0	#N/A
Tb927.5.3440	hypothetical protein, conserved	ZUnknown	0	11.174	10.83	11	0.75	-0.283	0.582985	-0.573	0.282842	-0.368	0.327212	-0.822	0.0707327	0.178	0.44416	0.043	0.926808	0.64	1.03	0.914	0.469	Yes - cBF	0.2	559	2	manual	0	0	0	0	0	0	0	0	0	0	0	0	0	0	0	0	0	0	0	0	#N/A
Tb927.6.2270	hypothetical protein, conserved	ZUnknown	0	4.024	3.554	3.79	3	0.037	0.964835	0.089	0.871267	-0.281	0.0891425	-0.286	0.290522	0.025	0.885574	0.149	0.476688	0.719	1.341	11.364	0.497	No	1	95	0	1 motif immediately downsream of annotated poly(A) site, where there is still substantial sequence density.	0	0	0	0	0	0	0	0	0	0	0	0	0	0	0	0	0	0	0	0	2
Tb927.10.15040	hypothetical protein, conserved	ZUnknown	0	3.267	3.996	3.63	0.98	-0.274	0.530576	-0.221	0.677578	0.476	0.0982434	0.058	0.939683	-1.265	3.12466e-12	-1.407	9.68043e-08	0.688	1.018	0.3	0.514	Yes - cBF	0.5	~3922	1	manual	0	0	0	0	0	0	0	0	0	1	0	1	0	0	0	0	0	0	0	0	#N/A
Tb927.5.740	hypothetical protein, conserved	ZUnknown	0	3.78	3.145	3.46	2.31	0.137	0.883814	-0.672	0.236249	-0.573	0.00633138	-0.111	0.862741	1.5	1.7394e-15	0.999	0.000935421	0.425	0.71	4.425	0.537	Yes - PCF	1.4	375	1	automatic 3'-UTR, not checked	0	0	0	0	0	0	0	0	1	0	0	0	0	0	0	0	0	0	0	0	1
Tb927.8.6610	hypothetical protein, conserved	ZUnknown	0	4.689	5.265	4.98	0.85	0.014	0.989023	-0.144	0.838101	0.041	0.958462	-0.098	0.897889	-0.591	0.00235324	-0.471	0.138324	0.713	0.985	1.232	0.578	No	0.4	289	1	automatic 3'-UTR, not checked	0	0	0	0	0	0	0	0	0	0	0	0	0	0	0	0	0	0	0	0	#N/A
Tb927.5.3470	hypothetical protein, conserved	ZUnknown	0	3.924	3.526	3.73	0.79	-0.035	0.979336	-0.407	0.436127	0.248	0.379255	0.46	0.266843	0.264	0.154409	-0.113	0.75152	0.546	1.103	3.125	0.585	No	0.6	181	1	automatic 3'-UTR, not checked	0	0	0	0	0	0	0	0	0	0	0	0	0	0	0	0	0	0	0	0	#N/A
Tb927.10.3400	hypothetical protein, conserved	ZUnknown	0	3.359	3.687	3.52	1.44	-0.069	0.956608	-0.436	0.378851	-0.302	0.405588	-0.582	0.186805	0.197	0.379594	-0.452	0.148213	0.715	0.9	0.966	0.611	No	1.5	~6260	3	manual	0	0	0	0	0	0	0	0	0	0	0	0	0	0	0	0	0	0	0	0	#N/A
Tb927.9.6960	hypothetical protein, conserved	ZUnknown	0	9.135	9.344	9.24	0.34	0.648	0.274132	1.52	0.0144021	-0.445	0.457807	-0.67	0.421617	0.116	0.779788	1.047	0.0743313	0.868	1.389	1.55	0.612	No	1.7	~1500	2	manual	0	1	0	0	0	0	0	0	0	0	0	0	0	0	0	0	0	0	0	0	#N/A
Tb927.11.1580	hypothetical protein, conserved	ZUnknown	0	3.905	3.926	3.92	0.64	0.1	0.893548	-0.032	0.969084	-0.091	0.882146	-0.083	0.92223	-0.992	2.44853e-08	-1.49	2.04216e-07	0.746	1.103	0.473	0.695	No	0.6	~380	1	manual	0	0	0	0	0	0	0	0	0	0	0	1	0	0	0	0	0	0	0	0	#N/A
Tb927.10.6770	hypothetical protein, conserved	ZUnknown	0	5.028	6.26	5.64	0.65	-0.436	0.522541	0.016	0.993197	0.107	0.915204	0.253	0.845091	-0.229	0.518879	-0.368	0.587942	0.92	1.383	1.595	0.697	No	1.3	706	1	automatic 3'-UTR, not checked	0	0	0	0	0	0	0	0	0	0	0	0	0	0	0	0	0	0	0	0	#N/A
Tb927.4.520	hypothetical protein, conserved	ZUnknown	0	5.375	5.409	5.39	1.8	0.28	0.510713	-0.032	0.978276	-0.128	0.759215	0.613	0.269054	0.206	0.330259	-0.964	0.00824653	0.625	1.116	1.812	0.7	No	0.9	264	1	automatic 3'-UTR, not checked	0	0	0	0	0	0	0	0	0	0	0	0	0	0	0	0	0	0	0	0	1
Tb927.8.2420	hypothetical protein, conserved	ZUnknown	0	4.081	3.707	3.89	0.66	0.31	0.522541	0.134	0.884856	-0.109	0.846674	0.269	0.674385	0.055	0.835495	-0.49	0.174673	0.908	1.152	0.92	0.786	No	0.8	488	1	automatic 3'-UTR, not checked	0	0	0	0	0	0	0	0	0	0	0	0	0	0	0	0	0	0	0	0	#N/A
Tb927.11.6020	hypothetical protein, conserved	ZUnknown	0	3.76	4.222	3.99	1.06	-0.078	0.964201	-0.038	0.98678	-0.005	0.996645	-0.054	0.960619	0.392	0.15585	0.885	0.0761585	0.439	1.106	1.377	0.807	No	1.2	162	1	automatic 3'-UTR, not checked	0	0	0	0	0	0	0	0	0	0	0	0	0	0	0	0	0	0	0	0	#N/A
Tb927.5.2350	hypothetical protein, conserved	ZUnknown	0	4.546	5.077	4.81	0.98	0.214	0.779437	-0.023	0.989991	-0.194	0.751681	0.167	0.885599	-0.351	0.1877	-1.189	0.00745252	0.705	0.893	0.433	0.849	No	1.3	1089	2	automatic 3'-UTR, not checked	0	0	0	0	0	0	0	0	0	0	0	1	0	0	0	0	0	0	0	0	#N/A
Tb927.5.3720	hypothetical protein, conserved	ZUnknown	0	7.274	5.821	6.55	0.65	0.16	0.910487	-0.44	0.731937	0.051	0.972076	-0.651	0.504306	-0.255	0.491574	0.209	0.766786	0.329	1.67	1.364	0.857	No	0.6	~710	1	manual	0	0	0	0	0	0	0	0	0	0	0	0	0	0	0	0	0	0	0	0	#N/A
Tb927.5.3690	hypothetical protein, conserved	ZUnknown	0	3.193	3.708	3.45	1.13	0.031	0.987984	0.263	0.828743	0.127	0.882928	0.885	0.272352	-0.144	0.680861	-0.673	0.264375	0.719	1.24	2.024	0.901	Yes - PCF	1.2	799	1	automatic 3'-UTR, not checked	0	0	0	0	0	0	0	0	0	0	0	0	0	0	0	0	0	0	0	0	#N/A
Tb927.11.2860	hypothetical protein, conserved	ZUnknown	0	3.249	3.247	3.25	1.96	-0.614	0.00252807	-0.717	0.00204311	0.278	0.261698	-0.156	0.750376	-0.846	3.93814e-08	-1.109	4.66969e-08	0.673	0.981	0.511	0.919	No	0.5	~5580	2	manual	0	0	0	0	0	0	0	0	0	0	0	1	0	0	0	0	0	0	0	0	8
Tb927.10.14900	hypothetical protein, conserved	ZUnknown	0	3.747	3.977	3.86	0.33	0.046	0.979336	-0.141	0.905434	-0.087	0.904882	-0.226	0.767347	0.392	0.112076	0.178	0.687967	0.623	1.106	0.908	0.928	No	0.3	1784	3	automatic 3'-UTR, not checked	0	0	0	0	0	0	0	0	0	0	0	0	0	0	0	0	0	0	0	0	#N/A
Tb927.1.2700	hypothetical protein, conserved	ZUnknown	0	3.688	3.413	3.55	1.71	0.13	0.861885	0.502	0.235042	-0.327	0.28331	-0.403	0.373159	-0.193	0.358793	0.113	0.751725	0.909	1.4	1.511	0.943	No	1.3	256	1	automatic 3'-UTR, not checked	0	0	0	0	0	0	0	0	0	0	0	0	0	0	0	0	0	0	0	0	#N/A
Tb927.10.7250	hypothetical protein, conserved	ZUnknown	0	5.612	5.391	5.5	0.42	0.424	0.224378	0.488	0.2423	0.009	0.99215	0.037	0.95785	0.435	0.0268565	0.138	0.681595	0.884	1.22	3.906	0.951	No	0.9	180	1	automatic 3'-UTR, not checked	0	0	0	0	0	0	0	0	0	0	0	0	0	0	0	0	0	0	0	0	#N/A
Tb927.6.2750	hypothetical protein, conserved	ZUnknown	0	4.404	3.797	4.1	1.48	0.147	0.83126	0.197	0.82228	-0.239	0.340897	-0.018	0.983612	0.818	4.21982e-06	0.979	0.0016132	0.579	1.336	2.841	0.96	No	1	~200	1	manual	0	0	0	0	0	0	0	0	0	0	0	0	0	0	0	0	0	0	0	0	#N/A
Tb927.11.15160	hypothetical protein, conserved	ZUnknown	0	4.323	5.195	4.76	1.59	-0.114	0.878988	0.157	0.811895	0.354	0.108588	0.199	0.618372	0.031	0.883931	0.525	0.024775	0.807	1.119	0.604	0.972	No	0.5	2976	1	automatic 3'-UTR, not checked	0	0	0	0	0	0	0	0	0	0	0	0	0	0	0	0	0	0	0	0	#N/A
Tb927.7.340	hypothetical protein, conserved	ZUnknown	0	4.763	5.182	4.97	0.96	0.048	0.975008	0.379	0.531098	0.1	0.871722	0.405	0.470082	-0.451	0.059633	-0.19	0.646874	0.855	1.161	1.011	0.979	No	1.4	~350	1	manual	0	0	0	0	0	0	0	0	0	0	0	0	0	0	0	0	0	0	0	0	#N/A
Tb927.5.4360	hypothetical protein, conserved	ZUnknown	0	3.442	3.806	3.62	1.08	0.094	0.904998	-0.089	0.920823	0.202	0.497119	0.163	0.769509	0.166	0.441261	0.259	0.41292	0.678	1.123	1.105	1.056	No	1.6	~220	1	Motif is right by the possible position of the poly(A) site so may not be included in the 3'-UTR.	0	0	0	0	0	0	0	0	0	0	0	0	0	0	0	0	0	0	0	0	55
Tb927.11.13300	hypothetical protein, conserved	ZUnknown	0	3.893	4.204	4.05	3.22	-0.183	0.830821	0.167	0.849581	0.042	0.969863	-0.107	0.913673	-0.985	9.78728e-05	-0.542	0.172614	0.988	1.226	0.767	1.059	No	0.6	614	1	automatic 3'-UTR, not checked	0	0	0	0	0	0	0	0	0	0	0	0	0	0	0	0	0	0	0	0	1
Tb927.11.15660	hypothetical protein, conserved	ZUnknown	0	6.68	6.203	6.44	0.77	0.353	0.46155	0.712	0.11303	-0.51	0.0801502	-0.21	0.747985	0.735	0.000526624	0.622	0.0673739	0.814	1.059	1.193	1.131	No	0.7	307	1	automatic 3'-UTR, not checked	0	0	0	0	0	0	0	0	0	0	0	0	0	0	0	0	0	0	0	0	#N/A
Tb927.6.3530	hypothetical protein, conserved	ZUnknown	0	3.297	3.167	3.23	1.84	0.172	0.77137	0.329	0.52677	0.095	0.829643	0.283	0.473285	0.57	0.000711679	0.668	0.00904745	0.802	1.115	2.347	1.19	No	0.9	582	1	automatic 3'-UTR, not checked	0	0	0	0	0	0	0	0	0	0	0	0	0	0	0	0	0	0	0	0	11
Tb927.4.1000	hypothetical protein, conserved	ZUnknown	0	3.03	3.46	3.25	2.44	-0.409	0.465784	-0.109	0.926882	0.086	0.910793	-0.159	0.828682	0.5	0.019909	0.81	0.0194636	0.846	0.946	0.791	1.215	No	0.7	3312	2	automatic 3'-UTR, not checked	0	0	0	0	0	0	0	0	0	0	0	0	0	0	0	0	0	0	0	0	#N/A
Tb927.4.1960	hypothetical protein, conserved	ZUnknown	0	11.497	12.209	11.85	1.16	-0.033	0.979336	-0.004	0.997157	-0.002	0.999024	0.004	0.999147	-0.191	0.314412	-0.312	0.272302	0.819	1.283	1.337	1.266	No	1.1	~181	1	manual	0	0	0	0	0	0	0	0	0	0	0	0	0	0	0	0	0	0	0	0	#N/A
Tb927.9.10630	hypothetical protein, conserved	ZUnknown	0	3.801	4.187	3.99	1.06	0.022	0.987984	-0.197	0.798779	-0.147	0.829643	0.269	0.715371	-0.135	0.616452	-0.966	0.00575092	0.779	0.863	1.536	1.284	No	0.7	~2800	1	manual	0	0	0	0	0	0	0	0	0	0	0	0	0	0	0	0	0	0	0	0	#N/A
Tb927.11.2020	hypothetical protein, conserved	ZUnknown	0	4.481	5.352	4.92	1.25	0.241	0.646682	0.676	0.142633	0.183	0.657619	0.672	0.0849658	0.352	0.120286	0.598	0.0894292	1.043	1.598	2.653	1.311	Yes - PCF	1.1	371	1	automatic 3'-UTR, not checked	0	0	0	0	0	0	0	0	0	0	0	0	0	0	0	0	0	0	0	0	#N/A
Tb927.6.2870	hypothetical protein, conserved	ZUnknown	0	4.099	5.129	4.61	0.66	-0.222	0.783701	-0.104	0.935662	-0.461	0.230563	-0.337	0.65349	-0.083	0.760632	0.218	0.661204	0.587	1.094	0.987	1.346	No	1.2	216	2	automatic 3'-UTR, not checked	0	0	0	0	0	0	0	0	0	0	0	0	0	0	0	0	0	0	0	0	#N/A
Tb927.3.850	hypothetical protein, conserved	ZUnknown	0	6.415	6.456	6.44	0.94	0.178	0.734709	-0.07	0.927306	-0.195	0.678411	-0.221	0.708963	-1.17	3.56025e-09	-0.926	0.00068345	0.625	1.097	0.394	1.422	No	1.2	1409	3	automatic 3'-UTR, not checked	0	0	0	0	0	0	0	0	0	1	0	0	0	0	0	0	0	0	0	0	#N/A
Tb927.7.4510	hypothetical protein, conserved	ZUnknown	0	8.114	9.103	8.61	2.79	0.106	0.848158	-0.181	0.642946	0.006	0.995403	-0.055	0.913967	-0.086	0.625689	-0.021	0.938029	0.703	0.998	0.785	1.453	No	1.2	353	0	looks OK, but non-unique	0	0	0	0	0	0	0	0	0	0	0	0	0	0	0	0	0	0	0	0	28
Tb927.8.7710	hypothetical protein, conserved	ZUnknown	0	4.486	4.117	4.3	2.48	-0.289	0.55882	-0.933	0.0217522	-0.454	0.163938	-0.555	0.318134	-0.582	0.0103143	-0.496	0.181107	0.391	0.761	0.433	1.468	No	0.4	~640	1	manual	0	0	0	0	0	0	0	0	0	0	0	0	0	0	0	0	0	0	0	0	#N/A
Tb927.1.2730	hypothetical protein, conserved	ZUnknown	0	18.535	18.101	18.32	0.97	-0.082	0.92029	0.048	0.956005	-0.243	0.438591	-0.213	0.614508	0.252	0.168141	0.372	0.138733	0.728	1.573	1.153	1.477	No	1.4	~940	1	manual	0	0	0	0	0	0	0	0	0	0	0	0	0	0	0	0	0	0	0	0	13
Tb927.10.15330	hypothetical protein, conserved	ZUnknown	0	3.007	3.033	3.02	2.91	-0.258	0.402518	-0.276	0.440246	-0.28	0.185145	-0.515	0.0415709	-0.179	0.295314	-0.373	0.0640696	0.791	1.009	0.905	1.543	No	2.1	~1960	2	manual	0	0	0	0	0	0	0	0	0	0	0	0	0	0	0	0	0	0	0	0	1
Tb927.10.3850	hypothetical protein, conserved	ZUnknown	0	9.256	9.113	9.18	0.94	0.343	0.243493	0.388	0.295237	-0.163	0.594793	0.088	0.871841	0.197	0.284446	-0.066	0.825353	0.779	1.338	0.954	1.6	No	0.6	~330	1	manual	0	0	0	0	0	0	0	0	0	0	0	0	0	0	0	0	0	0	0	0	#N/A
Tb927.5.3730	hypothetical protein, conserved	ZUnknown	0	5.579	5.73	5.65	1.08	-0.279	0.379038	-0.412	0.184765	0.008	0.990367	-0.195	0.588809	-0.237	0.21785	-0.17	0.448012	0.609	1	0.667	1.618	No	1.3	~122?	1	pA site difficult to determine, may overlap next gene	0	0	0	0	0	0	0	0	0	0	0	0	0	0	0	0	0	0	0	0	40
Tb927.1.1850	hypothetical protein, conserved	ZUnknown	0	7.26	7.264	7.26	0.45	0.287	0.410712	0.079	0.908028	-0.345	0.258208	-0.617	0.0424531	-0.461	0.0125763	-0.384	0.116128	0.878	1.019	0.624	1.626	No	0.7	~1900	1	manual, difficult but motif is near the start of the 3'-UTR	0	0	0	0	0	0	0	0	0	0	0	0	0	0	0	0	0	1	0	0	#N/A
Tb927.5.2360	hypothetical protein, conserved	ZUnknown	0	4.218	4.179	4.2	0.92	0.064	0.948438	0.057	0.946326	-0.241	0.624817	0.004	1	-1.359	3.87213e-11	-1.998	2.20061e-09	0.826	1	0.432	1.639	Yes - cBF	0.3	3159	4	automatic 3'-UTR, not checked	0	0	0	0	0	0	0	0	0	1	0	1	0	0	0	0	0	0	0	0	#N/A
Tb927.7.6920	hypothetical protein, conserved	ZUnknown	0	8.97	9.234	9.1	0.75	-0.075	0.919423	0.093	0.885122	-0.427	0.0659351	-0.882	0.00054815	-0.491	0.00470096	-0.368	0.114396	0.731	0.997	0.812	1.642	No	1.3	1263	3	automatic 3'-UTR, not checked	0	0	0	0	0	0	0	0	0	0	0	0	0	0	0	0	0	1	0	0	#N/A
Tb927.11.16300	hypothetical protein, conserved	ZUnknown	0	3.381	3.442	3.41	0.93	0.725	0.0164032	0.518	0.337284	-0.203	0.663696	-0.122	0.866648	0.824	0.000132845	0.633	0.0610255	0.8	1.354	6.757	1.669	Yes - PCF	1.8	220	1	automatic 3'-UTR, not checked	0	0	0	0	0	0	0	0	0	0	0	0	0	0	0	0	0	0	0	0	#N/A
Tb927.11.340	hypothetical protein, conserved	ZUnknown	0	3.697	3.899	3.8	1.29	-0.106	0.911622	-0.391	0.477422	-0.169	0.769409	-0.265	0.694524	-0.493	0.0311909	-0.722	0.030707	0.752	1.08	0.781	1.767	No	1.5	~420	1	manual	0	0	0	0	0	0	0	0	0	0	0	0	0	0	0	0	0	0	0	0	#N/A
Tb927.4.3520	hypothetical protein, conserved	ZUnknown	0	3.934	3.221	3.58	0.84	0.37	0.367647	0.516	0.255799	0.038	0.96878	0.143	0.835922	0.197	0.333203	0.151	0.685547	0.913	1.485	3.03	1.795	No	1.1	456	1	automatic 3'-UTR, not checked	0	0	0	0	0	0	0	0	0	0	0	0	0	0	0	0	0	0	0	0	#N/A
Tb927.10.10000	hypothetical protein, conserved	ZUnknown	0	7.798	7.881	7.84	1.63	0.437	0.0978348	0.579	0.0244195	-0.366	0.0418948	-0.393	0.064703	1.213	3.34645e-18	1.035	1.55389e-10	1.011	1.183	4.184	2.053	Yes - PCF	2	978	1	Looks reasonable	0	0	0	0	0	0	0	0	1	0	1	0	0	0	0	0	0	0	0	0	14
Tb927.11.15410	hypothetical protein, conserved	ZUnknown	0	4.013	3.927	3.97	0.4	-0.093	0.964201	-0.322	0.807955	0.103	0.930547	-0.33	0.778027	-0.198	0.609662	-0.129	0.854061	0.391	0.92	0.635	2.083	Yes - PCF	6.7	992	3	automatic 3'-UTR, not checked	0	0	0	0	0	0	0	0	0	0	0	0	0	0	0	0	0	0	0	0	#N/A
Tb927.6.3470	hypothetical protein, conserved	ZUnknown	0	6.224	5.704	5.96	2.31	-0.43	0.362863	-0.437	0.55564	0.002	1	-0.326	0.579003	0.117	0.64329	0.858	0.0132637	0.864	1.228	1.022	2.11	No	1	490	1	Non-unique	0	0	0	0	0	0	0	0	0	0	0	0	0	0	0	0	0	0	0	0	#N/A
Tb927.7.2980	hypothetical protein, conserved	ZUnknown	0	3.528	3.437	3.48	3.31	0.214	0.560869	0.496	0.112406	-0.716	4.92908e-07	-0.717	1.4726e-06	3.889	5.51415e-260	4.465	1.03032e-164	1.127	1.385	6.25	2.294	Yes - PCF	3.6	653	1	automatic 3'-UTR, not checked	0	0	0	0	0	0	0	0	1	0	1	0	0	0	0	0	0	1	0	1	10
Tb927.11.12620	hypothetical protein, conserved	ZUnknown	0	3.785	3.54	3.66	0.44	-0.042	0.973856	-0.365	0.362947	-0.554	0.0306485	-0.588	0.116588	-0.463	0.0118067	-0.633	0.015213	0.699	0.936	1.011	2.475	No	0.5	1277	3	automatic 3'-UTR, not checked	0	0	0	0	0	0	0	0	0	0	0	0	0	0	0	0	0	0	0	0	#N/A
Tb927.8.3340	hypothetical protein, conserved	ZUnknown	0	4.147	4.581	4.36	1.39	-0.043	0.975235	-0.071	0.924758	-0.371	0.315155	-0.117	0.844141	-0.118	0.58965	-0.289	0.29987	0.691	1.12	1.376	2.778	Yes - PCF	1.6	~700 or 1400	1	manual: short 3'-UTR has no motif; long one has one.	0	0	0	0	0	0	0	0	0	0	0	0	0	0	0	0	0	0	0	0	4
Tb927.10.7040	hypothetical protein, conserved	ZUnknown	0	5.308	4.826	5.07	0.57	-0.022	0.989023	0.294	0.743408	-0.429	0.231157	-0.368	0.608987	0.067	0.834844	0.112	0.826738	0.593	1.291	1.789	3.003	No	1.2	939	1	automatic 3'-UTR, not checked	0	0	0	0	0	0	0	0	0	0	0	0	0	0	0	0	0	0	0	0	#N/A
Tb927.5.3540	hypothetical protein, conserved	ZUnknown	0	11.031	10.104	10.57	1.32	0.032	0.979336	0.004	0.996357	-0.208	0.46612	-0.202	0.588149	0.321	0.0463098	0.34	0.123583	0.774	1.119	1.553	3.257	No	1.1	255	2	automatic 3'-UTR, not checked	0	0	0	0	0	0	0	0	0	0	0	0	0	0	0	0	0	0	0	0	#N/A
Tb927.8.6570	hypothetical protein, conserved	ZUnknown	0	9.84	11.766	10.8	0.56	0.38	0.477	0.37	0.654389	-0.234	0.648404	-0.612	0.120837	0.664	0.00908588	1.726	1.22519e-07	0.788	1.55	2.008	3.3	Yes - PCF	1.9	1068	2	automatic 3'-UTR, not checked	0	0	0	0	0	0	0	0	0	0	1	0	0	0	0	0	0	0	0	0	#N/A
Tb927.11.14860	hypothetical protein, conserved	ZUnknown	0	3.136	3.528	3.33	1.16	-0.461	0.0822763	-0.369	0.369727	-0.265	0.339551	-0.592	0.0132253	0.106	0.614174	0.772	0.000197317	0.583	0.998	0.707	3.676	No	1.6	~800	1	manual	0	0	0	0	0	0	0	0	0	0	0	0	0	0	0	0	0	1	0	0	#N/A
Tb927.1.1840	hypothetical protein, conserved	ZUnknown	0	3.889	4.67	4.28	0.7	0.181	0.775506	-0.143	0.81969	-0.129	0.834024	-0.411	0.280659	-0.329	0.0496179	-0.397	0.117679	0.813	1.017	1.22	3.759	No	2.4	3576	2	Annotated 3'-UTR too short, used another mapped pA.	0	0	0	0	0	0	0	0	0	0	0	0	0	0	0	0	0	0	0	0	#N/A
Tb927.11.5330	hypothetical protein, conserved	ZUnknown	0	3.106	3.216	3.16	0.5	0.356	0.400822	0.612	0.210072	-0.137	0.729867	0.166	0.755741	0.763	4.10221e-05	1.08	0.000167346	0.834	1.348	2.591	3.759	Yes - PCF	2.4	386	2	automatic 3'-UTR, not checked	0	0	0	0	0	0	0	0	0	0	1	0	0	0	0	0	0	0	0	0	#N/A
Tb927.10.7290	hypothetical protein, conserved	ZUnknown	0	3.478	3.595	3.54	0.72	0.596	0.00121665	0.351	0.211185	0.027	0.959194	-0.227	0.388664	0.166	0.246096	-0.054	0.791287	0.909	1.044	1.629	3.984	No	1.4	1304	2	automatic 3'-UTR, not checked	0	0	0	0	0	0	0	0	0	0	0	0	0	0	0	0	0	0	0	0	97
Tb927.11.15200	hypothetical protein, conserved	ZUnknown	0	3.556	5.911	4.73	4.59	-0.448	0.42558	-0.76	0.293003	0.095	0.902921	0.863	0.196422	0.069	0.830825	-0.499	0.357535	0.368	0.826	0.24	4.049	No	0.8	~720	0	manual	0	0	0	0	0	0	0	0	0	0	0	0	0	0	0	0	0	0	0	0	#N/A
Tb927.6.3830	hypothetical protein, conserved	ZUnknown	0	5.439	7.457	6.45	0.87	0.253	0.712582	0.342	0.641999	-0.611	0.135716	-0.775	0.143529	-0.216	0.417782	0.252	0.570713	0.649	1.747	1.835	4.202	No	1.6	761	1	automatic 3'-UTR, not checked	0	0	0	0	0	0	0	0	0	0	0	0	0	0	0	0	0	0	0	0	#N/A
Tb927.1.3560	hypothetical protein, conserved	ZUnknown	0	3.041	3.534	3.29	3.03	-0.46	0.0660164	-0.383	0.23778	0.143	0.726071	-0.04	0.93968	-0.467	0.00819763	-0.442	0.0300036	0.697	1.013	0.296	4.95	No	1.5	~610	2	automatic 3'-UTR, not checked	0	0	0	0	0	0	0	0	0	0	0	0	0	0	0	0	0	0	0	0	#N/A
Tb927.2.2920	hypothetical protein, conserved	ZUnknown	0	5.708	6.525	6.12	0.94	0.486	0.181355	0.367	0.52461	-0.139	0.786786	-0.321	0.487134	0.695	0.000432891	0.64	0.0266813	0.645	1.102	1.825	5	No	1	1095	2	automatic 3'-UTR, not checked	0	0	0	0	0	0	0	0	0	0	0	0	0	0	0	0	0	0	0	0	1
Tb927.11.10920	hypothetical protein, conserved	ZUnknown	0	3.603	3.885	3.74	2.3	0.367	0.166392	0.24	0.593319	-0.28	0.227311	-0.432	0.127121	0.246	0.182697	0.303	0.186364	0.805	1.134	0.717	5.128	No	0.3	1100	0	annotated 3'-UTR too short	0	0	0	0	0	0	0	0	0	0	0	0	0	0	0	0	0	0	0	0	#N/A
Tb927.8.5110	hypothetical protein, conserved	ZUnknown	0	3.093	3.171	3.13	1.95	0.244	0.502998	0.446	0.122967	0.08	0.844683	0.068	0.87188	0.789	3.30749e-09	0.533	0.00289526	0.805	1.034	0.943	5.376	Yes - PCF	1.9	2658	1	automatic 3'-UTR, not checked	0	0	0	0	0	0	0	0	0	0	0	0	0	0	0	0	0	0	0	0	#N/A
Tb927.2.2140	hypothetical protein, conserved	ZUnknown	0	4.975	6.389	5.68	1.31	0.384	0.557947	0.396	0.764848	-0.258	0.610549	-0.019	0.991403	1.279	6.57949e-08	1.576	0.00186579	0.562	1.146	2.045	5.376	Yes - PCF	9.3	~395	0	Annotated 3'-UTR too short, alternate pA site mainly used	0	0	0	0	0	0	0	0	1	0	1	0	0	0	0	0	0	0	0	0	#N/A
Tb927.2.5540	hypothetical protein, conserved	ZUnknown	0	3.857	3.679	3.77	1.53	-0.076	0.882919	0.01	0.989991	0.273	0.159768	-0.226	0.414915	-0.351	0.00611409	-0.766	4.35114e-07	0.877	0.987	0.343	5.747	No	1.2	1626	2	automatic 3'-UTR, not checked	0	0	0	0	0	0	0	0	0	0	0	0	0	0	0	0	0	0	0	0	#N/A
Tb927.9.11820	hypothetical protein, conserved	ZUnknown	0	3.225	3.407	3.32	0.4	0.52	0.286009	0.991	0.0846133	-0.439	0.185145	0.159	0.845571	1.178	4.99501e-08	1.181	0.00456062	1.102	1.35	4.184	5.848	Yes - PCF	3.5	662	1	automatic 3'-UTR, not checked	0	0	0	0	0	0	0	0	1	0	1	0	0	0	0	0	0	0	0	0	17
Tb927.7.5780	hypothetical protein, conserved	ZUnknown	0	5.4	9.89	7.65	0.73	0.469	0.510713	1.118	0.182567	-0.262	0.683861	-0.353	0.681062	0.381	0.219712	1.908	0.000506412	0.594	3.16	1.08	6.098	No	2	830	2	automatic 3'-UTR, not checked	0	0	0	0	0	0	0	0	0	0	1	0	0	0	0	0	0	0	0	0	1
Tb927.11.12320	hypothetical protein, conserved	ZUnknown	0	4.763	4.775	4.77	0.89	0.331	0.369982	0.561	0.0766517	-0.214	0.561099	-0.24	0.53418	0.413	0.00533116	0.576	0.00947782	0.831	1.269	1.656	6.711	No	1.1	324	1	automatic 3'-UTR, not checked	0	0	0	0	0	0	0	0	0	0	0	0	0	0	0	0	0	0	0	0	26
Tb927.7.1700	hypothetical protein, conserved	ZUnknown	0	8.01	7.676	7.84	0.67	0.555	0.0760224	0.912	0.0058964	-0.255	0.600205	0.103	0.888658	0.559	0.00293392	0.58	0.0734083	0.913	1.63	1.477	6.897	Yes - PCF	2.1	799	2	automatic 3'-UTR, not checked	0	0	0	0	0	0	0	0	0	0	0	0	0	0	0	0	0	0	0	0	2
Tb927.10.5420	hypothetical protein, conserved	ZUnknown	0	4.507	4.196	4.35	0.51	0.424	0.210553	0.465	0.230835	-0.337	0.377089	-0.26	0.603994	0.42	0.0118171	0.093	0.784889	0.842	1.311	1.04	7.092	Yes - PCF	2.1	484	2	automatic 3'-UTR, not checked	0	0	0	0	0	0	0	0	0	0	0	0	0	0	0	0	0	0	0	0	#N/A
Tb927.9.4550	hypothetical protein, conserved	ZUnknown	0	10.278	9.943	10.11	1.2	0.998	0.0123837	0.853	0.259223	-0.357	0.423008	0.02	0.988039	2.063	5.91243e-19	1.972	3.72124e-06	0.761	1.469	1.855	7.143	Yes - PCF	2	810	2	automatic 3'-UTR, not checked	0	0	0	0	0	0	0	0	1	0	1	0	0	0	0	0	0	0	0	0	#N/A
Tb927.7.6300	hypothetical protein, conserved	ZUnknown	0	5.874	6.216	6.05	0.56	0.512	0.298834	0.69	0.22118	-0.286	0.531908	-0.472	0.308157	1.273	2.57993e-09	1.339	4.0669e-05	0.91	1.584	1.704	7.576	Yes - PCF	6.5	2491	3	automatic 3'-UTR, not checked	0	0	0	0	0	0	0	0	1	0	1	0	0	0	0	0	0	0	0	0	#N/A
Tb927.4.2410	hypothetical protein, conserved	ZUnknown	0	6.376	6.241	6.31	0.61	0.658	0.00903011	0.726	0.0114861	0.499	0.0141171	0.01	0.990562	1.273	7.32916e-18	1.124	2.13979e-08	0.935	1.103	1.916	8.264	Yes - PCF	3.1	~2400	1	manual	0	0	0	0	0	0	0	0	1	0	1	0	0	0	0	0	0	0	0	0	2
Tb927.4.3920	hypothetical protein, conserved	ZUnknown	0	4.185	4.057	4.12	0.6	0.452	0.0305198	0.519	0.0214025	-0.149	0.611008	-0.366	0.150119	0.011	0.953089	-0.208	0.293199	0.907	1.125	1.33	10.417	Yes - PCF	2	538	2	automatic 3'-UTR, not checked	0	0	0	0	0	0	0	0	0	0	0	0	0	0	0	0	0	0	0	0	#N/A
Tb927.11.1830	hypothetical protein, conserved	ZUnknown	0	3.537	3.298	3.42	1.19	0.988	2.03289e-06	0.455	0.246412	-0.236	0.604585	0.069	0.923335	0.918	1.04987e-07	0.264	0.410634	0.912	1.039	2.227	10.417	Yes - PCF	3	~1400	2	manual	0	0	0	0	0	0	0	0	0	0	0	0	0	0	0	0	0	0	0	0	1
Tb927.9.13570	hypothetical protein, conserved	ZUnknown	0	5.701	6.3	6	0.5	0.724	0.00764327	0.808	0.0260228	-0.614	0.00353497	-0.699	0.0214212	1.082	3.31675e-09	1.095	3.72769e-05	0.68	1.43	1.284	13.889	No	1.7	551	2	automatic 3'-UTR, not checked	0	0	0	0	0	0	0	0	1	0	1	0	0	0	0	0	0	1	0	1	#N/A
Tb927.1.1470	hypothetical protein, conserved	ZUnknown	0	8.521	10.584	9.55	0.33	0.687	0.0227022	0.686	0.11834	-0.108	0.852622	-0.034	0.959646	1.44	1.06496e-15	1.189	2.23904e-05	0.95	1.077	2.632	18.519	Yes - PCF	10.3	unclear		manual	0	0	0	0	0	0	0	0	1	0	1	0	0	0	0	0	0	0	0	0	14
Tb927.4.5190	hypothetical protein, conserved	ZUnknown	0	3.553	3.238	3.4	4.6	0.633	0.129648	0.804	0.300924	-0.108	0.834024	-0.141	0.842936	1.461	1.21281e-09	2.226	6.58217e-08	0.791	2.283	0.798	25	Yes - PCF	11.7	~300	1	manual	0	0	0	0	0	0	0	0	1	0	1	0	0	0	0	0	0	0	0	0	17
Tb927.11.1570	hypothetical protein, conserved no matches	ZUnknown	MIT	13.749	15.016	14.38	0.79	0.458	0.0608107	0.088	0.905434	-0.36	0.0468709	-0.28	0.35248	0.783	2.32405e-06	0.764	0.000166177	0.763	1.124	2.217	2.188	Yes - PCF	1	1096	2	automatic 3'-UTR, not checked	0	0	0	0	0	0	0	0	0	0	0	0	0	0	0	0	0	0	0	0	#N/A
Tb927.10.10050	hypothetical protein, conserved, 8 TM domains	ZUnknown	0	3.107	3.049	3.08	2.97	0.116	0.881648	0.137	0.808192	-0.004	0.997366	-0.079	0.894272	-0.468	0.000201883	-0.968	7.36485e-06	0.888	1.053	0.369	5.435	No	0.6	~2350	1	annotated 3'-UTR too short; motif is rather near estimated pA site.	0	0	0	0	0	0	0	0	0	0	0	0	0	0	0	0	0	0	0	0	#N/A
Tb927.10.11630	hypothetical protein, conserved, African tryp-specific	ZUnknown	0	6.171	6.253	6.21	0.53	0.805	0.00145675	0.981	0.000576841	-0.176	0.753619	-0.387	0.368622	1.237	2.91746e-16	0.733	0.00780264	0.93	1.197	2.217	28.571	Yes - PCF	8.4	~6600?	2	manual	0	0	0	0	0	0	0	0	1	0	0	0	0	0	0	0	0	0	0	0	206
Tb927.10.3300	hypothetical protein, conserved, DUF4206 (cysteine-rich)	ZUnknown	0	5.532	5.508	5.52	0.44	0.734	0.0324158	1.163	0.00702379	-0.512	0.149032	-0.333	0.584154	1.229	2.09862e-08	1.397	0.000135154	0.714	2	3.322	2.41	Yes - PCF	6.9	~790	1	manual	0	1	0	0	0	0	0	0	1	0	1	0	1	0	0	0	0	0	0	0	#N/A
Tb927.4.3340	hypothetical protein, conserved, in MCM-BP-TAP	ZUnknown	0	3.11	3.102	3.11	1.46	0.133	0.922951	-0.582	0.523782	-0.224	0.685844	0.135	0.888551	1.269	2.96198e-07	0.694	0.126274	0.438	0.491	0.493	1.499	No	0.9	485	1	automatic 3'-UTR, not checked	0	0	0	0	0	0	0	0	1	0	0	0	0	0	0	0	0	0	0	0	#N/A
Tb927.9.9370	hypothetical protein, conserved, internal ATG 50aa, PSP1 superafmily, also in CSBPs	ZUnknown	0	6.353	5.082	5.72	0.56	-0.155	0.879426	-0.534	0.385697	0.013	0.990367	-0.163	0.869487	-0.311	0.262522	-0.719	0.0821238	0.442	0.91	1.312	0.218	Yes - cBF	0.5	~5500	6	manual; includes two non-translated ORFs.	0	0	0	0	0	0	0	0	0	0	0	0	0	0	0	0	0	0	0	0	#N/A
Tb927.6.690	hypothetical protein, conserved, no clear yeast or human matches	ZUnknown	0	5.18	5.647	5.41	1.01	-0.538	0.214984	-0.493	0.36437	0.577	0.173897	0.253	0.733025	0.291	0.166012	-0.203	0.632379	0.64	0.87	2.41	0.65	No	0.7	~6900	0	manual	0	0	0	0	0	0	0	0	0	0	0	0	0	0	0	0	0	0	0	0	#N/A
Tb927.7.6340	hypothetical protein, conserved, no clear yeast or human matches	ZUnknown	0	3.792	3.944	3.87	0.86	0.55	0.00480531	0.551	0.0181377	0.05	0.907347	-0.233	0.410501	0.016	0.933376	0.151	0.448794	0.895	1.242	3.378	1.342	Yes - PCF	2.2	1859	1	automatic 3'-UTR, not checked	0	0	0	0	0	0	0	0	0	0	0	0	0	0	0	0	0	0	0	0	3
Tb927.3.2940	hypothetical protein, conserved, no clear yeast or human matches	ZUnknown	0	3.647	4.426	4.04	0.75	-0.103	0.914944	-0.224	0.831096	-0.463	0.206495	-0.612	0.311406	-0.3	0.21766	0.437	0.342003	0.556	1.107	0.708	1.484	No	0.8	~730	3	manual	0	0	0	0	0	0	0	0	0	0	0	0	0	0	0	0	0	0	0	0	#N/A
Tb927.9.1520	hypothetical protein, conserved, no clear yeast or human matches	ZUnknown	0	9.001	9.148	9.07	9.03	0.888	1.09788e-05	1.31	2.473e-06	-0.403	0.132738	-0.02	0.976373	2.313	1.32318e-66	2.639	1.39519e-27	1.126	1.413	3.413	2.237	Yes - PCF	1.6	283	1	automatic 3'-UTR, not checked	0	1	0	0	0	0	0	0	1	0	1	0	1	0	0	0	0	0	0	0	1
Tb927.3.5410	hypothetical protein, conserved, no clear yeast or human matches	ZUnknown	0	9.469	10.631	10.05	0.65	0.543	0.169344	0.532	0.471927	-0.558	0.0517116	-0.666	0.0598425	1.712	2.04351e-17	2.516	3.30622e-14	1.005	1.714	3.891	2.695	Yes - PCF	1.6	172	2	automatic 3'-UTR, not checked	0	0	0	0	0	0	0	0	1	0	1	0	0	0	0	0	0	0	0	0	#N/A
Tb927.3.700	hypothetical protein, conserved, no clear yeast or human matches	ZUnknown	0	3.382	4.47	3.93	2.21	0.293	0.672503	0.335	0.733089	-0.133	0.869049	-0.212	0.744004	2.495	2.6585e-46	2.82	2.63773e-16	0.746	1.674	3.058	3.289	Yes - PCF	3.9	530	1	automatic 3'-UTR, not checked	0	0	0	0	0	0	0	0	1	0	1	0	0	0	0	0	0	0	0	0	33
Tb927.6.3880	hypothetical protein, conserved, no domains no matches	ZUnknown	0	9.538	9.95	9.74	0.39	1.409	3.76731e-18	1.401	1.9832e-14	-0.963	1.72159e-09	-1.031	3.78586e-07	0.626	2.41787e-05	0.293	0.169701	0.952	1.267	2.632	9.615	No	1.1	1651	6	automatic 3'-UTR, not checked	1	1	0	0	0	0	0	1	0	0	0	0	0	0	0	0	0	1	0	0	#N/A
Tb927.4.1910	hypothetical protein, conserved, no domains, K-specific	ZUnknown	0	3.136	3.223	3.18	4.14	0.44	0.0416986	0.315	0.341113	-0.044	0.937098	-0.314	0.336264	0.704	6.39629e-06	0.107	0.674294	0.776	0.966	0.442	2.123	No	0.2	~8000	3	annotated 3'-UTR too short	0	0	0	0	0	0	0	0	0	0	0	0	0	0	0	0	0	0	0	0	#N/A
Tb927.8.4200	hypothetical protein, conserved, no domains, no yeast.human match	ZUnknown	0	3.006	3.241	3.12	1.3	-0.385	0.265056	-0.362	0.378851	0.272	0.538098	-0.065	0.933242	-1.041	1.3829e-08	-1.137	2.21018e-05	0.646	1.045	0.546	0.114	Yes - cBF	0.1	4629	0	Also none if include 3.4kb more	0	0	0	0	0	0	0	0	0	1	0	1	0	0	0	0	0	0	0	0	#N/A
Tb927.5.2560	hypothetical protein, conserved, no known domains	ZUnknown	0	6.977	9.941	8.46	4.37	0.356	0.692137	0.617	0.564802	-0.192	0.717549	-0.046	0.955317	1.765	8.69315e-14	2.549	3.07408e-09	1.157	1.628	2.227	5.65	Yes - PCF	6.8	463	1	automatic 3'-UTR, not checked	0	0	0	0	0	0	0	0	1	0	1	0	0	0	0	0	0	0	0	0	4
Tb927.10.480	hypothetical protein, conserved, poly(Q), Kinetoplastid-specific	ZUnknown	0	9.11	9.061	9.09	0.4	0.33	0.597681	0.377	0.572909	-0.375	0.470521	-0.22	0.786809	-0.014	0.959544	-0.272	0.521514	0.653	1.178	0.633	2.611	No	0.9	~4120	9	manual, includes two other "ORFs".	0	0	0	0	0	0	0	0	0	0	0	0	0	0	0	0	0	0	0	0	#N/A
Tb927.4.4940	hypothetical protein, conserved, poly(Q), no clear yeast or human matches	ZUnknown	0	3.786	3.975	3.88	0.5	0.902	3.4361e-08	0.959	9.60461e-07	-0.205	0.480687	-0.453	0.0364357	2.434	6.3309e-84	1.973	2.74013e-30	0.861	1.21	4.386	8.547	Yes - PCF	15.3	2857	3	automatic 3'-UTR, not checked	0	0	0	0	0	0	0	0	1	0	1	0	0	0	0	0	0	0	0	0	5
Tb927.11.1340	hypothetical protein, conserved, protein kinase-like domain, no yeast or human match	ZUnknown	Flagellum	5.354	4.849	5.1	1.09	0.076	0.944854	0.048	0.962397	-0.489	0.00399889	-0.644	0.0125575	1.864	9.12199e-35	1.019	6.99543e-06	0.898	0.96	0.706	27.778	Yes - PCF	6.5	1582	2	automatic 3'-UTR, not checked	0	0	0	0	0	0	0	0	1	0	1	0	0	0	0	0	0	1	0	1	5
Tb927.7.3600	hypothetical protein, conserved, some resemblance to p24 family (ER-Golgi transport)	ZUnknown	0	4.404	4.771	4.59	1.14	0.136	0.878988	0.008	0.994139	-0.608	0.0130162	-0.275	0.602926	0.475	0.0363384	0.685	0.0303913	0.748	1.159	1.323	0.675	No	0.7	656	1	automatic 3'-UTR, not checked	0	0	0	0	0	0	0	0	0	0	0	0	0	0	0	0	0	0	0	0	#N/A
Tb927.10.9270	hypothetical protein, conserved, some resemblance to p24 family (ER-Golgi transport)	ZUnknown	0	6.361	6.687	6.52	0.77	-0.112	0.902066	-0.255	0.715868	-0.142	0.762631	-0.445	0.253584	0.31	0.14088	0.521	0.0664401	0.87	1.032	1.961	0.758	No	0.4	~950	1	Might be 2, but p(A) site unclear	0	0	0	0	0	0	0	0	0	0	0	0	0	0	0	0	0	0	0	0	#N/A
Tb927.9.12680	hypothetical protein, conserved, weak ubiquinone oxidoreductase subunit domain	ZUnknown	GLYC	4.314	5.232	4.77	0.73	0.216	0.705503	0.525	0.320143	0.122	0.759215	0.283	0.480358	0.912	1.77818e-08	1.492	3.47929e-08	1.073	1.227	3.356	0.977	Yes - PCF	1.2	~770	1	manual	0	0	0	0	0	0	0	0	0	0	1	0	0	0	0	0	0	0	0	0	#N/A
Tb927.11.2460	hypothetical protein, signal pep, TM domain (Q)10	ZUnknown	0	10.051	10.359	10.21	0.94	0.103	0.900768	-0.188	0.785592	-0.272	0.384273	-0.513	0.143673	-0.027	0.914828	0.176	0.557484	0.836	1.006	0.582	5.155	No	0.8	~880?	1	manual, difficult to determine	0	0	0	0	0	0	0	0	0	0	0	0	0	0	0	0	0	0	0	0	#N/A
Tb927.11.520	hypothetical protein, tryp specific	ZUnknown	0	4.024	4.302	4.16	0.55	0.246	0.606881	0.123	0.884856	-0.55	0.080458	-0.331	0.626911	-0.826	4.86708e-05	-0.825	0.0173879	0.633	1.024	2.381	0.464	Yes - cBF	0.4	924	1	automatic 3'-UTR, not checked	0	0	0	0	0	0	0	0	0	0	0	0	0	0	0	0	0	0	0	0	#N/A
Tb927.10.2360	hypothetical protein, tryp specific	ZUnknown	0	4.896	4.998	4.95	0.41	0.848	0.0968506	1.239	0.00497599	-0.395	0.463705	-0.121	0.888052	-0.059	0.825963	-0.235	0.54764	0.81	1.437	6.211	0.714	No	0.6	513	0	3'-UTR of 10.2350	0	1	0	0	0	0	0	0	0	0	0	0	0	0	0	0	0	0	0	0	#N/A
Tb927.10.5880	Proteophosphoglycan, putative	ZUnknown	0	3.58	3.673	3.63	1.75	-0.019	0.987984	-0.273	0.569626	0.096	0.840294	-0.195	0.620182	0.6	0.000178333	0.466	0.0356206	0.802	0.9	1.263	1.003	No	0.9	2170	1	Annotated 3'-UTR too short	0	0	0	0	0	0	0	0	0	0	0	0	0	0	0	0	0	0	0	0	9
Tb927.7.2180	T. brucei spp.-specific protein, putative	ZUnknown	0	3.145	3.44	3.29	2.62	-0.073	0.931476	-0.199	0.731937	-0.651	0.00290726	-0.17	0.738323	-0.021	0.923972	0.126	0.672673	0.716	1.269	0.528	0.675	Yes - cBF	0.2	~600	0	repeated sequence and annotated 3'-UTR looks too short	0	0	0	0	0	0	0	0	0	0	0	0	0	0	0	0	0	0	0	0	#N/A
Tb927.10.3360	Wrongly annotated as PIP39	ZUnknown	0	4.825	4.729	4.78	0.59	-0.195	0.719658	-0.247	0.616832	-0.091	0.887965	-0.282	0.56895	-0.758	9.22461e-06	-0.862	0.000570337	0.783	1.05	0.196	0.273	Yes - cBF	0.2	~1134	1	manual	0	0	0	0	0	0	0	0	0	0	0	0	0	0	0	0	0	0	0	0	#N/A
[truncated: 9 more columns]

## Sheet: 3. Statistics
	RNAI total UP	RNAI polys UP	RNAI total down	RNAI polys down	RBP10 total UP	RBP10 polys UP	RBP10 total down	RBP10 polys down	PC/BS >1	PC/BS <-1	PC/BS >1 polys	PC/BS <-1 polys	RNAI polys UP+UP PC polys	RNAI polys down+down PC polys	RNAI polys UP+down PC polys	RNAI polys down+upPC polys	RBP10 polys UP 0.858	RBP10 polys Down -0.858	RBP10 polys UP 0.858 + PC/BS down	RBP10 polys Down -0.85+PC/BS up
Bound	8	18	1	2	0	0	4	2	69	14	73	20	11	1	0	0	5	17	1	9
RBP10	0	0	1	1	0	0	0	0	0	1	0	1	0	1	0	0	1	0	1	0
Bound w/o RBP10	8	18	0	1	0	0	4	2	69	13	73	19	11	1	0	0	4	17	0	9
Bound not in category	252	242	260	259	260	260	256	258	191	247	187	241	249	259	260	260	256	243	260	251
Total in category-RBP10	19	42	37	52	0	0	9	15	453	447	498	589	26	35	2	2	64	162	19	35
RBP10 in total	0	0	1	1	0	0	0	0	0	1	0	1	0	1	0	0	0	0	1	1
Total in categorywith RBP10	19	42	38	53	0	0	9	15	453	448	498	590	26	36	2	2	162	35	64	19
Not bound in category	11	24	37	51	0	0	5	13	384	434	425	570	15	34	2	2	60	145	19	26
Remainder	6720	6707	6694	6680	6731	6731	6726	6718	6347	6297	6306	6161	6716	6697	6729	6729	6671	6586	6712	6705
P value for enrichment	1.77e-07	1.77e-15	na	na	na	na	0.0002	0.13	1.58e-25	0.79	3.9e-26	0.78	7.1e-10					0.0001		3.6e-06
