# Supplementary material for: Expression of the RNA-binding protein RBP10 promotes the bloodstream-form differentiation state in Trypanosoma brucei
Source: PLoS Pathog. 2017 Aug 11;13(8):e1006560. doi: 10.1371/journal.ppat.1006560 (PMC5568443; doi:10.1371/journal.ppat.1006560)
Supplement: S3 Table — For legend see the top sheet 0. (XLS) [file ppat.1006560.s016.xls]

## Sheet: 0. Legend
Sheet 1	Raw reads, RPM and calculations for Lister 427 bloodstream-form trypanosomes with RBP10 RNAi. Column AF shows the minimum calculated increase in the percent of mRNA on polysomes, and AG is the minimum decrease.
Sheet 2	Raw reads and RPM for Lister 427 procyclic-form trypanosomes expressing RBP10.
Sheet 3	DeSeq2 analysis for sheets 1 and 2. Red - significant increase (P adj<0.01, >2-fold); blue - significant decrease. In the fold change columns J, K, T and U, 1.5x increases (with Padj<0.05 for J and K) are coded orange and decreases are coded green. Columns V and onwards are binary coded for easy sorting. 1 is positive, 0 is negative. For effects on polysomes two different thresholds are included …
Sheet 4	Statistical analyses of fucntional classes, overlaps etc. For effects on polysomes two different thresholds are included - log2 change of ±1, and log2 chage of ±0.585 (=1.5x)

## Sheet: 1. BS_RBP10_RNAi
Gene_id	Annotation	Class	Input_WT_A	Input_WT_B	Input_RNAi_A	Input_RNAi_B	F_M_WT_A	F_M_WT_B	F_M_RNAi_A	F_M_RNAi_B	Poly_WT_A	Poly_WT_B	Poly_RNAi_A	Poly_RNAi_B	Input_WT_A_RPM	Input_WT_B_RPM	Input_RNAi_A_RPM	Input_RNAi_B_RPM	F_M_WT_A_RPM	F_M_WT_B_RPM	F_M_RNAi_A_RPM	F_M_RNAi_B_RPM	Poly_WT_A_RPM	Poly_WT_B_RPM	Poly_RNAi_A_RPM	Poly_RNAi_B_RPM	%polysomes_WT_A	%polysomes_WT_B	%polysomes_RNAi_A	%polysomes_RNAi_B	Polysomes Smallest RNAi/WT	Polysomes largest RNAi/WT	Polysomes Smallest RNAi-WT	Polysomes largest RNAi-WT	Lowest read count <10? (binary codde)
Tb927.10.4280	Complex III cytochrome b/c complex, Cytochrome bd ubiquinol oxidase, 14kDa subunit	Mito.e.transport	154	139	384	301	187	94	266	254	13	11	60	98	18	16	40	35	30	15	33	39	3	2	11	15	0.189	0.237	0.438	0.473	1.848	2.503	0.201	0.284	0
Tb927.9.13200	hypothetical protein	ZUnknown	290	345	720	623	783	435	1048	855	26	28	97	247	34	39	75	72	126	71	131	130	5	5	18	38	0.085	0.141	0.243	0.405	1.723	4.765	0.102	0.32	0
Tb927.5.2260	hypothetical protein, conserved. META domain	Translation	364	376	995	933	466	241	617	524	61	33	140	432	43	42	104	108	75	40	77	80	12	6	25	67	0.272	0.259	0.431	0.661	1.585	2.552	0.159	0.402	0
Tb927.9.6540	hypothetical protein, unlikely	Unlikely	85	83	119	115	130	104	127	120	17	11	29	34	10	9	12	13	21	17	16	18	3	2	5	5	0.25	0.215	0.422	0.393	1.572	1.963	0.143	0.207	0
Tb927.8.1730	hypothetical protein, conserved	ZUnknown	115	112	147	103	311	204	320	291	12	12	20	29	13	13	15	12	50	34	40	44	2	2	4	5	0.085	0.121	0.189	0.21	1.562	2.471	0.068	0.125	0
Tb927.6.510	GPEET2 procyclin	Membrane.protein	452	436	2568	2412	442	313	1541	1238	65	52	429	843	53	49	267	279	71	51	193	189	13	10	78	131	0.299	0.314	0.485	0.618	1.545	2.067	0.171	0.319	0
Tb927.5.2160	conserved protein	ZUnknown	321	335	857	779	337	184	480	393	48	27	121	349	38	38	89	90	54	30	60	60	10	5	22	54	0.302	0.28	0.461	0.677	1.526	2.418	0.159	0.397	0
Tb927.9.7340	ESAG9, putative	ESAG	75	96	249	239	87	56	95	105	20	17	49	108	9	11	26	28	14	9	12	16	4	3	9	17	0.4	0.438	0.636	0.713	1.452	1.783	0.198	0.313	0
Tb927.5.2200	META domain containing protein, putative	ZUnknown	395	393	925	857	551	310	626	550	68	36	115	363	46	44	96	99	89	51	78	84	14	7	21	57	0.268	0.243	0.386	0.613	1.44	2.523	0.118	0.37	0
Tb927.5.2170	conserved protein	ZUnknown	384	386	940	843	583	313	671	605	73	36	119	386	45	43	98	97	94	51	84	92	15	7	22	60	0.271	0.243	0.379	0.603	1.399	2.481	0.108	0.36	0
Tb927.6.5300	VSG pseudogene,variant surface glycoprotein, degenerate	VSG	190	349	132	191	200	131	32	21	111	67	53	170	22	39	14	22	32	22	4	3	22	13	10	26	0.616	0.58	0.854	0.953	1.386	1.643	0.238	0.373	0
Tb927.5.2230	conserved protein	ZUnknown	364	370	885	800	539	304	615	541	68	34	112	352	43	41	92	93	87	50	77	82	14	7	20	55	0.273	0.246	0.377	0.61	1.381	2.48	0.104	0.364	0
Tb927.9.17270	VSG pseudogene, frameshifted	VSG	488	629	386	413	787	442	118	134	228	103	61	265	57	71	40	48	127	73	15	20	46	20	11	41	0.458	0.39	0.631	0.827	1.378	2.121	0.173	0.437	0
Tb927.10.10260	EP1 procyclin	Membrane.protein	2236	1784	9946	8111	1995	980	5766	4647	189	106	761	1971	262	200	1036	938	321	161	723	708	38	20	139	307	0.216	0.225	0.31	0.503	1.378	2.329	0.085	0.287	0
Tb927.11.13140	cytochrome oxidase subunit X (COXX)	Mito.e.transport	446	349	686	609	536	249	542	482	66	43	122	220	52	39	71	70	86	41	68	73	13	8	22	34	0.261	0.313	0.43	0.521	1.374	1.996	0.117	0.26	0
Tb927.5.4020	hypothetical protein no clear yeast or human matches	ZUnknown	99	99	369	350	85	53	176	167	20	12	59	147	12	11	38	40	14	9	22	25	4	2	11	23	0.4	0.341	0.538	0.682	1.345	2	0.138	0.341	0
Tb927.6.480	EP3-2 procyclin	Membrane.protein	1116	904	4513	3580	1012	535	2816	2246	83	59	362	943	131	101	470	414	163	88	353	342	17	11	66	147	0.196	0.226	0.304	0.501	1.345	2.556	0.078	0.305	0
Tb11.v5.0775	methyltransferase domain containing protein, putative	ZUnknown	134	136	258	205	144	126	194	202	16	23	38	70	16	15	27	24	23	21	24	31	3	4	7	11	0.233	0.308	0.405	0.453	1.315	1.944	0.097	0.22	0
Tb927.4.4660	Protein of unknown function DUF84, putative	ZUnknown	121	148	153	160	368	279	334	331	41	28	45	75	14	17	16	19	59	46	42	50	8	5	8	12	0.24	0.202	0.308	0.359	1.283	1.777	0.068	0.157	0
Tb927.8.720	Domain of unknown function DUF59, putative	ZUnknown	138	167	181	196	258	169	332	268	16	10	23	40	16	19	19	23	42	28	42	41	3	2	4	6	0.143	0.143	0.182	0.255	1.273	1.783	0.039	0.112	0
Tb927.10.10250	EP2 procyclin	Membrane.protein	2283	1900	10735	9124	1998	1022	5987	4618	210	124	821	2105	267	213	1118	1055	321	168	750	704	42	24	150	328	0.234	0.25	0.318	0.521	1.272	2.226	0.068	0.287	0
Tb927.9.720	hypothetical protein, conserved	ZUnknown	694	939	1775	1654	1643	1022	2395	1766	271	196	544	1176	81	105	185	191	264	168	300	269	54	38	99	183	0.323	0.345	0.435	0.614	1.261	1.901	0.09	0.291	0
Tb927.9.2290	hypothetical protein, unlikely	Unlikely	127	183	301	278	156	108	164	149	27	15	31	87	15	21	31	32	25	18	21	23	5	3	6	14	0.318	0.28	0.4	0.587	1.258	2.096	0.082	0.307	0
Tb927.11.11030	EAP4 exosome-associated protein 4	RNA.degradation	151	152	185	152	240	134	216	244	25	18	26	55	18	17	19	18	39	22	27	37	5	3	5	9	0.23	0.241	0.302	0.362	1.253	1.574	0.061	0.132	0
Tb927.6.520	EP3-2 procyclin	Membrane.protein	935	764	3732	3193	746	384	2185	1824	64	51	330	759	109	86	389	369	120	63	274	278	13	10	60	118	0.202	0.27	0.338	0.498	1.252	2.465	0.068	0.296	0
Tb927.6.450	EP3-2 procyclin	Membrane.protein	1161	928	4608	3714	1077	564	2946	2385	76	66	380	953	136	104	480	429	173	93	369	363	15	13	69	148	0.168	0.246	0.304	0.488	1.236	2.905	0.058	0.32	0
Tb927.9.6440	dolichol phosphate-mannose biosynthesis regulatory protein (DPM2), putative	ZUnknown	76	73	75	59	107	56	103	81	16	11	20	32	9	8	8	7	17	9	13	12	3	2	4	5	0.292	0.341	0.418	0.493	1.226	1.688	0.077	0.201	0
Tb927.6.1860	hypothetical protein, conserved, prokaryotic ribosome recycling factor domain, no Sc match	Mito.pathway	224	207	438	342	364	301	636	523	48	41	98	166	26	23	46	40	59	49	80	80	10	8	18	26	0.283	0.276	0.344	0.431	1.216	1.562	0.061	0.155	0
Tb927.11.18660	expression site-associated gene 9 (ESAG9), putative	ESAG	122	118	170	193	223	115	224	169	36	23	46	112	14	13	18	22	36	19	28	26	7	4	8	17	0.312	0.329	0.4	0.604	1.216	1.936	0.071	0.292	0
Tb927.9.10940	hypothetical protein, unlikely	Unlikely	47	78	53	66	28	33	42	39	11	12	15	39	5	9	6	8	5	5	5	6	2	2	3	6	0.483	0.483	0.583	0.7	1.207	1.449	0.1	0.217	0
Tb927.1.730	NADH-ubiquinone oxidoreductase complex I subunit, putative	Mito.pathway	204	207	321	283	269	158	314	283	45	32	67	136	24	23	33	33	43	26	39	43	9	6	12	21	0.328	0.35	0.418	0.533	1.194	1.625	0.068	0.205	0
Tb927.11.17440	VSG pseudogene, degenerate	VSG	366	508	309	322	764	449	203	180	225	105	74	267	43	57	32	37	123	74	25	27	45	20	13	42	0.461	0.387	0.548	0.784	1.189	2.026	0.087	0.397	0
Tb11.v5.0984	hypothetical protein, conserved	ZUnknown	1021	1331	2581	2357	2175	1338	3015	2243	391	281	676	1574	119	149	269	273	350	220	378	342	78	54	123	245	0.342	0.364	0.432	0.626	1.187	1.83	0.068	0.284	0
Tb927.5.150	hypothetical protein, conserved	ZUnknown	1021	1331	2581	2357	2174	1338	3015	2242	391	281	676	1574	119	149	269	273	350	220	378	342	78	54	123	245	0.342	0.364	0.432	0.626	1.187	1.83	0.068	0.284	0
Tb927.9.11220	TIM42	Mito.biogenesis	161	176	379	354	486	296	846	789	48	25	96	207	19	20	39	41	78	49	106	120	10	5	17	32	0.23	0.192	0.272	0.384	1.183	2	0.042	0.192	0
Tb927.3.2340	PEX2 peroxin-2,glycosome import protein (gim1)	Glycosome	265	244	227	232	231	105	200	172	56	27	53	93	31	27	24	27	37	17	25	26	11	5	10	14	0.41	0.407	0.483	0.557	1.178	1.369	0.073	0.15	0
Tb11.v5.1024	variant surface glycoprotein (VSG, atypical), putative	VSG	105	277	441	373	4329	4155	4623	2314	15	26	28	57	12	31	46	43	696	682	579	353	3	5	5	9	0.01	0.017	0.02	0.056	1.176	5.6	0.003	0.046	0
Tb927.2.2320	hypothetical protein	ZUnknown	546	1478	812	894	1299	1416	339	248	1587	958	1080	3591	64	166	85	103	209	233	42	38	317	185	197	559	0.78	0.649	0.916	0.972	1.174	1.498	0.136	0.323	0
Tb927.1.2300	hypothetical protein, unlikely	Unlikely	156	170	154	198	157	106	111	110	39	25	33	86	18	19	16	23	25	17	14	17	8	5	6	13	0.427	0.407	0.5	0.641	1.171	1.575	0.073	0.234	0
Tb927.10.280	cytochrome oxidase subunit VI (COXVI)	Mito.e.transport	224	173	249	216	243	192	306	197	26	15	33	82	26	19	26	25	39	32	38	30	5	3	6	13	0.23	0.179	0.269	0.503	1.17	2.81	0.039	0.324	0
Tb927.5.2580	hypothetical protein, possible component of cytochorome oxidase complex	Mito.e.transport	144	177	226	214	118	89	175	163	38	33	70	120	17	20	24	25	19	15	22	25	8	6	13	19	0.496	0.483	0.58	0.639	1.169	1.323	0.084	0.156	0
Tb927.10.7560	methyltransferase domain containing protein, putative	ZUnknown	161	168	325	260	262	251	436	423	25	31	54	103	19	19	34	30	42	41	55	64	5	6	10	16	0.217	0.255	0.298	0.368	1.169	1.696	0.043	0.151	0
Tb927.7.3220	ChaC-like protein, putative	ZUnknown	90	83	126	103	163	73	190	173	17	11	25	39	11	9	13	12	26	12	24	26	3	2	5	6	0.212	0.28	0.327	0.35	1.168	1.651	0.047	0.138	0
Tb927.2.1720	hypothetical protein, conserved	ZUnknown	103	91	144	138	422	354	484	574	18	19	26	53	12	10	15	16	68	58	61	87	4	4	5	8	0.121	0.139	0.161	0.177	1.158	1.463	0.022	0.056	0
Tb927.9.6910	hypothetical protein, conserved	Mito.pathway	95	111	169	117	435	371	508	540	20	22	29	82	11	12	18	14	70	61	64	82	4	4	5	13	0.118	0.133	0.154	0.27	1.158	2.288	0.021	0.152	0
Tb927.10.7450	RRP41A exosome complex PH subunit	RNA.degradation	132	115	179	131	310	228	323	309	33	16	36	53	15	13	19	15	50	37	40	47	7	3	7	8	0.246	0.159	0.29	0.284	1.154	1.824	0.038	0.131	0
Tb927.7.4680	hypothetical protein, conserved	ZUnknown	181	200	208	183	250	145	168	148	67	41	48	97	21	22	22	21	40	24	21	23	13	8	9	15	0.431	0.438	0.5	0.603	1.142	1.399	0.062	0.172	0
Tb927.4.3430	hypothetical protein, conserved	ZUnknown	232	230	348	286	377	202	397	318	66	34	74	141	27	26	36	33	61	33	50	48	13	7	13	22	0.332	0.331	0.378	0.517	1.139	1.562	0.046	0.186	0
Tb927.7.1340	10 kDa heat shock protein, putative (HSP10)	Chaperone	904	934	1771	1658	684	509	906	902	197	129	284	735	106	105	184	192	110	84	114	137	39	25	52	114	0.453	0.41	0.516	0.66	1.139	1.61	0.063	0.25	0
Tb927.6.3060	hypothetical protein, conserved	ZUnknown	91	105	115	94	99	77	104	77	21	18	20	44	11	12	12	11	16	13	13	12	4	3	4	7	0.368	0.35	0.418	0.576	1.136	1.646	0.05	0.226	0
Tb927.3.1370	40S ribosomal protein S25	Ribosome	1504	1463	1904	1506	2491	1236	2468	2091	149	85	152	277	176	164	198	174	401	203	309	319	30	16	28	43	0.149	0.155	0.175	0.239	1.129	1.604	0.02	0.09	0
Tb927.7.2980	Nitroreductase family, putative	ZUnknown	466	458	638	598	406	286	439	421	99	73	116	229	55	51	66	69	65	47	55	64	20	14	21	36	0.418	0.41	0.471	0.568	1.127	1.385	0.053	0.158	0
Tb927.7.3020	Nitroreductase family, putative	ZUnknown	466	458	638	598	406	286	439	421	99	73	116	229	55	51	66	69	65	47	55	64	20	14	21	36	0.418	0.41	0.471	0.568	1.127	1.385	0.053	0.158	0
Tb927.8.6040	Kinetoplast ribosomal PPR-repeat containing protein 11	Mito.RNA	143	152	210	173	468	304	605	579	32	23	36	70	17	17	22	20	75	50	76	88	6	4	7	11	0.157	0.157	0.177	0.226	1.127	1.439	0.02	0.069	0
Tb927.6.2170	co-chaperone GrpE, putative	Chaperone	253	289	432	459	415	277	454	305	126	100	172	356	30	32	45	53	67	45	57	46	25	19	31	55	0.465	0.496	0.559	0.736	1.127	1.583	0.063	0.271	0
Tb927.9.12690	prenyl protein specific carboxyl methyltransferase	Prenylation	86	69	58	68	68	55	75	80	13	11	15	28	10	8	6	8	11	9	9	12	3	2	3	4	0.389	0.341	0.438	0.438	1.126	1.284	0.049	0.097	0
Tb927.9.1520	hypothetical protein, conserved, no clear yeast or human matches	ZUnknown	272	322	628	646	177	108	291	309	46	30	82	199	32	36	65	75	28	18	36	47	9	6	15	31	0.429	0.438	0.493	0.606	1.126	1.413	0.055	0.177	0
Tb927.7.1320	10 kDa heat shock protein, putative (HSP10)	Chaperone	906	934	1775	1656	682	510	912	902	198	130	285	743	106	105	185	191	110	84	114	137	40	25	52	116	0.459	0.41	0.516	0.664	1.124	1.62	0.057	0.254	0
Tb927.11.13930	U3 small nucleolar ribonucleoprotein protein IMP3, putative	rRNA.tRNA.process	158	182	206	210	157	94	164	144	27	14	28	67	18	20	21	24	25	15	21	22	5	3	5	10	0.318	0.318	0.357	0.515	1.123	1.619	0.039	0.197	0
Tb927.9.6620	hypothetical protein, conserved	Mito.pathway	143	144	238	203	275	167	280	232	35	37	58	124	17	16	25	23	44	27	35	35	7	7	11	19	0.271	0.377	0.423	0.559	1.122	2.063	0.046	0.288	0
Tb927.3.860	Acyl carrier protein, mitochondrial	Lipids	378	517	622	651	185	108	183	118	74	54	94	294	44	58	65	75	30	18	23	18	15	10	17	46	0.538	0.565	0.633	0.856	1.12	1.591	0.068	0.318	0
Tb927.9.7070	RRP40 exosome complex PH subunit	RNA.degradation	135	107	192	139	360	245	402	390	30	15	31	45	16	12	20	16	58	40	50	59	6	3	6	7	0.194	0.149	0.219	0.217	1.119	1.47	0.023	0.07	0
Tb927.3.770	Mitchondrial SSU ribosomal protein	Mito.translation	230	234	362	288	320	191	350	360	35	18	41	67	27	26	38	33	51	31	44	55	7	3	7	10	0.243	0.184	0.271	0.298	1.115	1.62	0.028	0.114	0
Tb927.8.5660	hypothetical protein, conserved	Mito.pathway	180	147	234	222	148	135	285	277	22	16	37	78	21	16	24	26	24	22	36	42	4	3	7	12	0.28	0.241	0.312	0.4	1.114	1.66	0.032	0.159	0
Tb927.4.340	hypothetical protein, conserved	ZUnknown	76	93	102	78	156	97	139	100	25	15	21	42	9	10	11	9	25	16	17	15	5	3	4	7	0.318	0.304	0.354	0.521	1.113	1.714	0.036	0.217	0
Tb927.9.11820	CRAL/TRIO domain containing protein, putative	ZUnknown	88	101	145	169	43	26	61	62	16	11	27	54	10	11	15	20	7	4	8	9	3	2	5	8	0.5	0.538	0.593	0.675	1.102	1.35	0.055	0.175	0
Tb927.11.200	DNA-directed RNA polymerase subunit, putative, (RPB6z)	RNA.synthesis	126	147	184	172	388	247	517	442	34	25	51	71	15	16	19	20	62	41	65	67	7	5	9	11	0.209	0.222	0.244	0.277	1.099	1.325	0.022	0.068	0
Tb927.10.2840	40S ribosomal protein S25	Ribosome	1569	1493	2001	1568	2745	1337	2763	2319	158	89	164	295	184	167	208	181	442	220	346	353	32	17	30	46	0.145	0.153	0.168	0.233	1.098	1.607	0.015	0.088	0
Tb927.11.13330	hypothetical protein, conserved	ZUnknown	169	161	151	164	193	125	181	184	25	19	26	52	20	18	16	19	31	21	23	28	5	4	5	8	0.273	0.308	0.337	0.4	1.094	1.465	0.029	0.127	0
Tb927.8.5890	Anti-silencing function ASF1B	Chromatin	158	150	233	219	285	151	327	275	32	18	33	82	18	17	24	25	46	25	41	42	6	3	6	13	0.233	0.219	0.255	0.419	1.094	1.913	0.022	0.2	0
Tb927.7.3140	hypothetical protein, conserved	ZUnknown	144	189	201	181	172	77	192	136	46	25	60	80	17	21	21	21	28	13	24	21	9	5	11	12	0.429	0.473	0.517	0.571	1.093	1.331	0.044	0.142	0
Tb927.8.4910	hypothetical protein, conserved	ZUnknown	136	117	133	130	264	161	251	203	29	14	28	64	16	13	14	15	42	26	31	31	6	3	5	10	0.25	0.212	0.273	0.429	1.092	2.024	0.023	0.217	0
Tb927.11.18640	variant surface glycoprotein (VSG), putative	VSG	170	137	147	143	107	34	94	68	31	12	25	29	20	15	15	17	17	6	12	10	6	2	5	5	0.452	0.438	0.493	0.538	1.091	1.228	0.041	0.1	0
Tb927.11.12520	hypothetical protein, conserved	ZUnknown	113	112	142	137	140	102	208	161	24	20	38	53	13	13	15	16	23	17	26	25	5	4	7	8	0.337	0.354	0.386	0.427	1.09	1.267	0.032	0.09	0
Tb927.3.3140	hypothetical protein, conserved	ZUnknown	140	119	175	191	140	77	158	170	31	11	35	58	16	13	18	22	23	13	20	26	6	2	6	9	0.378	0.264	0.412	0.447	1.09	1.693	0.034	0.183	0
Tb927.11.12690	hypothetical protein, conserved	ZUnknown	144	122	179	175	106	71	168	121	22	18	31	67	17	14	19	20	17	12	21	18	4	3	6	10	0.354	0.368	0.4	0.565	1.087	1.596	0.032	0.211	0
Tb927.11.5390	Tim8-13	Mito.biogenesis	222	210	311	300	289	179	319	292	56	35	61	108	26	24	32	35	46	29	40	45	11	7	11	17	0.358	0.36	0.391	0.469	1.086	1.31	0.031	0.111	0
Tb927.10.12350	hypothetical protein, conserved	ZUnknown	95	93	108	92	94	71	126	91	10	12	19	39	11	10	11	11	15	12	16	14	2	2	3	6	0.237	0.28	0.304	0.5	1.086	2.11	0.024	0.263	0
Tb927.11.6610	hypothetical protein, conserved	ZUnknown	105	70	154	112	147	126	206	138	27	26	39	65	12	8	16	13	24	21	26	21	5	5	7	10	0.327	0.357	0.386	0.526	1.081	1.609	0.029	0.199	0
Tb927.11.1320	NADH-ubiquinone oxidoreductase 20 kDa subunit, NDUFS7 (NDHK)	Mito.e.transport	164	193	245	268	114	81	136	127	26	19	35	118	19	22	26	31	18	13	17	19	5	4	6	18	0.393	0.418	0.452	0.689	1.081	1.753	0.034	0.296	0
Tb927.11.7430	hypothetical protein, conserved	ZUnknown	89	105	120	114	136	78	143	154	23	17	25	38	10	12	12	13	22	13	18	23	5	3	5	6	0.347	0.35	0.393	0.378	1.08	1.133	0.028	0.046	0
Tb927.5.2930	Mitochondrial ATP synthase subunit, putative	Mito.pathway	506	531	869	698	308	171	333	350	125	74	138	319	59	60	91	81	50	28	42	53	25	14	25	50	0.538	0.538	0.581	0.688	1.08	1.279	0.043	0.15	0
Tb927.9.7800	hypothetical protein, conserved	ZUnknown	181	160	256	231	166	92	220	164	30	13	40	77	21	18	27	27	27	15	28	25	6	3	7	12	0.341	0.318	0.368	0.528	1.079	1.66	0.027	0.21	0
Tb927.9.12680	hypothetical protein, conserved, weak ubiquinone oxidoreductase subunit domain	ZUnknown	251	232	366	285	143	84	176	178	35	26	47	78	29	26	38	33	23	14	22	27	7	5	9	12	0.415	0.455	0.488	0.509	1.073	1.227	0.033	0.094	0
Tb927.10.1810	RING-H2 zinc finger, putative	ZUnknown	108	97	121	79	230	138	223	271	22	17	20	41	13	11	13	9	37	23	28	41	4	3	4	6	0.201	0.233	0.25	0.255	1.073	1.269	0.017	0.054	0
Tb927.11.11830	40S ribosomal protein S17	Ribosome	2505	1854	2680	2275	4428	2876	4530	4483	305	229	317	569	293	208	279	263	712	472	568	683	61	44	58	89	0.167	0.179	0.192	0.233	1.073	1.395	0.013	0.066	0
Tb927.10.3370	60S acidic ribosomal protein P2	Ribosome	1488	1346	1848	1691	7116	6513	8284	8954	218	156	238	449	174	151	192	196	1145	1070	1038	1365	44	30	43	70	0.082	0.061	0.088	0.107	1.073	1.754	0.006	0.046	0
Tb927.6.2050	ribosome biogenesis regulatory protein (RRS1), putative	rRNA.tRNA.process	197	213	300	281	1012	492	991	833	91	42	80	191	23	24	31	32	163	81	124	127	18	8	15	30	0.205	0.187	0.22	0.355	1.073	1.898	0.015	0.168	0
Tb927.6.4060	Eukaryotic protein of unknown function (DUF872), putative	ZUnknown	114	125	128	130	51	34	59	61	13	10	14	34	13	14	13	15	8	6	7	9	3	2	3	5	0.467	0.438	0.5	0.565	1.071	1.29	0.033	0.127	0
Tb927.5.2910	hypothetical protein, copurifed with splicing complex	ZUnknown	214	240	255	246	584	428	664	537	38	36	51	96	25	27	27	28	94	70	83	82	8	7	9	15	0.166	0.189	0.202	0.299	1.069	1.801	0.013	0.133	0
Tb927.11.9700	NAC domain protein that matches transcription factor BTF3	ZUnknown	654	515	836	685	2442	2110	2723	2990	79	92	102	225	77	58	87	79	393	347	341	456	16	18	19	35	0.087	0.108	0.115	0.152	1.065	1.747	0.007	0.065	0
Tb927.11.2410	Flabarin, flagellar membrane protein in Leishmania & tryps	Cytoskeleton	271	325	874	786	218	137	411	314	96	78	232	439	32	36	91	91	35	22	52	48	19	15	42	68	0.559	0.614	0.653	0.768	1.064	1.374	0.039	0.209	0
Tb927.9.10850	U2 splicing factor SF3b(SAP)10, putative	RNA.processing	110	94	143	106	147	109	175	178	19	15	21	55	13	11	15	12	24	18	22	27	4	3	4	9	0.28	0.28	0.298	0.438	1.064	1.564	0.018	0.158	0
Tb11.v5.0751	dual specificity protein phosphatase, putative	Protein.phosphatase	97	105	187	146	28	18	24	35	50	30	52	108	11	12	19	17	5	3	3	5	10	6	9	17	0.824	0.824	0.875	0.888	1.062	1.078	0.051	0.064	0
Tb927.9.9660	ATOM40	Mito.biogenesis	216	199	353	314	102	74	98	116	87	54	89	193	25	22	37	36	16	12	12	18	17	10	16	30	0.713	0.66	0.757	0.795	1.062	1.205	0.044	0.135	0
Tb927.10.14810	Homologue of yeast MBF1 - Transcriptional coactivator that bridges the DNA-binding region of Gcn4p and TATA-binding protein Spt15p; suppressor of frameshift mutations. Pedominantly in yeast cytosol. multiprotein binding factor and helix-turn-helix domain. (in UPF1-TAP)	RNA.synthesis	396	413	698	610	413	278	478	422	137	98	151	347	46	46	73	71	66	46	60	64	27	19	28	54	0.488	0.491	0.521	0.663	1.061	1.359	0.03	0.175	0
Tb927.3.3330	heat shock protein 20, putative	Chaperone	230	210	448	370	157	74	178	172	54	25	61	162	27	24	47	43	25	12	22	26	11	5	11	25	0.507	0.493	0.538	0.692	1.061	1.404	0.031	0.199	0
Tb927.6.2680	transmembrane protein, putative	ZUnknown	93	94	135	109	339	316	486	526	17	23	25	70	11	11	14	13	55	52	61	80	3	4	5	11	0.113	0.152	0.161	0.243	1.059	2.15	0.009	0.13	0
Tb927.10.5050	Mitochondrial ATP synthase epsilon subunit, putative	Mito.pathway	143	178	294	302	117	104	185	115	28	23	43	105	17	20	31	35	19	17	23	18	6	4	8	16	0.424	0.354	0.448	0.675	1.057	1.907	0.024	0.321	0
Tb927.9.12200	60S ribosomal protein L31	Ribosome	2448	2615	3157	2677	6293	4750	7001	6376	317	236	316	707	286	293	329	310	1012	780	877	972	63	46	58	110	0.127	0.121	0.134	0.209	1.055	1.727	0.007	0.088	0
Tb927.10.11270	RBP23	RNA.binding	306	318	397	377	430	335	556	483	55	40	66	161	36	36	41	44	69	55	70	74	11	8	12	25	0.271	0.253	0.286	0.441	1.055	1.743	0.015	0.188	0
Tb927.11.15010	NEK21 protein kinase	Protein.kinase	292	294	739	643	190	151	354	272	90	60	159	386	34	33	77	74	31	25	44	41	18	12	29	60	0.575	0.528	0.606	0.773	1.054	1.464	0.031	0.245	0
Tb927.11.15290	eRF1 methyltransferase catalytic subunit, putative	Translation	175	179	235	211	249	188	299	212	42	32	46	113	20	20	24	24	40	31	37	32	8	6	8	18	0.318	0.311	0.335	0.568	1.053	1.826	0.017	0.257	0
Tb927.7.170	ESAG9, putative	ESAG	347	397	1047	925	324	140	317	209	190	134	300	648	41	45	109	107	52	23	40	32	38	26	55	101	0.63	0.725	0.762	0.88	1.051	1.397	0.037	0.25	0
Tb927.10.8430	40S ribosomal protein S12	Ribosome	1203	906	1381	1158	5587	3646	5778	5626	151	116	156	348	141	102	144	134	899	599	724	857	30	22	28	54	0.072	0.079	0.083	0.128	1.051	1.778	0.004	0.056	0
Tb927.5.120	ESAG9, putative	ESAG	247	287	424	397	202	123	232	196	120	74	138	338	29	32	44	46	32	20	29	30	24	14	25	53	0.636	0.62	0.668	0.805	1.05	1.298	0.032	0.185	0
Tb927.10.3380	60S acidic ribosomal protein P2	Ribosome	1312	1175	1628	1506	6741	6130	7830	8546	204	133	213	388	154	132	170	174	1084	1007	981	1302	41	26	39	60	0.081	0.057	0.085	0.097	1.049	1.702	0.004	0.04	0
Tb11.v5.0413	expression site-associated gene 9 (ESAG9) protein	ESAG	163	174	252	271	304	174	363	248	49	31	57	152	19	20	26	31	49	29	45	38	10	6	10	24	0.323	0.326	0.341	0.596	1.046	1.845	0.015	0.273	0
Tb927.5.4620	ESAG9, putative	ESAG	163	174	252	271	304	174	363	248	49	31	57	152	19	20	26	31	49	29	45	38	10	6	10	24	0.323	0.326	0.341	0.596	1.046	1.845	0.015	0.273	0
Tb927.10.12300	hypothetical protein, conserved	ZUnknown	76	91	120	94	33	30	47	55	14	13	21	41	9	10	12	11	5	5	6	8	3	3	4	6	0.583	0.583	0.609	0.636	1.045	1.091	0.026	0.053	0
Tb927.11.2020	hypothetical protein, conserved	ZUnknown	164	205	264	240	251	136	296	279	32	25	47	85	19	23	27	28	40	22	37	43	6	5	9	13	0.259	0.347	0.362	0.414	1.043	1.598	0.015	0.155	0
Tb927.5.1710	ribonucleoprotein p18, mitochondrial precursor, putative	Mito.RNA	598	740	1335	1224	605	369	753	538	289	222	409	1152	70	83	139	142	97	61	94	82	58	43	74	179	0.582	0.622	0.648	0.836	1.042	1.436	0.026	0.254	0
Tb927.11.7940	calmodulin, putative	Calcium	245	298	362	306	965	732	1184	1071	35	24	36	86	29	33	38	35	155	120	148	163	7	5	7	13	0.095	0.089	0.099	0.157	1.042	1.764	0.004	0.068	0
Tb927.11.13660	hypothetical protein, conserved	ZUnknown	88	63	115	95	103	73	129	108	15	12	19	35	10	7	12	11	17	12	16	16	3	2	3	5	0.292	0.28	0.304	0.422	1.041	1.507	0.012	0.142	0
Tb927.9.10560	POMP6/TbLOK1	Mito.membrane	262	323	523	474	178	92	184	220	57	51	95	202	31	36	54	55	29	15	23	34	11	10	17	31	0.47	0.609	0.633	0.68	1.039	1.447	0.024	0.21	0
Tb927.7.6110	Protein of unknown function (DUF3522), putative	ZUnknown	125	127	179	163	44	39	66	62	22	12	29	66	15	14	19	19	7	6	8	9	4	2	5	10	0.571	0.438	0.593	0.722	1.039	1.648	0.022	0.284	0
Tb927.9.8380	hypothetical protein, conserved	ZUnknown	232	205	295	266	84	49	105	110	30	17	32	74	27	23	31	31	14	8	13	17	6	3	6	12	0.5	0.467	0.519	0.622	1.038	1.332	0.019	0.155	0
Tb11.v5.0818	peroxin-2 PEX2	Glycosome	300	268	250	248	337	154	295	268	67	38	59	106	35	30	26	29	54	25	37	41	13	7	11	17	0.36	0.395	0.41	0.492	1.038	1.367	0.015	0.132	0
Tb927.10.2560	mitochondrial malate dehydrogenase (mMDH)	Citric.acid.cycle	320	393	755	752	206	136	302	268	79	49	108	294	37	44	79	87	33	22	38	41	16	9	20	46	0.531	0.488	0.551	0.724	1.038	1.484	0.02	0.236	0
Tb927.11.16510	cytochrome b/c1 complex component, putative	Mito.e.transport	98	89	124	103	51	28	46	42	29	12	29	52	11	10	13	12	8	5	6	6	6	2	5	8	0.636	0.483	0.66	0.757	1.038	1.567	0.024	0.274	0
Tb927.7.2680	ZC3H22	RNA.binding	269	279	582	496	102	56	118	102	114	72	156	346	31	31	61	57	16	9	15	16	23	14	28	54	0.77	0.784	0.813	0.887	1.037	1.152	0.029	0.117	0
Tb927.3.1870	CHAP domain containing protein, putative	ZUnknown	138	144	177	145	114	65	137	147	27	14	25	42	16	16	18	17	18	11	17	22	5	3	5	7	0.393	0.389	0.407	0.426	1.036	1.095	0.014	0.037	0
Tb927.10.14110	DIP13	Cytoskeleton	94	92	104	84	307	217	372	321	23	14	27	37	11	10	11	10	49	36	47	49	5	3	5	6	0.192	0.163	0.199	0.222	1.036	1.362	0.007	0.059	0
Tb927.11.8040	Mitochondrial LSU-associated	Mito.pathway	250	250	355	302	673	437	752	658	54	33	57	119	29	28	37	35	108	72	94	100	11	6	10	19	0.192	0.163	0.199	0.307	1.036	1.883	0.007	0.144	0
Tb927.11.6300	40S ribosomal protein S5	Ribosome	2445	1962	3319	2217	7168	5492	8130	7832	398	329	413	741	286	220	346	256	1153	902	1019	1194	79	64	75	115	0.138	0.142	0.147	0.183	1.035	1.326	0.005	0.045	0
Tb927.6.4950	mago nashi-like protein, putative	Nuclear.transport	460	497	676	516	613	433	637	606	146	110	138	280	54	56	70	60	99	71	80	92	29	21	25	44	0.406	0.408	0.422	0.527	1.034	1.298	0.014	0.121	0
Tb927.10.14370	hypothetical protein, conserved	ZUnknown	80	107	133	123	101	46	76	75	14	17	23	33	9	12	14	14	16	8	10	11	3	3	4	5	0.304	0.467	0.483	0.515	1.034	1.694	0.016	0.211	0
Tb927.8.5150	hypothetical protein, conserved	ZUnknown	176	163	220	205	97	78	157	79	32	16	42	56	21	18	23	24	16	13	20	12	6	3	8	9	0.467	0.35	0.483	0.636	1.034	1.817	0.016	0.286	0
Tb927.6.2790	L-threonine 3-dehydrogenase, putative	Mito.pathway	669	702	1094	1043	236	116	239	193	252	127	245	538	78	79	114	121	38	19	30	29	50	25	45	84	0.754	0.754	0.778	0.871	1.032	1.155	0.024	0.117	0
Tb927.8.550	peptide methionine sulfoxide reductase, putative	Protease	304	317	529	476	171	122	209	169	82	59	87	216	36	36	55	55	28	20	26	26	16	11	16	34	0.571	0.562	0.589	0.753	1.032	1.34	0.018	0.191	0
Tb11.v5.0178	glutamine synthetase, putative	Amino.acids	440	465	1221	1107	362	171	520	432	140	82	218	612	51	52	127	128	58	28	65	66	28	16	40	95	0.53	0.571	0.589	0.771	1.032	1.455	0.018	0.241	0
Tb927.11.8910	NADH dehydrogenase subunit NB6M, putative	Mito.e.transport	108	101	164	127	81	54	82	95	20	24	35	73	13	11	17	15	13	9	10	14	4	5	6	11	0.418	0.565	0.583	0.647	1.032	1.548	0.018	0.229	0
Tb927.10.5740	Protein of unknown function (DUF778), putative	ZUnknown	89	83	139	94	77	39	69	59	24	10	20	57	10	9	14	11	12	6	9	9	5	2	4	9	0.493	0.438	0.509	0.7	1.032	1.598	0.016	0.262	0
Tb927.10.5660	heat shock protein, putative	Chaperone	248	267	463	393	284	169	382	308	85	58	112	201	29	30	48	45	46	28	48	47	17	11	20	31	0.463	0.478	0.493	0.606	1.031	1.309	0.015	0.143	0
Tb927.10.15790	CHCH domain containing protein, putative	ZUnknown	200	204	345	278	275	128	321	281	37	26	57	80	23	23	36	32	44	21	40	43	7	5	10	12	0.271	0.357	0.368	0.394	1.031	1.454	0.011	0.123	0
Tb927.6.1600	hypothetical protein, conserved	ZUnknown	137	120	208	180	183	147	245	185	38	30	52	108	16	13	22	21	29	24	31	28	8	6	9	17	0.392	0.368	0.404	0.586	1.031	1.592	0.012	0.218	0
Tb927.9.14990	hypothetical protein, conserved, no clear yeast or human matches	ZUnknown	125	140	253	230	132	102	163	121	24	17	25	70	15	16	26	27	21	17	20	18	5	3	5	11	0.357	0.292	0.368	0.588	1.031	2.014	0.011	0.296	0
Tb927.10.11920	hypothetical protein, conserved, no clear yeast or human matches	ZUnknown	94	79	144	141	208	175	335	377	12	10	19	51	11	9	15	16	33	29	42	57	2	2	3	8	0.124	0.139	0.143	0.247	1.029	1.992	0.004	0.123	0
Tb11.v5.0991	protein phosphatase 2C, putative	Protein.phosphatase	159	151	188	172	135	78	142	186	35	23	34	72	19	17	20	20	22	13	18	28	7	4	6	11	0.426	0.418	0.438	0.478	1.028	1.144	0.012	0.06	0
Tb927.11.1780	protein phosphatase 2C, putative	Protein.phosphatase	159	151	188	172	134	78	142	186	35	23	34	72	19	17	20	20	22	13	18	28	7	4	6	11	0.426	0.418	0.438	0.478	1.028	1.144	0.012	0.06	0
Tb927.9.5150	SNU13 homologue. mRNA splciing and ribosome biogenesis	RNA.processing	492	614	743	652	323	202	304	212	140	130	171	428	58	69	77	75	52	33	38	32	28	25	31	67	0.557	0.639	0.656	0.83	1.027	1.49	0.017	0.273	0
Tb927.11.9720	40S ribosomal protein S27	Ribosome	584	495	619	569	1008	556	932	857	48	45	67	142	68	55	64	66	162	91	117	131	10	9	12	22	0.126	0.188	0.193	0.282	1.027	2.238	0.005	0.156	0
Tb927.8.3070	hypothetical protein, conserved	ZUnknown	51	54	88	72	240	184	303	288	14	12	15	41	6	6	9	8	39	30	38	44	3	2	3	6	0.152	0.135	0.156	0.241	1.026	1.785	0.004	0.106	0
Tb927.8.7530	3,2-trans-enoyl-CoA isomerase, mitochondrial precursor, putative	Lipids	221	209	439	465	73	55	128	118	67	36	106	187	26	23	46	54	12	9	16	18	13	7	19	29	0.717	0.645	0.735	0.79	1.025	1.225	0.018	0.145	0
Tb927.10.4590	mitochondrial inner membrane signal peptidase, putative	Mito.biogenesis	112	94	129	101	211	133	255	218	27	14	26	32	13	11	13	12	34	22	32	33	5	3	5	5	0.255	0.241	0.267	0.261	1.024	1.108	0.006	0.026	0
Tb927.9.730	hypothetical protein, conserved	ZUnknown	355	429	819	747	587	322	708	577	128	85	152	421	42	48	85	86	94	53	89	88	26	16	28	66	0.392	0.413	0.423	0.636	1.024	1.622	0.01	0.244	0
Tb927.7.2750	protein kinase, putative	Protein.kinase	279	356	399	393	225	150	251	240	51	36	52	143	33	40	42	45	36	25	31	37	10	7	9	22	0.393	0.395	0.404	0.581	1.023	1.478	0.009	0.188	0
Tb927.11.11820	40S ribosomal protein S17	Ribosome	2270	1714	2478	2118	4444	2825	4528	4550	296	221	294	558	266	192	258	245	715	464	568	693	59	43	54	87	0.161	0.178	0.182	0.227	1.022	1.41	0.004	0.066	0
Tb927.7.4970	glutamine synthetase, putative	Amino.acids	434	457	1216	1094	360	166	514	429	139	81	217	602	51	51	127	127	58	27	64	65	28	16	40	94	0.53	0.58	0.593	0.771	1.022	1.455	0.013	0.241	0
Tb927.8.3090	hypothetical protein, conserved	Mito.pathway	130	134	223	194	444	341	612	520	45	28	54	150	15	15	23	22	71	56	77	79	9	5	10	23	0.228	0.172	0.233	0.405	1.022	2.355	0.005	0.233	0
Tb927.10.7180	cysteine-rich, acidic integral membrane protein precursor (CRAM)	Membrane.protein	1170	1243	1599	1415	820	542	754	496	308	212	254	739	137	139	167	164	132	89	95	76	61	41	46	115	0.519	0.518	0.53	0.779	1.021	1.504	0.011	0.261	0
Tb927.2.1560	cyclophilin type peptidyl-prolyl cis-trans isomerase, putative (PPIase)	Chaperone	553	617	1039	886	786	527	842	765	205	153	211	580	65	69	108	102	126	87	106	117	41	30	38	90	0.432	0.446	0.455	0.642	1.02	1.486	0.009	0.21	0
Tb927.2.1680	cyclophilin type peptidyl-prolyl cis-trans isomerase, putative (PPIase)	Chaperone	553	617	1039	886	786	527	842	765	205	153	211	580	65	69	108	102	126	87	106	117	41	30	38	90	0.432	0.446	0.455	0.642	1.02	1.486	0.009	0.21	0
Tb927.9.8000	ubiquitin-conjugating enzyme e2, putative	Ubiquitin.proteasome	1230	1665	1632	1418	867	629	803	656	493	385	419	1017	144	187	170	164	139	103	101	100	98	74	76	158	0.622	0.626	0.637	0.787	1.018	1.265	0.011	0.165	0
Tb927.10.12840	mitochondrial carrier protein, MCP12	Mito.transport	319	274	730	707	151	100	199	169	98	57	122	279	37	31	76	82	24	16	25	26	20	11	22	43	0.66	0.616	0.672	0.794	1.018	1.289	0.012	0.178	0
Tb11.v5.0360	aminopeptidase, putative	Enzyme	286	320	549	477	79	34	77	80	137	55	124	287	33	36	57	55	13	6	10	12	27	11	23	45	0.829	0.811	0.843	0.897	1.017	1.106	0.014	0.086	0
Tb927.11.14520	polypeptide deformylase, putative	Enzyme	258	223	329	294	196	136	227	209	48	29	49	115	30	25	34	34	32	22	28	32	10	6	9	18	0.422	0.389	0.429	0.568	1.017	1.46	0.007	0.179	0
Tb927.4.1100	60S ribosomal protein L21e	Ribosome	1676	1576	2063	1734	6111	4687	6773	6690	278	202	262	564	196	177	215	201	983	770	849	1020	55	39	48	88	0.115	0.106	0.117	0.168	1.017	1.585	0.002	0.062	0
Tb927.3.5790	ESAG9 pseudogene	ESAG.pseudo	392	482	839	738	471	280	596	415	167	137	244	568	46	54	87	85	76	46	75	63	33	26	44	88	0.503	0.569	0.578	0.765	1.016	1.521	0.009	0.262	0
Tb927.11.12710	variant surface glycoprotein (VSG)-related, putative	VSG	164	187	266	277	179	116	163	170	69	49	57	169	19	21	28	32	29	19	20	26	14	9	10	26	0.53	0.525	0.538	0.7	1.015	1.333	0.008	0.175	0
Tb927.10.9870	CMF12, possible component of motile flagella	Cytoskeleton	323	330	397	336	154	124	209	166	57	44	64	91	38	37	41	39	25	20	26	25	11	9	12	14	0.507	0.512	0.519	0.566	1.014	1.116	0.007	0.059	0
Tb11.v5.0480	DNA-directed RNA polymerase, alpha subunit, putative	RNA.synthesis	170	161	193	197	101	64	128	87	42	33	49	75	20	18	20	23	16	11	16	13	8	6	9	12	0.538	0.56	0.568	0.683	1.014	1.27	0.008	0.145	0
Tb927.10.15370	DNA-directed RNA polymerase, alpha subunit, putative, (RPC40)	RNA.synthesis	170	161	193	197	101	64	128	87	42	33	49	75	20	18	20	23	16	11	16	13	8	6	9	12	0.538	0.56	0.568	0.683	1.014	1.27	0.008	0.145	0
Tb927.8.1430	Mitchondrial SSU ribosomal protein	Mito.translation	157	135	170	155	331	297	415	484	30	26	32	72	18	15	18	18	53	49	52	74	6	5	6	11	0.209	0.192	0.212	0.258	1.014	1.344	0.003	0.066	0
Tb927.11.9740	tRNA intron endonuclease, catalytic C-terminal domain containing protein, putative	ZUnknown	132	141	190	147	374	255	468	467	39	28	44	96	15	16	20	17	60	42	59	71	8	5	8	15	0.237	0.217	0.24	0.33	1.013	1.521	0.003	0.113	0
Tb927.4.830	cytochrome c oxidase assembly protein PET191, putative	Mito.pathway	84	120	147	127	162	96	164	131	14	15	24	47	10	13	15	15	26	16	21	20	3	3	4	7	0.212	0.304	0.308	0.45	1.013	2.123	0.004	0.238	0
Tb927.10.10000	hypothetical protein, conserved	ZUnknown	412	362	664	552	240	110	222	229	194	125	213	465	48	41	69	64	39	18	28	35	39	24	39	72	0.7	0.757	0.765	0.828	1.011	1.183	0.008	0.128	0
Tb927.11.16770	glucosamine-6-phosphate isomerase, putative	Glucose.glycerol	290	384	396	373	203	109	226	184	74	40	73	121	34	43	41	43	33	18	28	28	15	8	13	19	0.515	0.509	0.52	0.613	1.01	1.204	0.005	0.104	0
Tb927.8.4590	hypothetical protein, conserved	ZUnknown	319	294	405	332	655	260	590	494	123	60	113	172	37	33	42	38	105	43	74	75	25	12	21	27	0.357	0.394	0.398	0.457	1.01	1.28	0.004	0.1	0
Tb927.11.11130	hypothetical protein, conserved	ZUnknown	165	172	220	166	274	207	311	256	37	29	39	70	19	19	23	19	44	34	39	39	7	6	7	11	0.271	0.292	0.295	0.397	1.01	1.465	0.003	0.126	0
Tb927.10.8090	hypothetical protein, conserved	ZUnknown	194	161	230	163	247	129	247	245	64	43	67	94	23	18	24	19	40	21	31	37	13	8	12	15	0.431	0.471	0.475	0.486	1.008	1.128	0.004	0.055	0
Tb927.8.6110	3-hydroxy-3-methylglutaryl-CoA synthase, putative (HMGS)	Mito.pathway	504	456	699	638	153	101	199	153	152	105	170	361	59	51	73	74	25	17	25	23	30	20	31	56	0.737	0.733	0.743	0.85	1.008	1.16	0.006	0.117	0
Tb927.9.8500	hypothetical protein	ZUnknown	225	198	328	297	203	113	280	243	50	43	85	169	26	22	34	34	33	19	35	37	10	8	15	26	0.414	0.496	0.5	0.621	1.008	1.5	0.004	0.207	0
Tb927.10.1090	40S ribosomal protein S23	Ribosome	2521	2761	3397	2940	8818	6998	10223	9165	428	341	429	971	295	310	354	340	1419	1149	1281	1397	85	66	78	151	0.123	0.118	0.124	0.201	1.008	1.703	0.001	0.083	0
Tb927.10.1080	40S ribosomal protein S23	Ribosome	2522	2751	3396	2949	8787	6932	10197	9055	430	336	429	966	295	308	354	341	1414	1138	1278	1380	86	65	78	150	0.124	0.118	0.125	0.202	1.008	1.712	0.001	0.084	0
Tb927.11.13890	RNA ligase asociated with SSU	Mito.pathway	173	173	261	229	216	130	235	223	27	27	37	78	20	19	27	26	35	21	29	34	5	5	7	12	0.25	0.357	0.36	0.452	1.008	1.808	0.003	0.202	0
Tb927.9.12240	60S ribosomal protein L31	Ribosome	2369	2554	3045	2580	6233	4856	6900	6412	305	218	293	689	277	286	317	298	1003	798	865	977	61	42	53	107	0.124	0.109	0.125	0.204	1.008	1.872	0.001	0.095	0
Tb11.v5.0381	hypothetical protein, conserved	ZUnknown	70706	61324	152942	84053	126555	400247	178421	86615	75241	82319	92788	115484	8274	6875	15929	9719	20359	65733	22362	13200	15019	15915	16900	17982	0.633	0.361	0.638	0.761	1.008	2.108	0.005	0.4	0
Tb927.1.570	Histone-lysine N-methyltransferase, H3 lysine-76 specific (DOT1B)	Chromatin	131	136	230	209	135	78	147	136	38	25	38	69	15	15	24	24	22	13	18	21	8	5	7	11	0.459	0.473	0.476	0.55	1.006	1.198	0.003	0.091	0
Tb927.7.1160	hypothetical protein, conserved	ZUnknown	308	350	436	365	570	318	572	480	77	52	79	188	36	39	45	42	92	52	72	73	15	10	14	29	0.276	0.31	0.312	0.481	1.006	1.743	0.002	0.205	0
Tb927.3.2230	succinyl-CoA synthetase alpha subunit, putative	Citric.acid.cycle	721	967	1999	1889	191	113	294	211	277	203	427	1138	84	108	208	218	31	19	37	32	55	39	78	177	0.805	0.827	0.831	0.928	1.005	1.153	0.004	0.123	0
Tb927.9.3480	U5 Cwc21 small nuclear ribonucleoprotein (TbCWC21)	RNA.processing	201	185	270	216	250	151	251	222	57	39	56	122	24	21	28	25	40	25	31	34	11	8	10	19	0.391	0.427	0.429	0.566	1.005	1.448	0.002	0.175	0
Tb927.3.5410	hypothetical protein, conserved, no clear yeast or human matches	ZUnknown	107	82	162	159	245	128	234	239	18	12	18	48	13	9	17	18	39	21	29	36	4	2	3	7	0.193	0.182	0.194	0.312	1.005	1.714	0.001	0.13	0
Tb927.3.2300	DNL zinc finger, putative	Mito.pathway	228	212	252	241	434	249	484	500	46	32	50	124	27	24	26	28	70	41	61	76	9	6	9	19	0.231	0.255	0.256	0.368	1.004	1.593	0.001	0.137	0
Tb927.10.11300	paraflagellar rod protein PFC16	Cytoskeleton	961	1348	958	962	479	220	313	269	246	158	187	423	112	151	100	111	77	36	39	41	49	31	34	66	0.598	0.668	0.67	0.79	1.003	1.321	0.002	0.192	0
Tb927.7.1950	retrotransposon hot spot protein 7 (RHS7), putative	RHS	455	594	618	559	611	361	585	484	102	64	81	217	53	67	64	65	98	59	73	74	20	12	15	34	0.323	0.322	0.324	0.517	1.003	1.606	0.001	0.195	0
Tb927.11.6590	aminopeptidase, putative,metallo-peptidase, Clan MF, Family M17	Protease	587	515	989	835	140	69	158	175	238	112	233	472	69	58	103	97	23	11	20	27	48	22	42	73	0.83	0.824	0.831	0.863	1.001	1.047	0.001	0.039	0
Tb927.11.18700	hypothetical protein, conserved	ZUnknown	642469	421216	835350	547743	52598	809467	86055	33487	584140	764155	863965	645931	75181	47226	87004	63337	8461	132939	10786	5103	116598	147734	157360	100579	0.97	0.722	0.971	0.979	1.001	1.356	0.001	0.257	0
Tb927.8.1650	protein associated with differentiation 4, PAD4	Transporter	118	119	134	117	61	61	70	93	26	20	30	48	14	13	14	14	10	10	9	14	5	4	5	7	0.538	0.483	0.565	0.538	1	1.17	0	0.082	0
Tb927.10.2340	hypothetical protein, conserved, t-SNARE like	Vesicular.transport	66	61	96	84	29	22	43	29	14	11	15	19	8	7	10	10	5	4	5	4	3	2	3	3	0.583	0.538	0.583	0.636	1	1.182	0	0.098	0
Tb927.10.7480	hypothetical protein, conserved	ZUnknown	129	136	179	144	54	34	73	79	27	15	30	55	15	15	19	17	9	6	9	12	5	3	5	9	0.565	0.538	0.565	0.636	1	1.182	0	0.098	0
Tb927.3.2910	hypothetical protein, conserved	ZUnknown	159	144	173	161	177	91	188	190	46	27	43	82	19	16	18	19	28	15	24	29	9	5	8	13	0.429	0.438	0.438	0.511	1	1.191	0	0.082	0
Tb927.4.1360	Aldose-1-epimerase, putative	Glucose.glycerol	204	197	290	246	113	69	144	138	57	33	63	125	24	22	30	28	18	11	18	21	11	6	11	19	0.588	0.56	0.588	0.679	1	1.213	0	0.119	0
Tb11.v5.0883	hypothetical protein, conserved	ZUnknown	67	60	89	63	50	40	64	63	24	16	27	45	8	7	9	7	8	7	8	10	5	3	5	7	0.593	0.5	0.593	0.62	1	1.24	0	0.12	0
Tb927.7.6190	Ring finger domain containing protein, putative	ZUnknown	167	166	218	209	53	22	54	36	41	22	40	68	20	19	23	24	9	4	7	5	8	4	7	11	0.675	0.7	0.7	0.837	1	1.24	0	0.162	0
Tb927.3.2180	Mitochondrial ATP synthase subunit, putative	Mito.pathway	220	229	325	349	70	37	95	67	50	36	76	162	26	26	34	40	11	6	12	10	10	7	14	25	0.68	0.731	0.731	0.854	1	1.256	0	0.174	0
Tb927.9.4310	tricarboxylate carrier, putative	Mito.pathway	135	178	308	285	75	64	130	93	45	39	68	185	16	20	32	33	12	11	16	14	9	8	12	29	0.636	0.629	0.636	0.829	1	1.318	0	0.2	0
Tb927.2.3610	Mitochondrial ATP synthase subunit, putative	Mito.pathway	147	150	275	242	91	36	95	92	30	28	53	75	17	17	29	28	15	6	12	14	6	5	10	12	0.483	0.66	0.66	0.667	1	1.381	0	0.184	0
Tb927.6.4080	Mitchondrial LSU ribosomal protein	Mito.translation	261	248	402	308	493	302	549	453	91	68	98	204	31	28	42	36	79	50	69	69	18	13	18	32	0.347	0.378	0.378	0.52	1	1.499	0	0.173	0
Tb927.4.3500	Amastin surface glycoprotein, putative	ZUnknown	215	228	472	377	130	54	145	109	31	23	43	120	25	26	49	44	21	9	18	17	6	4	8	19	0.4	0.509	0.509	0.723	1	1.808	0	0.323	0
Tb927.10.7410	succinyl-CoA ligase [GDP-forming] beta-chain, putative	Citric.acid.cycle	896	973	2803	2522	268	132	435	352	380	248	651	1337	105	109	292	292	43	22	55	54	76	48	119	208	0.805	0.836	0.835	0.9	0.999	1.118	-0.001	0.095	0
Tb927.10.5640	TbGemin2	RNA.processing	299	321	364	371	270	159	303	248	87	54	82	143	35	36	38	43	43	26	38	38	17	10	15	22	0.48	0.473	0.479	0.575	0.998	1.216	-0.001	0.102	0
Tb927.1.3740	hypothetical protein, unlikely	Unlikely	9083	11713	11840	12089	23359	95333	32855	18175	5486	6650	6578	10878	1063	1313	1233	1398	3758	15657	4118	2770	1095	1286	1198	1694	0.405	0.161	0.404	0.588	0.998	3.652	-0.001	0.427	0
Tb927.11.2690	succinyl-coA:3-ketoacid-coenzyme A transferase, mitochondrial precursor, putative	Citric.acid.cycle	539	546	1268	1191	235	146	426	353	168	100	257	612	63	61	132	138	38	24	53	54	34	19	47	95	0.676	0.649	0.674	0.804	0.997	1.239	-0.002	0.155	0
Tb927.10.11370	hypothetical protein, conserved	ZUnknown	98	109	124	102	207	117	229	188	40	22	36	65	11	12	13	12	33	19	29	29	8	4	7	10	0.361	0.329	0.36	0.446	0.997	1.356	-0.001	0.117	0
Tb927.7.3240	Mitchondrial SSU ribosomal associated	Mito.translation	255	198	290	250	234	143	212	207	37	32	40	78	30	22	30	29	38	23	27	32	7	6	7	12	0.301	0.378	0.377	0.467	0.997	1.551	-0.001	0.166	0
Tb927.11.14660	hypothetical protein, conserved	ZUnknown	151	167	232	231	257	216	385	302	29	17	40	87	18	19	24	27	41	35	48	46	6	3	7	14	0.255	0.167	0.254	0.415	0.996	2.485	-0.001	0.248	0
Tb927.11.7040	pterin-4-alpha-carbinolamine dehydratase, putative	Folate	278	281	384	326	302	191	306	264	65	36	55	148	33	32	40	38	49	31	38	40	13	7	10	23	0.382	0.345	0.38	0.573	0.995	1.661	-0.002	0.228	0
Tb927.7.4070	calpain-like cysteine peptidase, putative,cysteine peptidase, Clan CA, family C2, putative	Cytoskeleton	542	658	918	932	184	107	221	220	127	97	157	384	63	74	96	108	30	18	28	34	25	19	29	60	0.66	0.711	0.707	0.805	0.994	1.22	-0.004	0.145	0
Tb927.10.14210	TFIIH basal transcription factor subunit (TFB5)	RNA.synthesis	287	218	329	313	694	523	792	646	47	35	43	115	34	24	34	36	112	86	99	98	9	7	8	18	0.158	0.16	0.159	0.3	0.994	1.899	-0.001	0.142	0
Tb927.11.19810	hypothetical protein	ZUnknown	670691	608967	717416	584295	31205	524603	87824	7519	990296	1272394	1439266	1227626	78484	68276	74721	67563	5020	86156	11007	1146	197669	245993	262144	191156	0.989	0.869	0.982	0.997	0.993	1.147	-0.007	0.128	0
Tb927.10.170	pseudouridine synthase, Cbf5p	rRNA.tRNA.process	740	732	1065	936	618	398	661	632	268	182	241	485	87	82	111	108	99	65	83	96	53	35	44	76	0.555	0.557	0.553	0.649	0.993	1.169	-0.004	0.094	0
Tb927.6.2180	Mitochondrial SSU-associated	Mito.pathway	160	188	222	229	100	75	107	102	48	37	43	105	19	21	23	26	16	12	13	16	10	7	8	16	0.593	0.576	0.589	0.7	0.993	1.215	-0.004	0.124	0
Tb927.7.3150	CRAL/TRIO domain containing protein, putative	ZUnknown	139	142	280	273	61	40	115	77	55	36	83	171	16	16	29	32	10	7	14	12	11	7	15	27	0.72	0.7	0.714	0.84	0.992	1.2	-0.006	0.14	0
Tb927.11.12920	hypothetical protein, conserved	ZUnknown	122	110	155	131	82	48	74	76	48	29	36	60	14	12	16	15	13	8	9	12	10	6	7	9	0.642	0.636	0.645	0.636	0.991	1.014	-0.006	0.009	0
Tb927.11.18710	hypothetical protein, conserved - rRNA	RRNA	21955	21049	10604	16005	12083	178580	26684	12662	698732	1322267	1343609	350812	2569	2360	1104	1851	1944	29328	3344	1930	139471	255634	244722	54626	0.994	0.953	0.994	0.985	0.991	1.043	-0.009	0.041	0
Tb927.10.8160	hypothetical protein, conserved	ZUnknown	121	109	132	104	282	139	248	230	24	16	24	35	14	12	14	12	45	23	31	35	5	3	4	5	0.206	0.233	0.231	0.25	0.991	1.214	-0.002	0.044	0
Tb927.10.14640	Rtf2 RING-finger, putative	ZUnknown	171	183	269	238	385	211	494	380	33	22	36	66	20	21	28	28	62	35	62	58	7	4	7	10	0.209	0.211	0.209	0.287	0.991	1.373	-0.002	0.078	0
Tb927.10.9110	hypothetical protein, conserved	ZUnknown	169	149	158	196	196	181	296	227	36	26	42	69	20	17	16	23	32	30	37	35	7	5	8	11	0.338	0.28	0.335	0.423	0.991	1.511	-0.003	0.143	0
Tb927.10.3210	delta-1-pyrroline-5-carboxylate dehydrogenase, putative	Mito.pathway	1028	1044	2349	2056	322	130	403	293	381	238	579	1058	120	117	245	238	52	21	51	45	76	46	105	165	0.773	0.836	0.828	0.895	0.99	1.158	-0.008	0.122	0
Tb927.9.12290	PEX19 Peroxin 19	Glycosome	434	532	630	585	427	405	544	412	134	107	141	331	51	60	66	68	69	67	68	63	27	21	26	52	0.477	0.422	0.472	0.658	0.99	1.559	-0.005	0.236	0
Tb11.v5.0377	hypothetical protein, conserved	ZUnknown	740	1216	895	905	134	62	115	75	483	317	400	986	87	136	93	105	22	10	14	11	96	61	73	154	0.911	0.934	0.924	0.97	0.989	1.065	-0.01	0.059	0
Tb927.10.12260	cytosolic nonspecific dipeptidase, putative,peptidase (M20/M25/M40 family), putative	Protease	290	279	609	534	84	78	190	161	84	69	154	322	34	31	63	62	14	13	24	25	17	13	28	50	0.739	0.7	0.731	0.824	0.989	1.177	-0.008	0.124	0
Tb11.v5.0685	hypothetical protein, conserved	ZUnknown	232	222	255	276	144	85	144	144	63	40	54	127	27	25	27	32	23	14	18	22	13	8	10	20	0.569	0.571	0.565	0.68	0.989	1.195	-0.006	0.111	0
Tb927.10.6440	Phosphomannomutase PMM, acts as phosphoglucomutase	Glucose.glycerol	289	326	381	341	442	237	426	385	70	44	65	120	34	37	40	39	71	39	53	59	14	9	12	19	0.315	0.35	0.346	0.429	0.989	1.362	-0.004	0.114	0
Tb927.4.370	hypothetical protein, conserved	ZUnknown	120	142	144	140	126	83	153	156	20	13	22	39	14	16	15	16	20	14	19	24	4	3	4	6	0.318	0.333	0.329	0.368	0.988	1.157	-0.004	0.05	0
Tb927.11.13300	hypothetical protein, conserved	ZUnknown	127	160	140	149	91	58	93	88	47	33	41	87	15	18	15	17	15	10	12	13	9	6	7	14	0.583	0.583	0.576	0.715	0.988	1.226	-0.007	0.132	0
Tb11.v5.0302	hypothetical protein, conserved	ZUnknown	184	173	326	280	147	58	173	161	86	39	92	256	22	19	34	32	24	10	22	25	17	8	17	40	0.623	0.651	0.643	0.789	0.988	1.266	-0.008	0.166	0
Tb927.10.15920	hypothetical protein, conserved	ZUnknown	184	173	326	280	147	58	173	161	86	39	92	256	22	19	34	32	24	10	22	25	17	8	17	40	0.623	0.651	0.643	0.789	0.988	1.266	-0.008	0.166	0
Tb927.7.3520	MPC2 mitochondrial pyruvate carrier	Mito.membrane	296	324	572	494	179	90	221	200	81	41	84	208	35	36	60	57	29	15	28	30	16	8	15	32	0.563	0.554	0.556	0.713	0.988	1.287	-0.007	0.159	0
Tb927.4.5060	hypothetical protein	ZUnknown	146	140	234	192	142	89	178	152	44	38	57	127	17	16	24	22	23	15	22	23	9	7	10	20	0.477	0.521	0.515	0.67	0.988	1.405	-0.006	0.193	0
Tb11.v5.0496	sterol 24-c-methyltransferase, putative	Lipids	592	522	1049	909	232	214	393	330	235	173	325	669	69	59	109	105	37	35	49	50	47	33	59	104	0.748	0.688	0.738	0.829	0.987	1.205	-0.01	0.141	0
Tb927.10.6910	Sterol methyltransferase, putative	Sterols	592	522	1049	909	232	214	393	330	235	173	325	669	69	59	109	105	37	35	49	50	47	33	59	104	0.748	0.688	0.738	0.829	0.987	1.205	-0.01	0.141	0
Tb927.10.6950	sterol 24-c-methyltransferase, putative	Sterols	592	522	1049	909	232	213	393	330	235	173	325	669	69	59	109	105	37	35	49	50	47	33	59	104	0.748	0.688	0.738	0.829	0.987	1.205	-0.01	0.141	0
Tb927.11.410	hypothetical protein, conserved	ZUnknown	168	165	266	212	197	161	293	250	31	27	39	85	20	18	28	25	32	26	37	38	6	5	7	13	0.304	0.31	0.306	0.444	0.987	1.461	-0.004	0.14	0
Tb927.9.3640	Mitchondrial LSU ribosomal protein	Mito.translation	252	220	408	318	315	206	437	344	95	38	108	180	29	25	42	37	51	34	55	52	19	7	20	28	0.465	0.325	0.459	0.557	0.987	1.714	-0.006	0.232	0
Tb927.9.6270	hypothetical protein, conserved	ZUnknown	199	179	251	257	84	58	149	138	42	32	63	103	23	20	26	30	14	10	19	21	8	6	11	16	0.571	0.583	0.575	0.64	0.986	1.121	-0.008	0.069	0
Tb927.10.5030	40S ribosomal protein S27+ ubiquitin	Ribosome	1922	1690	2507	1943	6261	4849	6936	6803	356	255	332	683	225	189	261	225	1007	796	869	1037	71	49	60	106	0.141	0.126	0.139	0.193	0.986	1.532	-0.002	0.067	0
Tb927.8.1370	hypothetical protein, conserved	ZUnknown	113	105	184	136	314	236	413	343	30	20	34	72	13	12	19	16	51	39	52	52	6	4	6	11	0.215	0.193	0.212	0.33	0.986	1.71	-0.003	0.137	0
Tb11.v5.0733	dynein heavy chain, cytosolic, putative	Cytoskeleton	156	149	234	228	18	15	25	39	86	59	93	182	18	17	24	26	3	2	3	6	17	11	17	28	0.93	0.928	0.93	0.916	0.985	1.002	-0.014	0.002	0
Tb927.6.5760	VSG pseudogene,variant surface glycoprotein, degenerate	VSG	278	479	308	254	98	74	60	64	139	105	71	197	33	54	32	29	16	12	8	10	28	20	13	31	0.803	0.795	0.791	0.879	0.985	1.106	-0.012	0.084	0
Tb927.11.3520	Acyl CoA binding protein, putative	ZUnknown	178	173	187	152	313	141	378	354	52	27	56	90	21	19	19	18	50	23	47	54	10	5	10	14	0.318	0.337	0.332	0.377	0.985	1.186	-0.005	0.059	0
Tb927.8.5070	hypothetical protein, conserved, Sm-like	ZUnknown	295	299	434	394	237	95	228	187	89	43	77	186	35	34	45	46	38	16	29	28	18	8	14	29	0.525	0.538	0.53	0.707	0.985	1.347	-0.008	0.182	0
Tb927.10.9830	hypothetical protein, conserved	Mito.pathway	493	530	952	827	351	193	441	330	112	63	117	334	58	59	99	96	56	32	55	50	22	12	21	52	0.478	0.467	0.471	0.708	0.985	1.516	-0.007	0.241	0
Tb11.v5.1010	variant surface glycoprotein (VSG), putative	VSG	201	200	356	309	20	11	29	26	117	102	159	323	24	22	37	36	3	2	4	4	23	20	29	50	0.947	0.959	0.944	0.967	0.984	1.021	-0.015	0.02	0
Tb927.11.12930	ATP-dependent DEAD/H RNA helicase, putative, no clear yeast homologue	RNA.helicase	313	240	379	298	173	114	202	202	80	56	79	137	37	27	39	34	28	19	25	31	16	11	14	21	0.571	0.575	0.566	0.613	0.984	1.074	-0.009	0.042	0
Tb927.3.1380	ATP synthase subunit beta, mitochondrial (ATPB)	Mito.e.transport	410	370	830	742	98	37	99	90	126	79	150	315	48	41	86	86	16	6	12	14	25	15	27	49	0.785	0.854	0.84	0.891	0.984	1.135	-0.014	0.106	0
Tb927.7.7370	hypothetical protein	ZUnknown	81	121	125	112	294	172	345	326	28	22	32	76	9	14	13	13	47	28	43	50	6	4	6	12	0.23	0.25	0.246	0.359	0.984	1.561	-0.004	0.129	0
Tb927.10.5500	hypothetical protein, conserved,, in NADH dehydrogenase complex	Mito.e.transport	324	350	553	490	414	605	701	586	132	112	179	307	38	39	58	57	67	99	88	89	26	22	33	48	0.475	0.341	0.467	0.557	0.983	1.633	-0.008	0.216	0
Tb927.10.3620	Laminin-like protein, putative	ZUnknown	454	506	764	678	721	531	1099	754	128	86	164	332	53	57	80	78	116	87	138	115	26	17	30	52	0.343	0.313	0.337	0.513	0.983	1.639	-0.006	0.2	0
Tb927.10.7340	40S ribosomal protein S24E	Ribosome	2176	2366	2985	2548	11581	10709	12818	12681	542	396	500	1082	255	265	311	295	1863	1759	1607	1933	108	77	91	168	0.119	0.093	0.117	0.169	0.983	1.817	-0.002	0.076	0
Tb927.7.1750	60S ribosomal protein L7	Ribosome	1489	1218	1748	1497	5962	5136	6663	6525	283	175	265	580	174	137	182	173	959	843	835	994	56	34	48	90	0.12	0.086	0.118	0.174	0.983	2.023	-0.002	0.088	0
Tb927.8.6170	transketolase, putative (TK)	PPP	290	254	621	616	113	74	189	214	98	50	135	280	34	28	65	71	18	12	24	33	20	10	25	44	0.722	0.66	0.709	0.757	0.982	1.147	-0.013	0.097	0
Tb927.4.5230	hypothetical protein, conserved	ZUnknown	184	220	247	197	176	107	205	189	37	25	36	76	22	25	26	23	28	18	26	29	7	5	7	12	0.368	0.393	0.386	0.491	0.982	1.334	-0.007	0.123	0
Tb927.11.13170	hypothetical protein, conserved	ZUnknown	194	150	238	158	112	85	168	146	39	18	50	73	23	17	25	18	18	14	21	22	8	3	9	11	0.509	0.333	0.5	0.538	0.982	1.616	-0.009	0.205	0
Tb927.1.3810	hypothetical protein, conserved	ZUnknown	140	196	186	155	236	139	209	212	28	14	20	49	16	22	19	18	38	23	26	32	6	3	4	8	0.269	0.233	0.264	0.368	0.981	1.579	-0.005	0.135	0
Tb11.v5.0432	calpain-like cysteine peptidase, putative	Protease	798	948	1533	1623	72	42	166	168	550	363	778	1706	93	106	160	188	12	7	21	26	110	70	142	266	0.955	0.959	0.94	0.96	0.98	1.005	-0.019	0.005	0
Tb927.4.3190	ubiquitin-conjugating enzyme e2, putative	Ubiquitin.proteasome	542	557	900	735	849	482	953	745	183	114	173	408	63	62	94	85	137	79	119	114	37	22	32	64	0.387	0.394	0.386	0.567	0.98	1.465	-0.008	0.18	0
Tb927.10.11990	hypothetical protein, conserved,RNA-binding protein	RNA.binding	125	103	209	189	281	132	273	298	27	19	32	60	15	12	22	22	45	22	34	45	5	4	6	9	0.206	0.298	0.292	0.318	0.98	1.544	-0.006	0.112	0
Tb927.10.12900	Complex 1 protein (LYR family), putative	ZUnknown	142	144	165	169	74	61	122	79	25	17	33	67	17	16	17	20	12	10	15	12	5	3	6	10	0.493	0.412	0.483	0.66	0.98	1.602	-0.01	0.248	0
Tb927.8.6920	hypothetical protein, conserved	ZUnknown	192	215	198	208	271	198	269	234	38	24	35	80	22	24	21	24	44	33	34	36	8	5	6	12	0.298	0.261	0.292	0.438	0.98	1.678	-0.006	0.177	0
Tb927.9.15240	ATP11 protein, putative	ZUnknown	118	99	166	136	266	133	270	235	22	21	32	75	14	11	17	16	43	22	34	36	4	4	6	12	0.178	0.298	0.292	0.438	0.98	2.461	-0.006	0.26	0
Tb927.10.3160	hypothetical protein, conserved	ZUnknown	173	157	230	188	458	251	483	488	75	46	71	124	20	18	24	22	74	41	61	74	15	9	13	19	0.321	0.339	0.332	0.375	0.979	1.168	-0.007	0.054	0
Tb927.7.210	proline dehydrogenase	Mito.pathway	1039	1083	2363	2117	560	367	889	786	383	247	482	1086	122	121	246	245	90	60	111	120	76	48	88	169	0.663	0.651	0.649	0.767	0.979	1.178	-0.014	0.116	0
Tb927.10.7500	fibrillarin (NOP1)	rRNA.tRNA.process	523	566	789	748	502	297	552	475	183	120	168	419	61	63	82	86	81	49	69	72	37	23	31	65	0.516	0.523	0.512	0.678	0.979	1.314	-0.011	0.162	0
Tb927.11.9970	Small acidic protein family, putative	ZUnknown	185	131	224	167	324	201	355	240	53	20	47	71	22	15	23	19	52	33	44	37	11	4	9	11	0.33	0.22	0.323	0.41	0.979	1.864	-0.007	0.19	0
Tb927.11.4760	hypothetical protein	ZUnknown	95	114	205	175	127	105	248	255	22	13	31	58	11	13	21	20	20	17	31	39	4	3	6	9	0.318	0.292	0.311	0.35	0.978	1.199	-0.007	0.058	0
Tb927.8.2510	hypothetical protein, conserved	ZUnknown	112	91	128	118	202	160	262	218	23	19	29	43	13	10	13	14	32	26	33	33	5	4	5	7	0.267	0.264	0.261	0.331	0.978	1.254	-0.006	0.067	0
Tb927.10.2800	Mitchondrial SSU ribosomal protein	Mito.translation	235	282	333	348	366	238	382	376	71	36	60	159	27	32	35	40	59	39	48	57	14	7	11	25	0.356	0.295	0.348	0.506	0.978	1.715	-0.008	0.211	0
Tb927.11.1100	calpain, putative,cysteine peptidase, Clan CA, family C2, putative	Protease	1191	2278	1309	1361	219	74	169	158	1101	634	751	1800	139	255	136	157	35	12	21	24	220	123	137	280	0.936	0.96	0.938	0.965	0.977	1.031	-0.022	0.029	0
Tb927.1.2100	calpain-like cysteine peptidase, putative,cysteine peptidase, Clan CA, family C2, putative	Protease	3139	3422	4680	4371	643	344	670	692	1401	908	1214	2923	367	384	487	505	103	56	84	105	280	176	221	455	0.864	0.88	0.86	0.91	0.977	1.053	-0.02	0.046	0
Tb927.9.9120	tRNA (guanine-N(7)-)-methyltransferase, putative,methyltransferase, putative	rRNA.tRNA.process	206	167	282	222	344	300	480	494	60	56	70	118	24	19	29	26	55	49	60	75	12	11	13	18	0.337	0.344	0.336	0.359	0.977	1.065	-0.008	0.022	0
Tb927.1.3820	ATP synthase subunit, putative	Mito.e.transport	323	374	403	307	698	552	659	606	107	82	81	169	38	42	42	35	112	91	83	92	21	16	15	26	0.304	0.291	0.297	0.397	0.977	1.364	-0.007	0.106	0
Tb927.10.10280	BBP268	Cytoskeleton	19796	16506	15644	14535	1135	974	1147	1051	8129	4936	4545	8380	2317	1851	1629	1681	183	160	144	160	1623	954	828	1305	0.954	0.933	0.931	0.95	0.976	1.018	-0.023	0.017	0
Tb11.v5.1038	calpain-like cysteine peptidase, putative	Protease	2487	4790	2548	2790	480	140	332	376	2200	1372	1580	3585	291	537	265	323	77	23	42	57	439	265	288	558	0.93	0.964	0.941	0.958	0.976	1.03	-0.023	0.028	0
Tb927.3.1790	pyruvate dehydrogenase E1 beta subunit, putative	Citric.acid.cycle	414	432	831	835	86	50	137	141	91	62	129	288	48	48	87	97	14	8	17	21	18	12	23	45	0.75	0.778	0.759	0.833	0.976	1.111	-0.019	0.083	0
Tb927.7.6860	ESAG5, putative	ESAG	3889	4629	5226	4829	1335	1034	1681	1373	1381	1145	1375	3107	455	519	544	558	215	170	211	209	276	221	250	484	0.75	0.752	0.734	0.844	0.976	1.125	-0.018	0.094	0
Tb11.v5.0826	expression site-associated gene (ESAG) protein, putative	ESAG	3864	4607	5202	4802	1329	1032	1679	1361	1370	1144	1368	3095	452	517	542	555	214	169	210	207	273	221	249	482	0.749	0.753	0.735	0.845	0.976	1.128	-0.018	0.096	0
Tb11.v5.0282	expression site-associated gene (ESAG) protein, putative	ESAG	256	278	372	390	118	83	140	115	85	51	82	207	30	31	39	45	19	14	18	18	17	10	15	32	0.676	0.625	0.66	0.806	0.976	1.29	-0.016	0.181	0
Tb927.5.340	ESAG5-related protein, putative	ESAG	256	278	372	390	118	83	140	115	85	51	82	207	30	31	39	45	19	14	18	18	17	10	15	32	0.676	0.625	0.66	0.806	0.976	1.29	-0.016	0.181	0
Tb927.10.7510	chromatin binding protein, putative	Chromatin	187	176	239	203	201	142	319	306	48	32	65	136	22	20	25	23	32	23	40	47	10	6	12	21	0.422	0.378	0.412	0.51	0.976	1.349	-0.01	0.132	0
Tb927.3.4130	hypothetical protein, conserved	ZUnknown	161	160	265	228	159	99	154	132	51	39	48	103	19	18	28	26	26	16	19	20	10	8	9	16	0.473	0.538	0.525	0.651	0.976	1.376	-0.013	0.178	0
Tb11.v5.0799	hypothetical protein, conserved	ZUnknown	234	291	401	377	236	110	205	198	63	43	62	155	27	33	42	44	38	18	26	30	13	8	11	24	0.444	0.509	0.497	0.651	0.976	1.466	-0.012	0.207	0
Tb927.8.2470	hypothetical protein, conserved	Mito.pathway	234	291	401	377	236	110	205	198	63	43	62	155	27	33	42	44	38	18	26	30	13	8	11	24	0.444	0.509	0.497	0.651	0.976	1.466	-0.012	0.207	0
Tb927.4.4350	emp24/gp25L/p24 family/GOLD, putative	Vesicular.transport	233	235	377	368	103	32	104	110	32	28	65	133	27	26	39	43	17	5	13	17	6	5	12	21	0.452	0.7	0.683	0.742	0.976	1.642	-0.017	0.29	0
Tb927.7.1730	60S ribosomal protein L7	Ribosome	1496	1230	1777	1513	5839	4915	6505	6278	288	183	265	574	175	138	185	175	939	807	815	957	57	35	48	89	0.124	0.092	0.121	0.178	0.976	1.935	-0.003	0.086	0
Tb927.7.1740	60S ribosomal protein L7	Ribosome	1500	1240	1791	1515	5847	4921	6509	6284	288	183	266	581	176	139	187	175	941	808	816	958	57	35	48	90	0.124	0.092	0.121	0.18	0.976	1.957	-0.003	0.088	0
Tb927.11.1090	ClpGM6	Cytoskeleton	6145	11499	7069	7122	1075	345	862	891	5204	3249	3899	9289	719	1289	736	824	173	57	108	136	1039	628	710	1446	0.933	0.963	0.939	0.961	0.975	1.03	-0.024	0.028	0
Tb11.v5.0378	hypothetical protein, conserved	ZUnknown	1323	1866	1581	1548	196	85	196	137	876	575	728	1742	155	209	165	179	32	14	25	21	175	111	133	271	0.927	0.949	0.925	0.968	0.975	1.044	-0.024	0.041	0
Tb927.6.2420	p22 protein precursor, interacts with UBP1 in T. cruzi	Mito.pathway	424	414	621	548	242	134	249	249	127	85	116	257	50	46	65	63	39	22	31	38	25	16	21	40	0.599	0.629	0.613	0.711	0.975	1.187	-0.016	0.112	0
Tb927.4.3180	hypothetical protein, conserved	ZUnknown	277	271	344	303	335	251	390	318	76	74	87	140	32	30	36	35	54	41	49	48	15	14	16	22	0.393	0.443	0.432	0.517	0.975	1.316	-0.011	0.124	0
Tb927.2.2510	Mitochondrial outer membrane protein porin 1	Ions	614	681	1169	1058	263	184	409	317	141	99	178	488	72	76	122	122	42	30	51	48	28	19	32	76	0.609	0.596	0.594	0.787	0.975	1.32	-0.015	0.191	0
Tb927.10.9430	phosphoribosylpyrophosphate synthetase, putative (PRS)	PPP	467	433	575	540	157	89	161	169	161	103	130	289	55	49	60	62	25	15	20	26	32	20	24	45	0.749	0.757	0.737	0.802	0.974	1.071	-0.02	0.053	0
Tb927.11.6280	pyruvate phosphate dikinase (PPDK)	Glucose.glycerol	532	549	1408	1285	222	105	319	299	228	150	331	718	62	62	147	149	36	17	40	46	46	29	60	112	0.749	0.799	0.778	0.85	0.974	1.135	-0.021	0.101	0
Tb927.8.3970	oxidoreductase, putative	Enzyme	226	183	358	283	252	155	284	237	114	69	104	169	26	21	37	33	41	25	36	36	23	13	19	26	0.567	0.548	0.552	0.628	0.974	1.146	-0.015	0.08	0
Tb927.8.2490	SET domain containing protein, putative	ZUnknown	138	168	203	179	146	67	209	180	36	20	48	80	16	19	21	21	23	11	26	27	7	4	9	12	0.415	0.459	0.447	0.509	0.974	1.227	-0.012	0.094	0
Tb927.10.2210	ubiquitin carboxyl-terminal hydrolase, Clan CA cysteine peptidase, family C12, putative	Ubiquitin.proteasome	207	177	426	433	110	99	198	148	90	52	127	289	24	20	44	50	18	16	25	23	18	10	23	45	0.7	0.593	0.682	0.82	0.974	1.383	-0.018	0.227	0
Tb927.2.2540	Ribosome biogenesis protein SLX9, putative	ZUnknown	116	118	194	132	148	79	142	106	17	15	21	27	14	13	20	15	24	13	18	16	3	3	4	4	0.226	0.35	0.341	0.368	0.974	1.628	-0.009	0.142	0
Tb927.6.1520	Aquaglyceroporin 1	Ions	951	1146	2417	2377	271	136	394	389	316	197	408	1156	111	128	252	275	44	22	49	59	63	38	74	180	0.77	0.801	0.779	0.877	0.973	1.139	-0.022	0.107	0
Tb927.7.310	Thioredoxin domain, also matches human prostaglandin E synthetase	Enzyme	70	75	89	88	90	44	86	108	20	12	14	43	8	8	9	10	14	7	11	16	4	2	3	7	0.4	0.4	0.389	0.505	0.973	1.263	-0.011	0.105	0
Tb927.3.2080	hypothetical protein, conserved	Mito.pathway	169	195	269	251	258	179	353	329	60	38	68	148	20	22	28	29	42	29	44	50	12	7	12	23	0.4	0.36	0.389	0.518	0.973	1.439	-0.011	0.158	0
Tb927.11.6640	cytochrome b5, putative (CYB5)	Mito.e.transport	80	104	96	122	76	42	86	81	13	10	15	42	9	12	10	14	12	7	11	12	3	2	3	7	0.368	0.4	0.389	0.576	0.973	1.565	-0.011	0.208	0
Tb927.1.2760	hypothetical protein	ZUnknown	91	136	148	140	129	80	177	143	30	17	33	75	11	15	15	16	21	13	22	22	6	3	6	12	0.4	0.35	0.389	0.56	0.973	1.6	-0.011	0.21	0
Tb927.6.1680	Mitochondrial tRNA import	Mito.biogenesis	222	183	261	220	106	92	172	136	46	22	59	97	26	21	27	25	17	15	22	21	9	4	11	15	0.553	0.384	0.538	0.625	0.973	1.628	-0.015	0.241	0
Tb927.9.3410	hypothetical protein, conserved	Mito.pathway	54	68	81	74	117	67	151	148	27	17	25	37	6	8	8	9	19	11	19	23	5	3	5	6	0.38	0.389	0.38	0.378	0.972	1	-0.011	0	0
Tb927.2.5760	Flagellar Member 8 (FLAM8)	Cytoskeleton	3632	4144	4831	4475	233	115	331	341	1703	1208	1475	3202	425	465	503	517	37	19	41	52	340	234	269	499	0.955	0.966	0.939	0.957	0.972	1.002	-0.027	0.002	0
Tb927.11.18770	variant surface protein (VSG), putative	VSG	18747	25805	15963	14747	4966	3434	2791	2628	8490	5857	3483	10585	2194	2893	1663	1705	799	564	350	401	1695	1132	634	1648	0.832	0.824	0.809	0.906	0.972	1.1	-0.023	0.082	0
Tb927.10.13300	Mitchondrial SSU ribosomal S8, putative	Mito.translation	353	380	482	422	425	325	568	483	97	73	103	237	41	43	50	49	68	53	71	74	19	14	19	37	0.395	0.381	0.384	0.538	0.972	1.412	-0.011	0.157	0
Tb927.6.1610	ribosomal RNA adenine dimethylase family protein, =yeast Dim1	rRNA.tRNA.process	319	403	486	462	351	241	455	431	66	59	85	177	37	45	51	53	56	40	57	66	13	11	15	28	0.351	0.391	0.38	0.497	0.972	1.416	-0.011	0.146	0
Tb11.v5.0394	hypothetical protein, conserved	ZUnknown	9309	12046	10075	9194	1521	860	2197	2039	10143	6697	8252	15877	1089	1351	1049	1063	245	141	275	311	2025	1295	1503	2472	0.951	0.955	0.927	0.949	0.971	0.998	-0.028	-0.002	0
Tb927.11.1110	calpain, putative	Protease	2131	3348	2607	2657	316	115	302	262	1457	961	1193	2708	249	375	272	307	51	19	38	40	291	186	217	422	0.93	0.958	0.93	0.961	0.971	1.033	-0.028	0.031	0
Tb927.9.12320	cystathione gamma lyase, putative	Amino.acids	516	476	750	728	204	114	219	205	164	111	146	357	60	53	78	84	33	19	27	31	33	21	27	56	0.7	0.721	0.7	0.808	0.971	1.154	-0.021	0.108	0
Tb927.10.12240	short-chain dehydrogenase, putative	Enzyme	292	327	455	444	233	152	293	287	83	56	88	185	34	37	47	51	37	25	37	44	17	11	16	29	0.517	0.507	0.502	0.606	0.971	1.195	-0.015	0.099	0
Tb927.7.7420	ATP synthase F1, alpha subunit (ATPF1A)	Mito.e.transport	566	570	1248	1139	364	231	567	496	194	134	249	586	66	64	130	132	59	38	71	76	39	26	45	91	0.607	0.615	0.597	0.736	0.971	1.213	-0.018	0.129	0
Tb927.11.2930	hypothetical protein, conserved	ZUnknown	128	98	245	216	52	23	95	98	27	12	38	81	15	11	26	25	8	4	12	15	5	2	7	13	0.593	0.538	0.576	0.669	0.971	1.243	-0.017	0.131	0
Tb927.10.11070	hypothetical protein, conserved	ZUnknown	168	171	213	203	263	181	284	249	57	37	49	93	20	19	22	23	42	30	36	38	11	7	9	14	0.379	0.353	0.368	0.462	0.971	1.309	-0.011	0.109	0
Tb927.6.2610	hypothetical protein, conserved	ZUnknown	63	130	142	148	136	161	164	130	48	29	48	94	7	15	15	17	22	26	21	20	10	6	9	15	0.515	0.35	0.5	0.636	0.971	1.817	-0.015	0.286	0
Tb927.3.630	hypothetical protein, conserved	ZUnknown	185	261	250	260	363	294	422	287	42	30	38	100	22	29	26	30	58	48	53	44	8	6	7	16	0.243	0.226	0.236	0.459	0.971	2.031	-0.007	0.233	0
Tb927.8.5580	VPS13; N-terminal region of Chorein, a TM vesicle-mediated sorter/Integral peroxisomal membrane peroxin,	Vesicular.transport	2581	2487	2722	2501	131	70	191	176	1076	716	855	1729	302	279	284	289	21	11	24	27	215	138	156	269	0.96	0.967	0.938	0.959	0.97	0.999	-0.029	-0.001	0
Tb927.11.13990	GDP-L-fucose synthetase, putative	Glycans	104	83	131	98	201	141	320	299	22	13	29	41	12	9	14	11	32	23	40	46	4	3	5	6	0.226	0.233	0.226	0.233	0.97	1.031	-0.007	0.007	0
Tb927.7.4270	hypothetical protein, conserved	ZUnknown	307	293	502	514	212	119	277	263	84	57	99	182	36	33	52	59	34	20	35	40	17	11	18	28	0.538	0.562	0.545	0.62	0.97	1.152	-0.017	0.082	0
Tb927.11.18670	expression site-associated gene 9 (ESAG9), putative	ESAG	176	211	259	253	171	111	169	103	108	80	89	225	21	24	27	29	28	18	21	16	22	15	16	35	0.647	0.66	0.64	0.836	0.97	1.292	-0.02	0.189	0
Tb927.4.3800	hypothetical protein, conserved	ZUnknown	96	131	175	142	122	73	167	118	23	16	26	51	11	15	18	16	20	12	21	18	5	3	5	8	0.368	0.368	0.357	0.509	0.97	1.383	-0.011	0.141	0
Tb927.4.1300	amidinotransferase, putative	ZUnknown	985	985	1214	1029	184	106	176	168	358	243	268	635	115	110	126	119	30	17	22	26	71	47	49	99	0.847	0.866	0.839	0.899	0.969	1.061	-0.027	0.052	0
Tb927.4.5470	VSG pseudogene,variant surface glycoprotein, degenerate	VSG	2602	4323	2632	2198	882	632	572	584	1510	1061	704	1834	304	485	274	254	142	104	72	89	301	205	128	286	0.832	0.821	0.806	0.882	0.969	1.074	-0.026	0.061	0
Tb927.10.15750	P197	Cytoskeleton	7563	9642	8171	7444	1241	696	1816	1671	8060	5314	6554	12626	885	1081	851	861	200	114	228	255	1609	1027	1194	1966	0.949	0.955	0.924	0.947	0.968	0.998	-0.031	-0.002	0
Tb927.9.1770	Zn-finger in Ran binding protein and others/SPRY domain/HECT-domain (ubiquitin-transferase), putative	Zinc.finger	1302	1352	1609	1496	131	68	150	148	578	388	454	965	152	152	168	173	21	11	19	23	115	75	83	150	0.927	0.941	0.911	0.938	0.968	1.012	-0.03	0.011	0
Tb927.8.1590	TOM1, HECT ubiquitin-protein ligase involved in mRNA export from nucleus	Ubiquitin.proteasome	3586	3263	3928	3509	191	90	282	175	1379	959	1190	2286	420	366	409	406	31	15	35	27	275	185	217	356	0.954	0.966	0.935	0.969	0.968	1.016	-0.031	0.015	0
Tb927.6.4980	40S ribosomal protein S14	Ribosome	1766	1401	2192	1706	7444	4759	7925	8221	350	230	310	563	207	157	228	197	1198	782	993	1253	70	44	56	88	0.12	0.116	0.116	0.141	0.967	1.216	-0.004	0.025	0
Tb927.6.2200	Class 1 glutamine amido-transferase domain, or protease	Enzyme	201	169	192	194	72	60	82	60	61	36	50	96	24	19	20	22	12	10	10	9	12	7	9	15	0.7	0.62	0.677	0.795	0.967	1.282	-0.023	0.175	0
Tb927.2.2520	Mitochondrial outer membrane protein porin 2	Ions	627	706	1208	1106	286	193	439	352	148	102	182	509	73	79	126	128	46	32	55	54	30	20	33	79	0.603	0.593	0.583	0.773	0.967	1.304	-0.02	0.18	0
Tb927.10.14820	mitochondrial carrier protein, MCP5a	Mito.transport	1245	1528	2394	2110	1464	827	1687	1502	506	327	502	1266	146	171	249	244	236	136	211	229	101	63	91	197	0.5	0.519	0.502	0.667	0.967	1.334	-0.017	0.167	0
Tb927.10.14830	mitochondrial carrier protein, MCP5b	Mito.transport	1245	1528	2394	2110	1464	827	1687	1502	506	327	502	1266	146	171	249	244	236	136	211	229	101	63	91	197	0.5	0.519	0.502	0.667	0.967	1.334	-0.017	0.167	0
Tb927.10.14840	mitochondrial carrier protein, MCP5c	Mito.transport	1245	1528	2394	2110	1464	827	1687	1502	506	327	502	1266	146	171	249	244	236	136	211	229	101	63	91	197	0.5	0.519	0.502	0.667	0.967	1.334	-0.017	0.167	0
Tb927.7.6770	Acyl CoA binding protein, putative	ZUnknown	162	187	221	212	96	45	81	72	44	38	47	133	19	21	23	25	15	7	10	11	9	7	9	21	0.583	0.7	0.677	0.817	0.967	1.401	-0.023	0.234	0
Tb927.11.16450	hypothetical protein, conserved	ZUnknown	163	145	222	170	303	184	317	304	47	27	40	94	19	16	23	20	49	30	40	46	9	5	7	15	0.3	0.28	0.29	0.432	0.967	1.543	-0.01	0.152	0
Tb927.2.2590	hypothetical protein, conserved	ZUnknown	181	180	200	186	116	60	128	81	26	20	35	59	21	20	21	22	19	10	16	12	5	4	6	9	0.38	0.483	0.467	0.636	0.967	1.674	-0.016	0.256	0
Tb927.11.15700	hypothetical protein, conserved	ZUnknown	226	226	319	282	366	231	420	306	41	32	45	131	26	25	33	33	59	38	53	47	8	6	8	20	0.24	0.269	0.26	0.498	0.967	2.075	-0.009	0.258	0
Tb927.7.4010	hypothetical protein, conserved	ZUnknown	71	59	108	112	106	45	138	115	23	12	31	31	8	7	11	13	17	7	17	18	5	2	6	5	0.407	0.4	0.452	0.393	0.966	1.13	-0.014	0.052	0
Tb927.10.4110	60S ribosomal protein L30	Ribosome	2504	2171	3189	2502	4023	2697	4238	4108	355	236	306	592	293	243	332	289	647	443	531	626	71	46	56	92	0.204	0.195	0.197	0.255	0.966	1.308	-0.007	0.06	0
Tb11.v5.0223	BNR repeat-like domain/Concanavalin A-like lectin/glucanases superfamily, putative	ZUnknown	215	212	275	264	163	76	210	221	66	33	67	144	25	24	29	31	26	12	26	34	13	6	12	22	0.538	0.538	0.519	0.602	0.965	1.119	-0.019	0.064	0
Tb927.5.440	trans sialidase, putative	Membrane.protein	215	212	275	264	163	76	211	221	66	33	67	144	25	24	29	31	26	12	26	34	13	6	12	22	0.538	0.538	0.519	0.602	0.965	1.119	-0.019	0.064	0
Tb927.5.3350	iron superoxide dismutase, putative	Mito.pathway	357	338	684	562	156	117	171	204	118	66	101	227	42	38	71	65	25	19	21	31	24	13	18	35	0.691	0.615	0.667	0.725	0.965	1.179	-0.024	0.11	0
Tb927.4.1760	hypothetical protein, conserved	Mito.pathway	156	138	167	163	102	65	104	108	41	26	32	96	18	15	17	19	16	11	13	16	8	5	6	15	0.538	0.515	0.519	0.686	0.965	1.332	-0.019	0.171	0
Tb927.2.5120	vesicle-associated membrane protein, in Tc vacuolar proteome	Vesicular.transport	275	320	392	350	587	542	717	721	58	50	60	134	32	36	41	40	94	89	90	110	12	10	11	21	0.23	0.208	0.222	0.308	0.965	1.481	-0.008	0.1	0
Tb927.7.7430	ATP synthase F1, alpha subunit (ATPF1A)	Mito.e.transport	568	577	1265	1146	369	231	572	502	196	134	249	585	66	65	132	133	59	38	72	77	39	26	45	91	0.607	0.615	0.593	0.734	0.964	1.209	-0.022	0.127	0
Tb927.7.7010	Mitchondrial LSU ribosomal protein	Mito.translation	153	154	246	214	203	114	222	226	45	39	58	109	18	17	26	25	33	19	28	34	9	8	11	17	0.389	0.496	0.478	0.538	0.964	1.383	-0.018	0.149	0
Tb927.11.13120	PUB domain containing protein, putative	ZUnknown	333	371	341	327	398	270	425	329	71	43	61	109	39	42	36	38	64	44	53	50	14	8	11	17	0.338	0.298	0.326	0.442	0.964	1.483	-0.012	0.144	0
Tb927.11.15180	hypothetical protein, conserved	ZUnknown	425	456	640	512	684	571	876	643	101	93	112	224	50	51	67	59	110	94	110	98	20	18	20	35	0.298	0.309	0.298	0.455	0.964	1.527	-0.011	0.157	0
Tb927.3.4480	hypothetical protein, conserved	ZUnknown	42	72	109	66	132	128	174	151	13	10	14	43	5	8	11	8	21	21	22	23	3	2	3	7	0.25	0.182	0.241	0.415	0.964	2.28	-0.009	0.233	0
Tb927.10.4460	leucine carboxyl methyltransferase, putative	Amino.acids	211	182	278	237	172	139	243	262	48	43	54	93	25	20	29	27	28	23	30	40	10	8	10	14	0.455	0.448	0.438	0.45	0.963	1.004	-0.017	0.002	0
Tb927.4.310	hypothetical protein, conserved, C-terminal HECT E3 ligase domain (Neddylation)	Ubiquitin.proteasome	2270	2691	2615	2637	166	96	283	217	1004	685	898	2169	266	302	272	305	27	16	35	33	200	132	164	338	0.945	0.951	0.916	0.96	0.963	1.016	-0.035	0.015	0
Tb927.11.10470	hypothetical protein, conserved	ZUnknown	347	333	531	471	105	77	157	126	126	84	136	277	41	37	55	54	17	13	20	19	25	16	25	43	0.774	0.742	0.745	0.841	0.963	1.133	-0.029	0.099	0
Tb927.11.11050	hypothetical protein, conserved	ZUnknown	106	86	140	93	106	54	133	109	30	23	36	50	12	10	15	11	17	9	17	17	6	4	7	8	0.452	0.509	0.49	0.523	0.963	1.157	-0.019	0.071	0
Tb927.9.4760	Protein of unknown function (DUF3128), putative	ZUnknown	308	282	366	311	163	111	221	169	58	42	65	112	36	32	38	36	26	18	28	26	12	8	12	17	0.519	0.509	0.5	0.604	0.963	1.187	-0.019	0.095	0
Tb927.10.7720	hypothetical protein, conserved	ZUnknown	124	112	160	102	153	79	181	169	22	13	25	49	15	13	17	12	25	13	23	26	4	3	5	8	0.272	0.35	0.337	0.418	0.963	1.537	-0.013	0.146	0
Tb927.11.2430	dynein heavy chain DHC1b or DYNC2H2, cytoplasmic type	Cytoskeleton	2687	2962	2742	2604	198	110	303	266	1012	661	869	1845	314	332	286	301	32	18	38	41	202	128	158	287	0.936	0.943	0.907	0.942	0.962	1.006	-0.036	0.006	0
Tb927.11.9040	conserved protein	ZUnknown	165	182	357	271	249	219	394	276	33	38	51	114	19	20	37	31	40	36	49	42	7	7	9	18	0.29	0.312	0.3	0.5	0.962	1.724	-0.012	0.21	0
Tb927.11.18010	ESAG3 pseudogene	ESAG.pseudo	145	210	189	164	147	103	134	94	31	12	20	58	17	24	20	19	24	17	17	14	6	2	4	9	0.368	0.215	0.354	0.6	0.962	2.791	-0.014	0.385	0
Tb927.11.18010	ESAG3 pseudogene	ESAG.pseudo	145	210	175	164	147	103	134	94	31	12	20	58	17	24	18	19	24	17	17	14	6	2	4	9	0.368	0.215	0.354	0.6	0.962	2.791	-0.014	0.385	0
Tb927.11.1130	calpain-like cysteine peptidase, putative	ZUnknown	2931	3448	5207	5285	270	146	640	541	1655	1163	2137	4971	343	387	542	611	43	24	80	82	330	225	389	774	0.947	0.956	0.919	0.957	0.961	1.011	-0.037	0.01	0
Tb11.v5.0762	hypothetical protein, conserved	ZUnknown	896	1183	1083	995	115	48	139	97	590	356	432	1089	105	133	113	115	18	8	17	15	118	69	79	170	0.939	0.953	0.916	0.964	0.961	1.027	-0.037	0.025	0
Tb927.11.10990	Methylthioribosephosphate isomerase (was annotated as EIF2B subunit)	Enzyme	261	242	300	243	208	149	243	230	92	64	84	132	31	27	31	28	33	24	30	35	18	12	15	21	0.56	0.538	0.538	0.583	0.961	1.084	-0.022	0.045	0
Tb927.7.5710	hypothetical protein, conserved	ZUnknown	169	170	259	223	70	51	110	109	32	19	36	72	20	19	27	26	11	8	14	17	6	4	7	11	0.56	0.538	0.538	0.602	0.961	1.119	-0.022	0.064	0
Tb927.9.6130	calmodulin, putative	Calcium	305	340	363	352	87	76	88	79	138	81	97	191	36	38	38	41	14	12	11	12	28	16	18	30	0.824	0.757	0.792	0.854	0.961	1.128	-0.032	0.097	0
Tb927.11.14510	hypothetical protein	ZUnknown	73	71	80	77	68	59	51	91	30	14	18	45	9	8	8	9	11	10	6	14	6	3	3	7	0.56	0.412	0.538	0.538	0.961	1.306	-0.022	0.126	0
Tb927.7.7410	oxidoreductase, putative	Mito.pathway	184	169	283	261	126	74	154	135	69	28	66	124	22	19	29	30	20	12	19	21	14	5	12	19	0.62	0.493	0.596	0.679	0.961	1.377	-0.024	0.186	0
Tb927.6.4990	ATP synthase, epsilon chain, putative	Mito.e.transport	288	289	454	432	235	148	298	254	79	61	94	250	34	32	47	50	38	24	37	39	16	12	17	39	0.496	0.538	0.517	0.7	0.961	1.411	-0.021	0.204	0
Tb927.9.11470	60S ribosomal protein L27a	Ribosome	3114	2741	3839	3149	10064	8484	12534	12171	402	330	405	838	364	307	400	364	1619	1393	1571	1855	80	64	74	130	0.103	0.097	0.099	0.141	0.961	1.454	-0.004	0.044	0
Tb927.9.11490	60S ribosomal protein L27a	Ribosome	3114	2741	3839	3149	10064	8484	12534	12171	402	330	405	838	364	307	400	364	1619	1393	1571	1855	80	64	74	130	0.103	0.097	0.099	0.141	0.961	1.454	-0.004	0.044	0
Tb927.7.2030	retrotransposon hot spot protein 7 (RHS7), putative	RHS	462	611	640	578	628	374	619	501	111	67	87	224	54	69	67	67	101	61	78	76	22	13	16	35	0.337	0.332	0.324	0.518	0.961	1.56	-0.013	0.186	0
Tb927.10.180	ATP synthase F1 subunit gamma protein, putative (ATPF1G)	Mito.e.transport	399	433	764	660	379	240	501	468	83	74	118	318	47	49	80	76	61	39	63	71	17	14	21	50	0.394	0.456	0.438	0.622	0.961	1.579	-0.018	0.228	0
Tb927.11.19220	variant surface glycoprotein (VSG, pseudogene), putative	VSG	18015	24433	15040	13837	3755	2678	2320	2143	7860	5418	3210	9624	2108	2739	1566	1600	604	440	291	327	1569	1047	585	1499	0.858	0.847	0.824	0.915	0.96	1.08	-0.034	0.068	0
Tb927.11.2900	HIT zinc finger, putative	ZUnknown	145	133	169	153	107	42	120	117	20	12	20	30	17	15	18	18	17	7	15	18	4	2	4	5	0.354	0.4	0.384	0.393	0.96	1.11	-0.016	0.039	0
Tb11.02.5400	cystathionine beta-synthase, putative	Amino.acids	453	512	1036	888	276	188	501	405	217	130	296	695	53	57	108	103	44	31	63	62	43	25	54	108	0.695	0.653	0.667	0.803	0.96	1.23	-0.028	0.15	0
Tb11.02.5400b	cystathionine beta-synthase, putative	Redox	453	512	1036	887	276	188	501	405	217	130	296	695	53	57	108	103	44	31	63	62	43	25	54	108	0.695	0.653	0.667	0.803	0.96	1.23	-0.028	0.15	0
Tb927.9.14000	60S ribosomal protein L12	Ribosome	1185	1027	1428	1204	5428	5029	6529	6420	204	148	204	414	139	115	149	139	873	826	818	978	41	29	37	64	0.099	0.076	0.095	0.132	0.96	1.737	-0.004	0.056	0
Tb927.3.930	OADalpha outer arm dynein heavy chain	Cytoskeleton	3469	3758	3194	2892	265	142	355	357	1489	1064	1109	2336	406	421	333	334	43	23	44	54	297	206	202	364	0.942	0.954	0.915	0.94	0.959	0.998	-0.039	-0.002	0
Tb11.v5.0773	hypothetical protein, conserved	ZUnknown	240	234	281	249	33	26	49	54	94	69	90	178	28	26	29	29	5	4	6	8	19	13	16	28	0.899	0.883	0.862	0.891	0.959	1.009	-0.037	0.008	0
Tb927.11.10660	BBP590	Cytoskeleton	4342	5545	5091	4917	529	276	734	534	2741	1758	2108	5328	508	622	530	569	85	45	92	81	547	340	384	830	0.938	0.946	0.907	0.96	0.959	1.023	-0.039	0.022	0
Tb927.10.9600	protein kinase, putative,tyrosine protein kinase, putative	Protein.kinase	293	288	453	423	70	39	93	98	102	57	101	219	34	32	47	49	11	6	12	15	20	11	18	34	0.809	0.811	0.778	0.841	0.959	1.04	-0.033	0.032	0
Tb927.8.6490	BBP122	Cytoskeleton	216	249	639	601	108	68	251	177	105	76	199	404	25	28	67	69	17	11	31	27	21	15	36	63	0.742	0.761	0.73	0.845	0.959	1.139	-0.031	0.103	0
Tb927.11.13750	Ras-related protein Rab4	Vesicular.transport	342	397	429	353	358	261	399	269	77	64	69	135	40	45	45	41	58	43	50	41	15	12	13	21	0.376	0.394	0.378	0.544	0.959	1.447	-0.016	0.168	0
Tb927.10.1690	nucleotide binding protein, putative (NBP 1)	Enzyme	188	182	266	240	388	287	478	457	50	50	65	109	22	20	28	28	62	47	60	70	10	10	12	17	0.273	0.332	0.318	0.362	0.958	1.326	-0.014	0.089	0
Tb927.9.14480	dynein-associated protein, putative	Cytoskeleton	194	201	226	220	155	122	167	171	44	24	39	77	23	23	24	25	25	20	21	26	9	5	7	12	0.457	0.368	0.438	0.519	0.958	1.41	-0.019	0.151	0
Tb927.8.740	nucleolar RNA-binding protein, truncated	rRNA.tRNA.process	255	250	375	408	86	59	76	58	53	29	38	124	30	28	39	47	14	10	10	9	11	6	7	19	0.647	0.583	0.62	0.831	0.958	1.425	-0.027	0.248	0
Tb927.11.11170	hypothetical protein, conserved	ZUnknown	103	92	133	102	161	91	161	145	32	22	30	72	12	10	14	12	26	15	20	22	6	4	5	11	0.35	0.384	0.368	0.538	0.958	1.537	-0.016	0.188	0
Tb927.9.1750	Fibronectin type III domain containing protein, putative	ZUnknown	3392	3559	3415	2943	204	100	306	278	1665	1179	1171	2695	397	399	356	340	33	16	38	42	332	228	213	420	0.959	0.971	0.929	0.959	0.957	1	-0.042	0	0
Tb927.8.2770	IP3 inositol trisphosphate receptor.	Signalling	1151	1187	1616	1537	155	92	256	218	486	328	492	964	135	133	168	178	25	15	32	33	97	63	90	150	0.901	0.907	0.868	0.914	0.957	1.014	-0.039	0.013	0
Tb927.11.5520	triosephosphate isomerase (TIM)	Glucose.glycerol	984	1086	1023	966	192	126	192	212	215	147	155	410	115	122	107	112	31	21	24	32	43	28	28	64	0.764	0.757	0.731	0.824	0.957	1.089	-0.033	0.067	0
Tb927.9.1660	hypothetical protein, conserved	ZUnknown	232	272	391	316	350	291	475	446	65	40	69	119	27	30	41	37	56	48	60	68	13	8	13	19	0.351	0.28	0.336	0.395	0.957	1.411	-0.015	0.115	0
Tb927.9.15920	hypothetical protein, unlikely	Unlikely	114	92	145	118	444	380	596	527	36	21	37	51	13	10	15	14	71	62	75	80	7	4	7	8	0.187	0.131	0.179	0.189	0.957	1.443	-0.008	0.058	0
Tb927.6.1270	PITH domain-containing protein	ZUnknown	165	215	232	178	313	195	314	263	56	38	42	73	19	24	24	21	50	32	39	40	11	7	8	11	0.339	0.338	0.324	0.391	0.956	1.157	-0.015	0.053	0
Tb927.10.4310	prohibitin 2 (PHB2)	Cell.cycle	281	284	435	427	310	161	357	340	103	64	106	211	33	32	45	49	50	26	45	52	21	12	19	33	0.495	0.519	0.496	0.597	0.956	1.206	-0.023	0.102	0
Tb11.v5.1011	calpain-like cysteine peptidase, putative	Protease	1022	1308	1837	1964	77	55	246	188	662	405	837	1868	120	147	191	227	12	9	31	29	132	78	152	291	0.963	0.953	0.92	0.959	0.955	1.006	-0.043	0.006	0
Tb927.11.4700	prostaglandin f synthase	Lipids	344	365	840	789	257	165	385	303	144	110	181	475	40	41	87	91	41	27	48	46	29	21	33	74	0.623	0.645	0.616	0.79	0.955	1.268	-0.029	0.167	0
Tb927.9.13820	KMP-11	Cytoskeleton	2998	3974	2957	2726	4208	2812	3096	2565	1261	890	729	1859	351	446	308	315	677	462	388	391	252	172	133	289	0.465	0.465	0.444	0.633	0.955	1.361	-0.021	0.168	0
Tb927.9.13920	kinetoplastid membrane protein KMP-11	Membrane.protein	2998	3974	2957	2726	4208	2812	3096	2565	1261	890	729	1859	351	446	308	315	677	462	388	391	252	172	133	289	0.465	0.465	0.444	0.633	0.955	1.361	-0.021	0.168	0
Tb927.7.1970	retrotransposon hot spot protein 7 (RHS7), putative	RHS	453	592	618	559	603	363	588	477	103	65	81	219	53	66	64	65	97	60	74	73	21	13	15	34	0.336	0.336	0.321	0.521	0.955	1.551	-0.015	0.185	0
Tb927.7.1960	retrotransposon hot spot protein 7 (RHS7), putative	RHS	457	593	617	560	603	363	587	489	103	62	82	218	53	66	64	65	97	60	74	75	21	12	15	34	0.336	0.318	0.321	0.514	0.955	1.616	-0.015	0.196	0
Tb927.7.6260	TPR repeat, putative	ZUnknown	215	203	251	241	100	64	123	74	79	69	81	161	25	23	26	28	16	11	15	11	16	13	15	25	0.7	0.734	0.7	0.841	0.954	1.201	-0.034	0.141	0
Tb927.5.600	hypothetical protein, conserved	ZUnknown	330	381	484	448	665	466	655	568	74	67	73	227	39	43	50	52	107	77	82	87	15	13	13	35	0.246	0.283	0.27	0.484	0.954	1.967	-0.013	0.238	0
Tb11.v4.0062	VSG pseudogene	VSG	6345	11879	7648	6202	1431	922	908	703	3872	2542	1461	4926	742	1332	797	717	230	151	114	107	773	491	266	767	0.887	0.884	0.845	0.944	0.953	1.068	-0.042	0.06	0
Tb927.11.18420	VSG pseudogene	VSG	8208	14137	8996	7604	1992	1306	1236	996	4432	2967	1721	5693	960	1585	937	879	320	214	155	152	885	574	313	886	0.866	0.862	0.825	0.932	0.953	1.081	-0.041	0.07	0
Tb927.6.5540	VSG pseudogene,variant surface glycoprotein, degenerate	VSG	16545	22304	13398	12552	2734	1831	1673	1365	6167	4051	2348	7508	1936	2501	1395	1451	440	301	210	208	1231	783	428	1169	0.867	0.859	0.826	0.929	0.953	1.081	-0.041	0.07	0
Tb11.v5.0265	Thioredoxin-like, putative	ZUnknown	1111	1189	1261	1057	805	385	634	619	500	296	341	743	130	133	131	122	129	63	79	94	100	57	62	116	0.644	0.679	0.647	0.742	0.953	1.152	-0.032	0.098	0
Tb927.7.4520	Thioredoxin-like, putative	ZUnknown	1111	1189	1261	1057	805	385	634	619	500	296	341	743	130	133	131	122	129	63	79	94	100	57	62	116	0.644	0.679	0.647	0.742	0.953	1.152	-0.032	0.098	0
Tb927.10.8030	Mitochondrial ATP synthase subunit, putative	Mito.pathway	333	363	718	627	327	189	443	344	196	136	225	473	39	41	75	73	53	31	56	52	39	26	41	74	0.632	0.662	0.631	0.769	0.953	1.217	-0.031	0.137	0
Tb927.7.4620	hypothetical protein, conserved	ZUnknown	304	294	405	385	262	170	340	278	82	49	80	160	36	33	42	45	42	28	43	42	16	9	15	25	0.471	0.429	0.449	0.581	0.953	1.354	-0.022	0.152	0
Tb11.v5.0403	BarP protein, putative	Membrane.protein	640	684	1135	1035	560	373	856	710	80	58	101	298	75	77	118	120	90	61	107	108	16	11	18	46	0.293	0.296	0.282	0.498	0.953	1.7	-0.014	0.205	0
Tb927.10.1510b	#N/A	#N/A	1030	1011	1121	1043	40	33	83	70	284	211	239	500	121	113	117	121	6	5	10	11	57	41	44	78	0.957	0.95	0.911	0.943	0.952	0.993	-0.046	-0.007	0
Tb927.8.7990	Thioredoxin-like/Protein of unknown function (DUF3638)/Protein of unknown function (DUF3645), putative	ZUnknown	2426	2374	2427	2169	83	50	204	123	951	592	754	1568	284	266	253	251	13	8	26	19	190	114	137	244	0.972	0.971	0.925	0.968	0.952	0.997	-0.047	-0.003	0
Tb927.11.13010	hypothetical protein	ZUnknown	591	604	780	588	271	183	318	287	168	117	147	327	69	68	81	68	44	30	40	44	34	23	27	51	0.643	0.641	0.612	0.73	0.952	1.139	-0.031	0.089	0
Tb927.4.4910	3,2-trans-enoyl-CoA isomerase, mitochondrial precursor, putative	Lipids	277	268	366	352	144	71	154	139	86	58	81	161	32	30	38	41	23	12	19	21	17	11	15	25	0.633	0.681	0.648	0.735	0.952	1.161	-0.033	0.102	0
Tb927.6.3880	hypothetical protein, conserved	ZUnknown	382	392	1244	1153	168	128	406	257	192	110	326	839	45	44	130	133	27	21	51	39	38	21	59	131	0.767	0.7	0.73	0.887	0.952	1.267	-0.037	0.187	0
Tb927.7.5260	Cytochrome c oxidase biogenesis protein Cmc1 like, putative	Mito.pathway	319	300	416	382	389	325	539	430	82	65	86	187	37	34	43	44	63	53	68	66	16	13	16	29	0.372	0.364	0.354	0.506	0.952	1.39	-0.018	0.142	0
Tb927.10.1510a	#N/A	#N/A	1258	1125	1438	1305	36	22	91	77	342	277	307	640	147	126	150	151	6	4	11	12	68	54	56	100	0.964	0.969	0.922	0.951	0.951	0.987	-0.047	-0.013	0
Tb927.7.710	heat shock 70 kDa protein, putative (HSP70.4)	Chaperone	991	1242	1415	1239	327	202	366	356	506	389	433	1074	116	139	147	143	53	33	46	54	101	75	79	167	0.816	0.841	0.8	0.878	0.951	1.076	-0.041	0.062	0
Tb927.5.3820	aspartate carbamoyltransferase, putative	Nucleotides	300	279	432	416	158	84	180	163	101	57	88	211	35	31	45	48	25	14	23	25	20	11	16	33	0.651	0.647	0.619	0.755	0.951	1.167	-0.032	0.108	0
Tb927.8.760	nucleolar RNA-binding protein (Nopp44/46)	rRNA.tRNA.process	2928	3139	6013	5245	2878	1317	2983	1953	1686	1166	1818	4142	343	352	626	606	463	216	374	298	337	225	331	645	0.629	0.709	0.674	0.835	0.951	1.328	-0.035	0.206	0
Tb927.11.15360	hypothetical protein, conserved, 3TM domains	ZUnknown	131	118	140	128	277	193	271	277	21	21	23	40	15	13	15	15	45	32	34	42	4	4	4	6	0.172	0.226	0.215	0.25	0.951	1.453	-0.011	0.078	0
Tb927.2.5270	IAD-3 inner arm dynein heavy chain	Cytoskeleton	2713	2867	2626	2558	243	130	338	241	1175	784	854	1996	317	321	274	296	39	21	42	37	235	152	156	311	0.934	0.944	0.897	0.951	0.95	1.018	-0.047	0.017	0
Tb11.v5.0315	hypothetical protein, conserved	ZUnknown	198	171	344	347	63	36	97	115	58	25	65	121	23	19	36	40	10	6	12	18	12	5	12	19	0.737	0.66	0.7	0.711	0.95	1.077	-0.037	0.051	0
Tb927.1.1470	conserved protein, unknown function	ZUnknown	198	171	344	347	63	36	97	115	58	25	65	121	23	19	36	40	10	6	12	18	12	5	12	19	0.737	0.66	0.7	0.711	0.95	1.077	-0.037	0.051	0
Tb927.11.1450	2-oxoglutarate dehydrogenase E1 component, putative	Citric.acid.cycle	1165	1128	2862	2678	221	83	336	276	398	281	583	1209	136	126	298	310	36	14	42	42	79	54	106	188	0.837	0.9	0.855	0.913	0.95	1.091	-0.045	0.076	0
Tb927.11.11120	hypothetical protein, conserved	ZUnknown	242	371	425	351	427	276	555	522	64	44	71	138	28	42	44	41	69	45	70	80	13	9	13	21	0.305	0.318	0.302	0.38	0.95	1.246	-0.016	0.075	0
Tb927.4.3320	uracil phosphoribosyltransferase, putative	Nucleotides	456	543	668	649	400	216	391	302	177	92	131	298	53	61	70	75	64	35	49	46	35	18	24	46	0.561	0.545	0.533	0.7	0.95	1.284	-0.028	0.155	0
Tb927.3.1500	variant surface glycoprotein (VSG)-related, putative	VSG	760	1068	1283	1270	1032	613	1188	878	308	192	274	711	89	120	134	147	166	101	149	134	61	37	50	111	0.462	0.461	0.439	0.659	0.95	1.43	-0.023	0.198	0
Tb927.7.5860	hypothetical protein	ZUnknown	60	97	127	170	63	55	89	72	21	11	24	54	7	11	13	20	10	9	11	11	4	2	4	8	0.483	0.341	0.459	0.629	0.95	1.845	-0.024	0.288	0
Tb927.10.5810	The ARF-like 2 binding protein BART, putative	ZUnknown	1922	2071	2159	1920	222	153	259	223	916	525	526	1277	225	232	225	222	36	25	32	34	183	101	96	199	0.922	0.904	0.875	0.932	0.949	1.031	-0.047	0.028	0
Tb927.8.4780	FLAM3	Cytoskeleton	4588	4613	4262	3653	542	117	392	340	1899	1233	1298	3000	537	517	444	422	87	19	49	52	379	238	236	467	0.91	0.967	0.918	0.954	0.949	1.048	-0.049	0.044	0
Tb927.10.15760	hypothetical protein, conserved, in flagellar proteomes, low homology to d tRNA methyltransferase of s: cerevisiae	Cytoskeleton	835	833	963	872	151	87	147	121	247	161	164	399	98	93	100	101	24	14	18	18	49	31	30	62	0.827	0.838	0.795	0.889	0.949	1.075	-0.043	0.062	0
Tb927.2.4370	trypanothione synthetase (TRYS)	Redox	885	946	1396	1273	277	176	420	362	388	219	388	894	104	106	145	147	45	29	53	55	77	42	71	139	0.8	0.772	0.758	0.855	0.948	1.108	-0.042	0.083	0
Tb927.10.520	Mitochondrial ATP synthase subunit, putative	Mito.pathway	423	492	743	736	184	95	246	214	180	121	198	441	49	55	77	85	30	16	31	33	36	23	36	69	0.737	0.77	0.73	0.83	0.948	1.126	-0.04	0.093	0
Tb927.10.11260	Mitchondrial SSU ribosomal protein	Mito.translation	631	790	922	810	687	520	810	813	109	96	116	263	74	89	96	94	111	85	102	124	22	19	21	41	0.316	0.343	0.325	0.436	0.948	1.38	-0.018	0.12	0
Tb927.3.1510	variant surface glycoprotein (VSG)-related, putative	VSG	625	857	1044	1026	944	574	1092	787	268	174	245	629	73	96	109	119	152	94	137	120	53	34	45	98	0.449	0.458	0.434	0.656	0.948	1.461	-0.024	0.207	0
Tb11.v5.0353	retrotransposon hot spot (RHS) protein, putative	RHS	438	596	623	582	601	360	538	474	111	60	75	227	51	67	65	67	97	59	67	72	22	12	14	35	0.346	0.322	0.328	0.531	0.948	1.649	-0.018	0.209	0
Tb927.5.3140	hypothetical protein, conserved	ZUnknown	145	151	215	164	258	185	272	210	40	27	33	80	17	17	22	19	42	30	34	32	8	5	6	12	0.308	0.28	0.292	0.467	0.948	1.668	-0.016	0.187	0
Tb927.5.460	hypothetical protein, conserved	ZUnknown	99	149	145	159	287	158	297	281	25	18	24	69	12	17	15	18	46	26	37	43	5	3	4	11	0.202	0.212	0.201	0.374	0.948	1.851	-0.011	0.172	0
Tb927.11.760	protein phosphatase 2C, putative	Protein.phosphatase	1143	1116	1289	1124	171	138	238	255	561	389	419	895	134	125	134	130	28	23	30	39	112	75	76	139	0.903	0.884	0.855	0.893	0.947	1.01	-0.048	0.009	0
Tb927.1.4310	FAZ2 flagellar attachment zone protein	Cytoskeleton	1431	1234	1203	1022	243	75	170	191	508	273	312	566	167	138	125	118	39	12	21	29	101	53	57	88	0.858	0.912	0.864	0.876	0.947	1.021	-0.048	0.018	0
Tb927.11.15990	TbNup109 Outer ring	Nuclear.transport	398	339	518	394	104	72	154	133	149	104	142	254	47	38	54	46	17	12	19	20	30	20	26	40	0.805	0.795	0.762	0.824	0.947	1.036	-0.043	0.029	0
Tb927.10.11600	hypothetical protein, conserved	ZUnknown	324	269	342	301	84	71	138	129	115	78	122	238	38	30	36	35	14	12	17	20	23	15	22	37	0.793	0.745	0.751	0.812	0.947	1.09	-0.042	0.067	0
Tb927.11.14950	ZFP2	RNA.binding	743	826	1048	1068	217	87	227	223	288	154	245	618	87	93	109	123	35	14	28	34	57	30	45	96	0.792	0.833	0.789	0.868	0.947	1.096	-0.044	0.076	0
Tb11.v5.0669	zinc carboxypeptidase, putative	Protease	673	594	695	657	153	72	117	93	196	121	122	267	79	67	72	76	25	12	15	14	39	23	22	42	0.784	0.817	0.774	0.875	0.947	1.116	-0.043	0.091	0
Tb927.6.670	RRP45 exosome complex PH subunit	RNA.degradation	187	168	271	224	99	67	160	146	44	32	57	106	22	19	28	26	16	11	20	22	9	6	10	17	0.568	0.56	0.538	0.643	0.947	1.148	-0.03	0.083	0
Tb927.10.16030	MAPK2 protein kinase	Protein.kinase	204	206	249	260	219	151	310	248	41	36	53	120	24	23	26	30	35	25	39	38	8	7	10	19	0.348	0.395	0.374	0.538	0.947	1.546	-0.021	0.19	0
Tb927.8.4380	ATOM12 - POMP40	Mito.biogenesis	209	250	357	369	192	81	225	145	55	23	51	130	24	28	37	43	31	13	28	22	11	4	9	20	0.453	0.418	0.429	0.68	0.947	1.627	-0.024	0.262	0
Tb927.11.3250	dynein heavy chain	Cytoskeleton	3671	4432	3417	3423	257	193	478	348	1857	1211	1320	2891	430	497	356	396	41	32	60	53	371	234	240	450	0.955	0.945	0.903	0.952	0.946	1.007	-0.052	0.007	0
Tb927.8.4180	tRNA-specific adenosine deaminase (ADAT2)	rRNA.tRNA.process	200	241	319	243	720	447	897	840	50	32	49	80	23	27	33	28	116	73	112	128	10	6	9	12	0.167	0.161	0.158	0.179	0.946	1.112	-0.009	0.018	0
Tb927.8.1990	mitochondrial peroxiredoxin (TRYP2)	Redox	821	922	1332	1349	172	187	283	180	224	170	243	685	96	103	139	156	28	31	35	27	45	33	44	107	0.789	0.713	0.746	0.902	0.946	1.265	-0.043	0.189	0
Tb927.8.4050	flagellar membrane protein that interacts with FLA1, similar to FLA3	Cytoskeleton	315	295	653	621	142	112	268	189	142	77	185	439	37	33	68	72	23	18	34	29	28	15	34	68	0.74	0.66	0.7	0.845	0.946	1.28	-0.04	0.185	0
Tb927.8.4100	flagellar membrane protein that interacts with FLA1, similar to FLA3	Cytoskeleton	315	295	653	621	142	112	268	189	142	77	185	439	37	33	68	72	23	18	34	29	28	15	34	68	0.74	0.66	0.7	0.845	0.946	1.28	-0.04	0.185	0
Tb927.11.7680	hypothetical protein, conserved	ZUnknown	206	192	255	245	187	153	289	255	61	34	69	131	24	22	27	28	30	25	36	39	12	7	13	20	0.483	0.395	0.457	0.545	0.946	1.38	-0.026	0.15	0
Tb927.9.7980	Description	Mito.pathway	398	489	797	832	327	182	499	404	115	80	154	401	47	55	83	96	53	30	63	62	23	15	28	62	0.503	0.538	0.509	0.7	0.946	1.392	-0.029	0.197	0
Tb927.6.1930	SAM domain (Sterile alpha motif), putative	ZUnknown	126	133	165	156	63	41	68	44	24	13	21	47	15	15	17	18	10	7	9	7	5	3	4	7	0.538	0.5	0.509	0.7	0.946	1.4	-0.029	0.2	0
Tb927.11.600	Mitochondrial tRNA import	Mito.biogenesis	130	117	201	201	62	37	74	68	19	14	23	79	15	13	21	23	10	6	9	10	4	3	4	12	0.483	0.538	0.509	0.737	0.946	1.526	-0.029	0.254	0
Tb11.v5.0198	clathrin heavy chain, putative	Vesicular.transport	1443	1590	1152	1176	33	30	60	47	459	280	223	550	169	178	120	136	5	5	8	7	92	54	41	86	0.977	0.962	0.923	0.966	0.945	1.004	-0.054	0.004	0
Tb927.7.7260	kinesin, putative (TbKIF9B)	Cytoskeleton	408	355	633	497	123	87	253	202	152	120	223	381	48	40	66	57	20	14	32	31	30	23	41	59	0.778	0.793	0.749	0.816	0.945	1.049	-0.044	0.038	0
Tb04.24M18.150	hypothetical protein, conserved	ZUnknown	170	164	218	202	204	148	234	229	84	42	77	105	20	18	23	23	33	24	29	35	17	8	14	16	0.546	0.438	0.53	0.516	0.945	1.21	-0.03	0.092	0
Tb927.8.730	nucleolar RNA-binding protein, putative	rRNA.tRNA.process	1197	1380	2134	1927	1159	531	1236	999	587	357	579	1304	140	155	222	223	186	87	155	152	117	69	105	203	0.595	0.649	0.613	0.757	0.945	1.272	-0.036	0.162	0
Tb927.10.6050	clathrin heavy chain (CHC)	Vesicular.transport	3443	3574	2923	2758	133	83	192	149	979	604	519	1203	403	401	304	319	21	14	24	23	195	117	95	187	0.956	0.951	0.902	0.95	0.944	0.999	-0.054	-0.001	0
Tb927.1.1930	TOR4 protein kinase = TOR-like 2	Protein.kinase	1568	1448	1889	1782	99	40	185	141	620	400	545	1143	183	162	197	206	16	7	23	21	124	77	99	178	0.948	0.963	0.909	0.952	0.944	1.004	-0.054	0.004	0
Tb927.1.3260	hypothetical protein, conserved	ZUnknown	869	774	1027	883	105	67	164	140	277	212	277	541	102	87	107	102	17	11	21	21	55	41	50	84	0.883	0.897	0.847	0.903	0.944	1.023	-0.05	0.02	0
Tb927.10.3990	DHH1	RNA.degradation	1013	1029	1363	1211	157	86	156	142	296	162	188	467	119	115	142	140	25	14	20	22	59	31	34	73	0.846	0.838	0.799	0.886	0.944	1.057	-0.047	0.048	0
Tb927.11.7170	seryl-tRNA synthetase, putative	Translation.tRNA	661	663	758	627	261	210	343	247	231	172	214	374	77	74	79	73	42	34	43	38	46	33	39	58	0.719	0.694	0.679	0.781	0.944	1.125	-0.04	0.087	0
Tb927.3.1980	hypothetical protein, conserved	ZUnknown	177	176	201	182	338	225	382	369	53	25	51	77	21	20	21	21	54	37	48	56	11	5	9	12	0.322	0.24	0.304	0.333	0.944	1.388	-0.018	0.093	0
Tb927.9.9840	lipoic acid containing carrier protein, putative	Mito.pathway	537	622	741	594	1243	765	1254	977	179	143	173	345	63	70	77	69	200	126	157	149	36	28	32	54	0.296	0.341	0.322	0.458	0.944	1.547	-0.019	0.162	0
Tb11.v5.0739	hypothetical protein, conserved	ZUnknown	454	442	517	471	36	22	53	47	229	134	137	277	53	50	54	54	6	4	7	7	46	26	25	43	0.947	0.938	0.893	0.935	0.943	0.997	-0.054	-0.003	0
Tb11.v5.0197	clathrin heavy chain, putative	Vesicular.transport	1997	1982	1769	1581	100	53	131	102	520	322	296	651	234	222	184	183	16	9	16	16	104	62	54	101	0.938	0.941	0.887	0.936	0.943	0.998	-0.054	-0.002	0
Tb11.v5.0241	dynein heavy chain, putative	Cytoskeleton	412	501	480	495	48	28	79	73	145	97	131	300	48	56	50	57	8	5	10	11	29	19	24	47	0.894	0.899	0.848	0.909	0.943	1.017	-0.051	0.015	0
Tb927.5.3330	hypothetical protein, conserved	ZUnknown	1214	1300	1776	1742	185	147	379	358	564	383	624	1438	142	146	185	201	30	24	48	55	113	74	114	224	0.898	0.878	0.847	0.905	0.943	1.031	-0.051	0.027	0
Tb927.11.5440	malic enzyme	Mito.pathway	730	759	1111	970	142	93	225	206	258	180	256	547	85	85	116	112	23	15	28	31	51	35	47	85	0.838	0.845	0.797	0.865	0.943	1.032	-0.048	0.027	0
Tb11.v5.0702	calpain-like cysteine peptidase, putative	Protease	358	378	462	486	47	22	71	49	157	127	160	455	42	42	48	56	8	4	9	7	31	25	29	71	0.9	0.936	0.883	0.959	0.943	1.066	-0.053	0.059	0
Tb927.7.2210	hypothetical protein, conserved	ZUnknown	204	167	250	265	43	28	97	67	35	24	53	90	24	19	26	31	7	5	12	10	7	5	10	14	0.7	0.7	0.66	0.766	0.943	1.094	-0.04	0.066	0
Tb927.10.11500	conserved protein	ZUnknown	141	140	236	185	193	117	286	310	57	28	65	94	16	16	25	21	31	19	36	47	11	5	12	15	0.453	0.38	0.438	0.427	0.943	1.153	-0.026	0.058	0
Tb927.7.5940	Protein Associated with Differentiation (TbPAD2)	Signalling	1630	1575	2626	2378	953	563	1297	1058	517	297	520	1013	191	177	274	275	153	92	163	161	103	57	95	158	0.611	0.591	0.576	0.696	0.943	1.178	-0.035	0.105	0
Tb927.9.12410	riboflavin kinase, putative	Enzyme	114	149	201	174	62	27	50	57	38	21	29	85	13	17	21	20	10	4	6	9	8	4	5	13	0.651	0.7	0.66	0.771	0.943	1.184	-0.04	0.12	0
Tb927.4.3770	protein kinase, putative	Protein.kinase	741	940	1368	1363	384	204	497	393	283	182	291	738	87	105	142	158	62	34	62	60	56	35	53	115	0.678	0.706	0.666	0.817	0.943	1.205	-0.04	0.139	0
Tb927.3.5690	hypothetical protein, conserved	ZUnknown	110	195	96	117	329	161	222	198	25	16	15	23	13	22	10	14	53	26	28	30	5	3	3	4	0.18	0.212	0.2	0.237	0.943	1.317	-0.012	0.057	0
Tb927.6.4500	translocon-associated protein beta	Vesicular.transport	427	508	529	488	188	96	141	161	82	83	83	228	50	57	55	56	30	16	18	25	16	16	15	36	0.554	0.7	0.66	0.771	0.943	1.392	-0.04	0.217	0
Tb11.v5.0260	neurobeachin/beige protein, putative	ZUnknown	276	284	279	256	44	37	69	58	103	74	99	178	32	32	29	30	7	6	9	9	21	14	18	28	0.875	0.845	0.824	0.879	0.942	1.04	-0.051	0.034	0
Tb927.6.4130	SDH3 succinate dehydrogenase (complex II) subunit, cytochrome B subunit	Mito.e.transport	200	172	341	250	199	109	197	248	69	48	62	136	23	19	36	29	32	18	25	38	14	9	11	21	0.505	0.538	0.507	0.563	0.942	1.115	-0.031	0.058	0
Tb927.4.3940	calpain-like cysteine peptidase, putative,cysteine peptidase, Clan CA, family C2, putative (TbCALP2)	Protease	376	386	710	686	182	140	325	268	140	116	183	418	44	43	74	79	29	23	41	41	28	22	33	65	0.693	0.691	0.653	0.787	0.942	1.139	-0.04	0.096	0
Tb927.7.3340	Putative S-adenosyl-L-methionine-dependent methyltransferase, putative	ZUnknown	141	140	181	162	58	35	93	67	39	25	47	84	16	16	19	19	9	6	12	10	8	5	9	13	0.675	0.66	0.636	0.752	0.942	1.139	-0.039	0.092	0
Tb927.11.4980	ATP-dependent DEAD/H RNA helicase, putative Dbp9, ribosome assembly?	rRNA.tRNA.process	247	237	336	288	161	140	274	234	65	53	82	164	29	27	35	33	26	23	34	36	13	10	15	26	0.538	0.504	0.507	0.628	0.942	1.246	-0.031	0.124	0
Tb927.10.14540	hypothetical protein	ZUnknown	310	658	733	778	310	269	419	439	290	148	274	723	36	74	76	90	50	44	53	67	58	29	50	113	0.73	0.606	0.688	0.797	0.942	1.315	-0.042	0.191	0
Tb927.10.14130	SRP19 protein, putative	ZUnknown	179	175	189	172	153	85	142	128	56	39	48	123	21	20	20	20	25	14	18	20	11	8	9	19	0.507	0.571	0.538	0.689	0.942	1.359	-0.033	0.182	0
Tb927.8.1330	60S ribosomal protein L7a	Ribosome	3151	2546	3588	2988	10422	5833	10650	9562	544	337	466	957	369	285	374	346	1677	958	1335	1457	109	65	85	149	0.132	0.137	0.129	0.193	0.942	1.462	-0.008	0.061	0
Tb927.3.4270	hypothetical protein, conserved	ZUnknown	2568	2532	3314	2589	264	195	489	355	1225	829	1027	1969	301	284	345	299	42	32	61	54	245	160	187	307	0.932	0.921	0.877	0.93	0.941	1.01	-0.055	0.009	0
Tb927.8.2160	multidrug resistance protein A,p-glycoprotein (PGPA)	Transporter	576	587	839	798	121	61	170	176	236	144	218	467	67	66	87	92	19	10	21	27	47	28	40	73	0.852	0.867	0.816	0.863	0.941	1.013	-0.051	0.011	0
Tb927.7.4400	inositol polyphosphate kinase-like protein, putative	Signalling	309	321	444	382	120	78	166	154	128	95	129	258	36	36	46	44	19	13	21	23	26	18	23	40	0.762	0.764	0.719	0.802	0.941	1.052	-0.045	0.04	0
Tb927.9.11310	proteasome beta 2 subunit, putative,20S proteasome subunit	Ubiquitin.proteasome	442	408	483	409	220	156	213	175	189	133	131	313	52	46	50	47	35	26	27	27	38	26	24	49	0.717	0.7	0.675	0.809	0.941	1.156	-0.042	0.109	0
Tb927.1.1000	developmentally regulated phosphoprotein (dr6)	Mito.pathway	324	450	423	478	338	164	348	381	114	70	111	240	38	50	44	55	54	27	44	58	23	14	20	37	0.498	0.547	0.515	0.598	0.941	1.201	-0.032	0.1	0
Tb927.9.6060	Erv homologue, FAD-linked sulfhydryl oxidase, POMP4	Mito.Biogenesis	222	233	489	416	178	128	347	317	83	61	119	293	26	26	51	48	29	21	43	48	17	12	22	46	0.578	0.571	0.544	0.691	0.941	1.21	-0.034	0.12	0
Tb927.9.12850	SpoU rRNA Methylase family, putative	Mito.translation	230	240	425	351	291	215	385	393	107	67	105	226	27	27	44	41	47	35	48	60	21	13	19	35	0.51	0.464	0.48	0.576	0.941	1.241	-0.03	0.112	0
Tb927.10.4000	methylglutaconyl-CoA hydratase, mitochondrial precursor, putative	Amino.acids	264	220	357	297	244	142	358	293	66	39	76	104	31	25	37	34	39	23	45	45	13	8	14	16	0.438	0.448	0.421	0.453	0.94	1.034	-0.027	0.015	0
Tb927.7.830	telomerase-associated protein, putative	DNA	1129	1040	1325	1190	156	140	267	236	498	304	431	868	132	117	138	138	25	23	33	36	99	59	79	135	0.902	0.857	0.848	0.897	0.94	1.047	-0.054	0.04	0
Tb927.9.5900	glutamate dehydrogenase (GDH)	Citric.acid.cycle	818	802	1784	1764	132	88	275	238	311	173	370	856	96	90	186	204	21	14	34	36	62	33	67	133	0.873	0.846	0.821	0.896	0.94	1.059	-0.052	0.05	0
Tb927.5.285b	ESAG4, putative	GRESAG	820	835	916	792	334	250	356	325	296	225	220	476	96	94	95	92	54	41	45	50	59	43	40	74	0.718	0.71	0.675	0.775	0.94	1.092	-0.043	0.065	0
Tb11.v5.0653	trypanothione synthetase, putative	Redox	708	765	1115	1008	214	145	348	261	311	183	328	755	83	86	116	117	34	24	44	40	62	35	60	118	0.81	0.773	0.761	0.873	0.94	1.129	-0.049	0.1	0
Tb927.11.16130	nucleoside diphosphate kinase (NDPK)	Nucleotides	1797	1824	2553	2148	510	251	486	416	581	411	475	1182	210	205	266	248	82	41	61	63	116	79	87	184	0.767	0.818	0.769	0.872	0.94	1.137	-0.049	0.105	0
Tb927.7.6180	hypothetical protein, conserved	ZUnknown	153	168	239	245	104	52	134	107	68	47	76	136	18	19	25	28	17	9	17	16	14	9	14	21	0.658	0.7	0.658	0.754	0.94	1.146	-0.042	0.096	0
Tb927.11.12300	hypothetical protein, conserved	ZUnknown	217	210	253	231	404	250	460	390	80	54	71	126	25	24	26	27	65	41	58	59	16	10	13	20	0.365	0.363	0.343	0.442	0.94	1.218	-0.022	0.079	0
Tb927.2.3440	D-alanyl-glycyl endopeptidase-like protein,cysteine peptidase, Clan CA, family C51, putative	Protease	330	370	478	401	149	93	178	152	92	49	76	177	39	41	50	46	24	15	22	23	18	9	14	28	0.636	0.583	0.598	0.74	0.94	1.269	-0.038	0.157	0
Tb11.v5.0249	protein kinase, putative	Protein.kinase	198	247	407	387	155	110	267	242	64	35	80	162	23	28	42	45	25	18	33	37	13	7	15	25	0.548	0.476	0.515	0.612	0.94	1.286	-0.033	0.136	0
Tb927.10.5270	MKK5 protein kinase	Protein.kinase	198	247	407	387	155	110	267	242	64	35	80	162	23	28	42	45	25	18	33	37	13	7	15	25	0.548	0.476	0.515	0.612	0.94	1.286	-0.033	0.136	0
Tb927.3.3570	hypothetical protein, conserved, no clear yeast or human matches	ZUnknown	124	123	162	151	138	74	191	137	18	12	20	40	15	14	17	17	22	12	24	21	4	2	4	6	0.298	0.28	0.28	0.4	0.94	1.429	-0.018	0.12	0
Tb927.7.3680	40S ribosomal protein S27+ ubiquitin	Ribosome	2514	2502	3726	2970	7205	4849	8372	7610	485	353	453	1006	294	281	388	343	1159	796	1049	1160	97	68	83	157	0.163	0.166	0.156	0.24	0.94	1.472	-0.01	0.077	0
Tb927.8.3250	IAD-1beta inner arm dynein heavy chain	Cytoskeleton	3388	3406	2968	2949	178	97	365	250	1475	1008	1055	2215	396	382	309	341	29	16	46	38	294	195	192	345	0.959	0.966	0.907	0.955	0.939	0.996	-0.059	-0.004	0
Tb927.5.1090	threonyl-tRNA synthetase, putative	Translation.tRNA	456	361	554	475	66	40	106	107	128	93	125	256	53	40	58	55	11	7	13	16	26	18	23	40	0.847	0.857	0.805	0.854	0.939	1.008	-0.052	0.007	0
Tb927.9.2520	microtubule- associated protein (GB4)	Cytoskeleton	90645	130320	129713	130264	13590	8394	24081	19597	62935	44276	51076	127952	10607	14611	13510	15063	2186	1379	3018	2987	12562	8560	9303	19924	0.931	0.935	0.878	0.94	0.939	1.01	-0.057	0.009	0
Tb927.9.15290	CHAT domain containing protein, putative	ZUnknown	966	824	1803	1521	146	93	274	234	304	221	358	701	113	92	188	176	23	15	34	36	61	43	65	109	0.861	0.87	0.817	0.876	0.939	1.017	-0.053	0.015	0
Tb11.v5.0160	cyclophilin-type peptidyl-prolyl cis-trans isomerase, putative	Chaperone	1301	1352	1262	1081	819	510	665	798	376	235	226	564	152	152	131	125	132	84	83	122	75	45	41	88	0.57	0.556	0.535	0.627	0.939	1.128	-0.035	0.071	0
Tb927.10.470	choline dehydrogenase, putative	Amino.acids	172	147	250	189	76	38	82	40	50	27	41	78	20	16	26	22	12	6	10	6	10	5	7	12	0.66	0.66	0.62	0.824	0.939	1.248	-0.04	0.164	0
Tb927.8.1980	UTP15 C terminal, putative	ZUnknown	301	309	433	394	256	144	290	236	90	69	94	177	35	35	45	46	41	24	36	36	18	13	17	28	0.506	0.558	0.524	0.645	0.939	1.275	-0.034	0.139	0
Tb927.8.5850	hypothetical protein, conserved	ZUnknown	1495	1521	2335	2064	127	95	350	198	678	473	776	1758	175	171	243	239	20	16	44	30	135	91	141	274	0.94	0.93	0.882	0.955	0.938	1.027	-0.058	0.025	0
Tb927.5.2320	Mak10 subunit, NatC N(alpha)-terminal acetyltransferase, putative	ZUnknown	593	597	889	781	158	96	200	170	268	165	207	488	69	67	93	90	25	16	25	26	53	32	38	76	0.832	0.824	0.78	0.872	0.938	1.058	-0.052	0.048	0
Tb927.9.11270	Tric complex eta subunit (TCP-1-eta)	Chaperone	996	1021	1117	1046	440	266	499	452	407	251	321	774	117	114	116	121	71	44	63	69	81	49	58	121	0.727	0.722	0.682	0.804	0.938	1.114	-0.045	0.082	0
Tb927.11.9600	hypothetical protein, conserved	ZUnknown	209	182	290	220	156	103	234	171	74	54	81	139	24	20	30	25	25	17	29	26	15	10	15	22	0.583	0.579	0.547	0.664	0.938	1.147	-0.036	0.085	0
Tb927.9.2320	POMP1 (possible S-Adenosyl methionine methyl transferase (yeast Cgt1 is involved in lipid homeostasis)	Enzyme	90	101	154	148	72	36	110	78	23	20	46	74	11	11	16	17	12	6	14	12	5	4	8	12	0.493	0.609	0.571	0.7	0.938	1.42	-0.038	0.207	0
Tb927.2.4870	kinetoplastid-specific dual specificity phosphatase, putative	Phosphatase	273	268	273	275	299	230	411	315	32	23	34	54	32	30	28	32	48	38	52	48	6	4	6	8	0.226	0.197	0.212	0.28	0.938	1.421	-0.014	0.083	0
Tb927.2.6090	60S ribosomal protein L44	Ribosome	1139	1088	1599	1260	1258	872	1347	1193	190	118	161	380	133	122	167	146	202	143	169	182	38	23	29	59	0.305	0.273	0.286	0.431	0.938	1.579	-0.019	0.158	0
Tb927.9.1920	hypothetical protein, conserved	ZUnknown	178	202	247	231	73	65	109	99	39	19	46	106	21	23	26	27	12	11	14	15	8	4	8	17	0.609	0.459	0.571	0.726	0.938	1.582	-0.038	0.267	0
Tb927.7.7460	hypothetical protein, conserved, no domains	ZUnknown	503	686	766	673	806	578	754	681	188	115	140	392	59	77	80	78	130	95	95	104	38	22	25	61	0.405	0.351	0.38	0.578	0.938	1.647	-0.025	0.227	0
Tb927.4.560	Cytoplasmic dynein 2 heavy chain (DYNC2H1), putative	Cytoskeleton	2893	3219	2926	2899	150	123	330	290	1038	728	808	1938	339	361	305	335	24	20	41	44	207	141	147	302	0.953	0.943	0.893	0.941	0.937	0.998	-0.06	-0.002	0
Tb11.v5.0868	mitotubule-associated protein Gb4, putative	Cytoskeleton	8052	11948	11591	11739	1202	722	2167	1734	5582	3921	4610	11556	942	1340	1207	1357	193	119	272	264	1114	758	840	1799	0.931	0.937	0.878	0.941	0.937	1.011	-0.059	0.01	0
Tb927.10.1160	NADH-ubiquinone oxidoreductase complex I subunit, putative	Mito.pathway	242	210	317	265	199	95	209	208	67	37	53	88	28	24	33	31	32	16	26	32	13	7	10	14	0.487	0.505	0.473	0.505	0.937	1.037	-0.032	0.018	0
Tb927.11.7890	ZC3H44	RNA.binding	287	248	336	282	173	94	210	230	69	42	66	122	34	28	35	33	28	15	26	35	14	8	12	19	0.538	0.554	0.519	0.559	0.937	1.039	-0.035	0.021	0
Tb927.7.1820	hypothetical protein, conserved	ZUnknown	201	210	302	220	203	131	270	226	55	41	60	98	24	24	31	25	33	22	34	34	11	8	11	15	0.438	0.459	0.43	0.507	0.937	1.158	-0.029	0.069	0
Tb927.7.1860	hypothetical protein, conserved	ZUnknown	201	210	302	220	203	131	270	226	55	41	60	98	24	24	31	25	33	22	34	34	11	8	11	15	0.438	0.459	0.43	0.507	0.937	1.158	-0.029	0.069	0
Tb927.8.4600	Zinc finger, C3HC4 type (RING finger), putative	Zinc.finger	140	144	174	165	131	84	194	175	50	32	53	126	16	16	18	19	21	14	24	27	10	6	10	20	0.526	0.5	0.493	0.633	0.937	1.266	-0.033	0.133	0
Tb927.8.920	ubiquitin-conjugating enzyme e2, putative (PEX4?)	Ubiquitin.proteasome	95	95	135	137	157	93	174	180	27	11	22	29	11	11	14	16	25	15	22	27	5	2	4	5	0.318	0.237	0.298	0.302	0.937	1.274	-0.02	0.065	0
Tb927.10.4120	60S ribosomal protein L30	Ribosome	2557	2217	3237	2570	3987	2662	4219	4066	354	228	298	592	299	249	337	297	641	437	529	620	71	44	54	92	0.205	0.19	0.192	0.257	0.937	1.353	-0.013	0.067	0
Tb927.4.3460	ubiquitin-conjugating enzyme e2, putative	Ubiquitin.proteasome	518	588	985	817	779	469	989	714	180	130	200	476	61	66	103	94	125	77	124	109	36	25	36	74	0.402	0.431	0.404	0.613	0.937	1.525	-0.027	0.211	0
Tb927.5.3040	Cytochrome c Oxidase complex, MIX protein	Mito.e.transport	107	94	227	195	74	49	152	133	24	11	38	93	13	11	24	23	12	8	19	20	5	2	7	14	0.493	0.368	0.462	0.62	0.937	1.685	-0.031	0.252	0
Tb927.8.2180	hypothetical protein, conserved	ZUnknown	139	119	219	146	235	211	300	284	50	25	47	102	16	13	23	17	38	35	38	43	10	5	9	16	0.38	0.25	0.356	0.465	0.937	1.86	-0.024	0.215	0
Tb927.7.3160	dynein heavy chain, cytosolic, Dynein DYNC1HI Cyto1 clathrin-associated	Vesicular.transport	1273	1214	1604	1562	119	79	266	229	552	400	532	1216	149	136	167	181	19	13	33	35	110	77	97	189	0.931	0.933	0.873	0.926	0.936	0.995	-0.06	-0.005	0
Tb927.8.4540	PBP1	RNA.degradation	622	465	867	818	170	73	195	195	312	160	231	478	73	52	90	95	27	12	24	30	62	31	42	74	0.843	0.858	0.803	0.852	0.936	1.011	-0.055	0.009	0
Tb927.7.3090	Galactose oxidase, central domain containing protein, putative	ZUnknown	528	512	793	707	111	68	165	150	265	189	242	481	62	57	83	82	18	11	21	23	53	37	44	75	0.873	0.887	0.83	0.884	0.936	1.013	-0.057	0.011	0
Tb927.11.11680	2-oxoglutarate dehydrogenase E2 component, putative	Citric.acid.cycle	499	444	1061	954	90	35	150	145	157	84	185	416	58	50	111	110	14	6	19	22	31	16	34	65	0.838	0.862	0.807	0.873	0.936	1.042	-0.055	0.035	0
Tb927.1.4090	hypothetical protein, unlikely	Unlikely	104	110	246	213	72	66	131	145	59	53	73	162	12	12	26	25	12	11	16	22	12	10	13	25	0.7	0.68	0.655	0.726	0.936	1.068	-0.045	0.046	0
Tb927.10.2530	adenylate kinase, putative (ADKF)	Nucleotides	255	286	351	363	98	61	127	105	70	50	70	125	30	32	37	42	16	10	16	16	14	10	13	19	0.671	0.7	0.655	0.735	0.936	1.095	-0.045	0.064	0
Tb927.8.1740	TIM62	Mito.biogenesis	183	177	332	281	74	41	103	103	51	26	47	107	21	20	35	32	12	7	13	16	10	5	9	17	0.66	0.625	0.618	0.713	0.936	1.141	-0.042	0.088	0
Tb927.5.2150	hypothetical protein, conserved	Mito.pathway	398	414	430	467	359	242	393	362	148	99	120	239	47	46	45	54	58	40	49	55	30	19	22	37	0.547	0.526	0.512	0.611	0.936	1.162	-0.035	0.085	0
Tb927.8.3110	Mitchondrial SSU ribosomal protein S9/S16	Mito.translation	277	255	313	320	242	134	299	261	89	51	85	164	32	29	33	37	39	22	37	40	18	10	15	26	0.519	0.515	0.486	0.603	0.936	1.171	-0.033	0.088	0
Tb927.11.150	GRESAG 4, putative receptor-type adenylate cyclase	GRESAG	846	1153	1454	1514	321	247	474	481	259	164	266	666	99	129	151	175	52	41	59	73	52	32	48	104	0.7	0.646	0.655	0.769	0.936	1.19	-0.045	0.123	0
Tb927.8.6550	hypothetical protein, conserved	ZUnknown	189	170	232	184	256	260	305	227	58	35	53	73	22	19	24	21	41	43	38	35	12	7	10	11	0.406	0.275	0.38	0.423	0.936	1.538	-0.026	0.148	0
Tb927.3.4590	hypothetical protein, conserved	ZUnknown	384	429	510	441	107	52	137	117	222	131	170	345	45	48	53	51	17	9	17	18	44	25	31	54	0.858	0.866	0.81	0.875	0.935	1.02	-0.056	0.017	0
Tb927.11.9130	replication factor A, 51kDa subunit, putative	DNA	191	246	271	259	113	69	125	139	79	52	67	143	22	28	28	30	18	11	16	21	16	10	12	22	0.675	0.68	0.636	0.71	0.935	1.052	-0.044	0.035	0
Tb11.v5.0209	Adenylate and Guanylate cyclase catalytic domain containing protein, putative	ZUnknown	820	833	914	791	332	251	357	324	296	225	221	474	96	93	95	91	53	41	45	49	59	43	40	74	0.722	0.71	0.675	0.779	0.935	1.097	-0.047	0.069	0
Tb927.4.2410	Glycosyl hydrolase family 65 central catalytic domain/Haloacid dehalogenase-like hydrolase, putative	ZUnknown	340	286	594	554	111	101	220	252	131	84	170	329	40	32	62	64	18	17	28	38	26	16	31	51	0.771	0.687	0.721	0.758	0.935	1.103	-0.05	0.071	0
Tb927.3.4170	CRK9AP	Cell.cycle	110	126	153	111	93	55	92	116	25	23	28	48	13	14	16	13	15	9	12	18	5	4	5	7	0.438	0.509	0.493	0.476	0.935	1.126	-0.033	0.055	0
Tb927.9.1670	AUK3 protein kinase	Protein.kinase	94	117	78	71	54	31	48	45	36	19	22	51	11	13	8	8	9	5	6	7	7	4	4	8	0.645	0.651	0.609	0.727	0.935	1.127	-0.042	0.082	0
Tb927.11.15880	60S ribosomal protein L27	Ribosome	1795	1441	2176	1789	4674	3988	5232	5375	293	215	260	546	210	162	227	207	752	655	656	819	58	42	47	85	0.153	0.13	0.143	0.195	0.935	1.5	-0.01	0.065	0
Tb927.11.15900	60S ribosomal protein L27	Ribosome	1795	1441	2176	1789	4674	3988	5232	5376	293	216	260	546	210	162	227	207	752	655	656	819	58	42	47	85	0.153	0.13	0.143	0.195	0.935	1.5	-0.01	0.065	0
Tb927.11.3390	hypothetical protein, conserved, HECT E3 ligase at C-terminus	Ubiquitin.proteasome	1908	1955	2294	1926	165	133	332	276	760	568	649	1465	223	219	239	223	27	22	42	42	152	110	118	228	0.929	0.921	0.868	0.927	0.934	1.007	-0.061	0.006	0
Tb927.9.2470	nucleolar protein (NOP86)	rRNA.tRNA.process	1915	2033	2181	1995	334	230	444	380	866	582	616	1381	224	228	227	231	54	38	56	58	173	113	112	215	0.882	0.874	0.824	0.896	0.934	1.025	-0.058	0.022	0
Tb927.11.9980	2-oxoglutarate dehydrogenase E1 component, putative	Citric.acid.cycle	956	988	2086	1811	228	111	437	319	398	249	533	1092	112	111	217	209	37	18	55	49	79	48	97	170	0.833	0.862	0.805	0.89	0.934	1.068	-0.057	0.057	0
Tb927.7.2670	ZC3H21	RNA.binding	341	288	490	458	86	49	112	92	113	70	100	230	40	32	51	53	14	8	14	14	23	14	18	36	0.793	0.803	0.75	0.857	0.934	1.081	-0.053	0.064	0
Tb927.11.18680	dynein light chain LC8, putative (DYNLL1)	RNA.synthesis	519	628	497	478	302	187	261	215	100	74	70	144	61	70	52	55	49	31	33	33	20	14	13	22	0.488	0.513	0.479	0.609	0.934	1.248	-0.034	0.121	0
Tb927.9.6940	DNA topoisomerase type IB small subunit	DNA	298	324	456	393	161	180	258	157	159	125	169	377	35	36	47	45	26	30	32	24	32	24	31	59	0.742	0.651	0.693	0.852	0.934	1.309	-0.049	0.201	0
Tb927.8.2000	cyclophilin, putative (NCP1) (in PUF7-TAP)	Chaperone	460	494	688	600	877	625	1022	873	256	168	227	489	54	55	72	69	141	103	128	133	51	32	41	76	0.458	0.42	0.428	0.571	0.934	1.36	-0.03	0.151	0
Tb927.9.13880	KMP-11, basal body and flagellum, mircotubule-bound	Cytoskeleton	3175	4154	3154	2891	5086	3452	3740	3197	1380	948	766	1987	372	466	328	334	818	567	469	487	275	183	140	309	0.44	0.43	0.411	0.597	0.934	1.388	-0.029	0.167	0
Tb927.11.10030	60S ribosomal protein L29	Ribosome	1265	1001	1614	1268	5638	3919	6546	6505	159	114	148	323	148	112	168	147	907	644	820	991	32	22	27	50	0.076	0.074	0.071	0.105	0.934	1.419	-0.005	0.031	0
Tb927.8.1340	60S ribosomal protein L7a	Ribosome	3177	2515	3599	2998	10446	5808	10666	9645	539	337	463	934	372	282	375	347	1680	954	1337	1470	108	65	84	145	0.13	0.137	0.128	0.187	0.934	1.438	-0.009	0.057	0
Tb927.9.7690	hypothetical protein, conserved, nucelotidyltransferase and poly(A) polymerase substrate binding domains	ZUnknown	1273	1242	1531	1464	134	73	230	244	593	351	449	984	149	139	159	169	22	12	29	37	118	68	82	153	0.926	0.93	0.868	0.906	0.933	0.978	-0.062	-0.02	0
Tb927.11.1980	ZC3H41	RNA.binding	1071	1111	1352	1217	307	228	458	373	617	446	525	1103	125	125	141	141	49	37	57	57	123	86	96	172	0.854	0.844	0.797	0.876	0.933	1.038	-0.057	0.032	0
Tb927.8.4150	TimRhomII	Mito.biogenesis	285	275	325	278	115	75	135	162	71	49	63	136	33	31	34	32	18	12	17	25	14	9	11	21	0.645	0.636	0.602	0.662	0.933	1.041	-0.043	0.026	0
Tb927.11.12850	oligopeptidase b (OPB)	Protease	593	594	1149	962	151	74	235	217	210	171	285	573	69	67	120	111	24	12	29	33	42	33	52	89	0.803	0.865	0.807	0.863	0.933	1.075	-0.058	0.06	0
Tb11.v5.1015	expression site-associated gene 4 (ESAG4) protein, putative	ESAG	500	634	813	830	162	118	221	215	139	88	130	299	59	71	85	96	26	19	28	33	28	17	24	47	0.715	0.676	0.667	0.769	0.933	1.138	-0.048	0.093	0
Tb927.8.2150	hypothetical protein, conserved	ZUnknown	231	269	349	281	229	147	311	298	98	81	121	217	27	30	36	32	37	24	39	45	20	16	22	34	0.558	0.609	0.568	0.638	0.933	1.143	-0.041	0.08	0
Tb927.9.9080	POMP5	Mito.membrane	213	251	310	284	116	91	136	164	46	31	39	87	25	28	32	33	19	15	17	25	9	6	7	14	0.525	0.483	0.49	0.566	0.933	1.172	-0.035	0.083	0
Tb927.8.6960	hypothetical protein, conserved	Mito.pathway	424	381	529	431	322	224	387	370	155	88	137	239	50	43	55	50	52	37	49	56	31	17	25	37	0.582	0.517	0.543	0.607	0.933	1.174	-0.039	0.09	0
Tb927.9.10430	Zinc-binding domain containing protein, putative	Zinc.finger	201	194	248	221	277	163	319	303	48	28	44	72	24	22	26	26	45	27	40	46	10	5	8	11	0.341	0.302	0.318	0.358	0.933	1.185	-0.023	0.056	0
Tb927.11.2580	POMP11	Mito.membrane	175	239	308	264	142	97	232	173	56	46	78	155	20	27	32	31	23	16	29	26	11	9	14	24	0.527	0.568	0.53	0.683	0.933	1.296	-0.038	0.156	0
Tb927.11.7900	mitochondrial RNA binding protein 16 (RBP16)	Mito.RNA	449	440	769	645	266	96	259	210	144	99	165	373	53	49	80	75	43	16	32	32	29	19	30	58	0.611	0.735	0.686	0.809	0.933	1.324	-0.049	0.198	0
Tb927.2.3370	UDP-Gal glycosyltransferase GT3	Glycans	431	624	839	929	323	151	392	313	130	98	171	465	50	70	87	107	52	25	49	48	26	19	31	72	0.538	0.639	0.596	0.778	0.933	1.446	-0.043	0.24	0
Tb927.11.2500	carboxypeptidase, putative,metallo-peptidase, Clan MA(E) Family M32	Protease	721	655	917	823	224	166	343	274	195	153	206	355	84	73	96	95	36	27	43	42	39	30	38	55	0.717	0.722	0.673	0.753	0.932	1.05	-0.049	0.036	0
Tb927.4.3950	cytoskeleton-associated protein CAP5.5, putative,cysteine peptidase, Clan CA, family C2, putative (CAP5.5)	Cytoskeleton	855	884	1286	1136	429	181	396	320	284	187	258	616	100	99	134	131	69	30	50	49	57	36	47	96	0.658	0.737	0.687	0.821	0.932	1.248	-0.05	0.163	0
Tb927.8.6440	RBP20	RNA.binding	326	331	345	350	389	190	319	277	144	75	89	222	38	37	36	40	63	31	40	42	29	14	16	35	0.518	0.513	0.483	0.66	0.932	1.287	-0.035	0.147	0
Tb927.10.4540	ARP2/3 complex subunit, putative	Cytoskeleton	77	89	101	71	176	104	197	151	11	15	22	29	9	10	11	8	28	17	25	23	2	3	4	5	0.143	0.292	0.272	0.337	0.932	2.357	-0.02	0.194	0
Tb927.3.3870	lipase domain protein, putative	Lipids	753	681	756	612	144	79	167	192	256	147	174	369	88	76	79	71	23	13	21	29	51	28	32	57	0.838	0.834	0.78	0.821	0.931	0.984	-0.058	-0.013	0
Tb927.2.2260	ATM kinase	Signalling	1137	1000	842	832	74	44	109	77	433	301	251	548	133	112	88	96	12	7	14	12	86	58	46	85	0.944	0.951	0.885	0.943	0.931	0.999	-0.066	-0.001	0
Tb927.3.2600	ATP-dependent DEAD/H RNA helicase, putative, no clear yeast homologue	RNA.helicase	2300	2362	2496	2277	231	108	327	298	911	582	655	1485	269	265	260	263	37	18	41	45	182	113	119	231	0.92	0.936	0.871	0.923	0.931	1.003	-0.065	0.003	0
Tb11.v5.0435	adenylosuccinate synthetase, putative	Enzyme	781	716	822	654	146	78	154	141	271	173	174	346	91	80	86	76	23	13	19	21	54	33	32	54	0.846	0.856	0.797	0.857	0.931	1.013	-0.059	0.011	0
Tb927.11.3650	adenylosuccinate synthetase, putative	Nucleotides	781	716	822	654	146	78	154	141	271	173	174	346	91	80	86	76	23	13	19	21	54	33	32	54	0.846	0.856	0.797	0.857	0.931	1.013	-0.059	0.011	0
Tb927.5.2330	hypothetical protein, conserved, armadillo repeat, weak PI3/4 kinase domain	ZUnknown	1323	1377	1569	1479	232	133	322	245	551	441	487	1042	155	154	163	171	37	22	40	37	110	85	89	162	0.874	0.9	0.838	0.911	0.931	1.042	-0.062	0.037	0
Tb927.11.13360	AAA ATPase, putative	Enzyme	791	751	1027	875	146	98	229	176	341	217	294	679	93	84	107	101	23	16	29	27	68	42	54	106	0.873	0.86	0.813	0.902	0.931	1.049	-0.06	0.042	0
Tb927.11.550	SCD6	RNA.degradation	968	1008	1369	1152	296	119	287	203	531	328	382	805	113	113	143	133	48	20	36	31	106	63	70	125	0.837	0.88	0.819	0.904	0.931	1.08	-0.061	0.067	0
Tb927.9.6490	hypothetical protein, unlikely	Unlikely	166	275	310	272	197	152	261	243	87	61	81	210	19	31	32	31	32	25	33	37	17	12	15	33	0.553	0.528	0.515	0.675	0.931	1.278	-0.038	0.147	0
Tb927.10.8780	AAA domain containing protein, putative	ZUnknown	1214	1319	1227	1204	140	94	223	207	563	373	389	888	142	148	128	139	23	15	28	32	112	72	71	138	0.919	0.918	0.855	0.91	0.93	0.991	-0.064	-0.008	0
Tb927.11.16760	Tric complex alpha subunit (TCP-1-alpha)	Chaperone	743	669	805	732	217	143	248	249	219	155	171	366	87	75	84	85	35	23	31	38	44	30	31	57	0.746	0.753	0.7	0.778	0.93	1.043	-0.053	0.032	0
Tb927.4.2530	hypothetical protein, conserved	ZUnknown	533	424	499	376	146	53	107	69	196	96	103	170	62	48	52	43	23	9	13	11	39	19	19	26	0.798	0.831	0.773	0.847	0.93	1.061	-0.058	0.049	0
Tb927.10.10690	CEP19	Cytoskeleton	154	106	138	122	72	36	83	99	44	31	49	74	18	12	14	14	12	6	10	15	9	6	9	12	0.636	0.7	0.677	0.651	0.93	1.064	-0.049	0.041	0
Tb927.9.15000	proteasome complex subunit Rpn13 ubiquitin receptor, putative	ZUnknown	213	195	247	223	176	107	193	191	88	55	69	135	25	22	26	26	28	18	24	29	18	11	13	21	0.6	0.588	0.558	0.628	0.93	1.068	-0.042	0.04	0
Tb927.10.14790	aminopeptidase, putative,metallo-peptidase, Clan MG, Family M24	Protease	924	995	1048	947	597	394	719	578	451	301	371	657	108	112	109	110	96	65	90	88	90	58	68	102	0.686	0.676	0.638	0.73	0.93	1.08	-0.048	0.054	0
Tb927.10.1500	methionyl-tRNA synthetase, putative (MetRS)	Translation.tRNA	476	416	638	608	135	96	213	172	168	109	170	338	56	47	66	70	22	16	27	26	34	21	31	53	0.783	0.754	0.728	0.826	0.93	1.095	-0.055	0.072	0
Tb927.11.11460	ATOM69 - POMP9	Mito.biogenesis	609	558	883	707	216	131	313	201	249	141	229	514	71	63	92	82	35	22	39	31	50	27	42	80	0.769	0.741	0.715	0.858	0.93	1.158	-0.054	0.117	0
Tb927.7.5930	Protein Associated with Differentiation (TbPAD1)	Signalling	1734	1669	2640	2408	950	560	1307	1050	530	304	520	1011	203	187	275	278	153	92	164	160	106	59	95	157	0.618	0.599	0.575	0.696	0.93	1.162	-0.043	0.097	0
Tb927.10.11630	PSP1 C-terminal conserved region, putative	ZUnknown	243	245	490	501	73	53	125	148	111	44	117	327	28	27	51	58	12	9	16	23	22	9	21	51	0.811	0.7	0.754	0.838	0.93	1.197	-0.057	0.138	0
Tb927.11.6290	HIT zinc finger, putative	ZUnknown	167	121	192	162	236	175	258	268	21	23	24	55	20	14	20	19	38	29	32	41	4	4	4	9	0.197	0.243	0.226	0.339	0.93	1.721	-0.017	0.142	0
Tb927.4.870	dynein heavy chain DNAH10 IAD-1alpha inner arm dynein heavy chain	Cytoskeleton	1957	2112	1530	1517	142	84	246	197	865	571	539	1174	229	237	159	175	23	14	31	30	173	110	98	183	0.946	0.948	0.881	0.934	0.929	0.987	-0.067	-0.012	0
Tb927.10.8050	TFIIF-stimulated CTD phosphatase, putative	Protein.phosphatase	176	194	505	397	148	129	345	246	94	84	155	391	21	22	53	46	24	21	43	37	19	16	28	61	0.649	0.64	0.603	0.794	0.929	1.241	-0.046	0.154	0
Tb927.9.3920	40S ribosomal protein S7	Ribosome	1605	1517	2154	1785	6624	4239	7642	7086	377	241	341	609	188	170	224	206	1066	696	958	1080	75	47	62	95	0.141	0.136	0.131	0.17	0.929	1.25	-0.01	0.034	0
Tb927.9.3990	40S ribosomal protein S7	Ribosome	1605	1517	2154	1785	6625	4241	7642	7086	377	242	341	609	188	170	224	206	1066	697	958	1080	75	47	62	95	0.141	0.136	0.131	0.17	0.929	1.25	-0.01	0.034	0
Tb927.9.4320	hypothetical protein, unlikely	Unlikely	120	201	386	339	237	206	556	523	95	63	163	352	14	23	40	39	38	34	70	80	19	12	30	55	0.538	0.452	0.5	0.616	0.929	1.363	-0.038	0.164	0
Tb927.9.7830	mitochondrial tRNA import complex, putative	Mito.biogenesis	267	316	439	437	287	194	445	435	58	29	74	146	31	35	46	51	46	32	56	66	12	6	13	23	0.378	0.304	0.351	0.448	0.929	1.474	-0.027	0.144	0
Tb927.11.2190	Domain of unknown function (DUF543), putative	ZUnknown	134	165	153	148	111	47	111	70	30	20	34	80	16	18	16	17	18	8	14	11	6	4	6	12	0.438	0.538	0.5	0.718	0.929	1.639	-0.038	0.28	0
Tb927.2.2650	hypothetical protein, conserved	ZUnknown	1039	1032	1311	1159	95	55	200	197	444	278	379	825	122	116	137	134	15	9	25	30	89	54	69	128	0.933	0.933	0.866	0.909	0.928	0.974	-0.067	-0.024	0
Tb927.11.12840	Domain of unknown function (DUF4486), putative	ZUnknown	1741	1582	1652	1415	133	58	211	186	603	433	460	974	204	177	172	164	21	10	26	28	120	84	84	152	0.93	0.951	0.883	0.927	0.928	0.997	-0.068	-0.003	0
Tb927.8.6690	RECQ2 ATP-dependent DEAD/H DNA helicase	DNA	971	986	1163	953	158	120	280	274	545	366	450	938	114	111	121	110	25	20	35	42	109	71	82	146	0.911	0.892	0.845	0.89	0.928	0.998	-0.066	-0.002	0
Tb927.6.3150	Hydin,flagellar component	Cytoskeleton	2227	2611	2293	2341	203	79	355	266	1171	816	894	2008	261	293	239	271	33	13	44	41	234	158	163	313	0.943	0.966	0.896	0.947	0.928	1.004	-0.07	0.004	0
Tb927.8.3150	Tric complex gamma subunit (TCP-1-gamma)	Chaperone	775	747	1070	933	120	88	209	172	282	216	262	522	91	84	111	108	19	14	26	26	56	42	48	81	0.873	0.875	0.812	0.879	0.928	1.007	-0.063	0.006	0
Tb927.11.980	TbNup158 Outer ring, FG Nup facing both sides	Nuclear.transport	1038	959	1351	1188	138	85	254	199	356	235	338	759	121	108	141	137	22	14	32	30	71	45	62	118	0.883	0.882	0.819	0.902	0.928	1.023	-0.064	0.02	0
Tb927.9.10790	hypothetical protein, trypanosoma-specific	ZUnknown	190	185	238	199	62	37	68	60	67	46	56	113	22	21	25	23	10	6	9	9	13	9	10	18	0.752	0.778	0.722	0.824	0.928	1.096	-0.056	0.072	0
Tb927.7.4060	calpain-like cysteine peptidase, putative,cysteine peptidase, Clan CA, family C2, putative	Protease	636	732	940	985	280	148	300	349	164	116	152	405	74	82	98	114	45	24	38	53	33	22	28	63	0.631	0.681	0.632	0.735	0.928	1.165	-0.049	0.104	0
Tb927.7.4420	proteasome alpha 3 subunit, putative	Ubiquitin.proteasome	635	752	1023	844	685	442	866	762	293	197	270	573	74	84	107	98	110	73	109	116	58	38	49	89	0.552	0.548	0.512	0.642	0.928	1.172	-0.04	0.094	0
Tb927.9.13070	predicted heat shock factor binding protein	ZUnknown	1085	1449	1096	1122	510	354	390	414	424	256	222	662	127	162	114	130	82	58	49	63	85	49	40	103	0.707	0.663	0.656	0.792	0.928	1.195	-0.051	0.129	0
Tb927.10.7330	40S ribosomal protein S24E	Ribosome	2213	2383	3008	2578	13151	12261	14935	14828	564	415	504	1137	259	267	313	298	2116	2014	1872	2260	113	80	92	177	0.111	0.085	0.103	0.155	0.928	1.824	-0.008	0.07	0
Tb927.11.11700	nucleotidyl transferase, putative	ZUnknown	379	454	443	453	139	89	144	187	145	100	97	230	44	51	46	52	22	15	18	28	29	19	18	36	0.755	0.747	0.7	0.75	0.927	1.004	-0.055	0.003	0
Tb927.5.320	ESAG4, putative	GRESAG	833	841	926	809	349	266	400	363	302	228	230	491	97	94	96	94	56	44	50	55	60	44	42	76	0.714	0.7	0.662	0.763	0.927	1.09	-0.052	0.063	0
Tb927.6.1880	aspartyl-tRNA synthetase, putative	Translation.tRNA	155	129	288	224	150	110	284	277	50	38	73	129	18	14	30	26	24	18	36	42	10	7	13	20	0.493	0.476	0.457	0.526	0.927	1.105	-0.036	0.05	0
Tb927.4.4240	hypothetical protein, conserved	ZUnknown	659	579	942	743	217	146	298	266	194	103	173	335	77	65	98	86	35	24	37	41	39	20	32	52	0.722	0.66	0.669	0.747	0.927	1.132	-0.053	0.087	0
Tb927.4.4260	hypothetical protein, conserved	ZUnknown	659	579	942	743	217	146	298	266	194	103	173	335	77	65	98	86	35	24	37	41	39	20	32	52	0.722	0.66	0.669	0.747	0.927	1.132	-0.053	0.087	0
Tb927.4.4280	hypothetical protein, conserved	ZUnknown	659	579	941	743	217	146	297	266	194	103	173	335	77	65	98	86	35	24	37	41	39	20	32	52	0.722	0.66	0.669	0.747	0.927	1.132	-0.053	0.087	0
Tb927.11.140	ESAG4, putative,	ESAG	830	1150	1469	1483	298	217	442	425	258	165	251	644	97	129	153	171	48	36	55	65	51	32	46	100	0.713	0.675	0.661	0.782	0.927	1.159	-0.052	0.107	0
Tb927.11.16730	dihydrolipoyl dehydrogenase (GCVL-2)	Citric.acid.cycle	661	685	1330	1143	227	115	279	186	195	133	200	377	77	77	139	132	37	19	35	28	39	26	36	59	0.711	0.762	0.706	0.831	0.927	1.169	-0.056	0.12	0
Tb927.3.1730	hypothetical protein, conserved	Mito.pathway	394	433	757	624	473	618	801	647	250	219	302	738	46	49	79	72	76	101	100	99	50	42	55	115	0.606	0.492	0.562	0.73	0.927	1.484	-0.044	0.238	0
Tb927.7.230	40S ribosomal protein S33	Ribosome	1439	1441	1994	1496	19800	14800	21673	22753	293	194	250	561	168	162	208	173	3185	2431	2716	3468	58	38	46	87	0.041	0.035	0.038	0.055	0.927	1.571	-0.003	0.02	0
Tb927.9.16640	variant surface glycoprotein (VSG), putative	VSG	362	501	300	315	836	492	317	349	209	100	60	255	42	56	31	36	134	81	40	53	42	19	11	40	0.422	0.354	0.391	0.638	0.927	1.802	-0.031	0.284	0
Tb927.5.3890	hypothetical protein, conserved	ZUnknown	116	109	133	130	125	62	145	79	24	10	22	45	14	12	14	15	20	10	18	12	5	2	4	7	0.368	0.318	0.341	0.576	0.927	1.811	-0.027	0.258	0
Tb927.11.8160	dynein heavy chain	Cytoskeleton	1800	1978	1654	1746	144	98	276	223	839	574	571	1374	211	222	172	202	23	16	35	34	167	111	104	214	0.944	0.942	0.874	0.936	0.926	0.994	-0.07	-0.006	0
Tb927.11.14920	hypothetical protein, tryp specific, linked to pentamidine action	ZUnknown	1338	1530	1396	1502	186	124	349	315	657	475	570	1278	157	172	145	174	30	20	44	48	131	92	104	199	0.911	0.915	0.847	0.906	0.926	0.995	-0.068	-0.005	0
Tb927.7.920	IAD-5 inner arm dynein heavy chain, clathrin-associated	Cytoskeleton	2148	2538	2064	2035	196	164	344	245	935	690	637	1483	251	285	215	235	32	27	43	37	187	133	116	231	0.932	0.92	0.863	0.936	0.926	1.017	-0.069	0.016	0
Tb927.11.10280	metallo-peptidase, Clan MC, Family M14, putative	Protease	474	442	632	573	97	59	131	129	174	125	137	335	55	50	66	66	16	10	16	20	35	24	25	52	0.836	0.848	0.785	0.858	0.926	1.026	-0.063	0.022	0
Tb927.7.1920	paraflagellar rod protein PFC5	Cytoskeleton	278	340	358	363	84	60	112	116	64	55	66	139	33	38	37	42	14	10	14	18	13	11	12	22	0.684	0.72	0.667	0.74	0.926	1.082	-0.053	0.056	0
Tb927.11.3140	DYRK2 dual-specificity protein kinase	Protein.kinase	336	387	400	376	130	108	199	159	102	76	105	185	39	43	42	43	21	18	25	24	20	15	19	29	0.69	0.66	0.639	0.738	0.926	1.118	-0.051	0.078	0
Tb927.11.13220	phospholipid:diacylglycerol acyltransferase-like protein	Lipids	589	624	1113	1074	410	339	760	749	281	211	357	769	69	70	116	124	66	56	95	114	56	41	65	120	0.664	0.631	0.615	0.711	0.926	1.127	-0.049	0.08	0
Tb927.3.2190	RNA triphosphatase (TbCET1) forms CAP0 on SL	RNA.processing	164	137	175	178	164	97	170	144	63	44	53	98	19	15	18	21	26	16	21	22	13	9	10	15	0.538	0.568	0.526	0.614	0.926	1.141	-0.042	0.076	0
Tb927.11.13280	mitochondrial RNA binding protein 2 (GBP25)	Mito.RNA	415	542	698	659	239	89	202	192	198	168	199	422	49	61	73	76	38	15	25	29	40	32	36	66	0.711	0.833	0.771	0.842	0.926	1.184	-0.062	0.131	0
Tb927.8.6030	60S ribosomal protein L12	Ribosome	1258	1107	1546	1307	8004	7042	10117	9791	285	222	284	628	147	124	161	151	1288	1157	1268	1492	57	43	52	98	0.094	0.08	0.087	0.133	0.926	1.663	-0.007	0.053	0
Tb927.10.13430	citrate synthase, putative	Citric.acid.cycle	171	149	341	258	38	20	62	72	59	30	60	119	20	17	36	30	6	3	8	11	12	6	11	19	0.824	0.824	0.762	0.801	0.925	0.972	-0.062	-0.023	0
Tb927.5.1120	Phage tail fibre repeat, putative	ZUnknown	6907	6301	7726	5984	613	229	789	769	2789	1634	1715	3715	808	706	805	692	99	38	99	117	557	316	312	578	0.929	0.951	0.88	0.92	0.925	0.99	-0.071	-0.009	0
Tb927.10.5350	IAD-4 inner arm dynein heavy chain	Cytoskeleton	2182	2454	2270	2261	220	121	380	307	943	707	758	1719	255	275	236	261	35	20	48	47	188	137	138	268	0.926	0.941	0.87	0.93	0.925	1.004	-0.071	0.004	0
Tb927.9.14040	short-chain dehydrogenase, putative	Enzyme	234	205	345	252	349	172	425	453	110	51	98	190	27	23	36	29	56	28	53	69	22	10	18	30	0.478	0.455	0.442	0.504	0.925	1.108	-0.036	0.049	0
Tb927.11.1370	glutaredoxin GRX1	Redox	276	414	479	493	321	171	399	361	101	58	91	263	32	46	50	57	52	28	50	55	20	11	17	41	0.473	0.478	0.442	0.635	0.925	1.342	-0.036	0.162	0
Tb927.9.10230	HSP20 domain (p23-like)	Chaperone	1338	1601	1632	1544	1604	830	1292	1219	480	324	354	942	157	180	170	179	258	136	162	186	96	63	64	147	0.465	0.519	0.48	0.648	0.925	1.394	-0.039	0.183	0
Tb927.11.12090	endonuclease III, putative	DNA	183	199	186	163	204	153	227	179	27	25	25	51	21	22	19	19	33	25	28	27	5	5	5	8	0.261	0.318	0.294	0.409	0.925	1.567	-0.024	0.148	0
Tb927.6.1420	Uncharacterised protein family (UPF0220), putative	ZUnknown	108	116	123	95	159	83	169	152	13	16	22	51	13	13	13	11	26	14	21	23	3	3	4	8	0.212	0.333	0.308	0.448	0.925	2.113	-0.025	0.236	0
Tb927.10.4100	hypothetical protein, conserved	ZUnknown	202	210	261	251	98	53	112	141	75	48	58	121	24	24	27	29	16	9	14	21	15	9	11	19	0.686	0.7	0.647	0.679	0.924	0.99	-0.053	-0.007	0
Tb927.10.5850	hypothetical protein, conserved, some similarity ot vauolar sorting proteins.	Vesicular.transport	1071	1005	1452	1335	109	68	257	222	431	310	448	1024	125	113	151	154	18	11	32	34	86	60	82	159	0.918	0.927	0.857	0.916	0.924	0.998	-0.07	-0.002	0
Tb11.v5.0242	dynein heavy chain, putative	Cytoskeleton	1705	1885	1729	1700	169	93	296	224	778	593	610	1375	200	211	180	197	27	15	37	34	155	115	111	214	0.931	0.947	0.875	0.936	0.924	1.005	-0.072	0.005	0
Tb927.11.9530	14-3-3-I protein	Signalling	553	545	661	575	55	56	91	60	195	139	138	326	65	61	69	66	9	9	11	9	39	27	25	51	0.91	0.875	0.841	0.93	0.924	1.063	-0.069	0.055	0
Tb11.v5.0281	receptor-type adenylate cyclase GRESAG 4, putative	ESAG	764	751	936	789	334	252	390	364	299	218	228	525	89	84	97	91	54	41	49	55	60	42	42	82	0.722	0.705	0.667	0.777	0.924	1.102	-0.055	0.072	0
Tb927.7.3380	Ribosomal L28e protein family/Mak16 protein C-terminal region, putative	ZUnknown	288	336	422	344	584	333	696	583	110	62	97	194	34	38	44	40	94	55	87	89	22	12	18	30	0.353	0.337	0.326	0.44	0.924	1.306	-0.027	0.103	0
Tb927.8.4810	prohibitin 1 (PHB1)	Cell.cycle	300	295	491	468	214	120	314	270	59	46	84	170	35	33	51	54	34	20	39	41	12	9	15	26	0.452	0.512	0.473	0.597	0.924	1.321	-0.039	0.145	0
Tb927.9.8660	hypothetical protein, unlikely	Unlikely	188	235	244	248	353	321	262	269	110	59	60	162	22	26	25	29	57	53	33	41	22	11	11	25	0.474	0.326	0.438	0.587	0.924	1.801	-0.036	0.261	0
Tb927.11.1540	isovaleryl-coA dehydrogenase, putative	Amino.acids	436	377	642	598	138	77	217	248	167	105	167	336	51	42	67	69	22	13	27	38	33	20	30	52	0.778	0.782	0.722	0.762	0.923	0.979	-0.06	-0.016	0
Tb927.10.16120	inosine-5'-monophosphate dehydrogenase,IMP dehydrogenase	Nucleotides	866	841	852	768	163	97	193	166	360	240	228	521	101	94	89	89	26	16	24	25	72	46	42	81	0.866	0.87	0.803	0.883	0.923	1.02	-0.067	0.017	0
Tb927.10.3790	hypothetical protein, conserved	ZUnknown	1260	1379	1699	1581	196	108	317	268	582	401	494	1220	147	155	177	183	32	18	40	41	116	78	90	190	0.894	0.91	0.84	0.915	0.923	1.023	-0.07	0.021	0
Tb927.11.16750	hypothetical protein, conserved	Mito.pathway	283	256	368	307	152	94	178	131	64	43	57	133	33	29	38	35	24	15	22	20	13	8	10	21	0.558	0.554	0.515	0.71	0.923	1.282	-0.043	0.156	0
Tb927.11.3000	60S ribosomal protein L37	Ribosome	501	386	499	433	548	251	513	472	43	34	53	72	59	43	52	50	88	41	64	72	9	7	10	11	0.193	0.285	0.267	0.263	0.923	1.383	-0.022	0.074	0
Tb927.9.4810	hypothetical protein, conserved	ZUnknown	152	168	286	240	275	146	347	261	42	23	36	98	18	19	30	28	44	24	43	40	8	4	7	15	0.298	0.28	0.275	0.467	0.923	1.668	-0.023	0.187	0
Tb927.1.3970	hypothetical protein, unlikely	Unlikely	124	190	136	142	34	17	34	43	45	19	27	66	15	21	14	16	5	3	4	7	9	4	5	10	0.808	0.757	0.745	0.769	0.922	1.016	-0.063	0.012	0
Tb927.9.2900	hypothetical protein, conserved	ZUnknown	781	715	964	844	116	76	209	125	295	199	263	612	91	80	100	98	19	12	26	19	59	38	48	95	0.879	0.881	0.812	0.921	0.922	1.048	-0.069	0.042	0
Tb927.9.4940	presenilin-like aspartic peptidase, putative	Protease	163	184	192	183	293	187	325	299	43	24	37	52	19	21	20	21	47	31	41	46	9	5	7	8	0.309	0.273	0.285	0.289	0.922	1.059	-0.024	0.016	0
Tb927.11.6870	14-3-3 protein	Signalling	645	777	873	1006	142	72	151	126	222	157	162	420	75	87	91	116	23	12	19	19	44	30	30	65	0.817	0.854	0.787	0.889	0.922	1.088	-0.067	0.072	0
Tb927.4.1970	Domain of unknown function DUF21, putative	ZUnknown	309	301	379	332	169	95	229	231	78	52	80	165	36	34	39	38	27	16	29	35	16	10	15	26	0.58	0.593	0.547	0.634	0.922	1.093	-0.046	0.054	0
Tb927.7.4300	F-box domain containing protein, putative	ZUnknown	210	171	256	234	206	137	282	226	56	39	60	89	25	19	27	27	33	22	35	34	11	8	11	14	0.438	0.459	0.423	0.49	0.922	1.119	-0.036	0.052	0
Tb927.10.4130	NADH-ubiquinone oxidoreductase complex I subunit, putative,NDUFA5/B13 subunit	Mito.e.transport	399	433	621	496	406	268	539	369	190	151	204	437	47	49	65	57	65	44	68	56	38	29	37	68	0.577	0.606	0.559	0.739	0.922	1.281	-0.047	0.162	0
Tb927.9.12820	dynein light chain, putative,dynein Tctex2 family, putative	Cytoskeleton	125	120	128	130	99	41	87	66	25	10	14	30	15	13	13	15	16	7	11	10	5	2	3	5	0.422	0.4	0.389	0.538	0.922	1.345	-0.033	0.138	0
Tb927.6.1570	2-hydroxy-3-oxopropionate reductase, putative	Mito.pathway	364	414	521	464	303	271	376	297	129	81	113	213	43	46	54	54	49	45	47	45	26	16	21	33	0.553	0.453	0.51	0.631	0.922	1.393	-0.043	0.178	0
Tb927.9.10830	HD domain containing protein, Homologue iof E. coli YfbR	Nucleotides	263	320	445	381	368	221	438	341	74	61	86	204	31	36	46	44	59	36	55	52	15	12	16	32	0.372	0.438	0.404	0.589	0.922	1.583	-0.034	0.217	0
Tb927.9.13440	Flagellar Member 5 (FLAM5)	Cytoskeleton	676	632	485	505	117	72	124	124	340	229	173	375	79	71	51	58	19	12	16	19	68	44	32	58	0.893	0.895	0.824	0.877	0.921	0.982	-0.071	-0.016	0
Tb927.9.4170	hypothetical protein, unlikely	Unlikely	111	164	205	217	53	31	74	71	47	27	40	80	13	18	21	25	9	5	9	11	9	5	7	12	0.7	0.7	0.645	0.718	0.921	1.026	-0.055	0.018	0
Tb927.11.16310	myosin heavy chain, putative, in MCM-BP-TAP	Cytoskeleton	346	353	533	461	131	86	219	210	135	104	151	327	40	40	56	53	21	14	27	32	27	20	28	51	0.75	0.769	0.708	0.788	0.921	1.051	-0.061	0.038	0
Tb11.v5.0162	proteasome beta 6 subunit	Ubiquitin.proteasome	591	552	687	586	187	95	223	183	167	92	132	285	69	62	72	68	30	16	28	28	33	18	24	44	0.72	0.724	0.667	0.786	0.921	1.092	-0.057	0.066	0
Tb927.7.4790	20S proteasome beta 6 subunit, putative (BETA6)	Ubiquitin.proteasome	591	551	687	586	187	95	223	183	167	92	132	285	69	62	72	68	30	16	28	28	33	18	24	44	0.72	0.724	0.667	0.786	0.921	1.092	-0.057	0.066	0
Tb927.10.12700	pyruvate dehydrogenase E1 alpha subunit, putative	Citric.acid.cycle	869	803	1514	1361	217	93	337	243	292	183	347	720	102	90	158	157	35	15	42	37	58	35	63	112	0.795	0.845	0.778	0.876	0.921	1.102	-0.067	0.081	0
Tb927.3.3410	aspartyl aminopeptidase, putative,metallo-peptidase, Clan MH, Family M20	Protease	628	702	729	745	177	144	220	185	190	139	153	328	73	79	76	86	28	24	28	28	38	27	28	51	0.76	0.724	0.7	0.81	0.921	1.119	-0.06	0.086	0
Tb927.7.1910	pyridoxal phosphate containing glycine decarboxylase, putative	Amino.acids	387	393	607	529	212	133	265	255	136	80	118	262	45	44	63	61	34	22	33	39	27	15	21	41	0.649	0.614	0.598	0.71	0.921	1.156	-0.051	0.096	0
Tb927.7.1720	NFU1	Mito.pathway	105	120	129	133	60	42	58	73	34	15	22	47	12	13	13	15	10	7	7	11	7	3	4	7	0.62	0.5	0.571	0.598	0.921	1.196	-0.049	0.098	0
Tb927.3.5300	hypothetical protein, conserved, sigpep, no domains	ZUnknown	235	242	387	338	295	178	380	330	86	52	84	191	27	27	40	39	47	29	48	50	17	10	15	30	0.458	0.446	0.422	0.583	0.921	1.307	-0.036	0.137	0
Tb927.9.11230	calmodulin-like protein, putative,EF hand containing protein	Calcium	402	433	518	443	446	318	405	405	104	70	70	178	47	49	54	51	72	52	51	62	21	14	13	28	0.405	0.386	0.373	0.513	0.921	1.329	-0.032	0.127	0
Tb927.10.2350	pyruvate dehydrogenase complex E3 binding protein, putative	Citric.acid.cycle	218	256	535	477	129	69	204	159	61	48	91	235	26	29	56	55	21	11	26	24	12	9	17	37	0.571	0.656	0.604	0.782	0.921	1.37	-0.052	0.211	0
Tb927.10.9850	amino acid transporter, putative	Amino.acid.transport	202	179	233	241	182	110	216	293	56	34	50	109	24	20	24	28	29	18	27	45	11	7	9	17	0.47	0.476	0.438	0.469	0.92	0.998	-0.038	-0.001	0
Tb927.9.12650	ubiquitin-activating enzyme e1, putative (UBA2)	Ubiquitin.proteasome	2436	2592	2022	2046	287	164	349	311	891	559	509	1159	285	291	211	237	46	27	44	47	178	108	93	180	0.9	0.903	0.831	0.899	0.92	0.999	-0.072	-0.001	0
Tb11.v5.0404	hypothetical protein, conserved	ZUnknown	1222	1128	1179	1020	204	128	227	216	486	294	271	581	143	126	123	118	33	21	28	33	97	57	49	90	0.873	0.864	0.803	0.864	0.92	1	-0.07	0	0
Tb927.8.3810	hypothetical protein, conserved	ZUnknown	249	255	338	279	66	39	98	70	114	66	93	147	29	29	35	32	11	6	12	11	23	13	17	23	0.83	0.835	0.768	0.83	0.92	1	-0.067	0	0
Tb927.9.2490	nucleolar protein (NOP66)	rRNA.tRNA.process	1278	1357	1434	1323	221	162	326	281	558	401	407	927	150	152	149	153	36	27	41	43	111	78	74	144	0.878	0.871	0.808	0.887	0.92	1.018	-0.07	0.016	0
Tb927.1.880	MDN1 homologue. Dynein-related AAA ATPase involved in pre-60S assembly and export	rRNA.tRNA.process	1530	1646	2333	2035	274	110	507	337	932	590	939	1806	179	185	243	235	44	18	64	51	186	114	171	281	0.908	0.937	0.862	0.928	0.92	1.022	-0.075	0.02	0
Tb11.v5.0787	kinesin, putative	Cytoskeleton	221	273	298	279	37	37	87	56	150	100	142	323	26	31	31	32	6	6	11	9	30	19	26	50	0.921	0.881	0.847	0.928	0.92	1.053	-0.074	0.047	0
Tb927.9.8560	hypothetical protein, unlikely	Unlikely	74	91	82	81	348	259	381	366	30	27	29	49	9	10	9	9	56	43	48	56	6	5	5	8	0.2	0.213	0.196	0.25	0.92	1.25	-0.017	0.05	0
Tb927.10.2170	hypothetical protein	ZUnknown	80	116	104	136	145	87	190	181	28	20	31	73	9	13	11	16	23	14	24	28	6	4	6	11	0.378	0.4	0.368	0.478	0.92	1.265	-0.032	0.1	0
Tb927.8.5680	Pyridoxal-dependent decarboxylase conserved domain containing protein, putative	ZUnknown	216	201	305	285	229	113	271	240	70	54	82	152	25	23	32	33	37	19	34	37	14	10	15	24	0.469	0.551	0.507	0.602	0.92	1.284	-0.044	0.133	0
Tb927.11.5600	ATOM14 - POMP14	Mito.biogenesis	174	212	301	288	207	140	270	241	52	38	47	122	20	24	31	33	33	23	34	37	10	7	9	19	0.414	0.415	0.382	0.545	0.92	1.316	-0.033	0.131	0
Tb927.10.6770	BRCA1 C Terminus (BRCT) domain containing protein, putative	ZUnknown	78	74	60	67	70	45	66	66	12	10	11	21	9	8	6	8	11	7	8	10	2	2	2	3	0.298	0.4	0.368	0.412	0.92	1.383	-0.032	0.114	0
Tb927.9.14370	60S ribosomal protein L26	Ribosome	1806	1564	2190	1703	9047	6668	9593	8964	346	222	284	598	211	175	228	197	1455	1095	1202	1366	69	43	52	93	0.1	0.084	0.092	0.137	0.92	1.631	-0.008	0.053	0
Tb927.4.1520	Pestivirus Npro endopeptidase C53, putative	ZUnknown	40	60	66	58	196	157	232	190	10	21	21	40	5	7	7	7	32	26	29	29	2	4	4	6	0.127	0.264	0.243	0.326	0.92	2.567	-0.021	0.199	0
Tb927.7.7000	hook complex protein, conserved	Cytoskeleton	893	870	1062	937	65	48	139	123	411	241	273	602	104	98	111	108	10	8	17	19	82	47	50	94	0.95	0.932	0.873	0.92	0.919	0.987	-0.077	-0.012	0
Tb927.11.1380	Right handed beta helix region/Periplasmic copper-binding protein (NosD), putative	ZUnknown	1662	1899	1915	1959	139	87	284	229	750	489	545	1317	194	213	199	227	22	14	36	35	150	95	99	205	0.941	0.941	0.865	0.932	0.919	0.99	-0.076	-0.009	0
Tb927.10.14430	hypothetical protein, conserved	ZUnknown	400	382	484	417	72	58	124	134	125	93	123	280	47	43	50	48	12	10	16	20	25	18	22	44	0.829	0.808	0.762	0.837	0.919	1.036	-0.067	0.029	0
Tb927.2.5500	hypothetical protein, conserved	ZUnknown	442	351	617	509	164	81	212	172	198	133	198	325	52	39	64	59	26	13	27	26	40	26	36	51	0.782	0.824	0.757	0.821	0.919	1.05	-0.067	0.039	0
Tb927.2.5630	hypothetical protein, conserved	ZUnknown	442	351	617	509	164	81	212	172	198	133	198	325	52	39	64	59	26	13	27	26	40	26	36	51	0.782	0.824	0.757	0.821	0.919	1.05	-0.067	0.039	0
Tb927.10.10140	paraflagellar rod protein PFC19	Cytoskeleton	840	905	804	720	234	168	250	222	306	198	192	391	98	101	84	83	38	28	31	34	61	38	35	61	0.789	0.76	0.725	0.807	0.919	1.062	-0.064	0.047	0
Tb927.11.15640	mitochondrial RNA binding complex 1 subunit (MERS1)	Mito.RNA	252	216	276	279	136	67	159	151	74	49	72	120	29	24	29	32	22	11	20	23	15	9	13	19	0.614	0.656	0.603	0.658	0.919	1.072	-0.053	0.044	0
Tb927.10.7110	Inositol-3-phosphate synthase	Signalling	445	394	581	580	200	108	274	219	197	113	168	357	52	44	61	67	32	18	34	33	39	22	31	56	0.74	0.74	0.68	0.798	0.919	1.078	-0.06	0.058	0
Tb927.7.2400	MCP1 Arc1p homologue, assists aa tRNA synthetases	Translation.tRNA	333	323	408	341	134	81	142	150	88	62	70	175	39	36	42	39	22	13	18	23	18	12	13	27	0.656	0.683	0.628	0.733	0.919	1.117	-0.055	0.077	0
Tb927.7.4770	cyclophilin-type peptidyl-prolyl cis-trans isomerase, putative (PPIase)	Chaperone	1132	1132	1114	914	796	491	644	771	329	204	192	500	132	127	116	106	128	81	81	117	66	39	35	78	0.546	0.529	0.502	0.609	0.919	1.151	-0.044	0.08	0
Tb927.9.6920	hypothetical protein, conserved	ZUnknown	447	526	656	556	270	160	323	198	202	128	162	334	52	59	68	64	43	26	40	30	40	25	30	52	0.685	0.692	0.636	0.802	0.919	1.171	-0.056	0.117	0
Tb927.7.7110	leucine-rich repeat protein (LRRP)	LRRP	325	283	684	564	197	156	426	332	95	71	141	290	38	32	71	65	32	26	53	51	19	14	26	45	0.581	0.557	0.534	0.673	0.919	1.208	-0.047	0.116	0
Tb927.6.3650	ADP-ribosylation factor, putative	Vesicular.transport	390	472	624	539	331	150	341	247	168	94	137	275	46	53	65	62	53	25	43	38	34	18	25	43	0.599	0.627	0.576	0.725	0.919	1.21	-0.051	0.126	0
Tb11.v5.0402	BarP protein, putative	Membrane.protein	645	696	1186	1043	590	400	901	766	83	54	97	296	75	78	124	121	95	66	113	117	17	10	18	46	0.295	0.261	0.271	0.478	0.919	1.831	-0.024	0.217	0
Tb927.8.7100	acetyl-CoA carboxylase, putative	Lipids	2289	2089	2031	1734	169	141	328	287	926	668	613	1256	268	234	212	201	27	23	41	44	185	129	112	196	0.941	0.929	0.864	0.912	0.918	0.982	-0.077	-0.017	0
Tb927.8.3750	nucleolar protein (Nop56 homologue)	rRNA.tRNA.process	688	684	911	861	242	162	385	329	320	195	300	597	81	77	95	100	39	27	48	50	64	38	55	93	0.793	0.767	0.728	0.813	0.918	1.06	-0.065	0.046	0
Tb927.6.4440	RBP42	RNA.binding	512	457	578	467	145	56	145	113	147	83	120	232	60	51	60	54	23	9	18	17	29	16	22	36	0.746	0.806	0.74	0.832	0.918	1.115	-0.066	0.086	0
Tb927.6.1870	eIF4E4	Translation	236	227	391	364	115	80	155	171	102	59	86	220	28	25	41	42	18	13	19	26	20	11	16	34	0.722	0.664	0.663	0.753	0.918	1.134	-0.059	0.089	0
Tb927.10.14750	fibrillarin, putative	rRNA.tRNA.process	496	535	803	693	430	253	560	508	156	105	156	345	58	60	84	80	69	42	70	77	31	20	28	54	0.512	0.526	0.483	0.621	0.918	1.213	-0.043	0.109	0
Tb927.3.820	Mitchondrial LSU ribosomal protein	Mito.translation	232	212	275	245	620	326	666	628	58	41	59	114	27	24	29	28	100	54	83	96	12	8	11	18	0.219	0.257	0.236	0.304	0.918	1.388	-0.021	0.085	0
Tb927.1.2190	RAPTOR-like (TOR complexes)	Signalling	786	719	951	801	99	61	164	156	287	195	233	525	92	81	99	93	16	10	21	24	57	38	42	82	0.893	0.899	0.824	0.889	0.917	0.996	-0.075	-0.004	0
Tb927.9.6560	protein kinase, putative	Protein.kinase	1490	1471	1738	1682	142	89	246	176	715	378	440	840	174	165	181	194	23	15	31	27	143	73	80	131	0.936	0.919	0.858	0.919	0.917	1	-0.078	0	0
Tb11.v5.0171	5'-3' exonuclease XRNA, putative	RNA.degradation	760	736	917	808	136	81	213	138	328	200	260	482	89	83	96	93	22	13	27	21	65	39	47	75	0.873	0.875	0.802	0.893	0.917	1.023	-0.073	0.02	0
Tb927.7.4900	XRNA	RNA.degradation	760	736	917	808	136	81	213	138	328	200	260	482	89	83	96	93	22	13	27	21	65	39	47	75	0.873	0.875	0.802	0.893	0.917	1.023	-0.073	0.02	0
Tb927.11.940	KREPB5	Mito.RNA	131	87	140	115	48	25	77	41	32	18	32	66	15	10	15	13	8	4	10	6	6	3	6	10	0.636	0.636	0.583	0.795	0.917	1.25	-0.053	0.159	0
Tb927.9.760	EP2 procyclin	Membrane.protein	404	342	354	298	456	362	455	342	79	52	59	84	47	38	37	34	73	59	57	52	16	10	11	13	0.338	0.283	0.31	0.368	0.917	1.3	-0.028	0.085	0
Tb927.10.5230	ADP-ribosylation factor, putative	Vesicular.transport	373	448	496	480	377	238	467	403	114	60	105	248	44	50	52	56	61	39	59	61	23	12	19	39	0.468	0.418	0.429	0.599	0.917	1.433	-0.039	0.181	0
Tb927.9.14550	leucine-rich repeat protein (LRRP)	LRRP	346	423	708	675	399	291	514	411	156	83	143	388	40	47	74	78	64	48	64	63	31	16	26	60	0.531	0.438	0.487	0.69	0.917	1.575	-0.044	0.252	0
Tb927.10.15680	hypothetical protein, conserved	ZUnknown	2196	2327	2863	2324	280	168	632	437	1118	781	1035	2017	257	261	298	269	45	28	79	67	223	151	189	314	0.92	0.926	0.848	0.916	0.916	0.996	-0.078	-0.004	0
Tb927.2.3660	paraflagellar rod protein PFC10	Cytoskeleton	1681	1575	1754	1608	176	146	357	330	737	520	587	1292	197	177	183	186	28	24	45	50	147	101	107	201	0.925	0.908	0.847	0.904	0.916	0.996	-0.078	-0.004	0
Tb927.1.3880	Fusaric acid resistance protein-like, putative	ZUnknown	1102	933	1216	1021	143	117	267	207	458	343	367	782	129	105	127	118	23	19	33	32	91	66	67	122	0.902	0.89	0.826	0.899	0.916	1.01	-0.076	0.009	0
Tb927.11.9190	protein kinase, putative	Protein.kinase	499	494	541	526	123	71	179	147	200	122	158	325	58	55	56	61	20	12	22	22	40	24	29	51	0.824	0.824	0.755	0.844	0.916	1.024	-0.069	0.02	0
Tb927.8.7950	Flagellar Member 4 (FLAM4)	Cytoskeleton	971	1122	1301	1163	219	184	390	369	550	381	478	1073	114	126	136	134	35	30	49	56	110	74	87	167	0.88	0.852	0.806	0.874	0.916	1.026	-0.074	0.022	0
Tb927.11.11090	TbNup140 Nup76 complex, FG, symmetric, interact MEX67	Nuclear.transport	3321	2547	2777	2404	183	83	301	201	654	466	541	1485	389	286	289	278	29	14	38	31	131	90	99	231	0.913	0.938	0.859	0.946	0.916	1.036	-0.079	0.033	0
Tb927.7.6640	hypothetical protein, conserved, no domains, no yeast or human match, NADP binding domain Rossmann Fold	ZUnknown	343	307	403	291	43	32	64	51	121	62	81	204	40	34	42	34	7	5	8	8	24	12	15	32	0.889	0.848	0.814	0.903	0.916	1.065	-0.075	0.055	0
Tb927.8.900	splicing factor TSR1 (TSR1)	RNA.processing	323	301	446	392	94	60	147	78	135	93	120	223	38	34	46	45	15	10	18	12	27	18	22	35	0.808	0.808	0.74	0.872	0.916	1.079	-0.068	0.064	0
Tb927.8.3540	hypothetical protein, conserved	ZUnknown	347	425	331	332	74	63	111	71	147	98	115	272	41	48	34	38	12	10	14	11	29	19	21	42	0.849	0.816	0.778	0.899	0.916	1.102	-0.071	0.083	0
Tb927.5.330	ESAG4, putative	GRESAG	763	751	936	788	334	254	391	364	299	218	227	525	89	84	97	91	54	42	49	55	60	42	41	82	0.722	0.7	0.661	0.777	0.916	1.11	-0.061	0.077	0
Tb11.v5.0603	hypothetical protein, conserved	ZUnknown	168	191	225	237	108	62	152	154	59	40	67	155	20	21	23	27	17	10	19	23	12	8	12	24	0.622	0.651	0.596	0.709	0.916	1.14	-0.055	0.087	0
Tb927.10.1820	hypothetical protein, conserved	ZUnknown	130	162	130	127	90	67	95	91	34	25	30	61	15	18	14	15	14	11	12	14	7	5	5	9	0.538	0.515	0.493	0.6	0.916	1.165	-0.045	0.085	0
Tb927.1.1950	hypothetical protein, unlikely	Unlikely	105	219	168	214	171	77	171	135	53	27	41	106	12	25	17	25	28	13	21	21	11	5	7	17	0.478	0.473	0.438	0.654	0.916	1.383	-0.04	0.181	0
Tb927.9.11840	Pre-rRNA-processing protein PNO1	rRNA.tRNA.process	195	181	289	246	224	119	241	192	57	37	52	106	23	20	30	28	36	20	30	29	11	7	9	17	0.416	0.45	0.412	0.578	0.916	1.389	-0.038	0.162	0
Tb927.10.8300	U1A small nuclear ribonucleoprotein (RBP14A)	RNA.processing	255	239	367	325	551	334	699	597	45	15	43	63	30	27	38	38	89	55	88	91	9	3	8	10	0.191	0.113	0.175	0.204	0.916	1.805	-0.016	0.091	0
Tb927.11.6920	CAP186 clathrin-associated	Vesicular.transport	489	557	616	539	76	56	121	66	204	153	156	335	57	62	64	62	12	9	15	10	41	30	28	52	0.889	0.886	0.813	0.924	0.915	1.043	-0.076	0.038	0
Tb927.5.2290	U5 splicing factor U5-200K, putative or BRR2 homologue	RNA.processing	999	921	1190	1082	172	138	320	246	423	256	378	766	117	103	124	125	28	23	40	37	84	49	69	119	0.875	0.833	0.801	0.882	0.915	1.059	-0.074	0.049	0
Tb927.9.10310	mitochondrial carrier protein, MCP11	Mito.transport	611	648	849	819	241	107	275	230	231	138	195	511	71	73	88	95	39	18	34	35	46	27	36	80	0.733	0.778	0.712	0.842	0.915	1.149	-0.066	0.109	0
Tb11.v5.0903	S-adenosylmethionine decarboxylase proenzyme, putative	Enzyme	155	159	192	139	140	67	120	141	37	28	34	49	18	18	20	16	23	11	15	21	7	5	6	8	0.415	0.515	0.483	0.471	0.915	1.164	-0.044	0.068	0
Tb927.8.3580	mitochondrial chaperone BCS1, putative	Chaperone	123	95	205	179	59	50	105	98	30	27	41	95	14	11	21	21	9	8	13	15	6	5	7	15	0.609	0.593	0.557	0.7	0.915	1.18	-0.052	0.107	0
Tb927.11.1270	Mitochondrial ATP synthase subunit, putative	Mito.pathway	144	147	306	257	77	70	107	116	38	28	40	76	17	16	32	30	12	11	13	18	8	5	7	12	0.609	0.515	0.557	0.609	0.915	1.183	-0.052	0.094	0
Tb927.9.4330	hypothetical protein, unlikely	Unlikely	109	151	291	266	73	48	185	199	36	23	58	168	13	17	30	31	12	8	23	30	7	4	11	26	0.576	0.538	0.527	0.669	0.915	1.243	-0.049	0.131	0
Tb927.7.5870	hypothetical protein, conserved	ZUnknown	324	291	487	387	519	349	700	679	50	39	62	111	38	33	51	45	83	57	88	103	10	8	11	17	0.219	0.247	0.226	0.278	0.915	1.269	-0.021	0.059	0
Tb927.5.2120	hypothetical protein, conserved, trypanosome-specific	ZUnknown	232	237	271	229	54	33	56	89	97	81	69	162	27	27	28	26	9	5	7	14	19	16	13	25	0.831	0.882	0.813	0.806	0.914	0.978	-0.076	-0.018	0
Tb927.4.4380	vacuolar-type proton translocating pyrophosphatase 1, putative (PPase1)	Lysosome	1344	1365	1529	1365	418	208	481	439	446	278	362	739	157	153	159	158	67	34	60	67	89	54	66	115	0.756	0.788	0.72	0.8	0.914	1.058	-0.068	0.044	0
Tb927.11.15730	cyclic nucleotide-binding domain containing protein, putative	ZUnknown	292	313	560	521	70	66	142	117	134	102	148	315	34	35	58	60	11	11	18	18	27	20	27	49	0.851	0.809	0.778	0.864	0.914	1.068	-0.073	0.055	0
Tb927.7.1110	asparagine synthetase a, putative	Amino.acids	474	570	624	627	93	74	139	120	132	91	112	299	55	64	65	73	15	12	17	18	26	18	20	47	0.802	0.778	0.733	0.859	0.914	1.104	-0.069	0.081	0
Tb927.7.7140	Related to vacuolar sorting proteins, possibly involved in endosomal sorting. Top match for humanNP_057569, related to yeast vacuolar sorting protein VTA1 but not the best match.	Vesicular.transport	381	324	468	388	483	270	522	497	126	76	103	199	45	36	49	45	78	44	65	76	25	15	19	31	0.428	0.443	0.405	0.488	0.914	1.14	-0.038	0.06	0
Tb927.9.10500	HAD hydrolase, TIGR01456 family/HAD hydrolase, family IIA, putative	Mito.pathway	299	275	349	315	106	79	146	131	79	54	70	158	35	31	36	36	17	13	18	20	16	10	13	25	0.687	0.642	0.628	0.745	0.914	1.16	-0.059	0.103	0
Tb927.11.9760	hypothetical protein, conserved	ZUnknown	179	171	206	197	166	97	198	213	38	29	46	89	21	19	21	23	27	16	25	32	8	6	8	14	0.409	0.467	0.427	0.505	0.914	1.235	-0.04	0.096	0
Tb927.5.1470	NADH-cytochrome b5 reductase, putative (B5R)	Mito.e.transport	477	497	651	707	393	223	453	361	204	112	162	398	56	56	68	82	63	37	57	55	41	22	30	62	0.603	0.581	0.551	0.725	0.914	1.248	-0.052	0.144	0
Tb927.11.9730	60S ribosomal protein L34	Ribosome	2934	2431	3790	2797	13761	11661	15836	17377	419	286	375	743	343	273	395	323	2214	1915	1985	2648	84	55	68	116	0.081	0.063	0.074	0.093	0.914	1.476	-0.007	0.03	0
Tb927.8.1870	Golgi/lysosome glycoprotein 1 (tGLP1)	Vesicular.transport	1980	2002	2038	1945	376	206	478	497	914	593	604	1355	232	224	212	225	60	34	60	76	182	115	110	211	0.876	0.888	0.811	0.866	0.913	0.989	-0.077	-0.01	0
Tb11.v5.0793	FAT domain/Rapamycin binding domain/Phosphatidylinositol 3- and 4-kinase, putative	ZUnknown	335	365	339	315	42	27	79	50	133	85	108	224	39	41	35	36	7	4	10	8	27	16	20	35	0.9	0.903	0.824	0.911	0.913	1.012	-0.079	0.011	0
Tb927.11.1020	ribokinase, putative	PPP	757	736	1231	1077	215	105	307	320	359	251	346	750	89	83	128	125	35	17	38	49	72	49	63	117	0.828	0.871	0.795	0.848	0.913	1.024	-0.076	0.02	0
Tb927.11.6270	inositol-1,4,5-trisphosphate (IP3) 5-phosphatase, putative	Signalling	282	239	342	306	97	45	123	142	84	34	67	162	33	27	36	35	16	7	15	22	17	7	12	25	0.713	0.7	0.651	0.726	0.913	1.037	-0.062	0.026	0
Tb927.5.3880	hypothetical protein, conserved	ZUnknown	248	244	308	246	245	147	293	236	73	51	74	122	29	27	32	28	39	24	37	36	15	10	13	19	0.473	0.493	0.45	0.552	0.913	1.167	-0.043	0.079	0
Tb927.11.15420	eIF3K	Translation	258	248	371	315	151	78	146	160	52	43	49	144	30	28	39	36	24	13	18	24	10	8	9	22	0.493	0.589	0.538	0.681	0.913	1.381	-0.051	0.188	0
Tb927.4.3520	Amastin surface glycoprotein, putative	ZUnknown	277	365	534	429	189	79	206	127	66	43	69	156	32	41	56	50	30	13	26	19	13	8	13	24	0.503	0.589	0.538	0.747	0.913	1.485	-0.051	0.244	0
Tb927.10.12680	60S ribosomal protein L34	Ribosome	2584	2101	3335	2398	11489	10541	13295	14741	347	238	309	630	302	236	347	277	1848	1731	1666	2246	69	46	56	98	0.08	0.058	0.073	0.092	0.913	1.586	-0.007	0.034	0
Tb927.7.1700	hypothetical protein, conserved	ZUnknown	196	250	372	386	102	98	177	145	65	33	75	195	23	28	39	45	16	16	22	22	13	6	14	30	0.655	0.467	0.598	0.761	0.913	1.63	-0.057	0.294	0
Tb927.11.12040	component of cytochrome c oxidase complex	Mito.e.transport	233	292	456	366	583	456	659	537	88	53	78	314	27	33	47	42	94	75	83	82	18	10	14	49	0.309	0.237	0.282	0.582	0.913	2.456	-0.027	0.345	0
Tb927.10.9700	predicted C2 domain protein	ZUnknown	592	556	659	548	105	80	177	162	242	166	200	405	69	62	69	63	17	13	22	25	48	32	36	63	0.868	0.852	0.792	0.855	0.912	1.004	-0.076	0.003	0
Tb11.v5.0650	enolase, putative	Glucose.glycerol	3266	3226	2659	2432	329	224	401	299	795	596	477	1041	382	362	277	281	53	37	50	46	159	115	87	162	0.875	0.879	0.802	0.892	0.912	1.019	-0.077	0.017	0
Tb927.10.2890	enolase	Glucose.glycerol	3266	3226	2659	2432	329	224	401	299	795	596	477	1041	382	362	277	281	53	37	50	46	159	115	87	162	0.875	0.879	0.802	0.892	0.912	1.019	-0.077	0.017	0
Tb11.1390	hypothetical protein	ZUnknown	197	204	503	426	68	48	110	126	86	59	85	202	23	23	52	49	11	8	14	19	17	11	15	31	0.783	0.762	0.714	0.792	0.912	1.039	-0.069	0.03	0
Tb927.11.1830	hypothetical protein, conserved	ZUnknown	197	204	503	426	68	48	110	126	86	59	85	202	23	23	52	49	11	8	14	19	17	11	15	31	0.783	0.762	0.714	0.792	0.912	1.039	-0.069	0.03	0
Tb927.10.3660	aspartate aminotransferase	Amino.acids	719	712	616	571	97	50	101	99	197	155	138	324	84	80	64	66	16	8	13	15	39	30	25	50	0.85	0.897	0.818	0.886	0.912	1.042	-0.079	0.036	0
Tb927.10.12060	hypothetical protein, conserved	ZUnknown	506	576	759	764	99	88	200	182	194	140	201	506	59	65	79	88	16	14	25	28	39	27	37	79	0.85	0.818	0.775	0.868	0.912	1.061	-0.075	0.05	0
Tb927.8.3470	Vesicle transport v-SNARE protein N-terminus, putative	ZUnknown	382	378	516	449	322	285	400	369	86	79	77	139	45	42	54	52	52	47	50	56	17	15	14	22	0.433	0.427	0.395	0.478	0.912	1.119	-0.038	0.051	0
Tb927.11.3980	Complex III subunit of cytochrom b/c1 complex alpha-MMP	Mito.e.transport	273	250	378	355	87	62	154	129	82	42	90	183	32	28	39	41	14	10	19	20	16	8	16	28	0.727	0.651	0.663	0.766	0.912	1.177	-0.064	0.115	0
Tb927.3.1890	cytochrome c oxidase assembly protein, putative	Mito.pathway	136	158	173	181	127	88	193	166	45	24	47	88	16	18	18	21	20	14	24	25	9	5	9	14	0.512	0.455	0.467	0.566	0.912	1.244	-0.045	0.111	0
Tb927.11.1710	mitochondrial RNA binding protein 1,gBP21, MRP1 (GBP21)	Mito.RNA	752	643	1272	1026	461	225	565	461	151	108	181	438	88	72	132	119	74	37	71	70	30	21	33	68	0.486	0.57	0.52	0.694	0.912	1.428	-0.05	0.208	0
Tb927.10.13410	hypothetical protein	ZUnknown	43	48	79	96	57	60	131	175	20	12	37	66	5	5	8	11	9	10	16	27	4	2	7	10	0.509	0.318	0.505	0.464	0.912	1.588	-0.045	0.187	0
Tb927.8.1480	RAVE protein 1 C terminal, putative	ZUnknown	717	632	817	651	98	70	161	184	247	166	187	430	84	71	85	75	16	11	20	28	49	32	34	67	0.877	0.872	0.799	0.848	0.911	0.972	-0.078	-0.024	0
Tb927.6.700	alanyl-tRNA synthetase, putative	Translation.tRNA	733	714	988	798	185	113	288	304	253	170	229	464	86	80	103	92	30	19	36	46	51	33	42	72	0.799	0.802	0.731	0.785	0.911	0.982	-0.071	-0.014	0
Tb927.4.4880	RING-variant domain containing protein, putative	ZUnknown	745	809	1107	980	156	81	259	256	354	226	316	701	87	91	115	113	25	13	32	39	71	44	58	109	0.869	0.888	0.809	0.867	0.911	0.998	-0.079	-0.002	0
Tb927.11.18630	retrotransposon hot spot protein (RHS, pseudogene), putative	RHS	150	119	155	131	135	106	138	125	55	39	39	58	18	13	16	15	22	17	17	19	11	8	7	9	0.538	0.523	0.49	0.525	0.911	1.004	-0.048	0.002	0
Tb927.11.18630	retrotransposon hot spot protein (RHS, pseudogene), putative	RHS	150	119	40	131	135	106	138	125	55	39	39	58	18	13	4	15	22	17	17	19	11	8	7	9	0.538	0.523	0.49	0.525	0.911	1.004	-0.048	0.002	0
Tb927.11.18630	retrotransposon hot spot protein (RHS, pseudogene), putative	RHS	150	119	54	131	135	106	138	125	55	39	39	58	18	13	6	15	22	17	17	19	11	8	7	9	0.538	0.523	0.49	0.525	0.911	1.004	-0.048	0.002	0
Tb927.11.6350	AAA ATPase, putative	Enzyme	903	816	1344	1050	420	247	562	533	360	233	311	591	106	91	140	121	68	41	70	81	72	45	57	92	0.712	0.719	0.655	0.726	0.911	1.02	-0.064	0.014	0
Tb927.10.14420	NEK16 protein kinase	Protein.kinase	744	731	1044	927	137	86	270	180	298	227	325	668	87	82	109	107	22	14	34	27	59	44	59	104	0.862	0.88	0.802	0.9	0.911	1.044	-0.078	0.038	0
Tb927.9.7680	hypothetical protein, unlikely	Unlikely	83	94	91	88	20	14	34	29	28	27	32	74	10	11	9	10	3	2	4	4	6	5	6	12	0.824	0.854	0.778	0.875	0.911	1.062	-0.076	0.051	0
Tb927.8.6450	inhibitor of cysteine peptidase (ICP)	Protease	1686	1716	1691	1592	341	177	320	289	441	296	279	719	197	192	176	184	55	29	40	44	88	57	51	112	0.789	0.821	0.748	0.856	0.911	1.085	-0.073	0.067	0
Tb927.10.410	hypothetical protein, conserved	ZUnknown	376	438	401	352	132	75	156	147	80	48	65	140	44	49	42	41	21	12	20	22	16	9	12	22	0.64	0.636	0.583	0.7	0.911	1.101	-0.057	0.064	0
Tb927.7.1690	silent information regulator 2 (SIR2RP1)	Chromatin	193	177	235	223	378	249	518	460	71	44	69	115	23	20	24	26	61	41	65	70	14	9	13	18	0.349	0.339	0.318	0.375	0.911	1.106	-0.031	0.036	0
Tb927.11.3690	Alpha/beta hydrolase family, putative	ZUnknown	248	246	379	331	196	119	306	249	104	62	109	204	29	28	39	38	32	20	38	38	21	12	20	32	0.605	0.583	0.551	0.663	0.911	1.137	-0.054	0.08	0
Tb927.8.5310	Polyketide cyclase / dehydrase and lipid transport, putative	ZUnknown	154	121	198	158	103	63	141	106	43	34	53	77	18	14	21	18	17	10	18	16	9	7	10	12	0.553	0.62	0.565	0.636	0.911	1.15	-0.055	0.083	0
Tb927.9.9960	katanin, putative	Protease	211	181	268	241	115	86	132	148	47	35	39	101	25	20	28	28	18	14	17	23	9	7	7	16	0.538	0.538	0.49	0.619	0.911	1.151	-0.048	0.081	0
Tb927.9.10250	small nuclear ribonucleoprotein Sm-F	RNA.processing	319	384	446	390	671	382	713	576	101	65	89	137	37	43	46	45	108	63	89	88	20	13	16	21	0.302	0.325	0.296	0.358	0.911	1.185	-0.029	0.056	0
Tb927.11.6180	60S ribosomal protein L28	Ribosome	2405	2162	3148	2479	9838	7118	11377	10561	521	401	471	911	281	242	328	287	1583	1169	1426	1609	104	78	86	142	0.133	0.135	0.123	0.171	0.911	1.286	-0.012	0.038	0
Tb927.11.6200	60S ribosomal protein L28	Ribosome	2405	2161	3148	2479	9832	7112	11370	10554	521	401	471	911	281	242	328	287	1582	1168	1425	1608	104	78	86	142	0.133	0.135	0.123	0.171	0.911	1.286	-0.012	0.038	0
Tb11.v5.0343	BarP protein, putative	Membrane.protein	573	590	869	781	494	307	712	589	53	36	59	147	67	66	91	90	79	50	89	90	11	7	11	23	0.245	0.246	0.224	0.374	0.911	1.527	-0.022	0.129	0
Tb11.v5.0450	hypothetical protein, conserved	ZUnknown	300	296	305	322	23	18	67	69	131	91	109	231	35	33	32	37	4	3	8	11	26	18	20	36	0.938	0.933	0.854	0.884	0.91	0.947	-0.084	-0.049	0
Tb927.10.1170	intraflagellar transport protein IFT172	Cytoskeleton	1692	1639	1574	1393	186	114	315	317	742	494	479	1025	198	184	164	161	30	19	39	48	148	96	87	160	0.92	0.922	0.839	0.886	0.91	0.963	-0.083	-0.034	0
Tb927.3.4610	Right handed beta helix region, putative	ZUnknown	1391	1499	1588	1377	208	101	319	260	759	512	524	1215	163	168	165	159	33	17	40	40	152	99	95	189	0.915	0.931	0.847	0.917	0.91	1.002	-0.084	0.002	0
Tb927.11.15940	hypothetical protein, conserved	ZUnknown	447	399	569	497	174	111	337	282	145	99	180	290	52	45	59	57	28	18	42	43	29	19	33	45	0.707	0.711	0.647	0.709	0.91	1.003	-0.064	0.002	0
Tb927.11.11220	dynein heavy chain	Cytoskeleton	2595	2801	2556	2392	254	117	437	315	1134	773	813	1949	304	314	266	277	41	19	55	48	226	149	148	303	0.928	0.948	0.863	0.936	0.91	1.009	-0.085	0.008	0
Tb927.5.3230	hypothetical protein, conserved	ZUnknown	877	951	1235	1181	193	137	365	335	373	298	392	849	103	107	129	137	31	22	46	51	74	58	71	132	0.848	0.86	0.783	0.858	0.91	1.012	-0.077	0.01	0
Tb927.11.14330	hypothetical protein, conserved, ARM repeat, Zn binding, HECT E3 ligase	Ubiquitin.proteasome	964	1008	1103	1042	154	104	256	203	390	267	302	688	113	113	115	120	25	17	32	31	78	52	55	107	0.879	0.877	0.8	0.89	0.91	1.015	-0.079	0.013	0
Tb927.5.3800	glutamine hydrolysing (not ammonia-dependent) carbomoyl phosphate synthase, putative	Amino.acids	1451	1415	1927	1773	122	115	292	227	603	372	490	1124	170	159	201	205	20	19	37	35	120	72	89	175	0.933	0.898	0.849	0.921	0.91	1.026	-0.084	0.023	0
Tb11.v5.0434	kinesin, putative	Cytoskeleton	651	688	705	686	122	90	190	164	221	153	180	441	76	77	73	79	20	15	24	25	44	30	33	69	0.837	0.824	0.762	0.866	0.91	1.051	-0.075	0.042	0
Tb927.10.15390	kinesin, clathrin-associated, Trypanosome-specific kinesin family 2	Cytoskeleton	651	688	705	686	122	90	190	164	221	153	180	441	76	77	73	79	20	15	24	25	44	30	33	69	0.837	0.824	0.762	0.866	0.91	1.051	-0.075	0.042	0
Tb11.v5.0881	antigenic protein, putative	ZUnknown	11304	18605	18389	18838	2704	2132	4098	3127	6533	4438	4722	13197	1323	2086	1915	2178	435	350	514	477	1304	858	860	2055	0.875	0.851	0.796	0.91	0.91	1.069	-0.079	0.059	0
Tb927.10.6070	universal minicircle sequence binding protein (UMSBP)	Mito.DNA	1112	951	1262	1045	385	142	288	303	264	137	167	356	130	107	131	121	62	23	36	46	53	26	30	55	0.666	0.725	0.66	0.736	0.91	1.105	-0.065	0.07	0
Tb927.11.8770	eIF4AIII or ATP-dependent RNA helicase FAL1 - was	rRNA.tRNA.process	404	417	495	441	245	158	265	238	161	95	116	260	47	47	52	51	39	26	33	36	32	18	21	40	0.657	0.618	0.598	0.722	0.91	1.168	-0.059	0.104	0
Tb06.3A7.960	hypothetical protein	ZUnknown	487	590	444	460	368	219	345	291	149	95	97	207	57	66	46	53	59	36	43	44	30	18	18	32	0.543	0.538	0.494	0.629	0.91	1.169	-0.049	0.091	0
Tb927.7.1990	retrotransposon hot spot protein (RHS7, pseudogene), putative	RHS	456	591	617	556	609	352	573	478	105	65	78	214	53	66	64	64	98	58	72	73	21	13	14	33	0.333	0.343	0.312	0.513	0.91	1.541	-0.031	0.18	0
Tb927.7.6300	WD domain, G-beta repeat, putative	ZUnknown	103	86	172	144	73	75	122	132	38	15	43	77	12	10	18	17	12	12	15	20	8	3	8	12	0.609	0.368	0.554	0.583	0.91	1.584	-0.055	0.215	0
Tb927.11.13380	nucleoside triphosphate hydrolase, putative	Enzyme	1065	1038	1263	1099	145	86	236	231	451	288	324	807	125	116	132	127	23	14	30	35	90	56	59	126	0.901	0.903	0.821	0.894	0.909	0.992	-0.082	-0.007	0
Tb927.3.3270	ATP-dependent phosphofructokinase (TbPFK)	Glucose.glycerol	4436	4031	1988	1633	369	189	242	176	1370	908	386	831	519	452	207	189	59	31	30	27	273	176	70	129	0.915	0.93	0.845	0.918	0.909	1.003	-0.085	0.003	0
Tb11.v5.0451	hypothetical protein, conserved	ZUnknown	206	195	240	212	18	14	36	36	60	50	62	154	24	22	25	25	3	2	5	5	12	10	11	24	0.903	0.921	0.837	0.918	0.909	1.017	-0.084	0.015	0
Tb927.6.1910	hypothetical protein, conserved	ZUnknown	183	174	257	191	88	57	124	122	68	45	64	134	21	20	27	22	14	9	16	19	14	9	12	21	0.7	0.7	0.636	0.721	0.909	1.03	-0.064	0.021	0
Tb927.10.7290	Flagellar Member 2 (FLAM2)	Cytoskeleton	787	789	1483	1279	146	137	280	274	328	234	309	727	92	88	154	148	23	22	35	42	65	45	56	113	0.868	0.827	0.789	0.863	0.909	1.044	-0.079	0.036	0
Tb927.2.5870	hypothetical protein, conserved	ZUnknown	3807	4548	4880	5217	279	306	718	561	1169	761	1110	3118	445	510	508	603	45	50	90	85	233	147	202	486	0.924	0.873	0.84	0.93	0.909	1.065	-0.084	0.057	0
Tb927.11.13570	hypothetical protein, conserved	ZUnknown	747	884	1039	927	1747	1238	2196	1770	529	400	481	841	87	99	108	107	281	203	275	270	106	77	88	131	0.468	0.47	0.427	0.531	0.909	1.135	-0.043	0.063	0
Tb927.7.6850	trans-sialidase (TbTS)	Membrane.protein	462	553	1471	1285	375	269	941	691	275	174	448	1102	54	62	153	149	60	44	118	105	55	34	82	172	0.681	0.643	0.619	0.793	0.909	1.233	-0.062	0.15	0
Tb927.5.4750	VSG pseudogene,variant surface glycoprotein, degenerate	VSG	184	270	164	149	140	76	67	64	91	63	32	125	22	30	17	17	23	12	8	10	18	12	6	19	0.646	0.7	0.636	0.816	0.909	1.263	-0.064	0.17	0
Tb927.9.6730	hypothetical protein, conserved	ZUnknown	125	141	155	125	151	93	128	109	36	22	20	51	15	16	16	14	24	15	16	17	7	4	4	8	0.405	0.384	0.368	0.523	0.909	1.362	-0.037	0.139	0
Tb927.1.2700	hypothetical protein, conserved	ZUnknown	256	326	380	354	324	169	408	337	58	48	79	133	30	37	40	41	52	28	51	51	12	9	14	21	0.35	0.429	0.39	0.49	0.909	1.4	-0.039	0.14	0
Tb11.02.5070b	hypothetical protein, conserved	ZUnknown	722	927	1129	966	1008	700	1258	810	237	176	220	545	84	104	118	112	162	115	158	123	47	34	40	85	0.404	0.408	0.371	0.617	0.909	1.527	-0.037	0.213	0
Tb927.5.1270	hypothetical protein, conserved	ZUnknown	101	90	116	89	195	82	157	145	20	16	22	45	12	10	12	10	31	13	20	22	4	3	4	7	0.231	0.35	0.318	0.426	0.909	1.844	-0.032	0.195	0
Tb927.8.1050	hypothetical protein, conserved, WD40 repeat	ZUnknown	1184	1189	1121	1039	162	108	257	218	503	367	343	762	139	133	117	120	26	18	32	33	100	71	62	119	0.9	0.902	0.819	0.894	0.908	0.993	-0.083	-0.006	0
Tb927.10.4560	EF2 elongation factor 2	Translation	4216	3424	4019	3363	602	383	767	663	1479	943	881	1862	493	384	419	389	97	63	96	101	295	182	160	290	0.876	0.871	0.795	0.87	0.908	0.999	-0.081	-0.001	0
Tb927.8.2820	hypothetical protein, conserved	ZUnknown	9883	9460	11834	9066	1249	668	2095	1204	6493	4478	3835	8476	1157	1061	1233	1048	201	110	263	183	1296	866	698	1320	0.938	0.948	0.861	0.944	0.908	1.006	-0.087	0.006	0
Tb927.1.3950	D-alanine aminotransferase (ALAT)	Mito.pathway	652	643	710	616	137	80	165	162	221	175	173	357	76	72	74	71	22	13	21	25	44	34	32	56	0.824	0.859	0.78	0.839	0.908	1.018	-0.079	0.015	0
Tb927.11.500	UBP1	RNA.binding	846	752	1168	1024	201	109	270	234	255	148	202	419	99	84	122	118	32	18	34	36	51	29	37	65	0.788	0.79	0.717	0.808	0.908	1.025	-0.073	0.02	0
Tb927.8.5100	hypothetical protein, conserved	Mito.pathway	914	829	1024	896	160	71	243	163	383	236	314	584	107	93	107	104	26	12	30	25	76	46	57	91	0.872	0.899	0.816	0.895	0.908	1.026	-0.083	0.023	0
Tb927.11.14680	ATR kinase (phosphatidylinositol 3-related kinase)	Signalling	1106	1232	1183	1032	233	154	333	235	522	348	368	818	129	138	123	119	37	25	42	36	104	67	67	127	0.868	0.862	0.788	0.892	0.908	1.035	-0.08	0.03	0
Tb927.3.1840	3-oxo-5-alpha-steroid 4-dehydrogenase, putative	Sterols	864	954	764	844	213	99	213	184	294	141	172	421	101	107	80	98	34	16	27	28	59	27	31	66	0.802	0.797	0.728	0.846	0.908	1.061	-0.074	0.049	0
Tb927.9.11720	iron-sulfur cluster assembly protein ISCU	Mito.pathway	429	495	652	579	235	145	312	290	205	126	168	351	50	55	68	67	38	24	39	44	41	24	31	55	0.716	0.7	0.65	0.745	0.908	1.064	-0.066	0.045	0
Tb927.9.4680	eIF4A1	Translation	777	763	795	680	165	57	130	122	233	132	141	323	91	86	83	79	27	9	16	19	47	26	26	50	0.802	0.871	0.791	0.86	0.908	1.072	-0.08	0.058	0
Tb927.9.11770	Fusaric acid resistance protein-like, putative	ZUnknown	402	447	533	519	133	107	242	200	119	94	137	254	47	50	56	60	21	18	30	30	24	18	25	40	0.727	0.7	0.66	0.757	0.908	1.081	-0.067	0.057	0
Tb927.3.3760	tryparedoxin (TRYP1)	Redox	1728	1720	2061	1698	351	204	368	299	361	270	264	636	202	193	215	196	56	34	46	46	72	52	48	99	0.75	0.781	0.709	0.834	0.908	1.112	-0.072	0.084	0
Tb927.3.3780	tryparedoxin	Redox	1729	1720	2063	1700	351	204	368	299	361	270	264	637	202	193	215	197	56	34	46	46	72	52	48	99	0.75	0.781	0.709	0.834	0.908	1.112	-0.072	0.084	0
Tb927.8.2420	hypothetical protein, conserved	ZUnknown	155	145	249	184	122	75	137	130	49	40	47	92	18	16	26	21	20	12	17	20	10	8	9	14	0.538	0.609	0.553	0.62	0.908	1.152	-0.056	0.082	0
Tb927.11.12220	catalytic subunit of the vacuolar transporter chaperone 4, polyphosphate polymerase, Vtc4	Acidocalcisome	211	235	325	358	97	84	193	107	75	60	91	189	25	26	34	41	16	14	24	16	15	12	17	29	0.686	0.667	0.623	0.809	0.908	1.213	-0.063	0.142	0
Tb927.11.10860	Nin one binding (NOB1) SSU pre-rRNA processing	rRNA.tRNA.process	358	369	557	472	257	176	354	296	115	75	109	227	42	41	58	55	41	29	44	45	23	14	20	35	0.567	0.53	0.515	0.645	0.908	1.217	-0.052	0.115	0
Tb927.11.4720	hypothetical protein, conserved	ZUnknown	229	224	234	203	203	106	249	187	50	27	43	76	27	25	24	23	33	17	31	28	10	5	8	12	0.414	0.407	0.376	0.5	0.908	1.229	-0.038	0.093	0
Tb927.10.3540	hypothetical protein, conserved	ZUnknown	356	441	621	546	425	235	507	369	201	134	186	428	42	49	65	63	68	39	64	56	40	26	34	67	0.579	0.609	0.553	0.736	0.908	1.271	-0.056	0.157	0
Tb927.9.13600	hypothetical protein, unlikely	Unlikely	121	249	160	207	59	48	72	34	87	47	61	170	14	28	17	24	9	8	9	5	17	9	11	26	0.815	0.724	0.74	0.924	0.908	1.276	-0.075	0.2	0
Tb927.7.1980	retrotransposon hot spot protein 7 (RHS7), putative	RHS	452	577	610	551	597	350	567	477	106	65	77	209	53	65	64	64	96	57	71	73	21	13	14	33	0.338	0.347	0.315	0.513	0.908	1.518	-0.032	0.175	0
Tb927.11.3580	Thiamin pyrophosphokinase, vitamin B1 binding domain containing protein, putative	ZUnknown	286	283	503	430	391	272	591	465	95	58	105	287	33	32	52	50	63	45	74	71	19	11	19	45	0.413	0.363	0.375	0.597	0.908	1.645	-0.038	0.234	0
Tb927.10.8940	Flagellum tageting protein KHARON1	Cytoskeleton	2524	2217	2214	1920	211	149	292	307	932	548	463	1123	295	249	231	222	34	24	37	47	186	106	84	175	0.927	0.912	0.841	0.897	0.907	0.984	-0.086	-0.015	0
Tb927.10.4570	EF2 elongation factor 2	Translation	4339	3573	4196	3480	602	382	796	670	1519	987	921	1933	508	401	437	402	97	63	100	102	303	191	168	301	0.879	0.876	0.797	0.873	0.907	0.997	-0.082	-0.003	0
Tb927.11.10560	eIF4G4	Translation	812	924	1218	1087	159	124	334	237	481	323	429	901	95	104	127	126	26	20	42	36	96	62	78	140	0.896	0.879	0.813	0.901	0.907	1.025	-0.083	0.022	0
Tb927.11.11520	PEX11 glycosomal membrane protein	Glycosome	349	382	376	358	57	50	91	88	109	67	87	151	41	43	39	41	9	8	11	13	22	13	16	24	0.851	0.791	0.772	0.812	0.907	1.027	-0.079	0.021	0
Tb927.10.13450	hypothetical protein, conserved	ZUnknown	313	280	423	342	117	57	150	139	157	79	114	261	37	31	44	40	19	9	19	21	31	15	21	41	0.792	0.795	0.721	0.82	0.907	1.035	-0.074	0.028	0
Tb927.3.3340	3', 5'-cyclic nucleotide phosphodiesterase, putative (PDED)	Lipids	334	320	393	379	117	105	174	164	106	99	100	206	39	36	41	44	19	17	22	25	21	19	18	32	0.721	0.723	0.656	0.749	0.907	1.039	-0.067	0.028	0
Tb927.11.10680	hypothetical protein	ZUnknown	50	70	101	97	97	79	163	204	25	25	37	67	6	8	11	11	16	13	20	31	5	5	7	10	0.422	0.473	0.45	0.429	0.907	1.066	-0.044	0.028	0
Tb927.10.10720	Tetraspanin family, putative	ZUnknown	252	261	335	247	150	90	159	163	75	48	54	123	29	29	35	29	24	15	20	25	15	9	10	19	0.593	0.583	0.538	0.639	0.907	1.096	-0.055	0.056	0
Tb927.4.3920	CRAL/TRIO domain containing protein, putative	ZUnknown	476	519	836	738	187	145	342	237	244	164	260	574	56	58	87	85	30	24	43	36	49	32	47	89	0.792	0.757	0.718	0.852	0.907	1.125	-0.074	0.095	0
Tb927.5.4180	histone H4	Chromatin	2578	2111	2549	1945	3692	2201	2906	3280	531	403	372	813	302	237	265	225	594	361	364	500	106	78	68	127	0.294	0.335	0.304	0.372	0.907	1.265	-0.031	0.078	0
Tb927.7.3440	EF hand protein, possibly in flagellum	Cytoskeleton	1246	1339	1785	1555	1782	761	1628	1385	565	296	424	978	146	150	186	180	287	125	204	211	113	57	77	152	0.479	0.516	0.468	0.627	0.907	1.309	-0.048	0.148	0
Tb927.10.16350	VSG pseudogene	VSG	83	89	61	73	49	40	35	22	24	20	11	27	10	10	6	8	8	7	4	3	5	4	2	4	0.593	0.571	0.538	0.757	0.907	1.326	-0.055	0.186	0
Tb927.7.1770	MCM-BP, binds MCM complex, needed for VSG and EP silencing	RNA.synthesis	197	205	307	254	157	130	308	294	52	26	70	126	23	23	32	29	25	21	39	45	10	5	13	20	0.483	0.357	0.438	0.509	0.907	1.426	-0.045	0.152	0
Tb927.7.6500	variant surface glycoprotein (VSG), putative	VSG	61	65	50	44	85	33	51	42	26	12	12	32	7	7	5	5	14	5	6	6	5	2	2	5	0.455	0.483	0.438	0.66	0.907	1.451	-0.045	0.205	0
Tb927.2.5850	small nuclear ribonucleoprotein SmD2	RNA.processing	215	234	261	252	103	59	122	111	22	20	29	51	25	26	27	29	17	10	15	17	4	4	5	8	0.354	0.483	0.438	0.523	0.907	1.477	-0.045	0.169	0
Tb927.11.7212	NADH-ubiquinone oxidoreductase complex I subunit, putative	Mito.e.transport	728	936	1134	969	1009	701	1259	811	238	178	221	551	85	105	118	112	162	115	158	124	48	34	40	86	0.409	0.408	0.371	0.618	0.907	1.515	-0.038	0.21	0
Tb927.7.5180	60S ribosomal protein L23a or L25	Ribosome	1293	1135	1387	1326	2396	1461	2708	2320	186	97	159	366	151	127	144	153	385	240	339	354	37	19	29	57	0.183	0.156	0.166	0.273	0.907	1.75	-0.017	0.117	0
Tb927.7.5170	60S ribosomal protein L23a or L25	Ribosome	1212	1077	1345	1259	2399	1459	2717	2316	187	98	158	368	142	121	140	146	386	240	341	353	37	19	29	57	0.183	0.156	0.166	0.274	0.907	1.756	-0.017	0.118	0
Tb927.8.5670	hypothetical protein, conserved	ZUnknown	191	201	294	255	208	106	211	252	63	38	52	83	22	23	31	29	33	17	26	38	13	7	9	13	0.479	0.49	0.447	0.444	0.906	0.933	-0.046	-0.032	0
Tb927.5.1850	hypothetical protein, conserved	ZUnknown	1748	2329	1930	2341	512	344	881	982	857	662	837	1812	205	261	201	271	82	56	110	150	171	128	152	282	0.83	0.842	0.763	0.814	0.906	0.981	-0.079	-0.016	0
Tb927.10.12120	hypothetical protein, conserved, TPR domain	ZUnknown	1002	1159	1104	1010	191	128	384	278	570	391	491	927	117	130	115	117	31	21	48	42	114	76	89	144	0.896	0.894	0.812	0.889	0.906	0.994	-0.084	-0.005	0
Tb927.2.5530	POMP22	Mito.membrane	1175	1035	1692	1463	203	157	436	369	450	306	469	925	137	116	176	169	33	26	55	56	90	59	85	144	0.864	0.841	0.783	0.857	0.906	1.019	-0.081	0.016	0
Tb927.11.17000	AIR9	Cell.cycle	1667	1625	1695	1568	277	196	349	324	692	409	403	920	195	182	177	181	45	32	44	49	138	79	73	143	0.877	0.852	0.795	0.872	0.906	1.023	-0.082	0.02	0
Tb927.10.2880	calcium channel protein, putative	Calcium	1308	1282	1228	1131	148	68	215	147	506	361	357	829	153	144	128	131	24	11	27	22	101	70	65	129	0.908	0.937	0.849	0.932	0.906	1.026	-0.088	0.024	0
Tb927.9.8740	DRBD3 (PTB1)	RNA.binding	961	1012	1316	1260	249	76	248	228	388	179	277	559	112	113	137	146	40	12	31	35	77	35	50	87	0.818	0.872	0.79	0.853	0.906	1.043	-0.082	0.035	0
Tb11.v5.0849	kinesin motor domain containing protein, putative	ZUnknown	357	426	486	458	82	82	177	128	258	187	232	528	42	48	51	53	13	13	22	20	51	36	42	82	0.902	0.866	0.817	0.905	0.906	1.045	-0.085	0.039	0
Tb927.9.5750	tryparedoxin peroxidase (TRYP1)	Redox	1381	1595	1660	1565	296	191	341	275	349	198	235	607	162	179	173	181	48	31	43	42	70	38	43	95	0.773	0.741	0.7	0.841	0.906	1.135	-0.073	0.1	0
Tb927.11.870	Mitchondrial LSU ribosomal protein	Mito.translation	207	228	325	315	248	140	298	237	116	75	98	205	24	26	34	36	40	23	37	36	23	14	18	32	0.573	0.587	0.532	0.675	0.906	1.178	-0.055	0.102	0
Tb927.11.12610	CYC1, cyclin 1	Cell.cycle	207	191	302	205	294	176	369	329	84	46	79	174	24	21	31	24	47	29	46	50	17	9	14	27	0.458	0.42	0.415	0.558	0.906	1.329	-0.043	0.138	0
Tb927.10.13850	ATP12 chaperone protein, putative	Mito.pathway	170	263	294	292	197	148	276	207	58	40	60	165	20	29	31	34	32	24	35	32	12	8	11	26	0.467	0.438	0.423	0.655	0.906	1.495	-0.044	0.217	0
Tb927.2.5070	hypothetical protein, conserved	ZUnknown	209	262	285	239	477	357	584	449	58	47	55	127	24	29	30	28	77	59	73	68	12	9	10	20	0.267	0.263	0.242	0.407	0.906	1.548	-0.025	0.144	0
Tb927.6.3210	adenylate kinase in T. cruzi, nuclear	Nucleotides	89	114	168	123	224	173	330	303	26	17	25	60	10	13	17	14	36	28	41	46	5	3	5	9	0.245	0.2	0.222	0.313	0.906	1.565	-0.023	0.113	0
Tb927.10.12050	Mitchondrial LSU ribosomal protein	Mito.translation	175	190	273	229	335	182	418	280	31	29	49	90	20	21	28	26	54	30	52	43	6	6	9	14	0.206	0.318	0.288	0.432	0.906	2.097	-0.03	0.226	0
Tb11.v5.0531	fructose-bisphosphate aldolase, glycosomal, putative	Glucose.glycerol	10575	9869	6377	5339	1020	571	961	803	3572	2595	1460	3014	1237	1106	664	617	164	94	120	122	713	502	266	469	0.91	0.926	0.838	0.9	0.905	0.989	-0.088	-0.01	0
Tb927.10.5620	fructose-bisphosphate aldolase, glycosomal (ALD)	Glucose.glycerol	10575	9869	6377	5339	1020	571	961	803	3572	2595	1460	3014	1237	1106	664	617	164	94	120	122	713	502	266	469	0.91	0.926	0.838	0.9	0.905	0.989	-0.088	-0.01	0
Tb927.5.700	F-box-like, putative	ZUnknown	840	745	1055	926	168	106	279	251	303	208	269	561	98	84	110	107	27	17	35	38	60	40	49	87	0.838	0.846	0.766	0.842	0.905	1.005	-0.08	0.004	0
Tb927.5.3920	PEX6 peroxisome assembly protein, AAA ATPase	Glycosome	155	137	253	239	78	37	155	181	42	23	55	115	18	15	26	28	13	6	19	28	8	4	10	18	0.589	0.609	0.551	0.6	0.905	1.019	-0.058	0.011	0
Tb927.6.2550	TRRM2	RNA.binding	455	481	571	505	166	89	230	196	173	111	152	290	53	54	59	58	27	15	29	30	35	21	28	45	0.752	0.766	0.693	0.778	0.905	1.035	-0.073	0.026	0
Tb927.10.13800	hypothetical protein, conserved, no yeast or human match	ZUnknown	551	583	671	571	276	176	353	311	264	169	206	404	64	65	70	66	44	29	44	47	53	33	38	63	0.738	0.726	0.668	0.758	0.905	1.044	-0.07	0.032	0
Tb927.10.11520	hypothetical protein, conserved	Mito.pathway	187	147	275	193	126	57	150	138	49	32	53	80	22	16	29	22	20	9	19	21	10	6	10	12	0.538	0.609	0.551	0.571	0.905	1.061	-0.058	0.033	0
Tb927.11.9120	SNF2 family N-terminal domain/Ring finger domain containing protein, putative	ZUnknown	294	326	678	600	167	102	314	302	162	95	181	424	34	37	71	69	27	17	39	46	32	18	33	66	0.734	0.712	0.664	0.77	0.905	1.081	-0.07	0.058	0
Tb927.10.13520	Zn-finger in Ran binding protein and others/FYVE zinc finger, putative	Zinc.finger	320	296	360	310	111	53	118	113	104	60	77	191	37	33	37	36	18	9	15	17	21	12	14	30	0.731	0.757	0.685	0.805	0.905	1.101	-0.072	0.074	0
Tb927.11.9390	lipoate-protein ligase, putative,lipoyltransferase, putative	Mito.pathway	138	131	177	176	170	86	237	191	46	26	52	76	16	15	18	20	27	14	30	29	9	5	9	12	0.438	0.455	0.412	0.491	0.905	1.121	-0.043	0.053	0
Tb927.9.3350	pseudouridylate synthase, putative	rRNA.tRNA.process	344	286	518	435	476	308	720	633	100	55	108	224	40	32	54	50	77	51	90	96	20	11	20	35	0.377	0.335	0.341	0.46	0.905	1.373	-0.036	0.125	0
Tb927.6.3250	C2H2 type zinc-finger (2 copies), putative	ZUnknown	202	222	271	246	274	220	407	300	48	27	55	129	24	25	28	28	44	36	51	46	10	5	10	20	0.347	0.245	0.314	0.504	0.905	2.057	-0.033	0.259	0
Tb927.11.2140	cyclic nucleotide-binding domain containing protein, putative	ZUnknown	556	469	603	452	92	55	136	134	180	120	136	261	65	53	63	52	15	9	17	20	36	23	25	41	0.848	0.856	0.774	0.827	0.904	0.975	-0.082	-0.021	0
Tb927.10.2900	importin beta-1 subunit, putative	Nuclear.transport	555	692	711	716	208	125	300	288	308	167	246	440	65	78	74	83	33	21	38	44	61	32	45	69	0.812	0.78	0.734	0.785	0.904	1.006	-0.078	0.005	0
Tb927.9.10100	Possible histone methyltransferase: 7 SET domains.	Chromatin	491	443	819	712	58	57	173	149	200	131	240	533	57	50	85	82	9	9	22	23	40	25	44	83	0.912	0.866	0.824	0.894	0.904	1.032	-0.088	0.028	0
Tb927.11.5700	hypothetical protein, conserved	ZUnknown	754	772	877	823	255	166	410	317	323	227	302	568	88	87	91	95	41	27	51	48	64	44	55	88	0.785	0.792	0.716	0.811	0.904	1.033	-0.076	0.026	0
Tb927.10.12360	hypothetical protein, conserved	ZUnknown	132	152	189	192	65	33	75	75	68	56	64	118	15	17	20	22	10	5	9	11	14	11	12	18	0.766	0.837	0.757	0.792	0.904	1.034	-0.08	0.026	0
Tb11.v5.0583	hypothetical protein, conserved	ZUnknown	332	319	432	391	53	20	77	54	171	125	145	339	39	36	45	45	9	3	10	8	34	24	26	53	0.898	0.949	0.858	0.939	0.904	1.046	-0.091	0.041	0
Tb927.11.510	UBP2	RNA.binding	578	555	775	684	124	82	179	148	183	99	145	295	68	62	81	79	20	13	22	23	37	19	26	46	0.812	0.773	0.734	0.824	0.904	1.066	-0.078	0.051	0
Tb927.10.1620	PIPKA phosphatidylinositol phosphate kinase	Vesicular.transport	245	225	269	226	47	31	78	62	95	49	75	156	29	25	28	26	8	5	10	9	19	9	14	24	0.847	0.808	0.766	0.862	0.904	1.067	-0.081	0.054	0
Tb927.8.5090	DNA-directed RNA polymerase I largest subunit (RPA190)	RNA.synthesis	627	708	978	872	163	116	338	217	297	201	311	678	73	79	102	101	26	19	42	33	59	39	57	106	0.841	0.827	0.76	0.882	0.904	1.067	-0.081	0.055	0
Tb927.9.4710	hypothetical protein, unlikely	Unlikely	666	1145	734	925	509	235	379	385	549	278	251	749	78	128	76	107	82	39	48	59	110	54	46	117	0.758	0.764	0.691	0.822	0.904	1.084	-0.073	0.064	0
Tb11.v5.0885	amino acid transporter, putative	Transporter	105	90	124	132	44	38	71	101	24	16	27	62	12	10	13	15	7	6	9	15	5	3	5	10	0.625	0.538	0.565	0.609	0.904	1.132	-0.06	0.071	0
Tb927.10.12090	RBP7A	RNA.binding	252	200	231	227	127	65	127	115	66	47	54	107	29	22	24	26	20	11	16	18	13	9	10	17	0.603	0.656	0.593	0.688	0.904	1.141	-0.063	0.085	0
Tb11.v5.0453	hypothetical protein, conserved	ZUnknown	155	176	193	189	94	79	166	160	35	33	42	97	18	20	20	22	15	13	21	24	7	6	8	15	0.521	0.519	0.471	0.593	0.904	1.143	-0.05	0.074	0
Tb927.10.8760	hypothetical protein, conserved	ZUnknown	155	176	193	189	93	79	166	160	34	33	42	97	18	20	20	22	15	13	21	24	7	6	8	15	0.521	0.519	0.471	0.593	0.904	1.143	-0.05	0.074	0
Tb927.11.10070	Bromodomain protein BDF3	Chromatin	176	186	246	207	150	73	150	110	98	65	81	163	21	21	26	24	24	12	19	17	20	13	15	25	0.66	0.717	0.648	0.774	0.904	1.173	-0.069	0.114	0
Tb927.11.8980	EFG2 elongation factor G2-like protein	Translation	286	334	383	394	116	101	216	170	94	59	110	203	33	37	40	46	19	17	27	26	19	11	20	32	0.7	0.602	0.633	0.742	0.904	1.233	-0.067	0.14	0
Tb927.11.12680	prefoldin subunit 2, also clathrin associated	Vesicular.transport	401	434	646	487	413	222	414	377	124	85	103	263	47	49	67	56	66	36	52	57	25	16	19	41	0.469	0.509	0.46	0.627	0.904	1.337	-0.049	0.158	0
Tb927.9.7080	hypothetical protein, conserved	ZUnknown	216	197	275	252	232	144	252	221	54	45	55	130	25	22	29	29	37	24	32	34	11	9	10	20	0.41	0.467	0.422	0.579	0.904	1.412	-0.045	0.169	0
Tb927.6.720	60S ribosomal protein L14	Ribosome	1844	1623	2170	1839	5540	3727	5844	5265	439	287	354	728	216	182	226	213	891	612	732	802	88	55	64	113	0.187	0.173	0.169	0.247	0.904	1.428	-0.018	0.074	0
Tb927.11.6010	conserved protein, unknown function	ZUnknown	211	209	247	195	210	128	221	218	48	26	40	102	25	23	26	23	34	21	28	33	10	5	7	16	0.407	0.357	0.368	0.531	0.904	1.487	-0.039	0.174	0
Tb927.6.3330	hypothetical protein, conserved	ZUnknown	145	132	180	117	95	47	112	134	41	22	32	61	17	15	19	14	15	8	14	20	8	4	6	9	0.554	0.538	0.5	0.512	0.903	0.952	-0.054	-0.026	0
Tb927.11.8090	protein phosphatase 1, putative	Protein.phosphatase	176	165	197	184	46	19	47	55	79	41	47	100	21	18	21	21	7	3	6	8	16	8	9	16	0.842	0.862	0.778	0.824	0.903	0.979	-0.084	-0.018	0
Tb927.7.3000	Trypanosome-specific kinesin family 2	Cytoskeleton	906	914	997	890	199	136	360	266	495	347	409	802	106	102	104	103	32	22	45	41	99	67	74	125	0.878	0.877	0.793	0.877	0.903	1	-0.085	0	0
Tb927.11.3970	hypothetical protein, conserved, copurifies with U2AF35, CCCH zinc finger PS50103, resembles PAT1 E=0.033	ZUnknown	793	767	994	843	311	188	418	390	353	209	274	548	93	86	104	97	50	31	52	59	70	40	50	85	0.766	0.751	0.692	0.771	0.903	1.027	-0.074	0.02	0
Tb927.11.1200	hypothetical protein, conserved	ZUnknown	279	269	345	318	105	64	174	170	65	52	81	173	33	30	36	37	17	11	22	26	13	10	15	27	0.641	0.68	0.614	0.708	0.903	1.105	-0.066	0.067	0
Tb927.10.5760	adenylate kinase, glycosomal (ADKD)	Nucleotides	346	317	459	391	213	157	304	306	96	70	93	212	40	36	48	45	34	26	38	47	19	14	17	33	0.566	0.557	0.511	0.621	0.903	1.115	-0.055	0.064	0
Tb927.11.3310	ubiquitin-conjugating enzyme, putative,	Ubiquitin.proteasome	549	733	780	786	211	96	159	122	237	104	107	302	64	82	81	91	34	16	20	19	47	20	19	47	0.763	0.745	0.689	0.852	0.903	1.144	-0.074	0.107	0
Tb927.3.5010	hypothetical protein, conserved	ZUnknown	446	442	543	472	241	152	286	212	154	101	120	296	52	50	57	55	39	25	36	32	31	20	22	46	0.65	0.651	0.588	0.77	0.903	1.185	-0.063	0.12	0
Tb927.7.4430	hypothetical protein, conserved, no yeast or human match	ZUnknown	208	246	332	257	318	194	437	387	65	41	68	133	24	28	35	30	51	32	55	59	13	8	12	21	0.373	0.368	0.337	0.454	0.903	1.234	-0.036	0.086	0
Tb927.11.5960	hypothetical protein, conserved, no domains, no yeast or human match	ZUnknown	2035	2280	2601	2418	759	358	586	476	530	401	368	1131	238	256	271	280	122	59	73	73	106	78	67	176	0.67	0.755	0.682	0.849	0.903	1.267	-0.073	0.179	0
Tb927.9.13080	hypothetical protein, unlikely	Unlikely	2550	3491	3220	2650	2792	1579	2460	1907	1380	1102	1053	2346	298	391	335	306	449	259	308	291	275	213	192	365	0.588	0.657	0.593	0.745	0.903	1.267	-0.064	0.157	0
Tb927.1.4920	hypothetical protein	ZUnknown	58	59	71	67	119	68	152	156	17	12	14	37	7	7	7	8	19	11	19	24	3	2	3	6	0.269	0.298	0.269	0.368	0.903	1.368	-0.029	0.099	0
Tb927.8.5260	60S ribosomal protein L39	Ribosome	872	977	1205	1015	2079	1275	2239	2043	120	77	100	238	102	110	126	117	334	209	281	311	24	15	18	37	0.144	0.143	0.13	0.217	0.903	1.517	-0.014	0.074	0
Tb927.6.1310	hypothetical protein, conserved, predicted GPI anchor	Membrane.protein	49	71	105	57	136	78	154	111	22	12	15	39	6	8	11	7	22	13	19	17	4	2	3	6	0.298	0.264	0.269	0.452	0.903	1.712	-0.029	0.188	0
Tb927.10.6580	hypothetical protein	ZUnknown	359	347	394	324	72	56	130	116	141	107	120	259	42	39	41	37	12	9	16	18	28	21	22	40	0.845	0.845	0.762	0.838	0.902	0.992	-0.083	-0.007	0
Tb927.10.12710	heat shock protein, HSP110	Chaperone	3308	3202	3345	2917	540	354	766	632	1506	1039	921	2043	387	359	348	337	87	58	96	96	301	201	168	318	0.89	0.89	0.803	0.885	0.902	0.994	-0.087	-0.005	0
Tb927.1.3090	hypothetical protein, unlikely	Unlikely	72	73	111	95	84	41	127	142	33	23	43	65	8	8	12	11	14	7	16	22	7	4	8	10	0.538	0.571	0.538	0.515	0.902	1	-0.056	0	0
Tb927.11.3440	hypothetical protein, conserved, no domains	ZUnknown	373	375	471	380	63	52	117	125	149	98	134	259	44	42	49	44	10	9	15	19	30	19	24	40	0.875	0.831	0.789	0.831	0.902	1	-0.086	0	0
Tb927.10.9690	predicted C2 domain protein	ZUnknown	578	558	613	564	101	56	154	123	263	160	180	402	68	63	64	65	16	9	19	19	52	31	33	63	0.883	0.889	0.802	0.886	0.902	1.003	-0.087	0.003	0
Tb927.7.3980	immunodominant antigen, putative,tc40 antigen-like	ZUnknown	841	800	911	824	229	125	287	262	340	210	239	509	98	90	95	95	37	21	36	40	68	41	44	79	0.811	0.82	0.74	0.822	0.902	1.014	-0.08	0.011	0
Tb927.2.5610	POMP22	Mito.membrane	1175	1034	1691	1463	202	157	436	369	450	306	469	925	137	116	176	169	32	26	55	56	90	59	85	144	0.868	0.841	0.783	0.857	0.902	1.019	-0.085	0.016	0
Tb927.3.5530	Tb-292 membrane associated protein	Membrane.protein	1831	2391	1873	1919	481	187	511	385	1084	644	666	1415	214	268	195	222	77	31	64	59	216	125	121	220	0.867	0.904	0.815	0.897	0.902	1.035	-0.089	0.03	0
Tb927.9.2630	hypothetical protein, conserved	ZUnknown	872	756	968	836	163	137	272	265	317	224	264	623	102	85	101	97	26	22	34	40	63	43	48	97	0.85	0.82	0.767	0.85	0.902	1.037	-0.083	0.03	0
Tb927.1.4100	cytochrome oxidase subunit IV (COXIV)	Mito.e.transport	213	225	400	395	155	56	192	171	100	39	89	181	25	25	42	46	25	9	24	26	20	8	16	28	0.651	0.675	0.609	0.715	0.902	1.098	-0.066	0.064	0
Tb927.11.9550	replication factor C, subunit 4, putative	DNA	297	288	357	357	146	91	201	151	92	58	81	155	35	32	37	41	23	15	25	23	18	11	15	24	0.646	0.631	0.583	0.709	0.902	1.124	-0.063	0.078	0
Tb927.3.2100	hypothetical protein, conserved	ZUnknown	236	252	371	318	105	78	158	147	82	52	79	186	28	28	39	37	17	13	20	22	16	10	14	29	0.687	0.642	0.62	0.755	0.902	1.176	-0.067	0.113	0
Tb927.7.3580	NEK11 protein kinase	Protein.kinase	279	256	368	363	76	53	106	62	129	55	93	177	33	29	38	42	12	9	13	9	26	11	17	28	0.835	0.74	0.753	0.879	0.902	1.188	-0.082	0.139	0
Tb927.10.11540	40S ribosomal protein S3	Ribosome	2218	2029	2951	2351	4181	2411	4415	4007	468	313	406	712	260	227	307	272	673	396	553	611	93	61	74	111	0.244	0.264	0.238	0.298	0.902	1.221	-0.026	0.054	0
Tb11.v5.0667	poly(A) polymerase, putative	RNA.processing	233	214	280	232	274	168	292	187	71	44	54	98	27	24	29	27	44	28	37	28	14	9	10	15	0.426	0.429	0.387	0.556	0.902	1.305	-0.042	0.13	0
Tb927.10.6650	G10 protein homologue, putative	ZUnknown	283	256	331	271	587	411	717	520	81	61	77	131	33	29	34	31	94	67	90	79	16	12	14	20	0.284	0.295	0.266	0.371	0.902	1.306	-0.029	0.087	0
Tb927.3.1690	Mitochondrial ATP synthase subunit, putative	Mito.pathway	398	517	850	717	330	129	329	326	131	84	132	355	47	58	89	83	53	21	41	50	26	16	24	55	0.534	0.64	0.577	0.72	0.902	1.348	-0.063	0.186	0
Tb927.10.5860	hypothetical protein, conserved	ZUnknown	334	409	475	488	370	176	349	301	81	62	80	189	39	46	49	56	60	29	44	46	16	12	15	29	0.384	0.491	0.443	0.595	0.902	1.549	-0.048	0.211	0
Tb927.7.2010	retrotransposon hot spot protein 7 (RHS7), putative	RHS	443	599	629	587	604	364	536	483	111	63	73	231	52	67	66	68	97	60	67	74	22	12	13	36	0.346	0.318	0.312	0.532	0.902	1.673	-0.034	0.214	0
Tb927.10.13250	hypothetical protein, conserved	ZUnknown	704	623	838	733	69	53	154	117	253	174	207	492	82	70	87	85	11	9	19	18	51	34	38	77	0.915	0.898	0.824	0.909	0.901	1.012	-0.091	0.011	0
Tb11.v5.0233	cyclic nucleotide-binding domain containing protein, putative	ZUnknown	755	823	913	779	116	93	204	173	289	216	232	520	88	92	95	90	19	15	26	26	58	42	42	81	0.877	0.867	0.79	0.879	0.901	1.014	-0.087	0.012	0
Tb927.10.5240	cAMP binding protein, putative	ZUnknown	755	823	913	779	116	93	204	173	289	216	232	520	88	92	95	90	19	15	26	26	58	42	42	81	0.877	0.867	0.79	0.879	0.901	1.014	-0.087	0.012	0
Tb927.3.3130	POMP24	Mito.membrane	1201	1083	1406	1210	211	92	284	224	509	356	393	752	141	121	146	140	34	15	36	34	102	69	72	117	0.875	0.915	0.824	0.889	0.901	1.016	-0.091	0.014	0
Tb927.9.6170	arginine kinase (AK) in cytosol and flagellum	Amino.acids	2013	2323	1720	1631	471	328	515	429	650	476	398	820	236	260	179	189	76	54	65	65	130	92	72	128	0.8	0.799	0.721	0.821	0.901	1.028	-0.079	0.022	0
Tb927.8.5600	transaldolase, putative	Glucose.glycerol	576	650	882	888	183	115	274	290	143	116	155	320	67	73	92	103	29	19	34	44	29	22	28	50	0.7	0.73	0.658	0.726	0.901	1.037	-0.072	0.026	0
Tb927.6.3550	phospholipid-translocating P-type ATPase (flippase), putative	Lipids	698	746	848	654	256	158	314	276	278	171	196	449	82	84	88	76	41	26	39	42	55	33	36	70	0.758	0.748	0.683	0.795	0.901	1.063	-0.075	0.047	0
Tb11.v5.0410	antigenic protein, conserved	ZUnknown	16578	27724	26126	27365	3959	3418	6130	4626	9436	6083	6690	19949	1940	3108	2721	3164	637	561	768	705	1883	1176	1218	3106	0.873	0.83	0.787	0.911	0.901	1.098	-0.086	0.081	0
Tb11.v5.0275	major vault protein, putative	Enzyme	707	685	973	863	381	237	523	432	237	173	230	502	83	77	101	100	61	39	66	66	47	33	42	78	0.643	0.664	0.598	0.734	0.901	1.142	-0.066	0.091	0
Tb927.10.6310	major vault protein, putative (MVP)	Enzyme	707	685	972	863	381	237	523	432	237	173	230	502	83	77	101	100	61	39	66	66	47	33	42	78	0.643	0.664	0.598	0.734	0.901	1.142	-0.066	0.091	0
Tb927.10.1930	hypothetical protein, conserved	Mito.pathway	209	178	282	244	107	63	119	99	71	52	58	128	24	20	29	28	17	10	15	15	14	10	11	20	0.658	0.7	0.631	0.757	0.901	1.15	-0.069	0.099	0
Tb927.11.4460	ALBA1	RNA.binding	1072	1272	1420	1149	869	390	646	521	581	373	358	729	125	143	148	133	140	64	81	79	116	72	65	114	0.659	0.724	0.652	0.771	0.901	1.17	-0.072	0.112	0
Tb927.9.9670	20S proteasome subunit alpha-6, (putative) (TbPSA6)	Ubiquitin.proteasome	300	294	415	294	154	101	213	156	88	57	81	159	35	33	43	34	25	17	27	24	18	11	15	25	0.627	0.602	0.565	0.709	0.901	1.178	-0.062	0.107	0
Tb927.5.3550	hypothetical protein, conserved	ZUnknown	488	571	651	606	421	221	433	411	184	102	133	343	57	64	68	70	68	36	54	63	37	20	24	53	0.559	0.565	0.509	0.663	0.901	1.186	-0.056	0.104	0
Tb927.10.8720	NOT10	RNA.degradation	569	569	632	594	188	197	249	190	265	170	194	456	67	64	66	69	30	32	31	29	53	33	35	71	0.805	0.706	0.725	0.851	0.901	1.205	-0.08	0.145	0
Tb927.11.1550	XRNF	RNA.degradation	277	323	399	371	149	124	263	209	88	60	103	215	32	36	42	43	24	20	33	32	18	12	19	33	0.636	0.583	0.573	0.706	0.901	1.211	-0.063	0.123	0
Tb927.11.15930	Probable TRAPP subunit 4	Vesicular.transport	87	93	118	112	160	119	182	141	56	29	44	89	10	10	12	13	26	20	23	21	11	6	8	14	0.497	0.412	0.448	0.609	0.901	1.478	-0.049	0.197	0
Tb927.9.5520	ubiquitin carboxyl-terminal hydrolase, Clan CA cysteine peptidase, family C12, putative	Ubiquitin.proteasome	859	875	1137	1079	97	72	242	202	325	269	321	714	101	98	118	125	16	12	30	31	65	52	58	111	0.905	0.91	0.819	0.893	0.9	0.987	-0.091	-0.012	0
Tb927.10.9610	hypothetical protein	ZUnknown	275	312	202	465	51	24	103	141	61	32	69	191	32	35	21	54	8	4	13	21	12	6	13	30	0.778	0.778	0.7	0.769	0.9	0.988	-0.078	-0.009	0
Tb927.11.10380	hypothetical protein, conserved	ZUnknown	320	325	360	316	162	84	207	191	169	105	140	254	37	36	37	37	26	14	26	29	34	20	25	40	0.753	0.769	0.692	0.763	0.9	1.013	-0.077	0.01	0
Tb927.9.6290	arginine kinase (AK)	Amino.acids	2023	2327	1714	1634	433	321	497	426	636	460	389	808	237	261	179	189	70	53	62	65	127	89	71	126	0.809	0.797	0.728	0.819	0.9	1.028	-0.081	0.022	0
Tb927.10.15310	hypothetical protein, conserved, linked to melarsoprol resistance, no yeast/human by NCBI	ZUnknown	224	253	352	362	44	19	77	60	93	43	81	220	26	28	37	42	7	3	10	9	19	8	15	34	0.864	0.862	0.778	0.898	0.9	1.042	-0.086	0.036	0
Tb927.2.3780	IF2 translation initiation factor IF-2, putative	Translation	768	853	1084	1069	229	155	340	309	345	267	298	751	90	96	113	124	37	25	43	47	69	52	54	117	0.813	0.829	0.746	0.853	0.9	1.049	-0.083	0.04	0
Tb927.10.14010	RP2 basal body protein, required for axoneme formation	Cytoskeleton	498	502	537	455	214	137	280	229	194	141	162	345	58	56	56	53	34	22	35	35	39	27	30	54	0.728	0.741	0.667	0.783	0.9	1.076	-0.074	0.055	0
Tb11.v5.0643	dual specificity protein phosphatase, putative	Protein.phosphatase	226	192	248	212	43	29	69	55	88	44	69	147	26	22	26	25	7	5	9	8	18	9	13	23	0.857	0.808	0.771	0.87	0.9	1.077	-0.086	0.062	0
Tb927.10.13720	RBP29	RNA.binding	1154	1086	1473	1148	442	245	479	416	442	318	334	728	135	122	153	133	71	40	60	63	88	61	61	113	0.743	0.781	0.703	0.807	0.9	1.086	-0.078	0.064	0
Tb927.11.6740	PUF10	rRNA.tRNA.process	225	238	302	307	148	111	221	199	109	73	107	216	26	27	31	35	24	18	28	30	22	14	19	34	0.681	0.645	0.613	0.726	0.9	1.126	-0.068	0.081	0
Tb927.10.5490	HOP1 homologue, HORMA domain, involved in meiosis?	DNA	151	182	196	207	135	103	184	164	61	35	54	96	18	20	20	24	22	17	23	25	12	7	10	15	0.56	0.49	0.504	0.583	0.9	1.19	-0.056	0.093	0
Tb927.9.13030	QA-SNARE protein putative	Vesicular.transport	241	264	351	308	289	237	353	341	77	56	67	133	28	30	37	36	46	39	44	52	15	11	12	21	0.432	0.397	0.389	0.485	0.9	1.222	-0.043	0.088	0
Tb927.7.6830	trans-sialidase, putative	Membrane.protein	317	364	1019	856	288	205	745	536	212	137	346	819	37	41	106	99	46	34	93	82	42	26	63	128	0.681	0.641	0.613	0.785	0.9	1.225	-0.068	0.144	0
Tb927.10.6990	hypothetical protein, conserved	ZUnknown	187	198	273	213	189	104	273	218	52	31	53	120	22	22	28	25	30	17	34	33	10	6	10	19	0.438	0.452	0.407	0.573	0.9	1.308	-0.045	0.135	0
Tb927.7.1280	hypothetical protein, conserved	ZUnknown	549	664	814	737	473	268	581	466	120	83	120	290	64	74	85	85	76	44	73	71	24	16	22	45	0.424	0.459	0.413	0.597	0.9	1.408	-0.046	0.173	0
Tb927.11.15350	RBP39	RNA.binding	242	189	294	226	379	244	459	393	56	37	49	67	28	21	31	26	61	40	58	60	11	7	9	10	0.296	0.29	0.266	0.28	0.899	0.966	-0.03	-0.01	0
Tb11.v5.0724	hypothetical protein, conserved	ZUnknown	365	455	516	510	117	78	203	185	187	125	165	355	43	51	54	59	19	13	25	28	37	24	30	55	0.82	0.812	0.737	0.821	0.899	1.011	-0.083	0.009	0
Tb927.10.5770	valosin-containing protein homolog,Transitional endoplasmic reticulum ATPase, putative (VCP)	Vesicular.transport	1168	1106	1224	1118	201	104	271	220	447	286	310	692	137	124	127	129	32	17	34	34	89	55	56	108	0.866	0.883	0.794	0.881	0.899	1.017	-0.089	0.015	0
Tb927.6.640	kinetoplastid-specific phospho-protein phosphatase, putative	Protein.phosphatase	556	632	930	779	150	80	279	209	280	164	269	553	65	71	97	90	24	13	35	32	56	32	49	86	0.845	0.852	0.766	0.862	0.899	1.02	-0.086	0.017	0
Tb927.11.11900	coatomer gamma subunit, (Gamma-COP) COPG	Vesicular.transport	820	752	939	790	170	112	238	227	282	214	220	541	96	84	98	91	27	18	30	35	56	41	40	84	0.829	0.842	0.757	0.848	0.899	1.023	-0.085	0.019	0
Tb927.10.15400	Trypanosome-specific kinesin family 2	Cytoskeleton	842	975	1217	1118	197	141	422	280	547	371	496	1091	99	109	127	129	32	23	53	43	109	72	90	170	0.888	0.88	0.798	0.902	0.899	1.025	-0.09	0.022	0
Tb927.10.14310	hypothetical protein, conserved	ZUnknown	318	286	340	291	209	134	254	258	125	76	98	192	37	32	35	34	34	22	32	39	25	15	18	30	0.632	0.614	0.568	0.642	0.899	1.046	-0.064	0.028	0
Tb927.3.410	VSG pseudogene,variant surface glycoprotein, degenerate	VSG	166	255	195	137	35	23	28	26	80	58	32	124	19	29	20	16	6	4	4	4	16	11	6	19	0.862	0.865	0.778	0.917	0.899	1.064	-0.087	0.055	0
Tb927.3.5070	hypothetical protein, conserved	ZUnknown	388	383	523	443	190	109	229	182	146	102	125	237	45	43	54	51	31	18	29	28	29	20	23	37	0.686	0.722	0.649	0.755	0.899	1.101	-0.073	0.069	0
Tb927.9.5840	tryparedoxin peroxidase (TRYP1)	Redox	1328	1504	1593	1479	288	191	332	265	335	193	224	566	155	169	166	171	46	31	42	40	67	37	41	88	0.773	0.736	0.695	0.837	0.899	1.137	-0.078	0.101	0
Tb927.10.4980	ubiquitin-like protein DSK2, putative (DSK2)	Ubiquitin.proteasome	364	367	387	360	314	180	318	288	136	85	93	217	43	41	40	42	51	30	40	44	27	16	17	34	0.553	0.554	0.498	0.643	0.899	1.163	-0.056	0.09	0
Tb927.10.4830	hypothetical protein, conserved	ZUnknown	442	629	582	579	355	259	487	413	164	126	152	341	52	71	61	67	57	43	61	63	33	24	28	53	0.575	0.566	0.517	0.663	0.899	1.171	-0.058	0.097	0
Tb927.7.1140	trypanothione/tryparedoxin dependent peroxidase 3 (TDPX3)	Redox	923	964	1021	898	426	295	375	337	212	153	127	354	108	108	106	104	69	48	47	51	42	30	23	55	0.587	0.593	0.533	0.716	0.899	1.22	-0.06	0.129	0
Tb927.9.7430	variant surface glycoprotein (VSG)-related, putative	VSG	501	879	774	778	364	233	418	292	238	141	173	462	59	99	81	90	59	38	52	45	48	27	32	72	0.655	0.624	0.589	0.789	0.899	1.264	-0.066	0.165	0
Tb927.11.5950	hypothetical protein, conserved	ZUnknown	2036	2281	2601	2420	761	359	587	477	530	402	368	1133	238	256	271	280	122	59	74	73	106	78	67	176	0.67	0.755	0.679	0.849	0.899	1.267	-0.076	0.179	0
Tb927.9.7380	variant surface glycoprotein (VSG)-related, putative	VSG	501	880	776	779	366	235	418	294	239	142	175	464	59	99	81	90	59	39	52	45	48	27	32	72	0.655	0.618	0.589	0.789	0.899	1.277	-0.066	0.171	0
Tb927.11.16460	hypothetical protein, conserved	ZUnknown	486	489	653	648	577	399	949	758	137	94	161	320	57	55	68	75	93	66	119	116	27	18	29	50	0.404	0.389	0.363	0.501	0.899	1.288	-0.041	0.112	0
Tb927.8.1950	hypothetical protein, conserved	ZUnknown	694	948	1135	1116	465	424	671	554	214	160	208	639	81	106	118	129	75	70	84	84	43	31	38	99	0.572	0.508	0.514	0.733	0.899	1.443	-0.058	0.225	0
Tb927.5.3090	Mitochondrial ATP synthase subunit, putative	Mito.pathway	245	247	404	361	251	152	361	319	54	42	68	188	29	28	42	42	40	25	45	49	11	8	12	29	0.391	0.427	0.384	0.58	0.899	1.483	-0.043	0.189	0
Tb927.11.11230	60S ribosomal protein L14	Ribosome	1938	1718	2285	1923	6316	4782	6855	6447	473	301	387	807	227	193	238	222	1016	785	859	983	94	58	70	126	0.178	0.147	0.16	0.23	0.899	1.565	-0.018	0.083	0
Tb927.6.2500	RF-1 domain containing protein, putative	ZUnknown	190	303	342	364	616	554	1007	894	39	35	48	121	22	34	36	42	99	91	126	136	8	7	9	19	0.159	0.152	0.143	0.246	0.899	1.618	-0.016	0.094	0
Tb927.11.680	60S ribosomal protein L21e	Ribosome	1753	1683	2184	1836	7336	6081	8536	8361	310	213	274	603	205	189	227	212	1180	999	1070	1274	62	41	50	94	0.109	0.087	0.098	0.147	0.899	1.69	-0.011	0.06	0
Tb927.8.230	ESAG3 pseudogene	ESAG.pseudo	365	641	395	457	297	155	261	247	61	22	39	106	43	72	41	53	48	25	33	38	12	4	7	17	0.368	0.272	0.331	0.511	0.899	1.879	-0.037	0.239	0
Tb927.11.1340	hypothetical protein, conserved, protein kinase-like domain, no yeast or human match	ZUnknown	220	195	246	257	31	17	56	55	74	46	59	114	26	22	26	30	5	3	7	8	15	9	11	18	0.875	0.875	0.786	0.84	0.898	0.96	-0.089	-0.035	0
Tb927.11.2950	TbNup89 Outer ring	Nuclear.transport	270	213	287	271	51	41	94	92	77	48	75	107	32	24	30	31	8	7	12	14	15	9	14	17	0.814	0.75	0.731	0.739	0.898	0.985	-0.083	-0.011	0
Tb11.v5.0649	serine palmitoyltransferase, putative	Lipids	291	278	437	370	48	30	88	79	106	81	99	187	34	31	46	43	8	5	11	12	21	16	18	29	0.86	0.882	0.792	0.849	0.898	0.987	-0.09	-0.011	0
Tb927.7.3330	FAZ10 flagellar attachment zone protein	Cytoskeleton	22872	36239	28355	28733	9205	2849	8787	7738	19687	11086	11907	25260	2676	4063	2953	3322	1481	468	1101	1179	3930	2143	2169	3933	0.861	0.914	0.821	0.886	0.898	1.029	-0.093	0.025	0
Tb927.9.11050	4E-IP, 4E-interacting protein, putative	Translation	609	566	790	676	96	62	149	115	216	116	161	347	71	63	82	78	15	10	19	18	43	22	29	54	0.87	0.837	0.781	0.875	0.898	1.045	-0.089	0.038	0
Tb927.11.3530	Complex1_LYR-like, putative	ZUnknown	153	140	202	180	230	120	293	319	60	27	53	88	18	16	21	21	37	20	37	49	12	5	10	14	0.431	0.368	0.387	0.4	0.898	1.087	-0.044	0.032	0
Tb927.7.4180	Elongase 3	Lipids	379	366	394	389	104	65	139	123	99	55	75	169	44	41	41	45	17	11	17	19	20	11	14	26	0.733	0.7	0.658	0.762	0.898	1.089	-0.075	0.062	0
Tb11.v5.0217	receptor-type adenylate cyclase GRESAG 4, putative	ESAG	315	375	398	314	113	76	120	113	98	80	69	175	37	42	41	36	18	12	15	17	20	15	13	27	0.722	0.745	0.669	0.788	0.898	1.091	-0.076	0.066	0
Tb927.8.1240	electron transfer flavoprotein-ubiquinone oxidoreductase, putative	Mito.e.transport	247	210	340	295	106	75	135	127	98	65	79	192	29	24	35	34	17	12	17	19	20	13	14	30	0.733	0.717	0.658	0.787	0.898	1.098	-0.075	0.07	0
Tb927.4.2280	hypothetical protein, conserved	ZUnknown	220	249	297	300	147	109	221	195	91	44	88	159	26	28	31	35	24	18	28	30	18	9	16	25	0.636	0.538	0.571	0.66	0.898	1.227	-0.065	0.122	0
Tb927.11.6680	Polyamine transporter 2 (TbPOT2)	Amino.acid.transport	259	258	525	460	245	179	389	386	104	75	116	323	30	29	55	53	39	29	49	59	21	14	21	50	0.557	0.53	0.5	0.664	0.898	1.253	-0.057	0.134	0
Tb927.11.10060	Biotin--acetyl-CoA-carboxylase ligase, putative,biotin--protein ligase, putative	Enzyme	343	371	527	415	234	168	317	266	94	57	88	200	40	42	55	48	38	28	40	41	19	11	16	31	0.538	0.478	0.483	0.638	0.898	1.335	-0.055	0.16	0
Tb927.11.10100	hypothetical protein, conserved	ZUnknown	101	110	119	114	64	49	82	85	25	11	21	46	12	12	12	13	10	8	10	13	5	2	4	7	0.538	0.368	0.483	0.557	0.898	1.514	-0.055	0.189	0
Tb927.6.2890	single strand-specific nuclease, putative	DNA	129	133	209	193	65	56	82	100	26	15	23	85	15	15	22	22	10	9	10	15	5	3	4	13	0.538	0.438	0.483	0.669	0.898	1.527	-0.055	0.231	0
Tb927.1.1770	glutaredoxin GRX2	Redox	166	183	213	206	104	46	79	82	26	21	20	61	19	21	22	24	17	8	10	12	5	4	4	9	0.407	0.538	0.483	0.636	0.898	1.563	-0.055	0.229	0
Tb927.9.15590	BARP protein	Membrane.protein	663	722	1203	1090	591	392	896	749	83	60	99	308	78	81	125	126	95	64	112	114	17	12	18	48	0.295	0.304	0.273	0.496	0.898	1.681	-0.031	0.201	0
Tb927.8.4650	hypothetical protein, conserved	ZUnknown	85	72	98	85	180	106	199	158	17	19	25	47	10	8	10	10	29	17	25	24	3	4	5	7	0.194	0.354	0.318	0.405	0.898	2.088	-0.036	0.211	0
Tb11.v5.0614	hypothetical protein, conserved	ZUnknown	310	266	405	364	24	13	61	47	136	101	115	264	36	30	42	42	4	2	8	7	27	20	21	41	0.94	0.959	0.86	0.932	0.897	0.991	-0.099	-0.008	0
Tb927.5.2570	EIF3B translation initiation factor	Translation	575	535	612	563	117	75	152	149	186	124	125	295	67	60	64	65	19	12	19	23	37	24	23	46	0.82	0.824	0.739	0.824	0.897	1.005	-0.085	0.004	0
Tb927.7.2640	CAP51	Cytoskeleton	1225	1495	2146	1962	385	210	631	563	627	397	570	1335	143	168	224	227	62	34	79	86	125	77	104	208	0.825	0.841	0.754	0.849	0.897	1.029	-0.087	0.024	0
Tb11.v5.0827	Nucleoporin NUP-1 protein, putative	Nuclear.transport	1318	2175	1336	1515	548	200	628	448	1281	890	901	2355	154	244	139	175	88	33	79	68	256	172	164	367	0.872	0.924	0.829	0.926	0.897	1.062	-0.095	0.054	0
Tb927.7.3360	Farnesyl-pyrophosphate synthase	Prenylation	332	311	414	338	209	115	279	262	97	56	90	182	39	35	43	39	34	19	35	40	19	11	16	28	0.566	0.575	0.516	0.62	0.897	1.095	-0.059	0.054	0
Tb927.4.2070	Myosin-like protein, possibly ER-Golgi vesicular transport	Vesicular.transport	28115	47536	45172	46336	7033	6016	10959	8372	16631	10441	11660	33863	3290	5330	4705	5358	1131	988	1374	1276	3320	2019	2124	5273	0.873	0.827	0.783	0.906	0.897	1.096	-0.09	0.079	0
Tb927.11.13020	calmodulin	Calcium	2418	2845	2270	1975	1446	992	1173	1118	721	528	396	962	283	319	236	228	233	163	147	170	144	102	72	150	0.591	0.594	0.533	0.673	0.897	1.139	-0.061	0.082	0
Tb927.8.4220	TMA46, putative	Translation	553	679	670	648	379	193	353	295	316	207	208	525	65	76	70	75	61	32	44	45	63	40	38	82	0.707	0.745	0.668	0.81	0.897	1.146	-0.077	0.103	0
Tb927.6.1620	Zn-finger in Ran binding protein and others, putative	Zinc.finger	175	221	227	219	149	93	202	218	73	57	77	198	20	25	24	25	24	15	25	33	15	11	14	31	0.593	0.631	0.566	0.687	0.897	1.159	-0.065	0.094	0
Tb11.v5.0270	nucleoside hydrolase, putative	Enzyme	697	731	826	772	253	162	354	244	277	160	222	560	82	82	86	89	41	27	44	37	55	31	40	87	0.758	0.728	0.68	0.846	0.897	1.162	-0.078	0.118	0
Tb927.7.4570	inosine-guanine nucleoside hydrolase (IG-NH)	Nucleotides	697	731	826	772	253	162	354	244	277	160	222	560	82	82	86	89	41	27	44	37	55	31	40	87	0.758	0.728	0.68	0.846	0.897	1.162	-0.078	0.118	0
Tb927.10.6510	chaperonin HSP60, mitochondrial precursor	Mito.biogenesis	4326	4369	7251	6248	1707	667	2023	1513	1602	1132	1681	3593	506	490	755	722	275	110	254	231	320	219	306	559	0.731	0.823	0.738	0.85	0.897	1.163	-0.085	0.119	0
Tb11.v5.0869	cystathione gamma lyase, putative	Redox	171	158	261	250	75	41	84	76	48	30	40	112	20	18	27	29	12	7	11	12	10	6	7	17	0.66	0.667	0.598	0.768	0.897	1.164	-0.069	0.108	0
Tb927.2.1890	E2-like ubiquitin-conjugation enzyme (ATG3)	Ubiquitin.proteasome	383	437	470	409	207	138	274	299	87	38	76	138	45	49	49	47	33	23	34	46	17	7	14	21	0.546	0.415	0.49	0.516	0.897	1.243	-0.056	0.101	0
Tb927.10.2310	hypothetical protein, conserved	ZUnknown	153	170	273	247	169	141	325	243	34	32	50	96	18	19	28	29	27	23	41	37	7	6	9	15	0.377	0.378	0.339	0.486	0.897	1.289	-0.039	0.109	0
Tb927.6.2280	prefoldin subunit, putative	ZUnknown	271	243	371	277	417	286	428	416	64	43	50	110	32	27	39	32	67	47	54	63	13	8	9	17	0.312	0.284	0.28	0.386	0.897	1.359	-0.032	0.102	0
Tb927.6.2340	prefoldin subunit, putative	ZUnknown	271	243	371	277	417	286	428	416	64	43	50	110	32	27	39	32	67	47	54	63	13	8	9	17	0.312	0.284	0.28	0.386	0.897	1.359	-0.032	0.102	0
Tb927.11.6860	hypothetical protein	ZUnknown	704	750	368	991	540	469	507	624	174	106	115	358	82	84	38	115	87	77	64	95	35	20	21	56	0.484	0.377	0.434	0.579	0.897	1.536	-0.05	0.202	0
Tb927.5.4500	ras-like small GTPase, putative (TbSAR1)	Vesicular.transport	249	278	297	250	359	241	349	335	71	38	47	115	29	31	31	29	58	40	44	51	14	7	9	18	0.36	0.29	0.323	0.452	0.897	1.559	-0.037	0.162	0
Tb927.6.4070	hypothetical protein, conserved	Mito.pathway	355	392	449	405	381	177	389	336	71	53	78	173	42	44	47	47	61	29	49	51	14	10	14	27	0.349	0.446	0.4	0.553	0.897	1.585	-0.046	0.204	0
Tb927.7.2020	retrotransposon hot spot protein 7 (RHS7), putative	RHS	433	594	624	575	597	356	533	468	110	62	73	223	51	67	65	66	96	58	67	71	22	12	13	35	0.348	0.326	0.312	0.535	0.897	1.641	-0.036	0.209	0
Tb927.7.2000	retrotransposon hot spot protein 7 (RHS7), putative	RHS	442	585	622	586	598	361	535	473	111	63	74	223	52	66	65	68	96	59	67	72	22	12	13	35	0.348	0.322	0.312	0.531	0.897	1.649	-0.036	0.209	0
Tb927.9.2110	hypothetical protein, conserved	ZUnknown	143	192	265	247	397	301	502	422	36	22	32	87	17	22	28	29	64	49	63	64	7	4	6	14	0.203	0.16	0.182	0.338	0.897	2.113	-0.021	0.178	0
Tb927.7.7200	hypothetical protein, conserved	ZUnknown	803	640	893	703	70	42	139	99	309	171	196	391	94	72	93	81	11	7	17	15	62	33	36	61	0.929	0.917	0.832	0.905	0.896	0.987	-0.097	-0.012	0
Tb927.10.4170	CAP292 Clathrin-associated protein, resembles yeast myosins, homologue of centrosome-associated protein CEP250	Cytoskeleton	1210	1240	1223	1139	211	121	348	282	642	413	441	983	142	139	127	132	34	20	44	43	128	80	80	153	0.898	0.903	0.809	0.893	0.896	0.994	-0.094	-0.005	0
Tb11.v5.0207	neurobeachin/beige protein, putative	ZUnknown	1005	942	1036	951	119	95	239	167	397	256	310	723	118	106	108	110	19	16	30	25	79	49	56	113	0.907	0.877	0.813	0.913	0.896	1.041	-0.094	0.036	0
Tb927.9.4640	MKS6	Cytoskeleton	400	409	562	561	123	78	210	192	161	115	152	370	47	46	59	65	20	13	26	29	32	22	28	58	0.789	0.798	0.715	0.824	0.896	1.044	-0.083	0.035	0
Tb927.10.2730	START domain containing protein, putative	ZUnknown	536	532	791	768	180	104	257	214	226	163	201	489	63	60	82	89	29	17	32	33	45	32	37	76	0.784	0.815	0.73	0.843	0.896	1.075	-0.085	0.059	0
Tb927.11.8170	MPK8 protein kinase	Protein.kinase	283	230	358	322	105	85	159	160	128	79	110	240	33	26	37	37	17	14	20	24	26	15	20	37	0.781	0.714	0.7	0.782	0.896	1.095	-0.081	0.068	0
Tb927.11.2650	heat shock protein 84, putative, mit HSp90	Chaperone	1458	1542	1859	1628	490	217	514	404	530	355	413	863	171	173	194	188	79	36	64	62	106	69	75	134	0.758	0.817	0.732	0.835	0.896	1.102	-0.085	0.077	0
Tb927.11.8990	cation transporter, putative	Ions	185	128	362	272	87	39	129	150	59	37	71	177	22	14	38	31	14	6	16	23	12	7	13	28	0.667	0.731	0.655	0.74	0.896	1.109	-0.076	0.073	0
Tb11.v5.0559	oligosaccharyl transferase subunit, putative	Glycans	649	781	963	774	360	285	479	370	295	239	242	594	76	88	100	89	58	47	60	56	59	46	44	92	0.704	0.695	0.631	0.793	0.896	1.141	-0.073	0.098	0
Tb927.7.5970	protein associated with differentiation 5, PAD5	Transporter	1304	1311	1865	1640	767	474	1067	886	424	245	390	757	153	147	194	190	123	78	134	135	85	47	71	118	0.617	0.584	0.553	0.671	0.896	1.149	-0.064	0.087	0
Tb927.10.6400	chaperonin HSP60, mitochondrial precursor	Mito.biogenesis	4318	4355	7242	6232	1706	665	2024	1513	1599	1130	1684	3590	505	488	754	721	274	109	254	231	319	218	307	559	0.731	0.824	0.738	0.85	0.896	1.163	-0.086	0.119	0
Tb927.3.3360	acyltransferase, putative	Lipids	243	235	318	268	93	68	119	108	54	52	56	141	28	26	33	31	15	11	15	16	11	10	10	22	0.631	0.68	0.609	0.762	0.896	1.208	-0.071	0.131	0
Tb927.5.4170	histone H4	Chromatin	2577	2111	2545	1942	3679	2202	2905	3275	532	403	370	810	302	237	265	225	592	362	364	499	106	78	67	126	0.295	0.335	0.3	0.371	0.896	1.258	-0.035	0.076	0
Tb927.5.4190	histone H4	Chromatin	2577	2112	2546	1943	3683	2204	2907	3277	533	403	370	811	302	237	265	225	592	362	364	499	106	78	67	126	0.295	0.335	0.3	0.371	0.896	1.258	-0.035	0.076	0
Tb927.5.4210	histone H4	Chromatin	2577	2111	2546	1943	3683	2199	2905	3272	533	403	370	811	302	237	265	225	592	361	364	499	106	78	67	126	0.295	0.335	0.3	0.371	0.896	1.258	-0.035	0.076	0
Tb927.5.4220	histone H4	Chromatin	2577	2112	2546	1943	3683	2204	2907	3277	533	403	370	811	302	237	265	225	592	362	364	499	106	78	67	126	0.295	0.335	0.3	0.371	0.896	1.258	-0.035	0.076	0
Tb927.5.4230	histone H4	Chromatin	2577	2111	2546	1943	3683	2199	2905	3272	533	403	370	811	302	237	265	225	592	361	364	499	106	78	67	126	0.295	0.335	0.3	0.371	0.896	1.258	-0.035	0.076	0
Tb927.5.4240	histone H4	Chromatin	2577	2110	2545	1942	3679	2197	2903	3270	532	403	370	810	302	237	265	225	592	361	364	498	106	78	67	126	0.295	0.335	0.3	0.371	0.896	1.258	-0.035	0.076	0
Tb927.5.4250	histone H4	Chromatin	2577	2110	2545	1942	3679	2197	2903	3270	532	403	370	810	302	237	265	225	592	361	364	498	106	78	67	126	0.295	0.335	0.3	0.371	0.896	1.258	-0.035	0.076	0
Tb927.5.4260	histone H4	Chromatin	2576	2110	2544	1940	3679	2197	2903	3268	531	402	370	810	301	237	265	224	592	361	364	498	106	78	67	126	0.295	0.335	0.3	0.371	0.896	1.258	-0.035	0.076	0
Tb927.10.13120	mitochondrial carrier protein, MCP14	Mito.transport	122	109	207	140	99	70	142	128	43	22	43	76	14	12	22	16	16	11	18	20	9	4	8	12	0.568	0.459	0.509	0.583	0.896	1.27	-0.059	0.124	0
Tb927.11.13790	hypothetical protein, conserved	ZUnknown	209	194	265	197	163	121	178	170	49	46	46	106	24	22	28	23	26	20	22	26	10	9	8	17	0.473	0.512	0.459	0.604	0.896	1.277	-0.053	0.131	0
Tb927.6.1960	glycosyltransferase family 28 protein, putative	Glycans	183	175	226	202	204	152	328	296	29	26	41	80	21	20	24	23	33	25	41	45	6	5	7	12	0.298	0.318	0.285	0.384	0.896	1.289	-0.033	0.086	0
Tb927.10.3840	60S ribosomal protein L18	Ribosome	2434	2025	3087	2411	4540	2746	5293	4105	393	256	344	622	285	227	322	279	730	451	663	626	78	49	63	97	0.2	0.202	0.181	0.266	0.896	1.33	-0.021	0.066	0
Tb927.2.4800	hypothetical protein, conserved	ZUnknown	300	364	450	388	574	448	777	766	101	80	97	272	35	41	47	45	92	74	97	117	20	15	18	42	0.337	0.321	0.302	0.456	0.896	1.421	-0.035	0.135	0
Tb927.7.3900	vacuolar transporter chaperone, putative, ER by IFA	Lysosome	173	266	241	260	291	180	326	284	37	32	40	94	20	30	25	30	47	30	41	43	7	6	7	15	0.258	0.318	0.285	0.449	0.896	1.74	-0.033	0.191	0
Tb927.10.9800	60S ribosomal protein L22	Ribosome	1720	1624	2080	1736	4059	2837	4631	3993	275	166	236	539	201	182	217	201	653	466	580	609	55	32	43	84	0.164	0.138	0.147	0.243	0.896	1.761	-0.017	0.105	0
Tb927.5.2690	inositol-1(or 4)-monophosphatase 1, putative (IMPase 1)	Signalling	129	133	173	142	203	133	254	208	19	23	27	63	15	15	18	16	33	22	32	32	4	4	5	10	0.22	0.298	0.267	0.422	0.896	1.918	-0.031	0.202	0
Tb927.5.1490	eIF4G1	Translation	632	581	709	702	78	44	157	150	253	146	196	376	74	65	74	81	13	7	20	23	51	28	36	59	0.902	0.903	0.808	0.857	0.895	0.95	-0.095	-0.045	0
Tb927.3.4020	PI4 kinase	Signalling	432	379	493	461	75	51	121	130	129	85	102	232	51	42	51	53	12	8	15	20	26	16	19	36	0.835	0.824	0.747	0.808	0.895	0.981	-0.088	-0.016	0
Tb927.8.1290	hypothetical protein, conserved, no domains, copurifies with ZC3H32	ZUnknown	742	751	830	778	101	43	141	141	361	201	210	511	87	84	86	90	16	7	18	21	72	39	38	80	0.913	0.929	0.831	0.899	0.895	0.985	-0.098	-0.014	0
Tb927.10.14550	DED1-1, ATP-dependent DEAD/H RNA helicase, VASA homologue	Translation	1061	807	1670	1428	287	135	475	452	388	219	384	711	124	90	174	165	46	22	60	69	77	42	70	111	0.796	0.817	0.731	0.79	0.895	0.992	-0.086	-0.006	0
Tb927.5.930	NADH-dependent fumarate reductase (FRDg)	Citric.acid.cycle	481	461	695	626	153	84	228	221	232	140	189	428	56	52	72	72	25	14	29	34	46	27	34	67	0.811	0.818	0.732	0.821	0.895	1.012	-0.086	0.01	0
Tb11.v5.0273	hypothetical protein, conserved	ZUnknown	781	745	813	725	116	87	222	172	270	193	228	505	91	84	85	84	19	14	28	26	54	37	42	79	0.869	0.86	0.778	0.876	0.895	1.019	-0.091	0.016	0
Tb927.10.6330	KKT1 kinetochore protein	Cell.cycle	781	745	813	725	116	87	222	172	270	193	228	505	91	84	85	84	19	14	28	26	54	37	42	79	0.869	0.86	0.778	0.876	0.895	1.019	-0.091	0.016	0
Tb927.3.2690	serine/threonine-protein kinase, putative,protein kinase, putative	Protein.kinase	430	379	501	420	53	24	79	81	136	83	99	284	50	42	52	49	9	4	10	12	27	16	18	44	0.875	0.903	0.808	0.895	0.895	1.023	-0.095	0.02	0
Tb927.4.4550	hypothetical protein, conserved	ZUnknown	674	646	1046	845	179	113	295	267	284	174	240	593	79	72	109	98	29	19	37	41	57	34	44	92	0.821	0.807	0.735	0.84	0.895	1.041	-0.086	0.033	0
Tb927.9.6670	hypothetical protein, conserved	ZUnknown	391	370	528	450	99	72	159	133	168	96	135	256	46	41	55	52	16	12	20	20	34	19	25	40	0.832	0.787	0.745	0.824	0.895	1.047	-0.087	0.037	0
Tb927.10.11220	procyclic form surface glycoprotein (PSSA-2)	Membrane.protein	327	270	542	459	215	103	295	213	111	76	132	241	38	30	56	53	35	17	37	32	22	15	24	38	0.595	0.673	0.602	0.735	0.895	1.235	-0.071	0.14	0
Tb927.7.6340	hypothetical protein, conserved, no clear yeast or human matches	ZUnknown	583	678	1110	1024	298	165	401	287	205	169	231	577	68	76	116	118	48	27	50	44	41	33	42	90	0.666	0.74	0.662	0.827	0.895	1.242	-0.078	0.161	0
Tb927.9.10060	hypothetical protein, conserved	ZUnknown	163	179	216	168	257	107	228	224	56	29	43	99	19	20	22	19	41	18	29	34	11	6	8	15	0.385	0.438	0.392	0.507	0.895	1.317	-0.046	0.122	0
Tb927.11.15680	hypothetical protein, conserved	ZUnknown	123	79	195	147	90	61	132	87	24	17	29	68	14	9	20	17	14	10	17	13	5	3	5	11	0.455	0.412	0.407	0.664	0.895	1.612	-0.048	0.252	0
Tb927.10.7230	hypothetical protein, conserved, 7 nucleoside diphostate kinase domains	Enzyme	1433	1284	1403	1153	195	120	301	280	593	379	368	800	168	144	146	133	31	20	38	43	118	73	67	125	0.899	0.895	0.804	0.872	0.894	0.974	-0.095	-0.023	0
Tb927.11.4030	hypothetical protein, conserved, no clear yeast or human matches	ZUnknown	1064	1106	1124	1061	193	95	324	226	527	351	415	819	125	124	117	123	31	16	41	34	105	68	76	128	0.888	0.908	0.812	0.898	0.894	1.011	-0.096	0.01	0
Tb927.9.5700	hypothetical protein, conserved	ZUnknown	927	905	1224	1033	252	167	431	332	456	283	380	806	108	101	127	119	41	27	54	51	91	55	69	126	0.838	0.826	0.749	0.852	0.894	1.031	-0.089	0.026	0
Tb927.7.810	hypothetical protein, conserved	ZUnknown	1889	2509	1667	2138	386	216	605	291	1228	754	768	1808	221	281	174	247	62	35	76	44	245	146	140	282	0.902	0.907	0.811	0.937	0.894	1.039	-0.096	0.035	0
Tb927.2.3620	GTP-binding elongation factor Tu family, putative	Translation	351	411	542	444	169	122	264	270	161	103	150	306	41	46	56	51	27	20	33	41	32	20	27	48	0.734	0.7	0.656	0.732	0.894	1.046	-0.078	0.032	0
Tb927.2.5860	hypothetical protein, conserved	ZUnknown	3103	3752	4267	4177	323	231	719	441	865	759	872	2462	363	421	444	483	52	38	90	67	173	147	159	383	0.886	0.9	0.805	0.93	0.894	1.05	-0.095	0.044	0
Tb927.10.9250	G-actin binding protein, putative, CAP/Srv2p, putative	Cytoskeleton	401	366	491	409	120	66	157	110	144	90	109	248	47	41	51	47	19	11	20	17	29	17	20	39	0.781	0.783	0.7	0.843	0.894	1.079	-0.083	0.062	0
Tb927.9.4630	hypothetical protein, conserved	ZUnknown	575	532	711	618	191	172	314	295	213	148	195	396	67	60	74	71	31	28	39	45	43	29	36	62	0.764	0.707	0.683	0.763	0.894	1.079	-0.081	0.056	0
Tb927.11.13290	TIM17	Mito.biogenesis	262	299	435	362	316	142	333	318	117	55	86	195	31	34	45	42	51	23	42	48	23	11	16	30	0.513	0.527	0.471	0.593	0.894	1.156	-0.056	0.08	0
Tb927.11.9860	EF-hand domain pair, putative	ZUnknown	1125	1567	1618	1408	618	487	573	482	432	272	253	674	132	176	169	163	99	80	72	73	86	53	46	105	0.67	0.607	0.599	0.77	0.894	1.269	-0.071	0.163	0
Tb927.6.4010	Translation machinery associated TMA7, putative	ZUnknown	617	794	812	694	443	328	484	317	149	117	118	324	72	89	85	80	71	54	61	48	30	23	21	50	0.496	0.498	0.445	0.709	0.894	1.429	-0.053	0.213	0
Tb927.7.7060	Got1/Sft2-like family, putative	ZUnknown	109	114	153	159	76	58	84	122	35	16	27	78	13	13	16	18	12	10	11	19	7	3	5	12	0.576	0.412	0.515	0.596	0.894	1.447	-0.061	0.184	0
Tb927.6.3920	hypothetical protein, conserved	ZUnknown	139	136	187	155	203	117	224	206	23	20	26	60	16	15	19	18	33	19	28	31	5	4	5	9	0.261	0.329	0.294	0.404	0.894	1.548	-0.035	0.143	0
Tb11.v5.0701	ubiquitin carboxyl-terminal hydrolase, putative	Ubiquitin.proteasome	115	105	225	248	52	60	109	86	45	21	62	146	13	12	23	29	8	10	14	13	9	4	11	23	0.724	0.483	0.647	0.805	0.894	1.667	-0.077	0.322	0
Tb11.v5.0837	importin beta-1 subunit, putative	Nuclear.transport	381	489	500	518	148	88	235	188	207	123	170	314	45	55	52	60	24	14	29	29	41	24	31	49	0.799	0.8	0.714	0.798	0.893	0.999	-0.086	-0.001	0
Tb927.4.5020	RNA polymerase IIA largest subunit (RPB1)	RNA.synthesis	2143	2006	2412	2158	344	165	520	441	860	530	623	1400	251	225	251	250	55	27	65	67	172	102	113	218	0.879	0.898	0.802	0.884	0.893	1.006	-0.096	0.005	0
Tb927.8.7400	RNA polymerase IIA largest subunit (RPB1)	RNA.synthesis	2138	2004	2408	2155	344	165	519	437	857	528	623	1398	250	225	251	249	55	27	65	67	171	102	113	218	0.879	0.898	0.802	0.884	0.893	1.006	-0.096	0.005	0
Tb927.10.15290	hypothetical protein, tubulin-binding CAP cofactor domain (cytoskeletal)	Cytoskeleton	624	656	791	705	87	75	175	158	305	203	225	596	73	74	82	82	14	12	22	24	61	39	41	93	0.91	0.883	0.813	0.9	0.893	1.019	-0.097	0.017	0
Tb927.10.6150	neurobeachin/beige protein, putative	Lysosome	1323	1277	1385	1237	159	128	312	241	526	328	382	927	155	143	144	143	26	21	39	37	105	63	70	144	0.904	0.875	0.807	0.901	0.893	1.03	-0.097	0.026	0
Tb927.11.14970	hypothetical protein, conserved	ZUnknown	891	1141	1320	1299	436	301	722	571	412	266	399	880	104	128	137	150	70	49	90	87	82	51	73	137	0.732	0.708	0.654	0.786	0.893	1.11	-0.078	0.078	0
Tb927.9.3770	hypothetical protein, conserved	ZUnknown	431	467	446	378	268	184	292	294	112	77	80	185	50	52	46	44	43	30	37	45	22	15	15	29	0.544	0.538	0.486	0.601	0.893	1.117	-0.058	0.063	0
Tb927.9.5570	hypothetical protein, unlikely	Unlikely	25684	33331	171	27525	46	57	59	72	39	72	40	140	3006	3737	18	3183	7	9	7	11	8	14	7	22	0.727	0.784	0.7	0.824	0.893	1.133	-0.084	0.097	0
Tb927.7.5900	ATG8/AUT7/APG8/PAZ2, putative,ubiquitin-like protein (ATG8A)	Lysosome	175	218	231	217	82	52	126	95	57	38	53	106	20	24	24	25	13	9	16	14	11	7	10	17	0.664	0.645	0.593	0.739	0.893	1.146	-0.071	0.094	0
Tb927.5.4200	histone H4	Chromatin	2577	2110	2545	1941	3679	2195	2902	3269	532	403	370	810	302	237	265	224	592	360	364	498	106	78	67	126	0.295	0.336	0.3	0.371	0.893	1.258	-0.036	0.076	0
Tb927.7.2690	hypothetical protein, conserved	Mito.pathway	153	123	159	121	108	60	99	95	24	16	17	44	18	14	17	14	17	10	12	14	5	3	3	7	0.407	0.412	0.368	0.538	0.893	1.322	-0.044	0.131	0
Tb927.8.3260	YceI-like domain containing protein, putative	ZUnknown	69	95	105	83	123	76	156	114	28	17	27	52	8	11	11	10	20	12	20	17	6	3	5	8	0.412	0.368	0.368	0.523	0.893	1.421	-0.044	0.155	0
Tb927.10.7190	D-tyrosyl-tRNA deacylase, putative	rRNA.tRNA.process	258	214	288	229	281	150	298	288	86	50	68	105	30	24	30	26	45	25	37	44	17	10	12	16	0.469	0.483	0.431	0.459	0.892	0.979	-0.052	-0.01	0
Tb927.11.4510	Sister chromatid cohesion C-terminus, putative	ZUnknown	643	556	814	687	143	74	206	231	245	183	213	430	75	62	85	79	23	12	26	35	49	35	39	67	0.833	0.872	0.778	0.817	0.892	0.981	-0.094	-0.016	0
Tb927.10.930	hypothetical protein, conserved	ZUnknown	519	388	693	594	82	46	147	120	175	130	151	301	61	44	72	69	13	8	18	18	35	25	28	47	0.863	0.879	0.784	0.859	0.892	0.995	-0.095	-0.004	0
Tb927.5.2980	Exocyst complex component Sec3	Vesicular.transport	482	483	503	494	161	130	234	226	175	128	143	261	56	54	52	57	26	21	29	34	35	25	26	41	0.759	0.735	0.677	0.738	0.892	1.004	-0.082	0.003	0
Tb927.10.14930	ZC3H39	RNA.binding	453	481	560	513	87	37	105	105	149	102	117	249	53	54	58	59	14	6	13	16	30	20	21	39	0.833	0.886	0.79	0.85	0.892	1.02	-0.096	0.017	0
Tb927.5.3150	protein kinase , putative	Protein.kinase	693	762	940	874	152	74	222	213	309	222	259	620	81	85	98	101	24	12	28	32	62	43	47	97	0.858	0.893	0.797	0.876	0.892	1.021	-0.096	0.018	0
Tb927.11.7220	C-terminal BEACH domains, role in protein sorting, similar to yeast Bph1 but not top hit.	Lysosome	1191	1244	1270	1203	232	174	383	310	468	346	363	832	139	139	132	139	37	29	48	47	93	67	66	130	0.854	0.844	0.762	0.866	0.892	1.026	-0.092	0.022	0
Tb927.4.1510	phospholipid-translocating ATPase, putative	Lipids	441	463	527	503	165	123	226	223	190	134	145	320	52	52	55	58	27	20	28	34	38	26	26	50	0.767	0.752	0.684	0.774	0.892	1.029	-0.083	0.022	0
Tb927.10.1490	MKT1-like	RNA.processing	1229	1255	1698	1461	180	136	337	264	532	335	390	1017	144	141	177	169	29	22	42	40	106	65	71	158	0.895	0.873	0.798	0.902	0.892	1.033	-0.097	0.029	0
Tb927.6.400	peptidase M20/M25/M40, putative	Protease	520	590	595	551	184	123	202	231	237	144	135	363	61	66	62	64	30	20	25	35	47	28	25	57	0.785	0.766	0.7	0.792	0.892	1.034	-0.085	0.026	0
Tb11.v5.0553	ubiquitin hydrolase, putative	Ubiquitin.proteasome	347	433	469	460	136	127	244	165	207	162	193	429	41	49	49	53	22	21	31	25	41	31	35	67	0.813	0.775	0.725	0.862	0.892	1.112	-0.088	0.087	0
Tb11.v5.0768	aspartyl aminopeptidase, putative	Enzyme	443	452	488	512	123	100	158	131	134	90	99	214	52	51	51	59	20	16	20	20	27	17	18	33	0.759	0.713	0.677	0.794	0.892	1.114	-0.082	0.081	0
Tb927.5.910	oligosaccharyl transferase subunit, putative	Glycans	969	1069	1337	1113	468	339	618	506	362	282	298	734	113	120	139	129	75	56	77	77	72	55	54	114	0.691	0.696	0.621	0.776	0.892	1.123	-0.075	0.085	0
Tb927.11.10240	hslVU complex proteolytic subunit, in mitochondrion	Protease	199	224	352	303	123	45	120	118	68	45	72	147	23	25	37	35	20	7	15	18	14	9	13	23	0.62	0.75	0.669	0.749	0.892	1.208	-0.081	0.129	0
Tb927.3.5740	hypothetical protein	ZUnknown	369	309	330	279	382	277	396	280	64	43	48	75	43	35	34	32	61	45	50	43	13	8	9	12	0.332	0.293	0.296	0.394	0.892	1.345	-0.036	0.101	0
Tb927.3.2360	hypothetical protein, conserved	ZUnknown	117	76	139	112	39	45	91	83	22	25	35	45	14	9	14	13	6	7	11	13	4	5	6	7	0.609	0.625	0.56	0.557	0.891	0.92	-0.068	-0.049	0
Tb927.8.1840	Sec7 domain containing protein, putative	ZUnknown	991	920	1105	930	143	91	259	207	336	238	267	586	116	103	115	108	23	15	32	32	67	46	49	91	0.872	0.877	0.781	0.869	0.891	0.997	-0.096	-0.003	0
Tb927.3.4230	CMF33 subtilisin-like serine peptidase	Cytoskeleton	1067	1025	989	869	192	111	247	202	458	299	268	620	125	115	103	100	31	18	31	31	91	58	49	97	0.873	0.883	0.787	0.88	0.891	1.008	-0.096	0.007	0
Tb927.6.890	hypothetical protein, conserved	ZUnknown	616	608	746	692	121	88	215	167	276	202	219	486	72	68	78	80	19	14	27	25	55	39	40	76	0.871	0.867	0.776	0.876	0.891	1.01	-0.095	0.009	0
Tb927.11.16100	ubiquitin carboxyl-terminal hydrolase, putative	Ubiquitin.proteasome	552	544	644	587	185	111	277	222	247	150	197	446	65	61	67	68	30	18	35	34	49	29	36	69	0.792	0.79	0.706	0.826	0.891	1.046	-0.086	0.036	0
Tb11.v5.0835	kinesin, putative	Cytoskeleton	149	143	234	169	46	25	91	73	48	43	73	126	17	16	24	20	7	4	11	11	10	8	13	20	0.769	0.824	0.734	0.809	0.891	1.052	-0.09	0.04	0
Tb927.10.1970	hypothetical protein, conserved, RNI, TPR, CHAT domains (caspase associated with TPRs)	ZUnknown	705	716	818	684	136	123	217	204	257	182	194	502	82	80	85	79	22	20	27	31	51	35	35	78	0.844	0.803	0.752	0.854	0.891	1.064	-0.092	0.051	0
Tb927.11.7120	exocyst complex component Sec15	Vesicular.transport	404	450	488	423	88	90	154	156	156	108	133	299	47	50	51	49	14	15	19	24	31	21	24	47	0.838	0.766	0.747	0.82	0.891	1.07	-0.091	0.054	0
Tb927.9.4470	hypothetical protein, unlikely	Unlikely	55	86	82	71	39	18	39	45	34	17	20	56	6	10	9	8	6	3	5	7	7	3	4	9	0.731	0.7	0.651	0.75	0.891	1.071	-0.08	0.05	0
Tb927.9.12390	hypothetical protein, conserved	ZUnknown	480	528	638	585	396	216	479	404	139	78	113	210	56	59	66	68	64	35	60	62	28	15	21	33	0.505	0.5	0.45	0.554	0.891	1.108	-0.055	0.054	0
Tb927.11.12160	hypothetical protein, conserved	Mito.pathway	102	91	100	86	86	54	126	120	13	12	14	32	12	10	10	10	14	9	16	18	3	2	3	5	0.333	0.341	0.304	0.393	0.891	1.18	-0.037	0.06	0
Tb927.9.6870	RBSR1	RNA.processing	165	119	215	194	220	127	240	193	42	27	31	56	19	13	22	22	35	21	30	29	8	5	6	9	0.348	0.357	0.318	0.42	0.891	1.207	-0.039	0.072	0
Tb927.10.10820	hypothetical protein, conserved	ZUnknown	245	194	309	221	197	146	290	254	60	41	61	126	29	22	32	26	32	24	36	39	12	8	11	20	0.467	0.438	0.416	0.545	0.891	1.244	-0.051	0.107	0
Tb927.10.9020	Gcd10p family, putative	ZUnknown	254	272	349	299	276	176	433	377	81	52	88	227	30	30	36	35	44	29	54	57	16	10	16	35	0.459	0.446	0.409	0.589	0.891	1.321	-0.05	0.143	0
Tb927.8.3210	hypothetical protein, conserved	ZUnknown	195	211	292	239	304	155	344	224	39	34	53	103	23	24	30	28	49	25	43	34	8	7	10	16	0.276	0.395	0.352	0.523	0.891	1.895	-0.043	0.247	0
Tb927.7.6980	U2 splicing factor putative, SF3b(SAP)130	RNA.processing	690	600	756	703	61	55	123	129	245	152	160	375	81	67	79	81	10	9	15	20	49	29	29	58	0.92	0.883	0.819	0.871	0.89	0.986	-0.101	-0.012	0
Tb927.10.10360	microtubule-associated protein, putative	Cytoskeleton	21269	23463	20318	18920	3494	2208	6483	4793	13148	8381	8409	18208	2489	2631	2116	2188	562	363	813	730	2624	1620	1532	2835	0.916	0.912	0.815	0.901	0.89	0.988	-0.101	-0.011	0
Tb11.v5.0628	tubulin binding cofactor c, putative	ZUnknown	228	260	314	274	34	27	67	65	113	82	80	234	27	29	33	32	5	4	8	10	23	16	15	36	0.915	0.903	0.814	0.894	0.89	0.99	-0.101	-0.009	0
Tb927.10.8390	hypothetical protein, conserved, HECT E3 ligase at C-terminus	Ubiquitin.proteasome	1030	991	1008	1037	147	103	277	220	418	296	315	691	121	111	105	120	24	17	35	34	83	57	57	108	0.89	0.887	0.792	0.881	0.89	0.993	-0.098	-0.006	0
Tb927.11.2470	aminopeptidase, putative,metallo-peptidase, Clan MF, Family M17	Protease	338	324	389	328	83	53	115	111	148	86	100	226	40	36	41	38	13	9	14	17	30	17	18	35	0.843	0.815	0.75	0.828	0.89	1.016	-0.093	0.013	0
Tb927.9.6230	arginine kinase (AK)	Amino.acids	1916	2201	1626	1514	407	308	477	397	589	439	364	763	224	247	169	175	65	51	60	61	118	85	66	119	0.809	0.795	0.72	0.82	0.89	1.031	-0.089	0.025	0
Tb927.10.13660	Domain of unknown function DUF21, putative	ZUnknown	238	243	309	239	85	58	119	111	63	44	54	111	28	27	32	28	14	10	15	17	13	9	10	17	0.684	0.677	0.609	0.7	0.89	1.034	-0.075	0.023	0
Tb927.7.5440	hypothetical protein, conserved	Mito.pathway	520	532	667	557	177	108	266	261	183	131	165	408	61	60	69	64	28	18	33	40	37	25	30	64	0.755	0.764	0.68	0.789	0.89	1.045	-0.084	0.034	0
Tb927.8.4940	hypothetical protein, conserved	ZUnknown	400	427	394	415	218	147	273	228	125	94	104	184	47	48	41	48	35	24	34	35	25	18	19	29	0.625	0.636	0.566	0.659	0.89	1.054	-0.07	0.034	0
Tb927.6.3710	hypothetical protein, conserved	ZUnknown	286	258	342	297	113	64	163	157	108	80	98	235	33	29	36	34	18	11	20	24	22	15	18	37	0.74	0.761	0.677	0.782	0.89	1.057	-0.084	0.042	0
Tb927.2.4230	Nucleoporin NUP-1 protein, putative	Nuclear.transport	6647	10858	6695	7699	2656	930	3077	2026	6330	4347	4327	11390	778	1217	697	890	427	153	386	309	1264	840	788	1774	0.874	0.928	0.826	0.931	0.89	1.065	-0.102	0.057	0
Tb927.7.3550	hypothetical protein, conserved, no yeast or human match	ZUnknown	3282	3405	3682	3336	958	269	881	666	1707	1082	1149	2320	384	382	383	386	154	44	110	101	341	209	209	361	0.838	0.917	0.816	0.893	0.89	1.066	-0.101	0.055	0
Tb927.7.4390	threonine synthase, putative	Amino.acids	341	350	636	525	122	102	249	231	98	65	120	311	40	39	66	61	20	17	31	35	20	13	22	48	0.7	0.641	0.623	0.762	0.89	1.189	-0.077	0.121	0
Tb927.3.640	hypothetical protein, conserved	ZUnknown	542	600	788	676	991	628	1176	867	316	206	256	570	63	67	82	78	159	103	147	132	63	40	47	89	0.48	0.475	0.427	0.611	0.89	1.286	-0.053	0.136	0
Tb927.8.3350	DNA polymerase theta (helicase domain only), putative	DNA	360	298	417	356	68	60	110	98	116	109	96	191	42	33	43	41	11	10	14	15	23	21	17	30	0.83	0.831	0.739	0.824	0.889	0.993	-0.092	-0.006	0
Tb927.9.14280	hypothetical protein, conserved	ZUnknown	787	740	861	733	185	123	294	251	374	254	277	626	92	83	90	85	30	20	37	38	75	49	50	97	0.854	0.851	0.759	0.856	0.889	1.006	-0.095	0.005	0
Tb927.10.4910	mitochondrial carrier protein, MCP4	Mito.transport	316	229	366	306	150	108	224	216	89	83	97	189	37	26	38	35	24	18	28	33	18	16	18	29	0.636	0.675	0.6	0.672	0.889	1.057	-0.075	0.036	0
Tb927.11.4020	Complex1_LYR-like, putative	ZUnknown	78	86	84	89	122	37	115	83	36	12	20	31	9	10	9	10	20	6	14	13	7	2	4	5	0.45	0.438	0.4	0.473	0.889	1.08	-0.05	0.035	0
Tb927.4.2460	kinatase, putative	Enzyme	383	422	607	525	106	83	207	153	186	113	176	432	45	47	63	61	17	14	26	23	37	22	32	67	0.835	0.786	0.742	0.872	0.889	1.109	-0.093	0.086	0
Tb927.5.900	oligosaccharyl transferase subunit, putative	Glycans	962	1059	1334	1099	467	340	606	499	363	282	289	720	113	119	139	127	75	56	76	76	72	55	53	112	0.691	0.696	0.619	0.775	0.889	1.122	-0.077	0.084	0
Tb927.10.2040	protein kinase, putative	Protein.kinase	388	413	477	418	103	88	196	130	149	100	147	324	45	46	50	48	17	14	25	20	30	19	27	50	0.805	0.76	0.716	0.854	0.889	1.124	-0.089	0.094	0
Tb927.7.2170	hypothetical protein, conserved, telomere repeat dimerization domain	ZUnknown	900	928	1443	1248	362	257	598	521	371	220	354	847	105	104	150	144	58	42	75	79	74	43	64	132	0.749	0.705	0.666	0.796	0.889	1.129	-0.083	0.091	0
Tb927.11.16080	Soluble NSF attachment protein, SNAP, putative	ZUnknown	531	604	740	624	623	476	856	652	324	210	293	544	62	68	77	72	100	78	107	99	65	41	53	85	0.603	0.551	0.536	0.667	0.889	1.211	-0.067	0.116	0
Tb927.4.3570	EF1 beta, translation elongation factor 1-beta, putative	Translation	1303	1296	1558	1314	1263	858	1377	1144	441	318	329	767	152	145	162	152	203	141	173	174	88	61	60	119	0.503	0.502	0.447	0.615	0.889	1.225	-0.056	0.113	0
Tb927.4.3590	EF1 beta, translation elongation factor 1-beta, putative	Translation	1303	1296	1558	1314	1263	858	1377	1144	441	318	329	767	152	145	162	152	203	141	173	174	88	61	60	119	0.503	0.502	0.447	0.615	0.889	1.225	-0.056	0.113	0
Tb927.8.1820	nonspecific lipid-transfer protein, putative,sterol carrier protein, putative	Lipids	138	106	156	143	41	33	66	48	30	16	27	55	16	12	16	17	7	5	8	7	6	3	5	9	0.667	0.583	0.593	0.75	0.889	1.286	-0.074	0.167	0
Tb927.11.13650	cytochrome b5, putative (CYB5)	Mito.e.transport	135	133	143	134	208	100	189	182	26	22	25	44	16	15	15	15	33	16	24	28	5	4	5	7	0.261	0.368	0.327	0.368	0.889	1.41	-0.041	0.107	0
Tb927.11.5380	Protein of unknown function (DUF523), putative	ZUnknown	230	225	285	234	340	236	417	356	42	40	47	84	27	25	30	27	55	39	52	54	8	8	9	13	0.253	0.324	0.288	0.36	0.889	1.423	-0.036	0.107	0
Tb927.7.3960	Mitchondrial LSU ribosomal protein L16, putative	Mito.translation	125	133	167	146	151	72	190	131	18	16	30	52	15	15	17	17	24	12	24	20	4	3	5	8	0.28	0.368	0.327	0.483	0.889	1.725	-0.041	0.203	0
Tb927.10.4740	nucleolar RNA-binding protein, putative	rRNA.tRNA.process	141	142	180	146	212	138	218	205	16	21	24	53	16	16	19	17	34	23	27	31	3	4	4	8	0.171	0.289	0.257	0.376	0.889	2.199	-0.032	0.205	0
Tb927.11.9960	Protein of unknown function (DUF2870), putative	ZUnknown	107	115	155	105	184	93	212	196	38	20	31	42	13	13	16	12	30	15	27	30	8	4	6	7	0.384	0.384	0.341	0.353	0.888	0.919	-0.043	-0.031	0
Tb927.11.3350	MT1 phospholipid-transporting ATPase 1-like protein	Lipids	763	772	751	691	148	83	231	197	328	198	225	498	89	87	78	80	24	14	29	30	65	38	41	78	0.863	0.864	0.767	0.858	0.888	0.994	-0.097	-0.005	0
Tb927.8.7800	hypothetical protein, conserved	ZUnknown	407	331	472	384	97	63	187	153	142	99	142	255	48	37	49	44	16	10	23	23	28	19	26	40	0.803	0.816	0.725	0.802	0.888	0.999	-0.091	-0.001	0
Tb927.10.13740	calcium-dependent lipid binding protein, putative,synaptotagmin, putative (CaLB)	Vesicular.transport	467	481	687	685	107	65	178	190	129	104	133	318	55	54	72	79	17	11	22	29	26	20	24	50	0.781	0.809	0.718	0.801	0.888	1.026	-0.091	0.02	0
Tb927.10.10050	hypothetical protein, conserved, 8 TM domains	ZUnknown	1300	1354	1781	1541	402	125	494	389	791	511	636	1388	152	152	185	178	65	21	62	59	158	99	116	216	0.85	0.917	0.814	0.895	0.888	1.053	-0.103	0.045	0
Tb11.v5.0654	receptor-type adenylate cyclase, putative	ESAG	99	83	84	91	118	57	139	113	35	23	31	46	12	9	9	11	19	9	17	17	7	4	6	7	0.462	0.509	0.452	0.49	0.888	1.061	-0.057	0.028	0
Tb927.9.7520	hypothetical protein, conserved	ZUnknown	684	737	921	832	189	114	283	197	249	157	199	463	80	83	96	96	30	19	35	30	50	30	36	72	0.795	0.787	0.706	0.848	0.888	1.078	-0.089	0.061	0
Tb927.5.3160	protein kinase, putative	Protein.kinase	836	881	1200	1073	352	184	545	419	386	271	397	820	98	99	125	124	57	30	68	64	77	52	72	128	0.759	0.802	0.712	0.824	0.888	1.086	-0.09	0.065	0
Tb927.7.7210	POMP37	Mito.membrane	459	460	737	628	256	130	402	334	182	102	184	407	54	52	77	73	41	21	50	51	36	20	34	63	0.672	0.69	0.613	0.742	0.888	1.104	-0.077	0.07	0
Tb927.8.7730	Sphingosine N-acyltransferase, putative	Lipids	197	205	450	425	156	100	316	268	56	33	78	141	23	23	47	49	25	16	40	41	11	6	14	22	0.507	0.467	0.45	0.556	0.888	1.191	-0.057	0.089	0
Tb927.9.13230	hypothetical protein, unlikely	Unlikely	49	43	129	110	76	56	169	140	24	16	36	62	6	5	13	13	12	9	21	21	5	3	7	10	0.493	0.438	0.438	0.526	0.888	1.201	-0.055	0.088	0
Tb927.9.6070	40S ribosomal protein S3	Ribosome	2295	2166	3084	2447	4247	2340	4395	4031	487	326	421	741	269	243	321	283	683	384	551	614	97	63	77	115	0.249	0.277	0.246	0.304	0.888	1.221	-0.031	0.055	0
Tb927.3.3230	NOL1/NOP2/sun family, putative	ZUnknown	171	148	284	232	149	122	225	260	62	30	61	129	20	17	30	27	24	20	28	40	12	6	11	20	0.538	0.412	0.478	0.538	0.888	1.306	-0.06	0.126	0
Tb927.10.2180	Rtr1/RPAP2 family, putative	ZUnknown	198	204	278	224	190	91	247	179	54	33	54	110	23	23	29	26	31	15	31	27	11	6	10	17	0.453	0.483	0.429	0.595	0.888	1.313	-0.054	0.142	0
Tb927.4.3710	Predicted membrane protein, putative	ZUnknown	85	80	109	79	402	282	475	430	25	15	21	40	10	9	11	9	65	46	60	66	5	3	4	6	0.152	0.132	0.135	0.175	0.888	1.326	-0.017	0.043	0
Tb927.7.3590	SDH succinate dehydrogenase (complex II) subunit, putative	Mito.e.transport	141	138	138	132	75	27	70	61	36	17	28	85	16	15	14	15	12	4	9	9	7	3	5	13	0.576	0.636	0.565	0.771	0.888	1.339	-0.071	0.195	0
Tb927.10.6660	hypothetical protein	ZUnknown	94	96	70	79	167	90	172	109	26	24	31	31	11	11	7	9	27	15	22	17	5	5	6	5	0.302	0.438	0.389	0.407	0.888	1.348	-0.049	0.105	0
Tb927.9.7670	hypothetical protein, conserved, no clear matches	ZUnknown	384	370	566	461	557	329	602	503	113	64	88	224	45	41	59	53	90	54	75	77	23	12	16	35	0.374	0.341	0.332	0.515	0.888	1.51	-0.042	0.174	0
Tb927.5.4050	hypothetical protein, conserved	ZUnknown	67	62	86	66	154	131	170	131	20	25	22	41	8	7	9	8	25	22	21	20	4	5	4	6	0.272	0.347	0.308	0.412	0.888	1.515	-0.039	0.14	0
Tb927.10.5140	protein kinase, putative,mitogen-activated protein kinase 2, putative	Protein.kinase	330	320	362	338	86	49	106	117	127	73	79	193	39	36	38	39	14	8	13	18	25	14	14	30	0.806	0.803	0.715	0.795	0.887	0.99	-0.091	-0.008	0
Tb927.7.530	FYVE zinc finger, putative	ZUnknown	933	899	1166	926	261	167	437	394	531	315	404	867	109	101	121	107	42	27	55	60	106	61	74	135	0.855	0.841	0.758	0.84	0.887	0.999	-0.097	-0.001	0
Tb927.11.10540	hypothetical protein, conserved	ZUnknown	714	829	752	754	175	121	273	220	376	295	267	647	84	93	78	87	28	20	34	34	75	57	49	101	0.862	0.869	0.771	0.874	0.887	1.014	-0.098	0.012	0
Tb11.v5.0615	hypothetical protein, conserved	ZUnknown	324	275	317	264	33	23	63	49	121	77	83	196	38	31	33	31	5	4	8	7	24	15	15	31	0.918	0.897	0.814	0.912	0.887	1.017	-0.104	0.015	0
Tb927.4.1500	RNA editing associated helicase 2 (REH2) MRB 1 subunit	Mito.RNA	930	888	1096	1067	173	108	302	208	352	248	293	680	109	100	114	123	28	18	38	32	70	48	53	106	0.854	0.862	0.765	0.885	0.887	1.036	-0.097	0.031	0
Tb927.9.12510	DED1-2, ATP-dependent DEAD/H RNA helicase, DED1-2	Translation	1376	1220	1994	1588	349	139	425	363	574	399	460	1081	161	137	208	184	56	23	53	55	115	77	84	168	0.827	0.887	0.787	0.877	0.887	1.06	-0.1	0.05	0
Tb11.v5.0750	dual specificity protein phosphatase, putative	Protein.phosphatase	289	315	309	297	134	78	170	123	165	81	108	268	34	35	32	34	22	13	21	19	33	16	20	42	0.778	0.742	0.69	0.838	0.887	1.129	-0.088	0.096	0
Tb927.11.5940	GRESAG 4, putative receptor-type adenylate cyclase	GRESAG	491	373	846	708	187	145	332	328	181	100	189	382	57	42	88	82	30	24	42	50	36	19	34	59	0.737	0.649	0.654	0.734	0.887	1.131	-0.083	0.085	0
Tb927.7.5990	protein associated with differentiation 7, PAD7	Transporter	1301	1314	1854	1628	757	478	1086	894	425	248	388	755	152	147	193	188	122	79	136	136	85	48	71	118	0.619	0.586	0.549	0.669	0.887	1.142	-0.07	0.083	0
Tb927.10.5840	EF1 beta, translation elongation factor 1-beta, putative	Translation	982	1145	1139	1096	515	309	493	372	290	225	211	480	115	128	119	127	83	51	62	57	58	43	38	75	0.62	0.663	0.588	0.754	0.887	1.216	-0.075	0.134	0
Tb927.11.7960	kPAP kinetoplast poly(A) polymerase 1	Mito.RNA	435	437	617	594	485	323	629	603	97	55	89	198	51	49	64	69	78	53	79	92	19	11	16	31	0.362	0.326	0.321	0.44	0.887	1.35	-0.041	0.114	0
Tb927.11.6170	protein transport protein Sec31, putative,cytosolic coat protein, putative	Vesicular.transport	999	799	1106	961	99	55	196	153	397	239	262	582	117	90	115	111	16	9	25	23	79	46	48	91	0.92	0.923	0.818	0.902	0.886	0.98	-0.105	-0.018	0
Tb927.11.3850	AMP deaminase, putative	Nucleotides	942	863	1081	1022	141	86	213	218	371	246	235	595	110	97	113	118	23	14	27	33	74	48	43	93	0.882	0.889	0.788	0.868	0.886	0.984	-0.101	-0.014	0
Tb927.10.11020	DNA mismatch repair protein, putative,MSH2 (MSH2)	DNA	330	275	342	322	109	72	158	175	92	49	77	147	39	31	36	37	18	12	20	27	18	9	14	23	0.7	0.636	0.62	0.665	0.886	1.046	-0.08	0.029	0
Tb927.10.3590	hypothetical protein, conserved	Mito.pathway	374	368	544	461	317	205	431	361	157	105	136	264	44	41	57	53	51	34	54	55	31	20	25	41	0.586	0.579	0.519	0.635	0.886	1.097	-0.067	0.056	0
Tb11.v5.0779	hypothetical protein, conserved	ZUnknown	440	424	540	495	154	89	209	163	120	94	116	255	51	48	56	57	25	15	26	25	24	18	21	40	0.691	0.737	0.653	0.789	0.886	1.142	-0.084	0.098	0
Tb927.9.6600	hypothetical protein, unlikely	Unlikely	83	106	110	143	189	112	212	241	27	19	27	51	10	12	11	17	30	18	27	37	5	4	5	8	0.28	0.341	0.302	0.335	0.886	1.196	-0.039	0.055	0
Tb927.1.1540	Tubulin/FtsZ family, putative	Cytoskeleton	259	275	387	315	169	132	261	234	121	69	117	235	30	31	40	36	27	22	33	36	24	13	21	37	0.675	0.58	0.598	0.706	0.886	1.217	-0.077	0.126	0
Tb927.11.8050	Sas10/Utp3/C1D family/Sas10 C-terminal domain containing protein, putative	ZUnknown	451	537	751	628	408	303	580	445	175	120	167	378	53	60	78	73	66	50	73	68	35	23	30	59	0.553	0.518	0.49	0.669	0.886	1.292	-0.063	0.151	0
Tb927.1.3080	hypothetical protein, unlikely	Unlikely	134	188	192	165	144	109	200	166	94	58	82	221	16	21	20	19	23	18	25	25	19	11	15	34	0.658	0.588	0.583	0.76	0.886	1.293	-0.075	0.172	0
Tb927.7.840	Mitochondrial ATP synthase subunit, putative	Mito.pathway	195	224	341	332	97	44	117	89	34	24	45	142	23	25	36	38	16	7	15	14	7	5	8	22	0.505	0.625	0.554	0.786	0.886	1.556	-0.071	0.281	0
Tb927.4.2420	hypothetical protein, conserved	ZUnknown	111	129	159	116	159	118	211	203	28	16	26	65	13	14	17	13	26	19	26	31	6	3	5	10	0.35	0.269	0.31	0.429	0.886	1.595	-0.04	0.16	0
Tb927.1.3440	hypothetical protein, unlikely	Unlikely	85	137	151	165	151	175	230	228	29	22	32	82	10	15	16	19	24	29	29	35	6	4	6	13	0.368	0.243	0.326	0.464	0.886	1.909	-0.042	0.221	0
Tb927.3.2880	Mitochondrial ATP synthase subunit, putative	Mito.pathway	205	286	365	361	258	167	308	263	44	16	41	140	24	32	38	42	42	27	39	40	9	3	7	22	0.333	0.206	0.295	0.562	0.886	2.728	-0.038	0.356	0
Tb927.10.1890	calpain, putative,cysteine peptidase, Clan CA, family C2, putative	Protease	751	748	835	767	128	90	242	212	365	272	264	517	88	84	87	89	21	15	30	32	73	53	48	81	0.89	0.892	0.789	0.855	0.885	0.961	-0.103	-0.035	0
Tb11.v5.0444	hypothetical protein, conserved	ZUnknown	144	122	196	134	13	10	33	32	79	52	49	141	17	14	20	15	2	2	4	5	16	10	9	22	0.949	0.921	0.84	0.911	0.885	0.989	-0.109	-0.01	0
Tb927.9.13110	hypothetical protein, conserved	ZUnknown	232	224	261	231	139	98	166	166	95	69	73	126	27	25	27	27	22	16	21	25	19	13	13	20	0.668	0.655	0.591	0.651	0.885	0.994	-0.077	-0.004	0
Tb927.2.4400	Mitchondrial SSU ribosomal protein	Mito.translation	434	411	665	535	149	78	252	210	218	127	195	400	51	46	69	62	24	13	32	32	44	25	36	62	0.811	0.818	0.724	0.819	0.885	1.01	-0.094	0.008	0
Tb927.8.7980	vacuolar-type H( )-translocating pyrophosphatase (TVP1)	Acidocalcisome	1318	1341	1488	1318	418	214	524	464	439	267	343	711	154	150	155	152	67	35	66	71	88	52	62	111	0.754	0.776	0.687	0.785	0.885	1.041	-0.089	0.031	0
Tb927.8.6770	WD domain, G-beta repeat, putative	ZUnknown	251	203	294	258	155	109	221	185	90	69	83	150	29	23	31	30	25	18	28	28	18	13	15	23	0.627	0.628	0.556	0.657	0.885	1.048	-0.072	0.03	0
Tb927.10.6560	Protein of unknown function DUF72, putative	ZUnknown	134	123	113	99	87	47	99	121	33	18	30	42	16	14	12	11	14	8	12	18	7	3	5	7	0.538	0.467	0.493	0.476	0.885	1.056	-0.062	0.026	0
Tb927.11.14250	Tric complex epsilon subunit (TCP-1-epsilon)	Chaperone	635	592	744	656	218	133	286	240	212	151	171	357	74	66	77	76	35	22	36	37	42	29	31	56	0.737	0.755	0.668	0.779	0.885	1.057	-0.087	0.042	0
Tb927.11.13090	EF1 gamma, elongation factor 1 gamma, putative	Translation	1952	1800	2103	1792	758	478	843	747	786	539	500	1233	228	202	219	207	122	79	106	114	157	104	91	192	0.75	0.754	0.667	0.797	0.885	1.063	-0.087	0.047	0
Tb927.11.13190	EF1 gamma, elongation factor 1 gamma, putative	Translation	1952	1800	2103	1792	758	478	843	747	786	539	500	1233	228	202	219	207	122	79	106	114	157	104	91	192	0.75	0.754	0.667	0.797	0.885	1.063	-0.087	0.047	0
Tb927.10.9650	TbNup152 Outer ring	Nuclear.transport	703	748	928	846	196	121	290	216	281	199	218	570	82	84	97	98	32	20	36	33	56	38	40	89	0.803	0.816	0.722	0.863	0.885	1.075	-0.094	0.06	0
Tb927.5.2700	otubain cysteine peptidase, Clan CA, family C65, putative	Protease	133	142	175	146	120	88	147	136	53	33	44	93	16	16	18	17	19	14	18	21	11	6	8	14	0.575	0.5	0.509	0.609	0.885	1.218	-0.066	0.109	0
Tb927.9.6090	PTP1-interacting protein, 39 kDa PIP39	Protein.phosphatase	2736	2865	4686	4401	1738	996	2348	2146	661	395	596	1600	320	321	488	509	280	164	294	327	132	76	109	249	0.524	0.52	0.464	0.64	0.885	1.231	-0.06	0.12	0
Tb927.11.6510	40S ribosomal protein S21	Ribosome	2988	2480	3683	2885	7901	4942	9693	7431	411	256	372	685	350	278	384	334	1271	812	1215	1132	82	49	68	107	0.131	0.123	0.116	0.181	0.885	1.472	-0.015	0.058	0
Tb927.10.15730	SPRY domain/Ankyrin repeats (3 copies), putative	ZUnknown	1324	1405	1183	1162	155	113	329	251	644	410	429	880	155	158	123	134	25	19	41	38	129	79	78	137	0.923	0.907	0.816	0.894	0.884	0.986	-0.107	-0.013	0
Tb927.11.7510	luminal binding protein 1 (BiP), putative	Vesicular.transport	1907	1590	1887	1505	551	319	650	611	721	471	467	904	223	178	197	174	89	52	81	93	144	91	85	141	0.791	0.803	0.71	0.78	0.884	0.986	-0.093	-0.011	0
Tb927.10.11140	hypothetical protein, conserved, kineto-specific, signal peptide	ZUnknown	736	803	793	740	155	95	230	196	341	231	225	482	86	90	83	86	25	16	29	30	68	45	41	75	0.864	0.868	0.767	0.854	0.884	0.988	-0.101	-0.01	0
Tb927.11.6600	hypothetical protein, conserved	ZUnknown	265	267	404	366	35	21	60	65	88	58	71	181	31	30	42	42	6	3	8	10	18	11	13	28	0.875	0.895	0.791	0.867	0.884	0.991	-0.104	-0.008	0
Tb927.11.9590	S-adenosylhomocysteine hydrolase, putative	Amino.acids	2430	2302	2103	1890	365	279	514	413	959	648	537	1156	284	258	219	219	59	46	64	63	191	125	98	180	0.883	0.864	0.781	0.87	0.884	1.007	-0.102	0.006	0
Tb927.5.2510	hypothetical protein, conserved	ZUnknown	562	586	666	569	185	128	313	280	222	171	206	464	66	66	69	66	30	21	39	43	44	33	38	72	0.774	0.786	0.695	0.796	0.884	1.028	-0.091	0.022	0
Tb927.3.4560	AMPKalpha2	Protein.kinase	452	504	612	548	183	97	246	189	272	151	186	405	53	57	64	63	29	16	31	29	54	29	34	63	0.813	0.809	0.719	0.835	0.884	1.032	-0.094	0.026	0
Tb927.10.8420	TOR1 protein kinase	Protein.kinase	1043	1081	1259	1204	177	174	350	317	408	288	346	792	122	121	131	139	28	29	44	48	81	56	63	123	0.871	0.818	0.77	0.857	0.884	1.048	-0.101	0.039	0
Tb927.3.4630	UDP-glucose:glycoprotein glucosyltransferase, ER quality control	Glycans	791	805	891	877	177	91	221	159	333	221	222	549	93	90	93	101	28	15	28	24	66	43	40	85	0.846	0.87	0.769	0.892	0.884	1.054	-0.101	0.046	0
Tb927.9.13990	DRBD2	RNA.binding	1445	1683	1957	1757	614	251	643	470	928	462	540	1200	169	189	204	203	99	41	81	72	185	89	98	187	0.813	0.835	0.738	0.858	0.884	1.055	-0.097	0.045	0
Tb927.7.4470	translocon-associated protein gamma 4 transmembrane domains	Vesicular.transport	865	1367	909	881	391	143	291	295	308	172	183	396	101	153	95	102	63	23	36	45	61	33	33	62	0.693	0.77	0.681	0.763	0.884	1.101	-0.089	0.07	0
Tb927.7.850	hypothetical protein, conserved	ZUnknown	203	185	265	233	173	58	198	188	52	23	46	92	24	21	28	27	28	10	25	29	10	4	8	14	0.455	0.483	0.427	0.53	0.884	1.165	-0.056	0.075	0
Tb927.11.10600	hypothetical protein, conserved	ZUnknown	151	156	195	159	143	116	210	152	68	48	65	109	18	17	20	18	23	19	26	23	14	9	12	17	0.587	0.525	0.519	0.633	0.884	1.206	-0.068	0.108	0
Tb927.10.7250	hypothetical protein, conserved	ZUnknown	238	193	383	291	134	93	215	187	89	42	90	163	28	22	40	34	22	15	27	28	18	8	16	25	0.656	0.554	0.58	0.676	0.884	1.22	-0.076	0.122	0
Tb927.9.6100	TFIIF-stimulated CTD phosphatase, in UPF1-TAP	Protein.phosphatase	2717	2860	4647	4384	1716	992	2327	2150	651	384	592	1589	318	321	484	507	276	163	292	328	130	74	108	247	0.524	0.514	0.463	0.637	0.884	1.239	-0.061	0.123	0
Tb11.v5.0506	hypothetical protein, conserved	ZUnknown	479	566	513	516	106	64	225	174	319	200	251	492	56	63	53	60	17	11	28	27	64	39	46	77	0.898	0.892	0.793	0.869	0.883	0.974	-0.105	-0.023	0
Tb927.7.960	protein kinase, putative	Protein.kinase	459	380	530	513	41	30	92	73	210	111	134	291	54	43	55	59	7	5	12	11	42	21	24	45	0.933	0.907	0.824	0.905	0.883	0.998	-0.109	-0.002	0
Tb927.5.570	hypothetical protein, conserved, no clear yeast or human matches	ZUnknown	896	775	880	756	194	123	272	241	441	238	266	544	105	87	92	87	31	20	34	37	88	46	48	85	0.869	0.843	0.767	0.843	0.883	1	-0.102	0	0
Tb11.01.2730	hypothetical protein, conserved	ZUnknown	2307	2963	2968	2734	680	457	1060	827	1680	1193	1076	2741	270	332	309	316	109	75	133	126	335	231	196	427	0.878	0.878	0.775	0.888	0.883	1.011	-0.103	0.01	0
Tb927.3.1190	hypothetical protein, conserved	ZUnknown	857	901	970	865	163	98	261	188	423	264	275	706	100	101	101	100	26	16	33	29	84	51	50	110	0.883	0.881	0.78	0.898	0.883	1.019	-0.103	0.017	0
Tb11.v5.0504	RNA polymerase IIA largest subunit, putative	RNA.synthesis	1205	1236	1372	1223	215	99	302	266	456	292	330	810	141	139	143	141	35	16	38	41	91	56	60	126	0.858	0.891	0.787	0.878	0.883	1.023	-0.104	0.02	0
Tb927.8.3790	paraflagellar rod protein PFC2	Cytoskeleton	162	140	146	139	111	54	97	81	53	31	33	54	19	16	15	16	18	9	12	12	11	6	6	8	0.588	0.609	0.538	0.609	0.883	1.036	-0.071	0.021	0
Tb927.9.11540	hypothetical protein, conserved	ZUnknown	884	1068	1151	1015	281	193	455	360	369	268	313	694	103	120	120	117	45	32	57	55	74	52	57	108	0.793	0.791	0.7	0.821	0.883	1.038	-0.093	0.03	0
Tb11.v5.0833	kinesin, putative	Cytoskeleton	1324	1505	1047	978	371	136	471	227	879	471	555	970	155	169	109	113	60	22	59	35	175	91	101	151	0.872	0.906	0.8	0.91	0.883	1.044	-0.106	0.038	0
Tb927.10.14940	hypothetical protein	ZUnknown	95	105	155	118	89	37	80	59	40	19	29	41	11	12	16	14	14	6	10	9	8	4	5	6	0.571	0.609	0.538	0.609	0.883	1.067	-0.071	0.038	0
Tb927.11.16650	hypothetical protein, conserved	ZUnknown	319	319	400	359	134	84	205	179	104	72	100	211	37	36	42	42	22	14	26	27	21	14	18	33	0.69	0.7	0.618	0.74	0.883	1.072	-0.082	0.05	0
Tb927.10.9050	pseudouridine synthase PUS7	rRNA.tRNA.process	246	278	296	248	172	128	231	221	76	59	66	133	29	31	31	29	28	21	29	34	15	11	12	21	0.556	0.55	0.491	0.59	0.883	1.073	-0.065	0.04	0
Tb927.8.1270	conserved protein	ZUnknown	260	281	491	411	225	128	409	292	168	117	206	355	30	32	51	48	36	21	51	45	34	23	38	55	0.688	0.719	0.635	0.74	0.883	1.076	-0.084	0.052	0
Tb927.7.7340	hypothetical protein, conserved	ZUnknown	232	212	300	259	154	119	226	238	72	43	68	118	27	24	31	30	25	20	28	36	14	8	12	18	0.566	0.483	0.5	0.538	0.883	1.114	-0.066	0.055	0
Tb927.6.1810	Alpha/beta hydrolase family, putative	ZUnknown	265	304	384	341	165	144	336	273	91	82	114	258	31	34	40	39	27	24	42	42	18	16	21	40	0.609	0.609	0.538	0.69	0.883	1.133	-0.071	0.081	0
Tb927.10.3110	DNA primase large subunit, putative	DNA	202	156	174	160	110	67	125	110	62	29	44	81	24	17	18	19	18	11	16	17	12	6	8	13	0.609	0.56	0.538	0.641	0.883	1.145	-0.071	0.081	0
Tb927.10.12430	Noc2p family, putative	ZUnknown	521	512	811	666	402	303	703	537	197	146	221	417	61	57	84	77	65	50	88	82	39	28	40	65	0.583	0.566	0.515	0.649	0.883	1.147	-0.068	0.083	0
Tb927.3.4180	hypothetical protein	ZUnknown	232	212	277	227	156	71	216	181	82	38	74	151	27	24	29	26	25	12	27	28	16	7	13	24	0.599	0.576	0.529	0.667	0.883	1.158	-0.07	0.091	0
Tb927.11.15500	Mitchondrial LSU ribosomal protein	Mito.translation	197	210	253	230	234	135	353	248	72	42	73	121	23	24	26	27	38	22	44	38	14	8	13	19	0.462	0.459	0.408	0.538	0.883	1.172	-0.054	0.079	0
Tb927.10.14630	fibrillarin, putative	rRNA.tRNA.process	433	492	684	629	374	229	518	465	134	86	128	294	51	55	71	73	60	38	65	71	27	17	23	46	0.512	0.511	0.452	0.602	0.883	1.178	-0.06	0.091	0
Tb927.3.3460	SDH5 succinate dehydrogenase (complex II) subunit	Mito.e.transport	328	353	390	389	139	96	210	142	112	62	100	214	38	40	41	45	22	16	26	22	22	12	18	33	0.7	0.636	0.618	0.778	0.883	1.223	-0.082	0.142	0
Tb927.11.19590	variant surface glycoprotein (VSG, pseudogene), putative,variant surface glycoprotein (VSG), frameshifted and degenerate	VSG	639	1054	480	606	689	437	440	426	383	232	152	484	75	118	50	70	111	72	55	65	76	45	28	75	0.615	0.593	0.543	0.729	0.883	1.229	-0.072	0.136	0
Tb927.10.6640	COP-coated vesicle membrane protein erv25 precursor,	Vesicular.transport	523	639	743	668	377	173	411	308	205	136	184	405	61	72	77	77	61	28	52	47	41	26	34	63	0.611	0.684	0.604	0.758	0.883	1.241	-0.08	0.147	0
Tb927.11.5720	hypothetical protein, conserved	ZUnknown	246	357	409	508	197	168	329	283	76	63	82	239	29	40	43	59	32	28	41	43	15	12	15	37	0.522	0.5	0.461	0.668	0.883	1.336	-0.061	0.168	0
Tb927.10.13480	protein kinase, putative	Protein.kinase	186	152	184	147	95	84	114	100	52	32	36	92	22	17	19	17	15	14	14	15	10	6	7	14	0.609	0.5	0.538	0.685	0.883	1.37	-0.071	0.185	0
Tb927.7.6130	Protein of unknown function (DUF3522), putative	ZUnknown	97	115	150	143	37	37	61	55	19	11	20	59	11	13	16	17	6	6	8	8	4	2	4	9	0.609	0.438	0.538	0.724	0.883	1.653	-0.071	0.286	0
Tb927.10.5110	KREPA4	Mito.RNA	305	330	425	378	888	525	1020	706	77	55	76	145	36	37	44	44	143	86	128	108	15	11	14	23	0.197	0.23	0.203	0.332	0.883	1.685	-0.027	0.135	0
Tb927.11.16220	Complex III cytochrome b/c complex	Mito.e.transport	100	137	203	239	90	125	224	190	17	12	27	63	12	15	21	28	14	21	28	29	3	2	5	10	0.333	0.182	0.294	0.446	0.883	2.451	-0.039	0.264	0
Tb927.9.8760	hypothetical protein, conserved, related to a yeast GPI-anchored protein	ZUnknown	499	437	445	426	82	41	111	104	191	106	111	242	58	49	46	49	13	7	14	16	38	20	20	38	0.872	0.87	0.769	0.847	0.882	0.974	-0.103	-0.023	0
Tb927.8.2640	ubiquitin-activating enzyme e1, putative (UBA1)	Ubiquitin.proteasome	1257	1229	1527	1359	271	163	426	365	572	374	395	861	147	138	159	157	44	27	53	56	114	72	72	134	0.858	0.862	0.76	0.848	0.882	0.988	-0.102	-0.01	0
Tb11.v5.0232	hypothetical protein, conserved	ZUnknown	500	505	595	535	33	33	113	75	205	127	172	336	59	57	62	62	5	5	14	11	41	25	31	52	0.95	0.921	0.838	0.917	0.882	0.996	-0.112	-0.004	0
Tb927.6.620	hypothetical protein, conserved	ZUnknown	1091	1130	971	926	137	75	199	161	478	320	256	677	128	127	101	107	22	12	25	25	95	62	47	105	0.91	0.923	0.814	0.907	0.882	0.997	-0.109	-0.003	0
Tb927.10.1560	hypothetical protein, conserved	ZUnknown	363	370	571	509	177	99	311	266	191	97	185	324	42	41	59	59	28	16	39	41	38	19	34	50	0.76	0.735	0.67	0.74	0.882	1.007	-0.09	0.005	0
Tb927.11.12540	leucine-rich repeat protein (LRRP), putative	LRRP	542	560	624	563	144	105	221	158	221	161	168	330	63	63	65	65	23	17	28	24	44	31	31	51	0.817	0.81	0.721	0.832	0.882	1.027	-0.096	0.022	0
Tb927.10.890	kinesin	Cytoskeleton	3718	4236	3069	2830	983	398	1345	693	2384	1325	1546	2666	435	475	320	327	158	65	169	106	476	256	282	415	0.875	0.902	0.796	0.901	0.882	1.03	-0.106	0.026	0
Tb927.10.7760	hypothetical protein, conserved	ZUnknown	156	126	143	130	212	93	199	177	49	20	31	50	18	14	15	15	34	15	25	27	10	4	6	8	0.407	0.384	0.359	0.409	0.882	1.065	-0.048	0.025	0
Tb927.7.5980	protein associated with differentiation 6, PAD6	Transporter	1322	1307	1763	1566	870	502	1132	990	411	238	346	665	155	147	184	181	140	82	142	151	82	46	63	104	0.577	0.567	0.509	0.616	0.882	1.086	-0.068	0.049	0
Tb927.5.3250	hypothetical protein, conserved, no clear yeast or human matches	ZUnknown	1214	1311	1582	1370	572	436	873	769	722	409	578	1278	142	147	165	158	92	72	109	117	144	79	105	199	0.785	0.719	0.692	0.799	0.882	1.111	-0.093	0.08	0
Tb927.9.5320	nucleolar RNA binding protein, putative (28G16.220)	rRNA.tRNA.process	356	409	652	554	220	116	331	224	163	132	196	416	42	46	68	64	35	19	41	34	33	26	36	65	0.688	0.762	0.672	0.817	0.882	1.188	-0.09	0.129	0
Tb927.9.7590	60S ribosomal protein L11	Ribosome	1499	1228	1643	1443	5869	4324	6368	6387	232	168	189	416	175	138	171	167	944	710	798	973	46	32	34	65	0.102	0.095	0.09	0.135	0.882	1.421	-0.012	0.04	0
Tb927.9.7620	60S ribosomal protein L11	Ribosome	1499	1228	1643	1444	5870	4324	6368	6387	232	168	189	416	175	138	171	167	944	710	798	973	46	32	34	65	0.102	0.095	0.09	0.135	0.882	1.421	-0.012	0.04	0
Tb11.v5.0234	ADP-ribosylation factor-like protein, putative	Vesicular.transport	286	341	406	375	333	201	421	364	97	48	85	200	33	38	42	43	54	33	53	55	19	9	15	31	0.451	0.389	0.398	0.568	0.882	1.46	-0.053	0.179	0
Tb927.11.16660	Dopey, N-terminal, putative	ZUnknown	726	668	941	856	89	61	186	202	265	200	210	479	85	75	98	99	14	10	23	31	53	39	38	75	0.898	0.901	0.794	0.85	0.881	0.947	-0.107	-0.048	0
Tb927.11.3300	SAS4	Cytoskeleton	890	773	979	894	206	104	311	270	417	269	313	571	104	87	102	103	33	17	39	41	83	52	57	89	0.854	0.877	0.773	0.835	0.881	0.978	-0.104	-0.019	0
Tb927.9.13610	helicase, putative	DNA	922	975	1091	1014	170	94	291	246	450	247	301	663	108	109	114	117	27	15	36	37	90	48	55	103	0.886	0.882	0.781	0.867	0.881	0.983	-0.105	-0.015	0
Tb927.11.16890	Tetratricopeptide-like helical domain containing protein (FLAM7)	ZUnknown	1460	1417	1642	1379	274	142	398	327	695	406	425	986	171	159	171	159	44	23	50	50	139	78	77	154	0.881	0.888	0.782	0.878	0.881	0.997	-0.106	-0.003	0
Tb927.8.3660	protein transport protein SEC23	Vesicular.transport	524	499	635	545	165	108	240	232	226	144	166	354	61	56	66	63	27	18	30	35	45	28	30	55	0.795	0.784	0.7	0.786	0.881	1.003	-0.095	0.002	0
Tb927.7.2140	ZC3H18	RNA.binding	401	411	420	418	66	25	59	59	130	88	64	159	47	46	44	48	11	4	7	9	26	17	12	25	0.847	0.908	0.8	0.866	0.881	1.022	-0.108	0.019	0
Tb927.10.11440	CYC5, CYC2-like cyclin, putative, G1 cyclin CycE4	Cell.cycle	383	314	516	419	85	52	146	130	116	76	99	238	45	35	54	48	14	9	18	20	23	15	18	37	0.793	0.795	0.7	0.812	0.881	1.024	-0.095	0.019	0
Tb927.5.2060	cell division control protein CDC5f, part of PRP19 complex	RNA.processing	421	357	474	377	227	152	316	294	156	105	132	248	49	40	49	44	37	25	40	45	31	20	24	39	0.662	0.651	0.583	0.669	0.881	1.028	-0.079	0.018	0
Tb927.7.5950	protein associated with differentiation 3, PAD3	Transporter	965	946	1352	1191	548	366	815	682	312	201	290	553	113	106	141	138	88	60	102	104	62	39	53	86	0.622	0.603	0.548	0.659	0.881	1.093	-0.074	0.056	0
Tb11.v5.0791	ABC transporter, putative	Transporter	457	472	563	490	133	123	227	171	141	110	133	299	53	53	59	57	21	20	28	26	28	21	24	47	0.757	0.71	0.667	0.808	0.881	1.138	-0.09	0.098	0
Tb927.4.2030	ALBA4	RNA.binding	935	958	1068	916	355	152	315	341	282	207	207	543	109	107	111	106	57	25	39	52	56	40	38	85	0.696	0.789	0.695	0.792	0.881	1.138	-0.094	0.096	0
Tb927.10.12500	P-type H -ATPase, putative	Ions	843	825	1413	1192	517	340	741	722	292	178	266	608	99	92	147	138	83	56	93	110	58	34	48	95	0.62	0.586	0.546	0.668	0.881	1.14	-0.074	0.082	0
Tb927.10.2630	Regulator of Vps4 activity in the MVB pathway, putative	ZUnknown	341	281	395	299	212	147	290	235	66	40	63	113	40	32	41	35	34	24	36	36	13	8	11	18	0.472	0.438	0.416	0.538	0.881	1.228	-0.056	0.1	0
Tb927.7.570	prefoldin, putative	Chaperone	686	898	1064	924	655	488	762	544	232	171	182	476	80	101	111	107	105	80	96	83	46	33	33	74	0.505	0.49	0.445	0.675	0.881	1.378	-0.06	0.185	0
Tb927.11.14940	hypothetical protein, conserved	ZUnknown	203	179	251	227	197	114	247	194	65	27	54	110	24	20	26	26	32	19	31	30	13	5	10	17	0.487	0.38	0.429	0.569	0.881	1.497	-0.058	0.189	0
Tb927.1.3020	hypothetical protein, unlikely	Unlikely	20	27	35	31	94	115	142	145	16	10	14	26	2	3	4	4	15	19	18	22	3	2	3	4	0.318	0.197	0.28	0.298	0.881	1.513	-0.038	0.101	0
Tb927.7.240	40S ribosomal protein S33	Ribosome	1429	1437	1985	1490	19651	14637	21514	22474	296	188	245	562	167	161	207	172	3161	2404	2696	3425	59	36	45	88	0.042	0.034	0.037	0.057	0.881	1.676	-0.005	0.023	0
Tb927.11.3510	hypothetical protein, conserved, in MCM-BP-TAP	ZUnknown	568	499	664	537	168	119	281	262	233	174	198	390	66	56	69	62	27	20	35	40	47	34	36	61	0.802	0.799	0.706	0.781	0.88	0.977	-0.096	-0.018	0
Tb927.6.3500	RME8 endosomal trafficking protein, clathrin-associated	Vesicular.transport	1520	1565	1175	1203	151	105	265	229	586	392	327	797	178	175	122	139	24	17	33	35	117	76	60	124	0.919	0.913	0.809	0.892	0.88	0.977	-0.11	-0.021	0
Tb927.10.13260	hypothetical protein, conserved	ZUnknown	511	446	602	532	155	85	235	199	184	110	150	293	60	50	63	62	25	14	29	30	37	21	27	46	0.775	0.778	0.685	0.782	0.88	1.009	-0.093	0.007	0
Tb927.4.800	TOR3 protein kinase = TOR-like 1	Protein.kinase	931	996	975	901	110	89	244	181	403	268	295	678	109	112	102	104	18	15	31	28	80	52	54	106	0.912	0.89	0.803	0.898	0.88	1.009	-0.109	0.008	0
Tb927.11.2610	hypothetical protein, conserved, no domains, no yeast or human match	Cytoskeleton	3064	3187	3365	2863	697	340	795	661	1286	877	789	1610	359	357	350	331	112	56	100	101	257	170	144	251	0.843	0.876	0.771	0.853	0.88	1.012	-0.105	0.01	0
Tb927.11.12560	hypothetical protein, low homologies, no domains	ZUnknown	1541	1129	1603	1405	296	149	435	310	669	319	416	970	180	127	167	162	48	24	55	47	134	62	76	151	0.867	0.858	0.763	0.882	0.88	1.028	-0.104	0.024	0
Tb11.v5.0420	hypothetical protein, conserved	ZUnknown	693	711	776	692	171	97	207	165	262	169	165	355	81	80	81	80	28	16	26	25	52	33	30	55	0.813	0.828	0.729	0.837	0.88	1.03	-0.099	0.024	0
Tb927.10.14490	hypothetical protein, conserved	ZUnknown	693	711	776	692	171	97	207	165	262	169	165	355	81	80	81	80	28	16	26	25	52	33	30	55	0.813	0.828	0.729	0.837	0.88	1.03	-0.099	0.024	0
Tb927.8.7720	hypothetical protein, conserved	ZUnknown	211	231	294	280	55	40	98	72	97	75	75	171	25	26	31	32	9	7	12	11	19	14	14	27	0.831	0.824	0.731	0.851	0.88	1.033	-0.1	0.027	0
Tb927.7.2660	ZC3H20	RNA.binding	624	658	1152	1108	130	67	284	215	247	160	274	649	73	74	120	128	21	11	36	33	49	31	50	101	0.845	0.868	0.764	0.877	0.88	1.038	-0.104	0.032	0
Tb927.5.2890	AAA domain (dynein-related subfamily)/von Willebrand factor type A domain containing protein, putative	ZUnknown	623	587	659	584	114	93	205	156	309	175	220	461	73	66	69	68	18	15	26	24	62	34	40	72	0.889	0.841	0.782	0.875	0.88	1.04	-0.107	0.034	0
Tb927.8.5620	ubiquitin carboxyl-terminal hydrolase, putative	Ubiquitin.proteasome	562	561	537	525	134	118	184	160	220	171	145	332	66	63	56	61	22	19	23	24	44	33	26	52	0.824	0.802	0.725	0.835	0.88	1.041	-0.099	0.033	0
Tb927.10.8800	hypothetical protein, conserved	ZUnknown	542	515	594	589	186	120	246	208	203	138	146	334	63	58	62	68	30	20	31	32	41	27	27	52	0.761	0.759	0.67	0.791	0.88	1.042	-0.091	0.032	0
Tb927.10.15360	hypothetical protein, conserved, weak DEAD domain/P-loop hydrolase	ZUnknown	753	660	825	731	141	60	182	140	307	230	219	516	88	74	86	85	23	10	23	21	61	44	40	80	0.861	0.911	0.802	0.899	0.88	1.044	-0.109	0.038	0
Tb927.2.4460	hypothetical protein, conserved	ZUnknown	497	554	785	748	243	169	390	374	174	112	172	346	58	62	82	86	39	28	49	57	35	22	31	54	0.677	0.647	0.596	0.689	0.88	1.065	-0.081	0.042	0
Tb927.7.4220	WD domain, G-beta repeat/Dip2/Utp12 Family, putative	ZUnknown	253	263	401	328	80	46	151	103	86	52	86	199	30	29	42	38	13	8	19	16	17	10	16	31	0.753	0.745	0.663	0.819	0.88	1.099	-0.09	0.074	0
Tb927.11.7070	ATP-dependent DEAD/H RNA helicase, putative, no clear yeast homologue	RNA.helicase	356	436	417	377	188	130	269	232	156	100	130	288	42	49	43	44	30	21	34	35	31	19	24	45	0.707	0.679	0.622	0.75	0.88	1.105	-0.085	0.071	0
Tb11.v5.0609	DNA-directed RNA polymerase III largest subunit, putative	RNA.synthesis	67	62	82	86	13	11	22	17	42	18	27	54	8	7	9	10	2	2	3	3	8	3	5	8	0.903	0.778	0.795	0.862	0.88	1.108	-0.108	0.084	0
Tb11.v5.0200	proteasome beta 5 subunit, putative	Ubiquitin.proteasome	559	728	776	699	314	227	467	329	219	169	201	427	65	82	81	81	51	37	59	50	44	33	37	66	0.668	0.675	0.594	0.755	0.88	1.13	-0.081	0.087	0
Tb927.10.6080	proteasome beta 5 subunit, putative,proteasome beta 5 subunit (PRCE)	Ubiquitin.proteasome	559	728	776	699	314	227	467	329	219	169	201	427	65	82	81	81	51	37	59	50	44	33	37	66	0.668	0.675	0.594	0.755	0.88	1.13	-0.081	0.087	0
Tb927.11.790	protein kinase, putative	Protein.kinase	186	156	271	261	80	32	125	131	49	27	58	147	22	17	28	30	13	5	16	20	10	5	11	23	0.642	0.7	0.616	0.729	0.88	1.136	-0.084	0.087	0
Tb927.9.11880	Mitchondrial SSU ribosomal protein	Mito.translation	403	491	602	509	563	346	735	581	193	114	170	349	47	55	63	59	91	57	92	89	39	22	31	54	0.5	0.474	0.44	0.586	0.88	1.236	-0.06	0.112	0
Tb927.4.2890	hypothetical protein, conserved	ZUnknown	423	372	489	384	109	82	154	152	140	98	98	188	49	42	51	44	18	13	19	23	28	19	18	29	0.784	0.773	0.689	0.746	0.879	0.965	-0.095	-0.027	0
Tb927.11.16990	Mitochondrial LSU-associated, 50S ribosome-binding GTPase	Mito.pathway	267	245	322	309	95	59	149	135	89	57	80	138	31	27	34	36	15	10	19	21	18	11	15	21	0.737	0.72	0.648	0.7	0.879	0.972	-0.089	-0.02	0
Tb927.6.870	myotubularin, putative	Cytoskeleton	742	728	678	621	154	111	206	188	305	221	179	389	87	82	71	72	25	18	26	29	61	43	33	61	0.851	0.848	0.748	0.831	0.879	0.98	-0.103	-0.017	0
Tb11.v5.0856	hypothetical protein, conserved	ZUnknown	117	101	134	100	37	21	67	59	51	31	51	89	14	11	14	12	6	3	8	9	10	6	9	14	0.795	0.824	0.724	0.784	0.879	0.986	-0.1	-0.011	0
Tb927.10.6040	hypothetical protein	ZUnknown	744	1254	805	910	106	60	175	168	356	191	204	556	87	141	84	105	17	10	22	26	71	37	37	87	0.907	0.896	0.797	0.886	0.879	0.989	-0.11	-0.01	0
Tb927.2.5810	Holliday-junction resolvase-like of SPT6/SH2 domain containing protein, putative	ZUnknown	756	681	1004	831	220	170	379	386	342	213	289	579	88	76	105	96	35	28	48	59	68	41	53	90	0.819	0.774	0.72	0.781	0.879	1.009	-0.099	0.007	0
Tb927.11.1260	copper-transporting ATPase-like protein, putative	Ions	770	736	947	869	176	119	331	259	353	243	290	637	90	83	99	100	28	20	41	39	70	47	53	99	0.854	0.846	0.751	0.856	0.879	1.012	-0.103	0.01	0
Tb927.8.6000	fatty acid desaturase, putative	Lipids	1106	1078	1175	1158	218	103	269	258	364	268	270	598	129	121	122	134	35	17	34	39	73	52	49	93	0.83	0.877	0.771	0.848	0.879	1.022	-0.106	0.018	0
Tb927.9.5590	DNA topoisomerase ii (TOP2)	Mito.DNA	530	533	677	625	185	107	324	275	219	138	211	435	62	60	71	72	30	18	41	42	44	27	38	68	0.774	0.778	0.684	0.791	0.879	1.022	-0.094	0.017	0
Tb927.9.2260	PQ loop repeat, putative	ZUnknown	277	259	369	354	74	54	142	117	84	51	86	186	32	29	38	41	12	9	18	18	17	10	16	29	0.768	0.722	0.675	0.79	0.879	1.094	-0.093	0.068	0
Tb927.9.14070	short-chain dehydrogenase, putative	Enzyme	227	200	337	357	146	99	249	227	75	47	80	166	27	22	35	41	23	16	31	35	15	9	15	26	0.603	0.568	0.53	0.634	0.879	1.116	-0.073	0.066	0
Tb927.8.2350	hypothetical protein, conserved	ZUnknown	303	360	309	280	389	300	519	414	107	88	98	164	35	40	32	32	63	49	65	63	21	17	18	26	0.438	0.447	0.393	0.491	0.879	1.121	-0.054	0.053	0
Tb927.8.8330	calpain, putative,cysteine peptidase, putative	Protease	1376	1310	1213	1140	1009	434	687	566	517	319	289	646	161	147	126	132	162	71	86	86	103	62	53	101	0.597	0.671	0.59	0.733	0.879	1.228	-0.081	0.136	0
Tb927.6.2740	pyridoxal kinase (pdxK)	Enzyme	541	578	899	715	284	202	390	358	143	87	125	309	63	65	94	83	46	33	49	55	29	17	23	48	0.595	0.546	0.523	0.671	0.879	1.229	-0.072	0.125	0
Tb927.9.11380	60S ribosomal protein L23	Ribosome	1889	1758	2526	2049	5141	3209	5843	5734	410	304	383	803	221	197	263	237	827	527	732	874	82	59	70	125	0.188	0.207	0.182	0.25	0.879	1.33	-0.025	0.062	0
Tb927.8.580	hypothetical protein, conserved	Mito.pathway	244	275	374	285	248	120	297	234	62	25	48	96	29	31	39	33	40	20	37	36	12	5	9	15	0.412	0.368	0.362	0.493	0.879	1.34	-0.05	0.125	0
Tb927.7.4020	protein phosphatase 2C, putative	Protein.phosphatase	405	383	506	474	71	34	118	131	163	119	131	277	47	43	53	55	11	6	15	20	33	23	24	43	0.875	0.899	0.789	0.834	0.878	0.953	-0.11	-0.041	0
Tb927.11.7460	BiP	Vesicular.transport	1900	1579	1883	1495	536	317	652	610	718	471	463	899	222	177	196	173	86	52	82	93	143	91	84	140	0.795	0.803	0.705	0.778	0.878	0.979	-0.098	-0.017	0
Tb927.10.5250	ZC3H32	RNA.binding	524	518	616	551	33	34	116	80	217	134	181	354	61	58	64	64	5	6	15	12	43	26	33	55	0.953	0.91	0.837	0.914	0.878	1.004	-0.116	0.004	0
Tb11.v5.0405	50S ribosome-binding GTPase, putative	ZUnknown	222	207	271	264	68	36	104	90	66	47	66	109	26	23	28	31	11	6	13	14	13	9	12	17	0.734	0.778	0.683	0.739	0.878	1.007	-0.095	0.005	0
Tb927.10.11760	PUF6	RNA.binding	741	704	990	860	176	84	239	221	270	155	192	440	87	79	103	99	28	14	30	34	54	30	35	69	0.818	0.833	0.731	0.826	0.878	1.01	-0.102	0.008	0
Tb927.1.1850	hypothetical protein, conserved	ZUnknown	359	392	524	531	147	72	191	181	186	99	126	300	42	44	55	61	24	12	24	28	37	19	23	47	0.782	0.787	0.691	0.797	0.878	1.019	-0.096	0.015	0
Tb927.11.6460	hypothetical protein, conserved	ZUnknown	686	713	749	732	140	116	248	185	291	228	221	500	80	80	78	85	23	19	31	28	58	44	40	78	0.855	0.844	0.751	0.867	0.878	1.027	-0.104	0.023	0
Tb927.6.650	hypothetical protein, conserved	ZUnknown	652	654	816	663	114	89	254	186	277	170	253	476	76	73	85	77	18	15	32	28	55	33	46	74	0.877	0.837	0.77	0.86	0.878	1.027	-0.107	0.023	0
Tb927.11.5020	hypothetical protein, conserved	ZUnknown	609	632	807	714	148	126	297	212	246	209	230	510	71	71	84	83	24	21	37	32	49	40	42	79	0.827	0.816	0.726	0.852	0.878	1.044	-0.101	0.036	0
Tb927.4.2470	ARMTOR (TOR complexes)	Protein.kinase	393	391	581	461	127	89	207	167	151	107	131	278	46	44	61	53	20	15	26	25	30	21	24	43	0.778	0.766	0.683	0.801	0.878	1.046	-0.095	0.035	0
Tb927.5.1600	hypothetical protein, conserved	ZUnknown	359	339	448	378	196	140	288	264	179	102	146	270	42	38	47	44	32	23	36	40	36	20	27	42	0.724	0.67	0.636	0.71	0.878	1.06	-0.088	0.04	0
Tb927.3.1160	hypothetical protein, conserved	ZUnknown	105	106	150	106	201	129	254	209	30	14	25	34	12	12	16	12	32	21	32	32	6	3	5	5	0.304	0.25	0.267	0.267	0.878	1.068	-0.037	0.017	0
Tb927.10.11170	hypothetical protein, conserved, P-loop, AAAdomain, NF-Zinc finger with Ring	ZUnknown	559	532	775	675	141	101	272	194	220	154	203	572	65	60	81	78	23	17	34	30	44	30	37	89	0.817	0.805	0.717	0.874	0.878	1.086	-0.1	0.069	0
Tb927.10.3760	vacuolar ATP synthase subunit d, putative	Lysosome	370	460	523	449	174	105	232	210	88	70	91	183	43	52	54	52	28	17	29	32	18	14	17	28	0.6	0.658	0.578	0.671	0.878	1.118	-0.08	0.071	0
Tb927.4.2240	hypothetical protein, conserved, D-aminoacid aminotransferase domain, used for synthesis of D-glutamic acid and D-alanine	Enzyme	314	348	538	454	83	33	124	95	85	57	103	216	37	39	56	52	13	5	16	14	17	11	19	34	0.753	0.837	0.735	0.85	0.878	1.129	-0.102	0.097	0
Tb927.1.4720	SET domain containing protein, putative	ZUnknown	280	251	406	314	159	107	241	211	110	62	97	202	33	28	42	36	26	18	30	32	22	12	18	31	0.664	0.609	0.583	0.693	0.878	1.138	-0.081	0.084	0
Tb927.11.13050	calmodulin	Calcium	2622	3101	2448	2143	1710	1128	1412	1328	787	587	442	1074	307	348	255	248	275	185	177	202	157	113	81	167	0.571	0.588	0.516	0.659	0.878	1.154	-0.072	0.088	0
Tb927.9.640	VSG pseudogene	VSG	2056	3113	1665	1784	1456	896	920	968	886	600	358	1149	241	349	173	206	234	147	115	148	177	116	65	179	0.638	0.648	0.569	0.738	0.878	1.157	-0.079	0.1	0
Tb927.1.1630	transcription elongation factor 1 homolog (ELOF1)	RNA.synthesis	223	257	261	247	125	93	163	139	59	45	48	126	26	29	27	29	20	15	20	21	12	9	9	20	0.583	0.583	0.512	0.69	0.878	1.184	-0.071	0.107	0
Tb927.2.3460	D-alanyl-glycyl endopeptidase-like protein,cysteine peptidase, Clan CA, family C51, putative	Protease	341	398	545	500	168	92	200	163	105	50	79	214	40	45	57	58	27	15	25	25	21	10	14	33	0.645	0.609	0.566	0.755	0.878	1.24	-0.079	0.146	0
Tb927.6.5720	ESAG3 pseudogene	ESAG.pseudo	335	540	387	454	414	262	417	378	68	44	49	130	39	61	40	52	67	43	52	58	14	9	9	20	0.328	0.328	0.288	0.446	0.878	1.36	-0.04	0.118	0
Tb927.8.6060	2-amino-3-ketobutyrate coenzyme A ligase, putative	Amino.acids	420	465	750	673	71	45	121	142	90	68	87	184	49	52	78	78	11	7	15	22	18	13	16	29	0.792	0.813	0.713	0.755	0.877	0.953	-0.1	-0.037	0
Tb927.11.6430	hypothetical protein, conserved, NST1 domain	ZUnknown	1251	1274	1586	1333	178	80	312	261	545	316	375	829	146	143	165	154	29	13	39	40	109	61	68	129	0.898	0.916	0.803	0.883	0.877	0.983	-0.113	-0.015	0
Tb927.2.5540	hypothetical protein, conserved	ZUnknown	1184	1159	1353	1208	210	135	370	343	554	346	375	927	139	130	141	140	34	22	46	52	111	67	68	144	0.884	0.877	0.775	0.866	0.877	0.987	-0.109	-0.011	0
Tb927.2.5600	hypothetical protein, conserved	ZUnknown	1184	1159	1352	1208	210	135	370	343	554	346	375	927	139	130	141	140	34	22	46	52	111	67	68	144	0.884	0.877	0.775	0.866	0.877	0.987	-0.109	-0.011	0
Tb927.4.2880	TbNup225 Inner ring	Nuclear.transport	1050	987	1187	1121	149	100	300	222	436	277	324	737	123	111	124	130	24	16	38	34	87	54	59	115	0.894	0.887	0.784	0.888	0.877	1.001	-0.11	0.001	0
Tb927.11.13000	phospholipid-transporting ATPase, putative	Lipids	782	863	1076	867	215	110	372	312	379	208	310	683	92	97	112	100	35	18	47	48	76	40	56	106	0.835	0.838	0.735	0.837	0.877	1.002	-0.103	0.002	0
Tb927.7.7300	ATP-dependent DEAD/H RNA helicase, putative, no clear yeast homologue	RNA.helicase	451	461	572	466	183	108	258	248	217	149	171	374	53	52	60	54	29	18	32	38	43	29	31	58	0.776	0.79	0.693	0.781	0.877	1.006	-0.097	0.005	0
Tb927.10.15080	WDR1	Ubiquitin.proteasome	552	519	682	584	112	64	185	140	216	163	176	394	65	58	71	68	18	11	23	21	43	32	32	61	0.848	0.872	0.765	0.871	0.877	1.027	-0.107	0.023	0
Tb927.7.6220	protein kinase, putative	Protein.kinase	397	434	495	443	125	59	159	153	165	110	126	289	46	49	52	51	20	10	20	23	33	21	23	45	0.794	0.831	0.729	0.82	0.877	1.033	-0.102	0.026	0
Tb927.9.13380	phosphoinositide-binding protein, putative	Enzyme	1125	1089	1152	992	419	181	491	407	568	362	420	812	132	122	120	115	67	30	62	62	113	70	76	126	0.797	0.845	0.741	0.826	0.877	1.036	-0.104	0.029	0
Tb11.v5.0471	kelch motif containing protein, putative	ZUnknown	324	346	217	216	27	40	45	42	104	79	59	111	38	39	23	25	4	7	6	6	21	15	11	17	0.925	0.833	0.811	0.869	0.877	1.043	-0.114	0.036	0
Tb927.5.4400	hypothetical protein, conserved	ZUnknown	252	248	217	218	243	205	279	248	57	42	46	67	29	28	23	25	39	34	35	38	11	8	8	10	0.397	0.354	0.348	0.38	0.877	1.073	-0.049	0.026	0
Tb927.7.5960	protein associated with differentiation 4, PAD4	Transporter	1326	1296	1752	1561	874	499	1133	990	410	237	343	661	155	145	182	181	141	82	142	151	82	46	62	103	0.576	0.567	0.505	0.614	0.877	1.083	-0.071	0.047	0
Tb927.11.2100	Divergent AAA domain containing protein, putative	ZUnknown	267	235	365	285	238	139	319	266	99	59	87	174	31	26	38	33	38	23	40	41	20	11	16	27	0.551	0.527	0.483	0.606	0.877	1.15	-0.068	0.079	0
Tb927.5.920	rhodanese-like domain containing protein, putative	ZUnknown	192	194	309	229	289	209	404	293	56	46	58	92	22	22	32	26	46	34	51	45	11	9	11	14	0.358	0.382	0.335	0.421	0.877	1.176	-0.047	0.063	0
Tb927.8.6220	Phosphorylated CTD interacting factor 1 WW domain containing protein, putative	ZUnknown	291	332	442	366	372	352	515	443	132	88	120	216	34	37	46	42	60	58	65	68	26	17	22	34	0.503	0.406	0.441	0.538	0.877	1.325	-0.062	0.132	0
Tb927.10.4410	hypothetical protein	ZUnknown	87	132	132	179	73	76	120	143	21	21	20	87	10	15	14	21	12	12	15	22	4	4	4	14	0.438	0.438	0.384	0.598	0.877	1.365	-0.054	0.16	0
Tb927.8.5180	LSm2	RNA.processing	145	125	160	141	136	71	119	114	24	21	23	52	17	14	17	16	22	12	15	17	5	4	4	8	0.347	0.438	0.384	0.523	0.877	1.507	-0.054	0.176	0
Tb927.10.9200	Nuclease-related domain containing protein, putative	ZUnknown	139	119	148	123	105	70	144	121	22	15	20	57	16	13	15	14	17	11	18	18	4	3	4	9	0.354	0.389	0.341	0.538	0.877	1.52	-0.048	0.184	0
Tb927.8.5520	hypothetical protein, conserved	ZUnknown	134	110	177	108	396	266	434	392	34	22	30	68	16	12	18	12	64	44	54	60	7	4	5	11	0.203	0.175	0.178	0.3	0.877	1.714	-0.025	0.125	0
Tb927.10.6470	hypothetical protein	ZUnknown	116	109	155	106	60	36	64	82	47	24	28	56	14	12	16	12	10	6	8	12	9	5	5	9	0.677	0.66	0.593	0.636	0.876	0.964	-0.084	-0.024	0
Tb927.8.2390	hypothetical protein, conserved	ZUnknown	714	752	938	750	231	178	394	412	356	265	289	598	84	84	98	87	37	29	49	63	71	51	53	93	0.817	0.804	0.716	0.775	0.876	0.964	-0.101	-0.029	0
Tb927.5.1830	lysosomal/endosomal membrane protein p67 (p67)	Lysosome	2626	2463	2529	2325	535	325	749	629	917	601	604	1232	307	276	263	269	86	53	94	96	183	116	110	192	0.832	0.836	0.732	0.824	0.876	0.99	-0.104	-0.008	0
Tb927.1.1880	WD40 repeat-containing protein	ZUnknown	812	757	949	749	179	132	299	271	349	242	252	571	95	85	99	87	29	22	37	41	70	47	46	89	0.849	0.833	0.744	0.835	0.876	1.002	-0.105	0.002	0
Tb927.4.4490	multidrug resistance protein E,p-glycoprotein (MRPE)	Transporter	1124	1158	1527	1248	217	117	401	299	470	340	418	933	132	130	159	144	35	19	50	46	94	66	76	145	0.862	0.89	0.78	0.88	0.876	1.021	-0.11	0.018	0
Tb927.8.5220	hypothetical protein, conserved	Mito.pathway	647	634	765	616	269	191	398	299	254	190	215	458	76	71	80	71	43	31	50	46	51	37	39	71	0.735	0.736	0.645	0.783	0.876	1.065	-0.091	0.048	0
Tb927.6.920	helicase, putative	DNA	284	293	280	282	54	43	93	62	100	87	81	217	33	33	29	33	9	7	12	9	20	17	15	34	0.838	0.85	0.745	0.898	0.876	1.072	-0.105	0.06	0
Tb927.8.1180	vacuolar-type Ca2 -ATPase 1 (TbA1)	Lysosome	1282	1260	1656	1463	609	354	853	758	522	339	437	1049	150	141	172	169	98	58	107	116	104	66	80	163	0.712	0.726	0.636	0.766	0.876	1.076	-0.09	0.054	0
Tb927.8.4560	hypothetical protein, conserved. pfam08626: TRAPPC9-Trs120 (e-5)	Translation	353	310	440	354	103	78	175	156	133	73	116	225	41	35	46	41	17	13	22	24	27	14	21	35	0.788	0.715	0.69	0.773	0.876	1.081	-0.098	0.058	0
Tb927.9.2760	EB1-like C-terminal motif containing protein, putative	ZUnknown	349	322	426	328	103	56	108	105	105	86	81	188	41	36	44	38	17	9	14	16	21	17	15	29	0.742	0.815	0.714	0.809	0.876	1.09	-0.101	0.067	0
Tb927.7.2050	R3H domain containing protein, putative	ZUnknown	254	163	265	199	115	106	168	165	80	64	70	147	30	18	28	23	18	17	21	25	16	12	13	23	0.675	0.622	0.591	0.682	0.876	1.096	-0.084	0.06	0
Tb927.4.4250	UDP-Gal or UDP-GlcNAc-dependent glycosyltransferase, putative	Glycans	613	561	769	621	336	174	439	356	187	114	165	306	72	63	80	72	54	29	55	54	37	22	30	48	0.615	0.639	0.56	0.675	0.876	1.098	-0.079	0.06	0
Tb927.4.4270	UDP-Gal or UDP-GlcNAc-dependent glycosyltransferase, putative	Glycans	613	561	769	621	336	174	439	356	187	114	165	306	72	63	80	72	54	29	55	54	37	22	30	48	0.615	0.639	0.56	0.675	0.876	1.098	-0.079	0.06	0
Tb927.11.2340	hypothetical protein, conserved	ZUnknown	257	274	275	222	106	87	138	121	80	53	60	110	30	31	29	26	17	14	17	18	16	10	11	17	0.687	0.625	0.602	0.688	0.876	1.101	-0.085	0.063	0
Tb927.9.3540	hypothetical protein, conserved	Mito.pathway	172	173	233	230	181	109	180	207	43	20	32	52	20	19	24	27	29	18	23	32	9	4	6	8	0.42	0.341	0.378	0.368	0.876	1.109	-0.052	0.037	0
Tb927.8.5950	protein kinase, putative	Protein.kinase	250	280	290	238	200	150	216	209	62	44	45	98	29	31	30	28	32	25	27	32	12	9	8	15	0.467	0.457	0.409	0.522	0.876	1.142	-0.058	0.065	0
Tb927.1.640	BRCA2, acts in recombination, antigenic variation	DNA	2046	2341	2322	2300	885	679	1097	822	1412	645	837	1695	239	262	242	266	142	112	137	125	282	125	152	264	0.823	0.723	0.721	0.831	0.876	1.149	-0.102	0.108	0
Tb927.6.4250	hypothetical protein, conserved	ZUnknown	354	348	491	421	343	197	415	359	102	58	83	166	41	39	51	49	55	32	52	55	20	11	15	26	0.459	0.445	0.402	0.524	0.876	1.178	-0.057	0.079	0
Tb927.10.15010	lipoic acid synthetase, mitochondrial precursor, putative	Lipids	265	237	373	318	159	84	216	149	86	39	72	137	31	27	39	37	26	14	27	23	17	8	13	21	0.604	0.571	0.529	0.681	0.876	1.193	-0.075	0.11	0
Tb927.11.6250	Mitochondrial ATP synthase subunit, putative	Mito.pathway	251	257	410	375	137	60	198	152	88	54	92	229	29	29	43	43	22	10	25	23	18	10	17	36	0.656	0.7	0.613	0.785	0.876	1.197	-0.087	0.129	0
Tb927.9.13010	50S ribosome-binding GTPase, putative	ZUnknown	327	338	436	404	205	134	290	189	102	78	97	193	38	38	45	47	33	22	36	29	20	15	18	30	0.586	0.614	0.538	0.707	0.876	1.206	-0.076	0.121	0
Tb927.8.1850	mitochondrial calcium uptake 1 MICU1	Mito.pathway	402	428	522	490	296	276	464	424	123	103	126	304	47	48	54	57	48	45	58	65	25	20	23	47	0.549	0.509	0.481	0.628	0.876	1.234	-0.068	0.119	0
Tb927.6.2470	hypothetical protein, conserved	ZUnknown	166	156	218	170	216	154	313	265	44	43	56	106	19	17	23	20	35	25	39	40	9	8	10	17	0.375	0.427	0.374	0.498	0.876	1.328	-0.053	0.123	0
Tb927.10.5550	hypothetical protein, conserved	ZUnknown	437	398	701	577	671	313	662	677	157	112	155	327	51	45	73	67	108	51	83	103	31	22	28	51	0.401	0.502	0.44	0.536	0.876	1.337	-0.062	0.135	0
Tb927.7.6420	hypothetical protein, conserved	ZUnknown	349	394	430	352	217	149	246	218	67	58	59	153	41	44	45	41	35	24	31	33	13	11	11	24	0.464	0.517	0.453	0.629	0.876	1.356	-0.064	0.165	0
Tb927.6.5060	hypothetical protein, conserved	ZUnknown	286	332	452	394	971	774	1192	1048	78	41	71	117	33	37	47	46	156	127	149	160	16	8	13	18	0.193	0.128	0.169	0.208	0.876	1.625	-0.024	0.08	0
Tb927.8.1110	40S ribosomal protein S9	Ribosome	1428	1273	1650	1373	3316	2842	3713	3779	290	168	236	471	167	143	172	159	533	467	465	576	58	32	43	73	0.202	0.138	0.177	0.228	0.876	1.652	-0.025	0.09	0
Tb927.2.4710	TRRM1	RNA.processing	934	896	1076	959	193	112	254	281	380	221	222	529	109	100	112	111	31	18	32	43	76	43	40	82	0.851	0.848	0.745	0.817	0.875	0.963	-0.106	-0.031	0
Tb927.10.3900	protein kinase, putative	Protein.kinase	399	383	502	463	139	95	233	225	181	137	156	299	47	43	52	54	22	16	29	34	36	26	28	47	0.792	0.791	0.693	0.763	0.875	0.965	-0.099	-0.028	0
Tb927.11.4280	hypothetical protein, conserved	ZUnknown	832	976	1123	1013	171	121	366	297	481	390	394	895	97	109	117	117	28	20	46	45	96	75	72	139	0.889	0.897	0.785	0.878	0.875	0.988	-0.112	-0.011	0
Tb927.7.7030	zinc-finger of a C2HC-type, putative	Zinc.finger	277	226	422	330	82	48	155	128	94	82	113	193	32	25	44	38	13	8	19	20	19	16	21	30	0.773	0.824	0.721	0.778	0.875	1.006	-0.103	0.005	0
Tb927.3.5340	Hsc70-interacting protein (Hip), putative	Chaperone	904	785	1093	869	331	220	458	402	296	202	229	435	106	88	114	100	53	36	57	61	59	39	42	68	0.722	0.717	0.632	0.722	0.875	1.007	-0.09	0.005	0
Tb927.8.1780	protein kinase, putative	Protein.kinase	421	390	607	481	58	47	151	144	152	92	153	332	49	44	63	56	9	8	19	22	30	18	28	52	0.886	0.84	0.775	0.847	0.875	1.008	-0.111	0.007	0
Tb927.10.13280	GCN1 homologue, possibly involved in translation control	Translation	1000	1051	1178	1107	153	108	305	240	432	291	313	812	117	118	123	128	25	18	38	37	86	56	57	126	0.889	0.879	0.778	0.888	0.875	1.01	-0.111	0.009	0
Tb927.7.2240	hypothetical protein, conserved	ZUnknown	781	874	962	824	313	176	419	381	392	279	310	632	91	98	100	95	50	29	53	58	78	54	56	98	0.784	0.813	0.711	0.798	0.875	1.018	-0.102	0.014	0
Tb927.10.3700	AMPKgamma	Protein.kinase	259	339	395	421	90	56	131	144	100	87	92	231	30	38	41	49	14	9	16	22	20	17	17	36	0.769	0.815	0.713	0.792	0.875	1.03	-0.102	0.023	0
Tb927.11.13060	TAE2 translation-associated element 2, putative	Translation	757	814	1162	930	276	190	460	374	339	244	297	696	89	91	121	108	44	31	58	57	68	47	54	108	0.783	0.78	0.685	0.816	0.875	1.046	-0.098	0.036	0
Tb927.10.6610	chaperone protein DNAj, putative	Chaperone	300	247	355	312	295	163	343	315	122	91	115	200	35	28	37	36	47	27	43	48	24	18	21	31	0.544	0.609	0.533	0.601	0.875	1.105	-0.076	0.057	0
Tb927.5.1060	Complex III beta-MMP subunit of cytochrom b/c1 complex	Mito.e.transport	245	195	380	420	88	39	99	110	77	47	60	177	29	22	40	49	14	6	12	17	15	9	11	28	0.714	0.778	0.681	0.794	0.875	1.112	-0.097	0.08	0
Tb927.5.3410	Mitchondrial LSU ribosomal protein	Mito.translation	202	198	273	282	283	164	412	319	56	37	62	91	24	22	28	33	46	27	52	49	11	7	11	14	0.358	0.377	0.33	0.4	0.875	1.117	-0.047	0.042	0
Tb927.10.9670	ADP-ribosylation factor family, putative	ZUnknown	534	489	581	510	271	239	447	383	233	158	222	428	62	55	61	59	44	39	56	58	47	31	40	67	0.714	0.65	0.625	0.729	0.875	1.122	-0.089	0.079	0
Tb927.7.6650	Colon cancer-associated protein Mic1-like, putative	ZUnknown	184	139	208	149	37	34	51	42	63	41	39	98	22	16	22	17	6	6	6	6	13	8	7	15	0.835	0.757	0.731	0.854	0.875	1.128	-0.104	0.097	0
Tb927.8.2990	5-formyltetrahydrofolate cyclo-ligase family, putative	ZUnknown	184	140	225	184	275	163	362	332	33	23	35	57	22	16	23	21	44	27	45	51	7	4	6	9	0.271	0.257	0.237	0.292	0.875	1.136	-0.034	0.035	0
Tb927.10.15180	nucleosome assembly protein, putative	Chromatin	885	994	1514	1253	795	383	902	726	622	425	512	1186	104	111	158	145	128	63	113	111	124	82	93	185	0.693	0.752	0.658	0.795	0.875	1.147	-0.094	0.102	0
Tb927.11.880	cyclophilin a,cyclophilin type peptidyl-prolyl cis-trans isomerase (CYPA)	Chaperone	2383	2515	2023	1772	1043	344	506	428	740	463	331	737	279	282	211	205	168	56	63	65	148	90	60	115	0.673	0.789	0.69	0.805	0.875	1.196	-0.099	0.132	0
Tb927.7.2220	hypothetical protein, conserved	ZUnknown	260	238	357	315	178	142	281	229	71	44	71	137	30	27	37	36	29	23	35	35	14	9	13	21	0.53	0.477	0.464	0.583	0.875	1.222	-0.066	0.106	0
Tb11.v5.0212	ribulose-phosphate 3-epimerase, putative	Enzyme	279	290	279	257	170	87	166	142	44	35	45	83	33	33	29	30	27	14	21	22	9	7	8	13	0.438	0.538	0.471	0.58	0.875	1.324	-0.067	0.142	0
Tb927.5.288b	ribulose-phosphate 3-epimerase, putative	PPP	279	290	279	257	170	87	166	142	44	35	45	83	33	33	29	30	27	14	21	22	9	7	8	13	0.438	0.538	0.471	0.58	0.875	1.324	-0.067	0.142	0
Tb927.11.6120	ABC transporter, putative	Transporter	772	658	639	638	99	75	153	172	291	180	159	381	90	74	67	74	16	12	19	26	58	35	29	59	0.894	0.872	0.781	0.841	0.874	0.964	-0.113	-0.031	0
Tb927.1.1530	protein kinase, putative	Protein.kinase	1091	1250	1635	1566	330	212	587	541	510	352	439	1035	128	140	170	181	53	35	74	82	102	68	80	161	0.818	0.819	0.716	0.821	0.874	1.004	-0.103	0.003	0
Tb927.10.4080	hypothetical protein, conserved	Mito.pathway	1229	1034	1461	1421	234	175	469	376	565	270	448	862	144	116	152	164	38	29	59	57	113	52	82	134	0.874	0.807	0.764	0.846	0.874	1.048	-0.11	0.039	0
Tb927.8.6290	hypothetical protein, conserved	ZUnknown	175	177	269	233	147	127	273	204	37	33	42	62	20	20	28	27	24	21	34	31	7	6	8	10	0.405	0.4	0.354	0.429	0.874	1.073	-0.051	0.029	0
Tb927.7.1170	Y14	Nuclear.transport	239	187	295	240	328	193	359	338	66	35	47	85	28	21	31	28	53	32	45	52	13	7	9	13	0.364	0.338	0.318	0.368	0.874	1.089	-0.046	0.03	0
Tb11.v5.0884	hypothetical protein, conserved	ZUnknown	347	327	414	397	272	132	336	325	116	84	120	239	41	37	43	46	44	22	42	50	23	16	22	37	0.549	0.629	0.55	0.633	0.874	1.153	-0.079	0.084	0
Tb927.11.20340	variant surface glycoprotein (VSG, pseudogene), putative	VSG	1377	2186	1140	1222	999	619	662	623	660	430	266	845	161	245	119	141	161	102	83	95	132	83	48	132	0.657	0.655	0.574	0.764	0.874	1.166	-0.083	0.109	0
Tb927.4.2230	dolichyl-P-Man:GDP-Man1GlcNAc2-PP-dolichyl alpha-1,3-mannosyltransferase, putative	Glycans	312	371	507	428	369	336	562	467	174	139	169	353	37	42	53	49	59	55	70	71	35	27	31	55	0.581	0.534	0.508	0.644	0.874	1.206	-0.073	0.11	0
Tb927.7.1120	trypanothione/tryparedoxin dependent peroxidase 1 (TDPX1)	Redox	973	980	1102	946	578	379	550	484	219	163	150	382	114	110	115	109	93	62	69	74	44	32	27	59	0.525	0.546	0.477	0.65	0.874	1.238	-0.069	0.125	0
Tb927.7.2230	mitochondrial carrier protein, putative	ZUnknown	398	439	566	487	509	371	799	656	145	91	152	334	47	49	59	56	82	61	100	100	29	18	28	52	0.452	0.408	0.395	0.548	0.874	1.343	-0.057	0.14	0
Tb927.2.2580	hypothetical protein, conserved	ZUnknown	460	431	520	463	75	34	134	97	207	135	156	294	54	48	54	54	12	6	17	15	41	26	28	46	0.889	0.91	0.794	0.877	0.873	0.987	-0.116	-0.012	0
Tb927.9.11110	PRP8 protein homologue,U5 snRNA-associated splicing factor	RNA.processing	1471	1510	1603	1570	253	188	521	448	594	435	483	1095	172	169	167	182	41	31	65	68	119	84	88	171	0.871	0.863	0.76	0.854	0.873	0.99	-0.111	-0.009	0
Tb927.5.2090	kinesin, putative	Cytoskeleton	1428	1648	1888	1599	381	238	696	505	835	590	654	1402	167	185	197	185	61	39	87	77	167	114	119	218	0.865	0.872	0.761	0.869	0.873	1.005	-0.111	0.004	0
Tb927.8.2220	hypothetical protein, conserved	ZUnknown	765	810	934	830	146	133	291	251	363	236	279	531	90	91	97	96	23	22	36	38	72	46	51	83	0.88	0.83	0.768	0.836	0.873	1.007	-0.112	0.006	0
Tb927.4.4510	protein phosphatase 2C, putative	Protein.phosphatase	906	821	1033	932	99	80	222	146	394	248	268	648	106	92	108	108	16	13	28	22	79	48	49	101	0.92	0.896	0.803	0.915	0.873	1.021	-0.117	0.019	0
Tb927.8.6830	Kinesin-like but poor match	Cytoskeleton	803	692	857	782	139	71	224	172	271	197	217	486	94	78	89	90	22	12	28	26	54	38	40	76	0.851	0.881	0.769	0.872	0.873	1.025	-0.112	0.021	0
Tb927.2.1810	transcription silencer (ISWI)	Chromatin	910	879	1145	1022	354	218	591	502	409	256	358	786	106	99	119	118	57	36	74	77	82	49	65	122	0.77	0.761	0.672	0.787	0.873	1.034	-0.098	0.026	0
Tb927.8.2060	Concanavalin A-like lectin/glucanases superfamily/Beige/BEACH domain containing protein, putative	ZUnknown	1227	1233	1465	1307	189	165	391	282	549	347	412	953	144	138	153	151	30	27	49	43	110	67	75	148	0.895	0.853	0.781	0.889	0.873	1.042	-0.114	0.036	0
Tb927.4.420	TOR2 protein kinase	Protein.kinase	551	544	672	621	84	66	211	137	208	138	195	460	64	61	70	72	14	11	26	21	42	27	36	72	0.875	0.851	0.764	0.889	0.873	1.045	-0.111	0.038	0
Tb927.8.7560	CorA-like Mg2+ transporter protein, putative	ZUnknown	130	131	186	168	117	102	161	153	44	44	42	78	15	15	19	19	19	17	20	23	9	9	8	12	0.525	0.553	0.483	0.549	0.873	1.046	-0.07	0.024	0
Tb11.v5.0723	DNA-directed rna polymerase I largest subunit, putative	RNA.synthesis	235	240	359	308	45	24	102	59	92	60	99	217	27	27	37	36	7	4	13	9	18	12	18	34	0.857	0.875	0.764	0.898	0.873	1.048	-0.111	0.041	0
Tb927.10.2260	Ubiquitin family, putative	ZUnknown	336	309	401	362	138	100	207	177	140	98	117	260	39	35	42	42	22	16	26	27	28	19	21	40	0.748	0.735	0.653	0.776	0.873	1.056	-0.095	0.041	0
Tb927.10.9190	isoleucyl-tRNA synthetase, putative (IleRS)	Translation.tRNA	1501	1757	1887	1669	533	434	838	757	696	499	549	1315	176	197	197	193	86	71	105	115	139	96	100	205	0.79	0.759	0.69	0.806	0.873	1.062	-0.1	0.047	0
Tb927.7.2550	proteasome regulatory ATPase subunit 5 (RPT5)	Ubiquitin.proteasome	457	416	593	498	197	107	256	245	206	139	158	395	53	47	62	58	32	18	32	37	41	27	29	62	0.749	0.778	0.679	0.796	0.873	1.063	-0.099	0.047	0
Tb927.1.120	retrotransposon hot spot protein 4 (RHS4), putative	RHS	18268	20943	25210	23501	15666	9910	20509	17574	9183	6085	7359	16362	2138	2348	2626	2717	2520	1628	2570	2678	1833	1176	1340	2548	0.629	0.628	0.549	0.689	0.873	1.097	-0.08	0.061	0
Tb927.11.8280	hypothetical protein, conserved	ZUnknown	229	206	299	241	423	297	529	472	51	42	49	77	27	23	31	28	68	49	66	72	10	8	9	12	0.255	0.276	0.241	0.28	0.873	1.098	-0.035	0.025	0
Tb927.1.3200	SGT1-like protein, putative	Chaperone	401	434	457	452	177	78	173	146	173	122	129	286	47	49	48	52	28	13	22	22	35	24	23	45	0.745	0.812	0.709	0.827	0.873	1.11	-0.103	0.082	0
Tb927.9.10920	KKT3 kinetochore protein, PK6 protein kinase,	Cell.cycle	581	685	769	691	228	167	385	323	245	145	218	493	68	77	80	80	37	27	48	49	49	28	40	77	0.756	0.708	0.66	0.786	0.873	1.11	-0.096	0.078	0
Tb927.9.700	hypothetical protein	ZUnknown	314	319	301	298	165	127	231	183	103	63	86	156	37	36	31	34	27	21	29	28	21	12	16	24	0.645	0.571	0.563	0.667	0.873	1.168	-0.082	0.096	0
Tb927.4.3850	WDR12	rRNA.tRNA.process	282	271	438	369	315	246	463	398	95	67	91	201	33	30	46	43	51	40	58	61	19	13	17	31	0.465	0.431	0.406	0.543	0.873	1.26	-0.059	0.112	0
Tb927.3.4140	hypothetical protein, conserved	ZUnknown	254	302	311	305	217	181	290	237	105	69	86	171	30	34	32	35	35	30	36	36	21	13	16	27	0.583	0.503	0.509	0.636	0.873	1.264	-0.074	0.133	0
Tb927.9.5160	hypothetical protein, unlikely	Unlikely	638	941	1607	1264	2876	1856	4187	3229	616	438	648	1465	75	106	167	146	463	305	525	492	123	85	118	228	0.383	0.394	0.344	0.52	0.873	1.358	-0.05	0.137	0
Tb11.v5.0519	hypothetical protein, conserved	ZUnknown	247	274	400	349	321	218	459	416	51	52	69	128	29	31	42	40	52	36	58	63	10	10	13	20	0.31	0.393	0.343	0.426	0.873	1.374	-0.05	0.116	0
Tb927.11.9240	hypothetical protein, conserved (pseudogene)	Pseudogene	1166	1186	1430	1298	210	101	394	325	622	465	484	932	136	133	149	150	34	17	49	50	124	90	88	145	0.895	0.925	0.807	0.871	0.872	0.973	-0.118	-0.024	0
Tb927.9.7720	Member of IFT complex A, tetratricopeptide repeat protein	Cytoskeleton	811	813	861	800	171	112	287	238	394	261	262	543	95	91	90	93	28	18	36	36	79	50	48	85	0.868	0.866	0.757	0.846	0.872	0.977	-0.111	-0.02	0
Tb927.6.1540	Yip1 domain containing protein, putative	ZUnknown	343	346	319	340	127	72	131	138	138	99	84	175	40	39	33	39	20	12	16	21	28	19	15	27	0.766	0.787	0.686	0.75	0.872	0.979	-0.101	-0.016	0
Tb927.11.11020	hypothetical protein, conserved, clathrin-like region, RING finger.	ZUnknown	573	515	619	530	106	73	185	164	260	162	177	369	67	58	64	61	17	12	23	25	52	31	32	57	0.877	0.858	0.765	0.842	0.872	0.981	-0.112	-0.016	0
Tb927.9.2590	hypothetical protein, conserved	ZUnknown	518	539	587	518	124	108	206	232	166	118	135	269	61	60	61	60	20	18	26	35	33	23	25	42	0.794	0.749	0.692	0.737	0.872	0.984	-0.102	-0.012	0
Tb927.7.5280	hypothetical protein, conserved	Mito.pathway	599	555	713	677	112	81	214	206	207	141	173	406	70	62	74	78	18	13	27	31	41	27	32	63	0.842	0.829	0.734	0.826	0.872	0.996	-0.108	-0.003	0
Tb927.11.15370	hypothetical protein, conserved (TbKap123)	Nuclear.transport	719	686	1011	882	124	71	241	198	251	165	216	478	84	77	105	102	20	12	30	30	50	32	39	74	0.854	0.862	0.752	0.852	0.872	0.998	-0.11	-0.002	0
Tb927.9.9450	ZC3H28	RNA.binding	1420	1366	1816	1451	399	154	512	403	805	472	530	1028	166	153	189	168	64	25	64	61	161	91	97	160	0.854	0.895	0.78	0.86	0.872	1.007	-0.115	0.006	0
Tb927.10.15700	Proteo-phosphoglycan-like	ZUnknown	10099	16444	12887	13306	1857	1440	4012	3301	5691	3761	4295	10901	1182	1844	1342	1539	299	236	503	503	1136	727	782	1697	0.899	0.878	0.784	0.887	0.872	1.01	-0.115	0.009	0
Tb11.v5.0965	ATP-dependent DEAH-box RNA helicase, putative	RNA.helicase	373	353	485	476	99	84	204	199	142	100	144	282	44	40	51	55	16	14	26	30	28	19	26	44	0.803	0.76	0.7	0.774	0.872	1.018	-0.103	0.014	0
Tb927.4.3020	ATP-dependent DEAH-box RNA helicase, putative	Mito.RNA	373	353	485	476	99	84	204	199	142	100	144	282	44	40	51	55	16	14	26	30	28	19	26	44	0.803	0.76	0.7	0.774	0.872	1.018	-0.103	0.014	0
Tb927.10.14000	aconitase (ACO)	Citric.acid.cycle	433	412	857	808	88	61	227	216	175	87	193	406	51	46	89	93	14	10	28	33	35	17	35	63	0.854	0.799	0.745	0.817	0.872	1.023	-0.109	0.018	0
Tb927.4.4500	hypothetical protein, conserved	ZUnknown	665	603	703	643	164	128	272	256	269	163	207	425	78	68	73	74	26	21	34	39	54	32	38	66	0.829	0.78	0.723	0.798	0.872	1.023	-0.106	0.018	0
Tb927.10.9750	ubiquitin-protein ligase, putative (upl3)	Ubiquitin.proteasome	665	672	948	895	93	80	274	189	254	179	272	636	78	75	99	103	15	13	34	29	51	35	50	99	0.888	0.863	0.774	0.888	0.872	1.029	-0.114	0.025	0
Tb927.3.4970	hypothetical protein, conserved	ZUnknown	645	620	863	771	142	128	280	267	283	182	237	506	75	70	90	89	23	21	35	41	56	35	43	79	0.85	0.795	0.741	0.818	0.872	1.029	-0.109	0.023	0
Tb927.9.14220	metacaspase MCA5	Protease	1372	1240	2149	1798	760	365	1175	951	591	272	525	942	161	139	224	208	122	60	147	145	118	53	96	147	0.693	0.673	0.604	0.703	0.872	1.045	-0.089	0.03	0
Tb927.1.3250	hypothetical protein, myosin heavy-chain like	Cytoskeleton	834	827	875	727	214	95	288	211	352	233	262	569	98	93	91	84	34	16	36	32	70	45	48	89	0.828	0.868	0.757	0.866	0.872	1.046	-0.111	0.038	0
Tb11.v5.0875	Same as Tb927.10.1490, MKT1L	RNA.degradation	527	516	772	681	84	76	168	124	253	147	176	467	62	58	80	79	14	12	21	19	51	28	32	73	0.895	0.845	0.78	0.9	0.872	1.065	-0.115	0.055	0
Tb927.8.1160	vacuolar-type Ca2 -ATPase, putative	Lysosome	1381	1419	1811	1626	641	394	941	797	584	391	491	1145	162	159	189	188	103	65	118	121	117	76	89	178	0.726	0.732	0.638	0.774	0.872	1.066	-0.094	0.048	0
Tb927.8.3310	Elongator-like Protein 3b	Lipids	447	427	574	521	286	181	469	319	209	133	202	359	52	48	60	60	46	30	59	49	42	26	37	56	0.681	0.669	0.594	0.727	0.872	1.087	-0.087	0.058	0
Tb927.10.8170	TbNup144 Outer-inner connect	Nuclear.transport	579	597	723	628	248	155	320	282	231	126	163	360	68	67	75	73	40	25	40	43	46	24	30	56	0.729	0.691	0.636	0.752	0.872	1.088	-0.093	0.061	0
Tb927.5.4430	protein kinase, putative	Protein.kinase	339	325	412	339	258	148	243	259	146	72	83	187	40	36	43	39	42	24	30	39	29	14	15	29	0.617	0.576	0.538	0.634	0.872	1.101	-0.079	0.058	0
Tb927.8.5640	SDH6 succinate dehydrogenase (complex II) subunit	Mito.e.transport	191	182	292	242	99	64	116	113	92	52	61	145	22	20	30	28	16	11	15	17	18	10	11	23	0.724	0.68	0.631	0.759	0.872	1.116	-0.093	0.079	0
Tb927.7.500	hypothetical protein, conserved	ZUnknown	1268	1528	1722	1965	300	326	633	463	719	448	598	1606	148	171	179	227	48	54	79	71	144	87	109	250	0.875	0.79	0.763	0.891	0.872	1.128	-0.112	0.101	0
Tb927.1.1210	conserved protein, unknown function	ZUnknown	339	289	445	379	317	188	396	366	78	57	75	141	40	32	46	44	51	31	50	56	16	11	14	22	0.423	0.453	0.395	0.478	0.872	1.13	-0.058	0.055	0
Tb927.11.5500	mitochondrial RNA binding protein 1 KRIPP1 (PPR)	Mito.RNA	246	214	377	299	121	77	227	169	59	43	73	150	29	24	39	35	19	13	28	26	12	8	13	23	0.596	0.589	0.52	0.674	0.872	1.144	-0.076	0.085	0
Tb927.11.13030	calmodulin	Calcium	2604	3085	2428	2134	1705	1128	1410	1326	783	585	439	1069	305	346	253	247	274	185	177	202	156	113	80	166	0.571	0.588	0.513	0.657	0.872	1.151	-0.075	0.086	0
Tb927.11.13040	calmodulin	Calcium	2604	3085	2427	2134	1704	1126	1410	1320	782	585	439	1069	305	346	253	247	274	185	177	201	156	113	80	166	0.571	0.588	0.513	0.658	0.872	1.152	-0.075	0.087	0
Tb927.11.4630	hypothetical protein, conserved	ZUnknown	156	102	158	165	98	94	190	154	26	23	31	52	18	11	16	19	16	15	24	23	5	4	6	8	0.422	0.384	0.368	0.448	0.872	1.167	-0.054	0.064	0
Tb927.9.10800	hypothetical protein, unlikely	Unlikely	94	90	113	94	57	21	46	54	33	23	30	68	11	10	12	11	9	3	6	8	7	4	5	11	0.645	0.757	0.66	0.762	0.872	1.181	-0.097	0.117	0
Tb927.7.2090	hypothetical protein, conserved, no clear yeast or human matches	ZUnknown	357	484	624	590	138	78	206	174	115	53	97	242	42	54	65	68	22	13	26	27	23	10	18	38	0.709	0.642	0.618	0.767	0.872	1.195	-0.091	0.125	0
Tb927.11.9610	eIF3I	Translation	337	454	548	491	309	181	371	335	160	117	140	397	39	51	57	57	50	30	46	51	32	23	25	62	0.599	0.641	0.559	0.739	0.872	1.234	-0.082	0.14	0
Tb927.6.1150	hypothetical protein	ZUnknown	103	108	133	118	66	36	62	62	51	23	28	88	12	12	14	14	11	6	8	9	10	4	5	14	0.68	0.609	0.593	0.784	0.872	1.287	-0.087	0.175	0
Tb927.11.1800	histone H1	Chromatin	432	399	442	387	958	552	772	805	116	87	81	196	51	45	46	45	154	91	97	123	23	17	15	31	0.258	0.304	0.265	0.37	0.872	1.434	-0.039	0.112	0
Tb927.5.2730	hypothetical protein, conserved	ZUnknown	229	308	369	339	406	353	528	399	106	67	93	207	27	35	38	39	65	58	66	61	21	13	17	32	0.43	0.343	0.375	0.55	0.872	1.603	-0.055	0.207	0
Tb927.11.10160	60S ribosomal protein L22	Ribosome	1868	1847	2359	1945	5055	3736	5722	5076	308	189	255	613	219	207	246	225	813	614	717	774	61	37	46	95	0.149	0.123	0.13	0.223	0.872	1.813	-0.019	0.1	0
Tb927.3.3810	Etoposide-induced protein 2.4 (EI24), putative	ZUnknown	119	85	110	95	82	51	82	100	24	13	17	31	14	10	11	11	13	8	10	15	5	3	3	5	0.473	0.467	0.412	0.438	0.871	0.938	-0.061	-0.029	0
Tb927.11.5190	leucine-rich repeat protein (LRRP)	LRRP	761	811	827	839	123	73	227	221	299	214	226	542	89	91	86	97	20	12	28	34	60	41	41	84	0.875	0.889	0.774	0.852	0.871	0.974	-0.115	-0.023	0
Tb927.9.6460	hypothetical protein, conserved	ZUnknown	1248	1423	1434	1325	352	259	599	522	555	441	447	981	146	160	149	153	57	43	75	80	111	85	81	153	0.82	0.822	0.716	0.817	0.871	0.996	-0.106	-0.003	0
Tb927.7.6910	MORN repeat-containing protein	ZUnknown	871	857	1075	895	183	137	321	260	382	251	281	592	102	96	112	103	29	22	40	40	76	49	51	92	0.859	0.839	0.748	0.843	0.871	1.005	-0.111	0.004	0
Tb927.9.2730	hypothetical protein, conserved	ZUnknown	735	720	1123	909	126	52	239	199	338	235	285	691	86	81	117	105	20	9	30	30	67	45	52	108	0.887	0.921	0.802	0.894	0.871	1.008	-0.119	0.007	0
Tb11.v5.0337	hypothetical protein, conserved	ZUnknown	1058	1238	1247	1158	289	207	447	382	501	361	351	834	124	139	130	134	46	34	56	58	100	70	64	130	0.835	0.828	0.727	0.839	0.871	1.013	-0.108	0.011	0
Tb927.11.10670	glycosyl hydrolase, putative	Glycans	382	420	614	533	101	65	189	158	157	132	159	373	45	47	64	62	16	11	24	24	31	26	29	58	0.819	0.847	0.738	0.849	0.871	1.037	-0.109	0.03	0
Tb927.3.4980	hypothetical protein, conserved (pseudogene)	Pseudogene	420	418	601	485	185	88	249	208	170	105	149	290	49	47	63	56	30	14	31	32	34	20	27	45	0.726	0.769	0.67	0.766	0.871	1.055	-0.099	0.04	0
Tb927.8.1200	vacuolar-type Ca2 -ATPase 2 (TbA2)	Lysosome	1276	1248	1674	1446	606	346	855	751	526	340	437	1049	149	140	174	167	97	57	107	114	105	66	80	163	0.716	0.73	0.636	0.769	0.871	1.074	-0.094	0.053	0
Tb927.5.2450	XRNB	RNA.degradation	519	477	717	708	182	150	305	277	235	159	196	467	61	53	75	82	29	25	38	42	47	31	36	73	0.791	0.743	0.689	0.802	0.871	1.079	-0.102	0.059	0
Tb927.8.5270	hypothetical protein, conserved	ZUnknown	271	219	250	207	147	67	117	121	60	34	37	72	32	25	26	24	24	11	15	18	12	7	7	11	0.538	0.598	0.521	0.588	0.871	1.093	-0.077	0.05	0
Tb11.v5.0626	protein kinase, putative	Protein.kinase	252	234	303	244	93	104	161	178	93	73	88	212	29	26	32	28	15	17	20	27	19	14	16	33	0.747	0.658	0.651	0.74	0.871	1.125	-0.096	0.082	0
Tb927.10.14800	MAPK9 protein kinase	Protein.kinase	252	234	303	244	93	104	161	178	93	73	88	212	29	26	32	28	15	17	20	27	19	14	16	33	0.747	0.658	0.651	0.74	0.871	1.125	-0.096	0.082	0
Tb927.5.1980	Galactose oxidase, central domain/Kelch motif containing protein, putative	ZUnknown	360	374	437	396	107	114	208	183	97	69	106	171	42	42	46	46	17	19	26	28	19	13	19	27	0.723	0.615	0.63	0.692	0.871	1.125	-0.093	0.077	0
Tb927.11.3070	RRB1 homologue, involved in early stages of ribosome biogenesis.	rRNA.tRNA.process	423	379	673	519	421	284	640	558	193	125	184	379	49	42	70	60	68	47	80	85	39	24	34	59	0.572	0.544	0.498	0.618	0.871	1.136	-0.074	0.074	0
Tb927.11.17960	VSG pseudogene, degenerate	VSG	1354	2143	1141	1204	1084	635	681	699	656	435	263	797	158	240	119	139	174	104	85	107	131	84	48	124	0.637	0.653	0.569	0.73	0.871	1.146	-0.084	0.093	0
Tb11.v5.0174	ribonuclease H1, putative	RNA.degradation	202	205	273	202	445	289	457	510	60	44	49	104	24	23	28	23	72	47	57	78	12	9	9	16	0.28	0.309	0.269	0.324	0.871	1.157	-0.04	0.044	0
Tb927.7.4930	ribonuclease H1	DNA	202	205	273	202	445	289	457	510	60	44	49	104	24	23	28	23	72	47	57	78	12	9	9	16	0.28	0.309	0.269	0.324	0.871	1.157	-0.04	0.044	0
Tb927.10.1000	hypothetical protein	ZUnknown	219	301	399	389	179	63	176	146	157	106	131	304	26	34	42	45	29	10	22	22	31	20	24	47	0.714	0.824	0.718	0.833	0.871	1.167	-0.106	0.119	0
Tb927.9.14240	TbNup82 Outer ring	Nuclear.transport	281	260	327	290	114	64	149	111	76	38	63	118	33	29	34	34	18	11	19	17	15	7	11	18	0.66	0.598	0.575	0.712	0.871	1.191	-0.085	0.114	0
Tb927.11.11720	FG-GAP repeat protein, putative,intergrin alpha chain protein, putative	Cytoskeleton	391	525	718	631	313	220	463	443	146	93	136	345	46	59	75	73	50	36	58	68	29	18	25	54	0.575	0.538	0.501	0.649	0.871	1.206	-0.074	0.111	0
Tb927.6.3610	SET domain containing protein, putative	ZUnknown	110	127	136	97	109	81	132	120	31	29	35	58	13	14	14	11	18	13	17	18	6	6	6	9	0.438	0.519	0.452	0.538	0.871	1.228	-0.067	0.1	0
Tb927.9.1580	hypothetical protein, unlikely	Unlikely	167	200	275	267	569	511	1021	943	58	53	75	145	20	22	29	31	92	84	128	144	12	10	14	23	0.233	0.217	0.203	0.272	0.871	1.253	-0.03	0.055	0
Tb927.1.1040	hypothetical protein, conserved	ZUnknown	214	213	267	253	709	488	844	833	27	16	24	46	25	24	28	29	114	80	106	127	5	3	4	7	0.093	0.08	0.081	0.114	0.871	1.425	-0.012	0.034	0
Tb927.1.1650	hypothetical protein, conserved	ZUnknown	214	213	267	253	711	487	843	834	27	16	24	46	25	24	28	29	114	80	106	127	5	3	4	7	0.093	0.08	0.081	0.114	0.871	1.425	-0.012	0.034	0
Tb927.7.6930	ATPase, putative	Mito.pathway	118	140	220	178	82	59	141	98	47	22	48	96	14	16	23	21	13	10	18	15	9	4	9	15	0.618	0.483	0.538	0.7	0.871	1.449	-0.08	0.217	0
Tb927.8.7330	hypothetical protein	ZUnknown	185	220	209	180	144	79	132	127	36	29	31	93	22	25	22	21	23	13	17	19	7	6	6	14	0.415	0.519	0.452	0.632	0.871	1.523	-0.067	0.217	0
Tb927.9.4490	hypothetical protein, unlikely	Unlikely	47	70	71	74	24	21	48	57	19	13	22	40	5	8	7	9	4	3	6	9	4	3	4	6	0.7	0.7	0.609	0.609	0.87	0.87	-0.091	-0.091	0
Tb927.10.13790	hypothetical protein, conserved, no human or yeast homologue	ZUnknown	1250	1254	1156	1048	277	211	384	332	541	383	321	602	146	141	120	121	45	35	48	51	108	74	58	94	0.848	0.831	0.738	0.811	0.87	0.976	-0.11	-0.02	0
Tb927.6.4480	valyl-tRNA synthetase, putative (ValRS)	Translation.tRNA	611	576	758	671	136	81	227	219	240	157	182	420	71	65	79	78	22	13	28	33	48	30	33	65	0.836	0.843	0.733	0.821	0.87	0.982	-0.11	-0.015	0
Tb927.11.14220	hypothetical protein, conserved, Phyre2 gives 97% probability of RNA-binding domain, on Diana polysomes	RNA.binding	519	509	641	597	96	37	148	119	219	107	152	329	61	57	67	69	15	6	19	18	44	21	28	51	0.873	0.891	0.775	0.869	0.87	0.995	-0.116	-0.004	0
Tb927.5.3320	protein kinase, putative	Protein.kinase	629	590	745	628	73	67	159	145	250	161	178	388	74	66	78	73	12	11	20	22	50	31	32	60	0.907	0.868	0.789	0.864	0.87	0.995	-0.118	-0.004	0
Tb927.10.12870	BBP120	Cytoskeleton	979	957	1144	1044	314	194	462	414	476	282	328	688	115	107	119	121	51	32	58	63	95	55	60	107	0.813	0.8	0.707	0.799	0.87	0.999	-0.106	-0.001	0
Tb927.10.1110	Trypanosome-specific kinesin family 2	Cytoskeleton	463	411	649	484	163	124	369	262	255	209	272	545	54	46	68	56	26	20	46	40	51	40	50	85	0.821	0.824	0.717	0.832	0.87	1.013	-0.107	0.011	0
Tb927.9.2010	kynureninase, putative	Amino.acids	472	487	624	579	73	44	148	117	195	109	150	386	55	55	65	67	12	7	19	18	39	21	27	60	0.883	0.875	0.768	0.886	0.87	1.013	-0.115	0.011	0
Tb927.9.12090	Putative death-receptor fusion protein (DUF2428), putative	ZUnknown	493	432	597	513	152	112	239	194	178	127	149	290	58	48	62	59	24	18	30	30	36	25	27	45	0.778	0.764	0.677	0.778	0.87	1.018	-0.101	0.014	0
Tb927.10.9270	emp24/gp25L/p24 family/GOLD, putative	Vesicular.transport	171	189	201	182	93	69	111	98	56	47	43	78	20	21	21	21	15	11	14	15	11	9	8	12	0.631	0.656	0.571	0.651	0.87	1.032	-0.085	0.02	0
Tb927.9.15460	calcium motive p-type ATPase, putative	Ions	931	892	1292	1261	223	158	421	366	346	224	307	740	109	100	135	146	36	26	53	56	69	43	56	115	0.817	0.794	0.711	0.827	0.87	1.042	-0.106	0.033	0
Tb927.7.6890	S-adenosyl-methionine-dependent methyl transferase, putative	Enzyme	281	226	318	301	170	92	186	148	120	67	78	146	33	25	33	35	27	15	23	23	24	13	14	23	0.675	0.669	0.587	0.7	0.87	1.046	-0.088	0.031	0
Tb927.8.3770	MAPK protein kinase	Protein.kinase	692	732	1035	914	261	160	415	388	265	191	249	597	81	82	108	106	42	26	52	59	53	37	45	93	0.746	0.769	0.669	0.786	0.87	1.054	-0.1	0.04	0
Tb927.7.3970	hypothetical protein, conserved	ZUnknown	267	252	452	433	68	20	89	95	98	66	100	227	31	28	47	50	11	3	11	14	20	13	18	35	0.809	0.91	0.792	0.854	0.87	1.056	-0.118	0.045	0
Tb927.2.2180	RRP41B exosome protein PH subunit	RNA.degradation	136	123	153	137	48	31	72	60	33	26	32	69	16	14	16	16	8	5	9	9	7	5	6	11	0.671	0.7	0.609	0.74	0.87	1.103	-0.091	0.069	0
Tb927.9.8200	PES1	rRNA.tRNA.process	388	349	518	452	233	145	359	270	157	117	159	310	45	39	54	52	37	24	45	41	31	23	29	48	0.662	0.691	0.601	0.732	0.87	1.106	-0.09	0.07	0
Tb927.3.3520	POMP25	Mito.membrane	331	311	452	378	372	192	469	388	124	64	106	186	39	35	47	44	60	32	59	59	25	12	19	29	0.493	0.467	0.429	0.534	0.87	1.143	-0.064	0.067	0
Tb927.3.5080	PSP1 C-terminal conserved region, putative	ZUnknown	430	388	465	452	329	178	350	256	156	91	112	223	50	44	48	52	53	29	44	39	31	18	20	35	0.577	0.592	0.515	0.677	0.87	1.173	-0.077	0.1	0
Tb927.3.1720	hypothetical protein, conserved	Mito.pathway	104	126	109	123	43	28	51	44	36	18	24	48	12	14	11	14	7	5	6	7	7	3	4	7	0.7	0.583	0.609	0.7	0.87	1.201	-0.091	0.117	0
Tb927.7.1130	trypanothione/tryparedoxin dependent peroxidase 2 (TDPX2)	Redox	990	1045	1121	966	552	376	532	457	226	168	145	389	116	117	117	112	89	62	67	70	45	32	26	61	0.541	0.546	0.475	0.67	0.87	1.238	-0.071	0.129	0
Tb927.9.15210	60S ribosomal protein L36	Ribosome	819	650	1047	785	8574	6694	10602	10214	171	127	155	301	96	73	109	91	1379	1099	1329	1557	34	25	28	47	0.054	0.05	0.047	0.066	0.87	1.32	-0.007	0.016	0
Tb927.9.11410	60S ribosomal protein L23	Ribosome	1804	1627	2407	1965	5457	3277	6245	6141	382	269	354	743	211	182	251	227	878	538	783	936	76	52	64	116	0.168	0.184	0.16	0.224	0.87	1.333	-0.024	0.056	0
Tb927.5.5260	VSG pseudogene,variant surface glycoprotein, point mutation	VSG	47	171	56	66	218	138	154	184	40	29	23	70	5	19	6	8	35	23	19	28	8	6	4	11	0.348	0.378	0.329	0.478	0.87	1.374	-0.049	0.13	0
Tb927.9.7890	hypothetical protein, conserved	ZUnknown	333	422	713	718	316	166	468	385	106	75	125	351	39	47	74	83	51	27	59	59	21	14	23	55	0.49	0.547	0.476	0.685	0.87	1.398	-0.071	0.195	0
Tb927.9.7920	hypothetical protein, conserved	ZUnknown	335	424	719	721	314	166	468	389	106	75	125	354	39	48	75	83	51	27	59	59	21	14	23	55	0.49	0.547	0.476	0.685	0.87	1.398	-0.071	0.195	0
Tb927.6.1280	eIF2B GDP-GTP exchange factor	Translation	228	242	297	255	265	138	305	283	30	30	42	72	27	27	31	29	43	23	38	43	6	6	8	11	0.246	0.378	0.329	0.374	0.87	1.52	-0.049	0.128	0
Tb927.4.2710	ubiquitin-conjugating enzyme e2, putative	Ubiquitin.proteasome	286	468	483	488	335	118	276	226	85	56	83	205	33	52	50	56	54	19	35	34	17	11	15	32	0.423	0.575	0.5	0.687	0.87	1.624	-0.075	0.264	0
Tb927.10.8040	adaptin complex AP1 beta subunit (BAD1)	Vesicular.transport	596	595	679	595	157	96	266	212	200	137	169	311	70	67	71	69	25	16	33	32	40	26	31	48	0.789	0.791	0.687	0.778	0.869	0.986	-0.104	-0.011	0
Tb927.4.2600	hypothetical protein, conserved	ZUnknown	612	614	669	636	71	60	145	142	233	155	159	387	72	69	70	74	11	10	18	22	47	30	29	60	0.909	0.875	0.79	0.864	0.869	0.987	-0.119	-0.011	0
Tb927.10.14470	intraflagellar transport protein IFT140	Cytoskeleton	1501	1628	1781	1614	262	208	542	417	773	545	562	1265	176	183	185	187	42	34	68	64	154	105	102	197	0.895	0.878	0.778	0.878	0.869	1	-0.117	0	0
Tb927.8.1600	lysyl-tRNA synthetase, putative	Translation.tRNA	615	725	718	678	288	168	394	294	261	189	220	425	72	81	75	78	46	28	49	45	52	37	40	66	0.725	0.755	0.656	0.774	0.869	1.068	-0.099	0.049	0
Tb927.8.7090	Component of IIS longevity pathway SMK-1, putative	ZUnknown	418	419	581	493	280	197	438	396	196	146	181	432	49	47	61	57	45	32	55	60	39	28	33	67	0.669	0.671	0.583	0.723	0.869	1.081	-0.088	0.054	0
Tb927.3.1350	hypothetical protein, conserved	ZUnknown	192	179	221	209	58	44	93	95	70	35	60	119	22	20	23	24	9	7	12	14	14	7	11	19	0.784	0.7	0.681	0.76	0.869	1.086	-0.103	0.06	0
Tb927.11.5250	hypothetical protein, conserved	ZUnknown	494	528	618	596	91	92	187	167	218	120	168	424	58	59	64	69	15	15	23	25	44	23	31	66	0.873	0.782	0.759	0.86	0.869	1.1	-0.114	0.078	0
Tb927.3.3900	carnitine O-palmitoyltransferase II, putative (CPT II)	Lipids	389	386	526	468	182	74	198	144	122	101	131	277	46	43	55	54	29	12	25	22	24	20	24	43	0.659	0.795	0.691	0.82	0.869	1.244	-0.104	0.161	0
Tb927.4.3560	protein phoshatase 1, putative	Protein.phosphatase	348	417	513	516	299	146	373	304	117	69	102	294	41	47	53	60	48	24	47	46	23	13	19	46	0.528	0.558	0.485	0.7	0.869	1.326	-0.073	0.172	0
Tb927.11.3590	40S ribosomal protein S4	Ribosome	2349	2124	2964	2414	9562	7964	11293	9550	632	382	539	1112	275	238	309	279	1538	1308	1415	1455	126	74	98	173	0.16	0.117	0.139	0.217	0.869	1.855	-0.021	0.1	0
Tb927.10.2650	hypothetical protein, conserved	ZUnknown	445	484	588	527	160	121	287	279	197	157	175	403	52	54	61	61	26	20	36	43	39	30	32	63	0.778	0.778	0.675	0.774	0.868	0.995	-0.103	-0.004	0
Tb927.11.16970	protein phosphatase 4, putative	Protein.phosphatase	342	242	361	325	160	98	215	223	93	54	75	135	40	27	38	38	26	16	27	34	19	10	14	21	0.63	0.593	0.547	0.59	0.868	0.995	-0.083	-0.003	0
Tb927.5.1170	hypothetical protein, conserved	ZUnknown	114	95	129	128	177	85	181	186	24	18	24	29	13	11	13	15	28	14	23	28	5	3	4	5	0.294	0.333	0.289	0.294	0.868	1	-0.044	0	0
Tb927.6.3670	paraflagellar rod protein PFC8	Cytoskeleton	1492	1697	1380	1386	227	139	396	289	681	496	432	1079	175	190	144	160	37	23	50	44	136	96	79	168	0.896	0.907	0.787	0.899	0.868	1.003	-0.12	0.003	0
Tb927.10.14950	ZC3H40	RNA.binding	365	353	541	478	144	105	254	196	128	105	130	227	43	40	56	55	23	17	32	30	26	20	24	35	0.725	0.733	0.636	0.731	0.868	1.008	-0.097	0.006	0
Tb927.4.1660	mitochondrial carrier protein, MCP6	Mito.transport	267	258	339	327	87	43	123	108	124	54	82	162	31	29	35	38	14	7	15	16	25	10	15	25	0.806	0.769	0.7	0.785	0.868	1.021	-0.106	0.016	0
Tb11.v5.0159	hypothetical protein, conserved	ZUnknown	283	285	387	310	226	151	338	340	84	56	81	160	33	32	40	36	36	25	42	52	17	11	15	25	0.524	0.507	0.455	0.529	0.868	1.043	-0.069	0.022	0
Tb927.9.7110	GRAM domain containing protein, putative	ZUnknown	974	1157	957	918	313	206	360	270	361	263	221	525	114	130	100	106	50	34	45	41	72	51	40	82	0.771	0.778	0.675	0.824	0.868	1.069	-0.103	0.053	0
Tb927.1.3960	hypothetical protein, unlikely	Unlikely	133	161	152	157	81	55	97	74	96	85	66	158	16	18	16	18	13	9	12	11	19	16	12	25	0.773	0.806	0.7	0.841	0.868	1.088	-0.106	0.068	0
Tb927.7.7180	leucine-rich repeat protein (LRRP)	LRRP	280	236	621	525	103	88	288	214	90	65	137	272	33	26	65	61	17	14	36	33	18	13	25	42	0.712	0.684	0.618	0.748	0.868	1.094	-0.094	0.064	0
Tb927.11.7580	hypothetical protein, conserved	ZUnknown	628	651	792	732	348	253	467	430	260	152	203	390	73	73	82	85	56	42	59	66	52	29	37	61	0.684	0.617	0.594	0.683	0.868	1.107	-0.09	0.066	0
Tb927.5.3810	orotidine-5-phosphate decarboxylase/orotate phosphoribosyltransferase, OMPDCase-OPRTase	Nucleotides	242	256	363	316	82	52	127	97	93	50	79	185	28	29	38	37	13	9	16	15	19	10	14	29	0.773	0.722	0.671	0.819	0.868	1.134	-0.102	0.097	0
Tb927.10.12290	UDP-Gal or UDP-GlcNAc-dependent glycosyltransferase, putative	Glycans	250	235	312	227	172	79	207	156	85	52	78	133	29	26	32	26	28	13	26	24	17	10	14	21	0.586	0.642	0.557	0.671	0.868	1.145	-0.085	0.085	0
Tb11.v5.0774	dihydrolipoamide acetyltransferase precursor, putative	Redox	374	311	629	517	160	57	180	134	133	83	128	286	44	35	66	60	26	9	23	20	27	16	23	45	0.708	0.806	0.7	0.84	0.868	1.186	-0.106	0.132	0
Tb927.10.4670	hypothetical protein, conserved	ZUnknown	140	122	130	113	113	85	126	119	34	34	32	62	16	14	14	13	18	14	16	18	7	7	6	10	0.476	0.538	0.467	0.565	0.868	1.187	-0.071	0.089	0
Tb11.v5.0656	hypothetical protein, conserved	ZUnknown	184	225	236	215	88	78	122	119	78	49	62	140	22	25	25	25	14	13	15	18	16	9	11	22	0.727	0.618	0.631	0.74	0.868	1.197	-0.096	0.122	0
Tb927.1.3170	CHORD, putative	ZUnknown	387	422	725	563	276	227	483	345	145	103	158	352	45	47	76	65	44	37	61	53	29	20	29	55	0.606	0.558	0.526	0.708	0.868	1.269	-0.08	0.15	0
Tb927.10.8100	hypothetical protein, conserved	ZUnknown	231	191	242	210	223	177	284	221	49	40	42	97	27	21	25	24	36	29	36	34	10	8	8	15	0.393	0.392	0.341	0.507	0.868	1.293	-0.052	0.115	0
Tb927.5.3120	eIF2 beta	Translation	532	626	798	712	623	285	742	573	174	97	159	333	62	70	83	82	100	47	93	87	35	19	29	52	0.45	0.485	0.421	0.582	0.868	1.293	-0.064	0.132	0
Tb927.7.6230	ADP-ribosylation factor, putative (ARF3)	Vesicular.transport	231	239	373	291	426	331	516	411	100	69	80	172	27	27	39	34	69	54	65	63	20	13	15	27	0.403	0.36	0.35	0.5	0.868	1.389	-0.053	0.14	0
Tb927.10.3040	SDH9 succinate dehydrogenase (complex II) subunit	Mito.e.transport	135	137	208	189	119	44	131	89	28	11	21	52	16	15	22	22	19	7	16	14	6	2	4	8	0.424	0.4	0.368	0.571	0.868	1.428	-0.056	0.171	0
Tb927.10.13650	ARF-like 2-binding protein, putative	Vesicular.transport	134	170	183	192	209	110	215	194	29	28	33	66	16	19	19	22	34	18	27	30	6	5	6	10	0.292	0.393	0.341	0.438	0.868	1.5	-0.052	0.146	0
Tb927.10.13840	Domain of unknown function (DUF4475), putative	ZUnknown	113	122	283	235	79	51	173	75	26	25	56	113	13	14	29	27	13	8	22	11	5	5	10	18	0.473	0.593	0.515	0.792	0.868	1.674	-0.078	0.319	0
Tb927.9.5310	hypothetical protein, unlikely	Unlikely	46	58	87	73	86	92	184	133	15	12	20	43	5	7	9	8	14	15	23	20	3	2	4	7	0.333	0.237	0.289	0.45	0.868	1.899	-0.044	0.213	0
Tb927.10.7350	hypothetical protein, conserved	ZUnknown	616	579	647	554	105	75	161	171	278	162	156	324	72	65	67	64	17	12	20	26	55	31	28	50	0.883	0.858	0.766	0.818	0.867	0.953	-0.117	-0.04	0
Tb927.1.4420	ABC transporter, putative	Transporter	301	204	434	402	65	57	160	198	110	60	125	216	35	23	45	46	10	9	20	30	22	12	23	34	0.837	0.757	0.729	0.726	0.867	0.963	-0.111	-0.028	0
Tb11.v5.0611	hypothetical protein, conserved	ZUnknown	480	481	683	618	226	110	302	293	185	125	170	340	56	54	71	71	36	18	38	45	37	24	31	53	0.706	0.757	0.656	0.733	0.867	1.038	-0.101	0.027	0
Tb927.7.2570	guide RNA associated protein, GAP2	Mito.RNA	480	481	683	618	226	110	302	293	185	125	170	340	56	54	71	71	36	18	38	45	37	24	31	53	0.706	0.757	0.656	0.733	0.867	1.038	-0.101	0.027	0
Tb927.11.11330	heat shock protein 70, major HSP70	Chaperone	9964	9498	13023	11261	2923	2217	5126	4276	3902	2668	3351	7248	1166	1065	1356	1302	470	364	642	652	779	516	610	1129	0.795	0.768	0.689	0.802	0.867	1.044	-0.106	0.034	0
Tb927.10.570	exocyst complex component Sec8	Vesicular.transport	800	824	954	889	304	157	412	352	364	247	291	640	94	92	99	103	49	26	52	54	73	48	53	100	0.777	0.812	0.704	0.812	0.867	1.045	-0.108	0.035	0
Tb927.9.8410	chaperone protein DNAj, putative	Chaperone	269	290	427	363	86	34	114	95	119	62	81	257	31	33	44	42	14	6	14	14	24	12	15	40	0.8	0.824	0.714	0.87	0.867	1.088	-0.11	0.07	0
Tb927.4.5030	protein phosphatase 1 (PP1)	Protein.phosphatase	306	274	378	332	156	103	237	246	95	51	88	181	36	31	39	38	25	17	30	37	19	10	16	28	0.639	0.579	0.554	0.638	0.867	1.102	-0.085	0.059	0
Tb927.7.6000	protein associated with differentiation 8, PAD8	Transporter	1468	1365	2033	1823	874	525	1193	1025	473	241	394	768	172	153	212	211	141	86	150	156	94	47	72	120	0.609	0.56	0.528	0.642	0.867	1.146	-0.081	0.082	0
Tb927.8.6930	NRKB serine/threonine-protein kinase	Protein.kinase	795	845	1061	1029	763	582	985	905	302	214	248	513	93	95	111	119	123	96	123	138	60	41	45	80	0.532	0.499	0.461	0.575	0.867	1.152	-0.071	0.076	0
Tb927.10.3560	arginine N-methyltransferase, PRMT1 prozyme	Arg.methylation	483	548	840	801	260	181	392	365	213	113	183	421	57	61	87	93	42	30	49	56	43	22	33	66	0.705	0.631	0.611	0.733	0.867	1.162	-0.094	0.102	0
Tb927.10.14710	40S ribosomal protein S2	Ribosome	2184	1645	2668	2103	5429	3596	6242	6256	370	260	309	623	256	184	278	243	873	591	782	953	74	50	56	97	0.165	0.165	0.143	0.192	0.867	1.164	-0.022	0.027	0
Tb927.9.13040	hypothetical protein, conserved	ZUnknown	271	286	308	276	224	168	271	219	101	69	75	170	32	32	32	32	36	28	34	33	20	13	14	26	0.565	0.52	0.49	0.648	0.867	1.246	-0.075	0.128	0
Tb927.4.750	50S ribosomal protein L7Ae, putative	Mito.translation	414	555	735	586	317	211	397	306	123	102	116	279	48	62	77	68	51	35	50	47	25	20	21	43	0.534	0.571	0.495	0.681	0.867	1.275	-0.076	0.147	0
Tb927.1.2230	calpain-like protein fragment, putative	Protease	1437	2078	2651	2442	1227	692	1265	1049	512	325	359	1103	168	233	276	282	197	114	159	160	102	63	65	172	0.547	0.563	0.488	0.715	0.867	1.307	-0.075	0.168	0
Tb927.3.5600	hypothetical protein, conserved	ZUnknown	198	205	296	286	294	175	420	359	53	48	69	150	23	23	31	33	47	29	53	55	11	9	13	23	0.353	0.42	0.364	0.494	0.867	1.399	-0.056	0.141	0
Tb927.9.3970	alpha/beta-hydrolase-like protein	Enzyme	140	166	162	151	117	82	114	89	43	22	28	60	16	19	17	17	19	13	14	14	9	4	5	9	0.525	0.418	0.455	0.6	0.867	1.435	-0.07	0.182	0
Tb927.9.4040	alpha/beta-hydrolase-like protein	Enzyme	140	166	162	151	117	82	114	89	43	22	28	60	16	19	17	17	19	13	14	14	9	4	5	9	0.525	0.418	0.455	0.6	0.867	1.435	-0.07	0.182	0
Tb927.9.15010	NADH-ubiquinone oxidoreductase complex I subunit, putative	Mito.e.transport	251	243	315	248	529	268	493	446	37	31	40	70	29	27	33	29	85	44	62	68	7	6	7	11	0.161	0.241	0.209	0.274	0.867	1.702	-0.032	0.113	0
Tb927.8.6180	60S ribosomal protein L26	Ribosome	1914	1739	2325	1876	8071	5777	8378	6994	383	232	285	620	224	195	242	217	1298	949	1050	1066	76	45	52	97	0.12	0.1	0.104	0.175	0.867	1.75	-0.016	0.075	0
Tb927.6.3090	XMAP215, matches microtubule-associated proteins	Cytoskeleton	733	773	814	787	106	79	234	215	329	190	244	516	86	87	85	91	17	13	29	33	66	37	44	80	0.901	0.869	0.78	0.85	0.866	0.978	-0.121	-0.019	0
Tb927.5.1810	lysosomal/endosomal membrane protein p67 (p67)	Lysosome	2816	2624	2714	2433	589	344	817	677	972	641	638	1290	330	294	283	281	95	56	102	103	194	124	116	201	0.827	0.838	0.726	0.82	0.866	0.992	-0.112	-0.007	0
Tb927.4.2640	In MCM-BP TAP	RNA.synthesis	807	871	974	887	288	173	442	379	393	287	318	667	94	98	101	103	46	28	55	58	78	55	58	104	0.798	0.821	0.711	0.807	0.866	1.011	-0.11	0.009	0
Tb927.4.4400	hypothetical protein, conserved	ZUnknown	579	612	726	653	88	51	162	128	247	181	177	500	68	69	76	76	14	8	20	20	49	35	32	78	0.891	0.911	0.789	0.901	0.866	1.011	-0.122	0.01	0
Tb927.9.13360	ubiquitin-protein ligase, putative (upl3)	Ubiquitin.proteasome	1128	1173	1234	1173	128	100	294	185	434	309	321	778	132	132	129	136	21	16	37	28	87	60	58	121	0.906	0.897	0.785	0.91	0.866	1.014	-0.121	0.013	0
Tb927.8.1570	Uncharacterised protein family (UPF0172), putative	ZUnknown	216	190	294	267	54	30	90	64	70	48	61	117	25	21	31	31	9	5	11	10	14	9	11	18	0.784	0.808	0.7	0.808	0.866	1.031	-0.108	0.024	0
Tb927.1.4450	Ion channel/Calcium-activated BK potassium channel alpha subunit, putative	ZUnknown	305	322	460	369	109	92	198	190	127	70	118	238	36	36	48	43	18	15	25	29	25	14	21	37	0.764	0.685	0.662	0.749	0.866	1.093	-0.102	0.064	0
Tb927.2.470	retrotransposon hot spot protein 4 (RHS4), putative	RHS	17195	19792	23633	21990	14977	9206	19439	16874	8585	5643	6821	15166	2012	2219	2461	2543	2409	1512	2436	2572	1714	1091	1242	2362	0.624	0.627	0.543	0.682	0.866	1.093	-0.084	0.058	0
Tb927.3.5030	KU70 protein (KU70)	DNA	261	288	432	339	110	77	180	154	106	74	96	244	31	32	45	39	18	13	23	23	21	14	17	38	0.731	0.715	0.633	0.794	0.866	1.11	-0.098	0.079	0
Tb927.2.5900	hypothetical protein, conserved	ZUnknown	216	228	283	233	146	116	200	217	87	50	74	146	25	26	29	27	23	19	25	33	17	10	13	23	0.633	0.551	0.548	0.619	0.866	1.123	-0.085	0.068	0
Tb927.3.2060	protein kinase, putative	Protein.kinase	317	403	461	384	222	200	356	298	190	132	170	398	37	45	48	44	36	33	45	45	38	26	31	62	0.711	0.648	0.616	0.763	0.866	1.177	-0.095	0.115	0
Tb927.11.2200	DNA-directed RNA polymerase II, putative (RPB11)	RNA.synthesis	122	126	127	126	120	63	154	98	24	11	24	27	14	14	13	15	19	10	19	15	5	2	4	4	0.38	0.318	0.329	0.384	0.866	1.208	-0.051	0.066	0
Tb927.4.410	CAF40	RNA.degradation	566	639	936	822	191	96	247	213	120	108	139	325	66	72	97	95	31	16	31	32	24	21	25	51	0.644	0.754	0.653	0.788	0.866	1.224	-0.101	0.144	0
Tb927.11.15650	TUT4 cytosolic (?) TUTase	Mito.RNA	241	215	292	241	284	172	309	199	73	44	55	100	28	24	30	28	46	28	39	30	15	9	10	16	0.432	0.429	0.374	0.554	0.866	1.291	-0.058	0.125	0
Tb927.11.4530	N-acetyltransferase subunit ARD1 (ARD1)	Enzyme	311	327	471	379	278	162	329	293	84	39	64	148	36	37	49	44	45	27	41	45	17	8	12	23	0.469	0.409	0.406	0.544	0.866	1.33	-0.063	0.135	0
Tb927.10.3220	hypothetical protein, unlikely	Unlikely	213	203	246	218	229	121	330	196	70	34	64	131	25	23	26	25	37	20	41	30	14	7	12	20	0.469	0.45	0.406	0.609	0.866	1.353	-0.063	0.159	0
Tb11.v5.0344	BarP protein, putative	Membrane.protein	514	496	745	645	502	321	754	651	43	31	50	118	60	56	78	75	81	53	95	99	9	6	9	18	0.206	0.209	0.181	0.298	0.866	1.447	-0.028	0.092	0
Tb927.10.15120	40S ribosomal protein S13	Ribosome	2945	2504	3447	2949	6539	4961	7357	6746	420	284	343	744	345	281	359	341	1052	815	922	1028	84	55	62	116	0.157	0.136	0.136	0.208	0.866	1.529	-0.021	0.072	0
Tb927.7.1020	hypothetical protein, conserved, Opoid receptor conserved region.	ZUnknown	205	211	249	233	306	215	411	284	39	20	37	76	24	24	26	27	49	35	52	43	8	4	7	12	0.276	0.211	0.239	0.394	0.866	1.867	-0.037	0.183	0
Tb927.7.1380	hypothetical protein, conserved	ZUnknown	97	84	136	105	182	114	181	150	17	14	18	39	11	9	14	12	29	19	23	23	3	3	3	6	0.194	0.269	0.233	0.378	0.866	1.948	-0.036	0.184	0
Tb927.11.19800	hypothetical protein	ZUnknown	13546	17018	18150	17436	35213	126551	49909	28199	7276	7332	7051	15350	1585	1908	1890	2016	5665	20784	6255	4297	1452	1417	1284	2390	0.374	0.137	0.324	0.565	0.866	4.124	-0.05	0.428	0
Tb927.4.590	PQQ-like domain/Protein of unknown function (DUF1620), putative	ZUnknown	530	467	674	597	169	96	272	289	206	148	188	369	62	52	70	69	27	16	34	44	41	29	34	57	0.78	0.809	0.7	0.751	0.865	0.963	-0.109	-0.029	0
Tb927.10.14500	hypothetical protein, conserved	ZUnknown	460	425	437	372	117	85	183	143	227	171	150	283	54	48	46	43	19	14	23	22	45	33	27	44	0.847	0.846	0.733	0.824	0.865	0.974	-0.114	-0.022	0
Tb927.7.5090	Condensin complex subunit 2, putative	ZUnknown	638	665	756	682	173	107	283	270	289	178	209	456	75	75	79	79	28	18	35	41	58	34	38	71	0.829	0.815	0.717	0.802	0.865	0.984	-0.112	-0.013	0
Tb927.7.6670	hypothetical protein, conserved	ZUnknown	453	395	522	414	44	21	93	69	180	115	129	300	53	44	54	48	7	3	12	11	36	22	23	47	0.923	0.945	0.817	0.909	0.865	0.985	-0.128	-0.014	0
Tb927.8.3240	lathosterol oxidase, putative	Sterols	379	402	513	459	111	83	194	177	115	93	107	214	44	45	53	53	18	14	24	27	23	18	19	33	0.749	0.75	0.649	0.74	0.865	0.988	-0.101	-0.009	0
Tb927.10.4050	serine palmitoyltransferase, putative	Lipids	341	315	520	420	68	39	123	105	134	105	117	251	40	35	54	49	11	6	15	16	27	20	21	39	0.851	0.886	0.766	0.85	0.865	0.999	-0.12	-0.001	0
Tb927.10.850	hook complex protein, conserved	Cytoskeleton	960	998	1199	1258	260	160	563	413	524	338	470	1007	112	112	125	145	42	26	71	63	105	65	86	157	0.854	0.854	0.739	0.853	0.865	0.999	-0.115	-0.001	0
Tb927.7.3050	Mitchondrial SSU ribosomal associated	Mito.translation	418	338	530	460	136	68	229	183	173	98	151	288	49	38	55	53	22	11	29	28	35	19	28	45	0.788	0.801	0.693	0.789	0.865	1.001	-0.108	0.001	0
Tb927.3.1420	hypothetical protein, conserved, trypanosome-specific, C-terminal Kelch motif	Cytoskeleton	1052	1038	922	828	173	140	304	234	446	332	287	652	123	116	96	96	28	23	38	36	89	64	52	102	0.881	0.867	0.762	0.869	0.865	1.002	-0.119	0.002	0
Tb927.10.5380	intraflagellar transport protein IFT122	Cytoskeleton	1108	1275	1305	1205	299	211	467	393	512	372	357	864	130	143	136	139	48	35	59	60	102	72	65	135	0.832	0.828	0.72	0.84	0.865	1.014	-0.112	0.012	0
Tb927.8.5240	Domain of unknown function DUF221, putative	ZUnknown	585	463	599	498	128	98	200	190	190	121	136	298	68	52	62	58	21	16	25	29	38	23	25	46	0.809	0.77	0.7	0.787	0.865	1.022	-0.109	0.017	0
Tb927.7.4760	hypothetical protein, conserved	ZUnknown	298	298	398	325	228	157	347	350	86	60	84	164	35	33	41	38	37	26	43	53	17	12	15	26	0.517	0.519	0.449	0.534	0.865	1.033	-0.07	0.017	0
Tb927.4.670	conserved protein, unknown function	ZUnknown	323	372	420	426	178	133	290	238	132	103	120	230	38	42	44	49	29	22	36	36	26	20	22	36	0.677	0.68	0.588	0.7	0.865	1.034	-0.092	0.023	0
Tb927.1.1050	Metallo-dependent phosphatase-like domain-containing protein	Enzyme	380	358	352	350	137	74	153	133	118	72	79	163	44	40	37	40	22	12	19	20	24	14	14	25	0.718	0.731	0.632	0.745	0.865	1.038	-0.099	0.027	0
Tb927.11.7820	endonuclease/exonuclease/phosphatase, putative	DNA	416	395	629	596	107	66	181	133	149	106	124	337	49	44	66	69	17	11	23	20	30	20	23	52	0.805	0.809	0.7	0.858	0.865	1.066	-0.109	0.053	0
Tb927.5.1050	hypothetical protein	ZUnknown	136	142	205	223	108	61	161	157	60	29	57	108	16	16	21	26	17	10	20	24	12	6	10	17	0.622	0.583	0.538	0.623	0.865	1.069	-0.084	0.04	0
Tb927.5.1560	ATP-dependent DEAD/H RNA helicase, putative, no clear yeast homologue	RNA.helicase	412	444	535	446	239	196	343	354	168	116	142	290	48	50	56	52	38	32	43	54	34	22	26	45	0.676	0.616	0.585	0.66	0.865	1.071	-0.091	0.044	0
Tb927.9.12790	dolichol kinase, putative	Glycans	304	321	371	323	237	152	326	292	114	74	99	190	36	36	39	37	38	25	41	45	23	14	18	30	0.585	0.566	0.506	0.609	0.865	1.076	-0.079	0.043	0
Tb927.7.3210	protein kinase, putative	Protein.kinase	267	272	314	276	129	101	181	154	96	64	75	130	31	30	33	32	21	17	23	23	19	12	14	20	0.679	0.622	0.587	0.67	0.865	1.077	-0.092	0.048	0
Tb927.6.1080	glyoxalase II (glxII)	Redox	146	151	181	140	76	47	104	86	55	31	43	84	17	17	19	16	12	8	13	13	11	6	8	13	0.681	0.636	0.589	0.7	0.865	1.101	-0.092	0.064	0
Tb927.10.14870	hypothetical protein, conserved	ZUnknown	484	453	654	651	466	338	673	655	187	133	169	378	57	51	68	75	75	56	84	100	37	26	31	59	0.535	0.52	0.463	0.579	0.865	1.113	-0.072	0.059	0
Tb927.4.1930	EIF3G	Translation	413	394	468	443	375	229	434	396	161	108	123	304	48	44	49	51	60	38	54	60	32	21	22	47	0.554	0.563	0.487	0.646	0.865	1.166	-0.076	0.092	0
Tb927.11.3120	nucleolar GTP-binding protein 1 (NOG1)	rRNA.tRNA.process	513	426	634	489	192	144	284	228	203	111	157	363	60	48	66	57	31	24	36	35	41	21	29	57	0.755	0.671	0.653	0.792	0.865	1.18	-0.102	0.121	0
Tb927.10.7570	dihydrolipoamide acetyltransferase E2 subunit, putative	Mito.pathway	866	709	1461	1230	398	131	453	330	330	217	325	694	101	79	152	142	64	22	57	50	66	42	59	108	0.706	0.817	0.707	0.834	0.865	1.181	-0.11	0.128	0
Tb927.6.4020	hypothetical protein, conserved	ZUnknown	282	239	283	264	109	71	115	93	56	50	43	112	33	27	29	31	18	12	14	14	11	10	8	17	0.588	0.66	0.571	0.739	0.865	1.257	-0.089	0.151	0
Tb927.10.8140	EVE domain containing protein, putative	ZUnknown	127	152	216	245	297	259	458	413	18	13	21	40	15	17	22	28	48	43	57	63	4	3	4	6	0.163	0.14	0.141	0.182	0.865	1.3	-0.022	0.042	0
Tb927.10.4510	PUB domain containing protein, putative	ZUnknown	452	558	668	634	435	303	600	388	180	133	159	401	53	63	70	73	70	50	75	59	36	26	29	62	0.545	0.548	0.474	0.71	0.865	1.303	-0.074	0.165	0
Tb927.7.1040	40S ribosomal protein S16	Ribosome	2036	1855	2565	2032	8527	4861	9781	9896	341	201	283	637	238	208	267	235	1372	798	1226	1508	68	39	52	99	0.104	0.102	0.09	0.133	0.865	1.304	-0.014	0.031	0
Tb927.1.3160	hypothetical protein, unlikely	Unlikely	100	117	157	165	114	118	191	149	70	50	72	192	12	13	16	19	18	19	24	23	14	10	13	30	0.645	0.551	0.558	0.753	0.865	1.367	-0.087	0.202	0
Tb927.10.12660	PUF2	RNA.binding	812	713	828	753	80	40	162	140	275	174	182	381	95	80	86	87	13	7	20	21	55	34	33	59	0.908	0.919	0.794	0.868	0.864	0.956	-0.125	-0.04	0
Tb927.10.10850	AGO1	RNA.degradation	1020	893	1212	947	332	234	545	474	474	291	368	598	119	100	126	110	53	38	68	72	95	56	67	93	0.807	0.775	0.697	0.751	0.864	0.969	-0.11	-0.024	0
Tb927.7.5450	lipin, phosphatidic acid phosphatase	Lipids	565	641	774	703	109	66	223	212	272	194	220	507	66	72	81	81	18	11	28	32	54	38	40	79	0.875	0.89	0.769	0.852	0.864	0.974	-0.121	-0.023	0
Tb927.3.3560	U-box domain containing protein, putative	ZUnknown	868	896	741	681	137	89	213	173	375	235	207	452	102	100	77	79	22	15	27	26	75	45	38	70	0.888	0.875	0.767	0.863	0.864	0.986	-0.121	-0.012	0
Tb927.10.7610	hypothetical protein, conserved	Mito.pathway	634	652	768	640	145	111	236	214	245	160	183	401	74	73	80	74	23	18	30	33	49	31	33	62	0.833	0.801	0.72	0.814	0.864	1.016	-0.113	0.013	0
Tb927.6.820	PUF4	RNA.binding	453	452	490	472	45	46	102	103	203	104	124	311	53	51	51	55	7	8	13	16	41	20	23	48	0.932	0.854	0.805	0.875	0.864	1.025	-0.127	0.021	0
Tb927.9.11890	hypothetical protein, conserved	ZUnknown	312	332	377	295	124	96	197	175	160	102	128	275	37	37	39	34	20	16	25	27	32	20	23	43	0.789	0.745	0.682	0.788	0.864	1.058	-0.107	0.043	0
Tb11.v5.0199	universal minicircle sequence binding protein, putative	Mito.DNA	559	550	755	567	233	86	233	241	155	79	110	249	65	62	79	66	37	14	29	37	31	15	20	39	0.662	0.714	0.617	0.711	0.864	1.074	-0.097	0.049	0
Tb927.10.6060	universal minicircle sequence binding protein (UMSBP)	Mito.DNA	559	550	755	567	233	86	233	241	155	79	110	249	65	62	79	66	37	14	29	37	31	15	20	39	0.662	0.714	0.617	0.711	0.864	1.074	-0.097	0.049	0
Tb11.v5.0684	eIF5	Translation	471	448	587	537	195	120	260	179	191	142	148	293	55	50	61	62	31	20	33	27	38	27	27	46	0.741	0.759	0.656	0.799	0.864	1.078	-0.103	0.058	0
Tb927.10.2770	eIF5	Translation	471	448	587	537	195	120	260	179	191	142	148	293	55	50	61	62	31	20	33	27	38	27	27	46	0.741	0.759	0.656	0.799	0.864	1.078	-0.103	0.058	0
Tb927.11.840.1	hypothetical protein, conserved	ZUnknown	618	606	836	782	246	167	377	351	183	113	158	359	72	68	87	90	40	27	47	53	37	22	29	56	0.683	0.655	0.59	0.711	0.864	1.085	-0.093	0.056	0
Tb927.2.1860	mitochondrial RNA binding complex 1 subunit (MRB1860)	Mito.RNA	412	466	589	492	218	191	376	268	154	139	155	336	48	52	61	57	35	31	47	41	31	27	28	52	0.674	0.67	0.582	0.747	0.864	1.115	-0.092	0.077	0
Tb927.1.860	transmembrane protein, putative	ZUnknown	359	396	468	496	234	146	322	256	118	85	104	216	42	44	49	57	38	24	40	39	24	16	19	34	0.596	0.609	0.526	0.67	0.864	1.124	-0.083	0.074	0
Tb927.2.6070	mitochondrial RNA binding complex 1 subunit (MRB6070)	Mito.RNA	267	268	312	321	426	203	481	406	91	49	69	126	31	30	32	37	69	33	60	62	18	9	13	20	0.378	0.389	0.336	0.429	0.864	1.135	-0.053	0.051	0
Tb927.9.13150	TFIIF-stimulated CTD phosphatase, putative	Protein.phosphatase	171	149	149	140	143	87	146	120	33	27	30	53	20	17	16	16	23	14	18	18	7	5	5	8	0.415	0.455	0.393	0.509	0.864	1.227	-0.062	0.094	0
Tb927.6.3470	hypothetical protein, conserved	ZUnknown	168	173	140	148	127	93	89	104	33	26	14	49	20	19	15	17	20	15	11	16	7	5	3	8	0.45	0.438	0.389	0.538	0.864	1.228	-0.061	0.1	0
Tb927.8.7040	hypothetical protein, conserved	Mito.pathway	344	385	451	399	594	396	621	518	114	78	85	173	40	43	47	46	96	65	78	79	23	15	15	27	0.359	0.35	0.31	0.444	0.864	1.269	-0.049	0.094	0
Tb927.11.590	hypothetical protein, conserved	ZUnknown	329	282	476	353	1041	580	1141	953	133	86	113	232	38	32	50	41	167	95	143	145	27	17	21	36	0.274	0.295	0.255	0.367	0.864	1.339	-0.04	0.093	0
Tb927.9.8210	Peptide deformylase 2 (PDF2)	Protease	252	290	460	410	720	446	1057	963	82	47	83	173	29	33	48	47	116	73	132	147	16	9	15	27	0.243	0.223	0.21	0.3	0.864	1.345	-0.033	0.077	0
Tb927.2.5910	40S ribosomal protein S13	Ribosome	3063	2648	3551	3021	5959	4559	6776	6227	442	314	358	757	358	297	370	349	959	749	849	949	88	61	65	118	0.176	0.16	0.152	0.225	0.864	1.406	-0.024	0.065	0
Tb927.10.2370	LA	Nuclear.transport	727	754	1054	1059	799	405	920	576	315	215	284	750	85	85	110	122	129	67	115	88	63	42	52	117	0.533	0.594	0.513	0.756	0.864	1.418	-0.081	0.223	0
Tb927.11.4300	60S ribosomal protein L18	Ribosome	1158	1007	1406	1145	3914	3469	4642	3215	289	178	248	495	136	113	146	132	630	570	582	490	58	34	45	77	0.177	0.122	0.153	0.268	0.864	2.197	-0.024	0.146	0
Tb11.v5.0999	Domain of Unknown Function (DUF1042), putative	ZUnknown	257	232	256	261	60	37	98	93	82	44	62	104	30	26	27	30	10	6	12	14	16	9	11	16	0.789	0.778	0.681	0.727	0.863	0.934	-0.108	-0.051	0
Tb927.4.450	coatomer alpha subunit, putative (TbCoatomerAlpha)	Vesicular.transport	863	928	987	926	130	89	250	251	303	223	219	541	101	104	103	107	21	15	31	38	60	43	40	84	0.87	0.87	0.751	0.838	0.863	0.963	-0.119	-0.032	0
Tb927.8.2660	Galactose oxidase, central domain containing protein, putative	ZUnknown	853	838	602	552	108	106	177	162	337	227	180	329	100	94	63	64	17	17	22	25	67	44	33	51	0.902	0.858	0.778	0.826	0.863	0.963	-0.124	-0.032	0
Tb927.8.3200	AVO3 (TOR signalling)	Signalling	520	488	615	542	103	65	186	192	214	153	161	370	61	55	64	63	17	11	23	29	43	30	29	58	0.855	0.864	0.746	0.824	0.863	0.964	-0.118	-0.031	0
Tb927.10.2190	Protein of unknown function (DUF667), putative	ZUnknown	771	710	734	644	182	120	232	206	275	223	175	369	90	80	76	74	29	20	29	31	55	43	32	57	0.816	0.834	0.72	0.811	0.863	0.994	-0.114	-0.005	0
Tb11.v5.0534	protein kinase, putative	Protein.kinase	455	522	648	687	112	67	222	191	206	123	176	395	53	59	67	79	18	11	28	29	41	24	32	62	0.842	0.836	0.727	0.833	0.863	0.996	-0.115	-0.003	0
Tb927.10.3260	Long-chain-fatty-acid--CoA ligase 5, Acyl-CoA synthetase 5 (LACS 5)	Lipids	941	852	1002	927	150	119	285	270	417	265	278	654	110	96	104	107	24	20	36	41	83	51	51	102	0.89	0.856	0.768	0.853	0.863	0.996	-0.122	-0.003	0
Tb11.v5.0240	hypothetical protein, conserved	ZUnknown	404	426	446	380	85	51	132	100	168	127	126	280	47	48	46	44	14	8	17	15	34	25	23	44	0.85	0.879	0.759	0.873	0.863	1.027	-0.12	0.023	0
Tb927.11.11290	heat shock protein 70, HSP70c	Chaperone	1666	1434	2167	1710	520	403	934	717	676	448	586	1099	195	161	226	198	84	66	117	109	135	87	107	171	0.789	0.755	0.681	0.785	0.863	1.04	-0.108	0.03	0
Tb927.9.1700	btb/poz domain containing protein, putative	ZUnknown	325	390	415	383	143	80	170	175	139	81	87	250	38	44	43	44	23	13	21	27	28	16	16	39	0.74	0.742	0.64	0.771	0.863	1.042	-0.102	0.031	0
Tb927.9.2240	protein kinase, putative	Protein.kinase	507	472	590	525	155	125	292	261	219	138	196	405	59	53	61	61	25	21	37	40	44	27	36	63	0.804	0.75	0.694	0.786	0.863	1.048	-0.11	0.036	0
Tb927.10.13180	Nrap protein, putative	ZUnknown	735	850	1225	1007	467	355	737	696	364	271	323	805	86	95	128	116	75	58	92	106	73	52	59	125	0.694	0.677	0.599	0.733	0.863	1.083	-0.095	0.056	0
Tb927.11.840.2	hypothetical protein, conserved	ZUnknown	629	615	845	785	252	175	385	361	185	113	159	361	74	69	88	91	41	29	48	55	37	22	29	56	0.678	0.639	0.585	0.704	0.863	1.102	-0.093	0.065	0
Tb927.4.2670	pyroglutamyl-peptidase I, putative (PPI)	Protease	151	146	168	146	89	67	120	106	35	32	35	62	18	16	17	17	14	11	15	16	7	6	6	10	0.538	0.56	0.483	0.593	0.863	1.102	-0.077	0.055	0
Tb927.2.4550	SPB1 rRNA methyltransferase	rRNA.tRNA.process	456	400	570	540	217	157	323	277	211	132	164	424	53	45	59	62	35	26	40	42	42	26	30	66	0.737	0.7	0.636	0.786	0.863	1.123	-0.101	0.086	0
Tb927.9.8330	hypothetical protein	ZUnknown	320	316	443	407	168	143	341	209	142	110	157	305	37	35	46	47	27	23	43	32	28	21	29	47	0.708	0.681	0.611	0.774	0.863	1.137	-0.097	0.093	0
Tb927.4.5390	NRKA serine/threonine-protein kinase	Protein.kinase	795	836	1055	1015	761	575	983	897	301	211	248	506	93	94	110	117	122	94	123	137	60	41	45	79	0.534	0.504	0.461	0.574	0.863	1.139	-0.073	0.07	0
Tb927.11.16830	IFT22 (was RABL5) (in UPF1-TAP)	Cytoskeleton	241	188	264	225	74	52	91	61	111	54	61	119	28	21	27	26	12	9	11	9	22	10	11	19	0.811	0.722	0.7	0.831	0.863	1.151	-0.111	0.109	0
Tb927.11.2740	hypothetical protein, conserved	ZUnknown	398	445	396	400	132	132	208	197	142	82	116	237	47	50	41	46	21	22	26	30	28	16	21	37	0.757	0.629	0.653	0.742	0.863	1.18	-0.104	0.113	0
Tb927.10.200	vacuolar ATP synthase, putative	Lysosome	743	842	755	696	282	144	268	234	141	111	110	236	87	94	79	80	45	24	34	36	28	21	20	37	0.592	0.671	0.579	0.706	0.863	1.193	-0.092	0.114	0
Tb927.9.3390	Calmodulin-binding, putative	ZUnknown	333	342	382	367	433	246	456	338	184	114	127	280	39	38	40	42	70	40	57	52	37	22	23	44	0.552	0.562	0.485	0.664	0.863	1.203	-0.077	0.112	0
Tb927.11.1350	calcium uniporter protein, mitochondrial	Mito.pathway	435	463	523	446	279	185	391	310	91	64	82	189	51	52	54	52	45	30	49	47	18	12	15	29	0.483	0.483	0.417	0.59	0.863	1.222	-0.066	0.107	0
Tb927.1.2750	hypothetical protein, conserved	ZUnknown	409	305	537	443	520	237	528	472	149	94	126	309	48	34	56	51	84	39	66	72	30	18	23	48	0.455	0.519	0.448	0.609	0.863	1.338	-0.071	0.154	0
Tb927.4.1770	hypothetical protein, conserved	ZUnknown	209	263	321	293	437	295	494	310	98	64	78	196	24	29	33	34	70	48	62	47	20	12	14	31	0.4	0.368	0.345	0.606	0.863	1.647	-0.055	0.238	0
Tb927.11.2820	hypothetical protein, conserved	ZUnknown	450	343	529	430	60	29	102	126	142	111	108	215	53	38	55	50	10	5	13	19	28	21	20	33	0.867	0.907	0.782	0.802	0.862	0.925	-0.125	-0.065	0
Tb927.9.13770	proteasome complex subunit Rpn13 ubiquitin receptor, putative	ZUnknown	244	201	263	226	190	96	219	180	71	40	57	73	29	23	27	26	31	16	27	27	14	8	10	11	0.513	0.538	0.464	0.487	0.862	0.949	-0.074	-0.026	0
Tb11.v5.0218	hypothetical protein, conserved	ZUnknown	827	780	896	748	118	81	215	191	365	226	220	470	97	87	93	86	19	13	27	29	73	44	40	73	0.9	0.888	0.776	0.855	0.862	0.963	-0.124	-0.033	0
Tb927.5.500	in situ HA-tagged protein colocalizes with mitochondrion (TRitrypDB comment)	Mito.pathway	827	780	896	748	118	81	215	191	365	226	220	470	97	87	93	86	19	13	27	29	73	44	40	73	0.9	0.888	0.776	0.855	0.862	0.963	-0.124	-0.033	0
Tb927.1.750	Metal-binding domain-containing protein	ZUnknown	2197	1575	2072	1991	311	228	583	423	993	770	602	1513	257	177	216	230	50	37	73	64	198	149	110	236	0.902	0.904	0.779	0.896	0.862	0.993	-0.125	-0.006	0
Tb927.7.2120	hypothetical protein, conserved	ZUnknown	434	557	568	582	189	87	217	227	229	152	157	339	51	62	59	67	30	14	27	35	46	29	29	53	0.782	0.829	0.715	0.779	0.862	0.996	-0.114	-0.003	0
Tb927.7.3300	Possible homologue of yeast DAL81, which affects pol II transcription in yeast but also has unrelated interactions, e.g. TOR1	RNA.synthesis	232	186	240	199	41	37	90	77	74	40	66	101	27	21	25	23	7	6	11	12	15	8	12	16	0.833	0.757	0.718	0.757	0.862	1	-0.115	0	0
Tb927.11.11550	DNA topoisomerase II, putative	DNA	930	1086	957	870	351	228	462	405	468	311	296	652	109	122	100	101	56	37	58	62	93	60	54	102	0.795	0.791	0.685	0.793	0.862	1.003	-0.11	0.002	0
Tb927.8.4950	kinesin	Cytoskeleton	4326	6278	5461	5289	652	371	1429	912	2010	1218	1461	3571	506	704	569	612	105	61	179	139	401	235	266	556	0.899	0.9	0.776	0.903	0.862	1.004	-0.124	0.004	0
Tb927.10.3780	hypothetical protein, conserved	ZUnknown	635	658	739	678	119	76	192	154	278	191	173	469	74	74	77	78	19	12	24	23	55	37	32	73	0.871	0.878	0.757	0.881	0.862	1.011	-0.121	0.01	0
Tb11.v5.0652	protein kinase, putative	Protein.kinase	270	278	317	281	138	103	188	167	96	65	75	131	32	31	33	32	22	17	24	25	19	13	14	20	0.668	0.641	0.576	0.651	0.862	1.016	-0.092	0.01	0
Tb11.v5.0608	DNA-directed RNA polymerase III largest subunit, putative	RNA.synthesis	310	426	495	417	76	66	173	142	195	160	164	459	36	48	52	48	12	11	22	22	39	31	30	71	0.883	0.868	0.761	0.883	0.862	1.017	-0.122	0.015	0
Tb11.v5.0185	hypothetical protein, conserved	ZUnknown	919	833	1086	904	198	99	342	226	377	262	318	615	108	93	113	105	32	16	43	34	75	51	58	96	0.845	0.881	0.759	0.868	0.862	1.027	-0.122	0.023	0
Tb927.7.5050	hypothetical protein, conserved	ZUnknown	919	833	1086	904	198	99	342	226	377	262	318	615	108	93	113	105	32	16	43	34	75	51	58	96	0.845	0.881	0.759	0.868	0.862	1.027	-0.122	0.023	0
Tb927.10.5170	XPC-binding domain containing protein, putative	ZUnknown	762	811	781	714	158	118	292	205	287	219	231	557	89	91	81	83	25	19	37	31	57	42	42	87	0.842	0.838	0.726	0.868	0.862	1.036	-0.116	0.03	0
Tb927.9.13620	hypothetical protein, conserved	ZUnknown	862	917	987	949	139	123	312	228	368	233	298	692	101	103	103	110	22	20	39	35	73	45	54	108	0.886	0.84	0.764	0.878	0.862	1.045	-0.122	0.038	0
Tb927.11.4380	ATP-dependent RNA helicase, putative Brr2 homologue, disruption of U4/U6 pairing, also resembles Slh1	RNA.processing	658	601	758	675	121	107	234	168	272	158	204	461	77	67	79	78	19	18	29	26	54	31	37	72	0.869	0.801	0.749	0.866	0.862	1.081	-0.12	0.065	0
Tb927.2.340	retrotransposon hot spot protein 4 (RHS4), putative	RHS	19289	22395	26575	24671	16489	10333	21878	18856	9947	6556	7812	17678	2257	2511	2768	2853	2653	1697	2742	2874	1985	1267	1423	2753	0.636	0.635	0.548	0.691	0.862	1.088	-0.088	0.056	0
Tb11.v5.0876	hypothetical protein, conserved	ZUnknown	123	150	176	145	27	28	62	39	44	31	47	80	14	17	18	17	4	5	8	6	9	6	9	12	0.84	0.737	0.724	0.824	0.862	1.118	-0.116	0.087	0
Tb927.9.2390	hypothetical protein, conserved	ZUnknown	106	93	170	162	47	14	50	50	23	14	32	46	12	10	18	19	8	2	6	8	5	3	6	7	0.593	0.778	0.7	0.671	0.862	1.18	-0.107	0.107	0
Tb927.10.8200	60S Ribosomal protein L1	Ribosome	272	214	337	274	338	204	407	336	90	68	85	158	32	24	35	32	54	34	51	51	18	13	15	25	0.438	0.472	0.407	0.534	0.862	1.219	-0.065	0.096	0
Tb927.2.4850	Phosducin, putative	ZUnknown	343	354	471	402	292	161	343	232	134	85	104	223	40	40	49	46	47	26	43	35	27	16	19	35	0.573	0.589	0.508	0.7	0.862	1.222	-0.081	0.127	0
Tb927.7.1510	pseudouridylate synthase I, putative	rRNA.tRNA.process	217	208	323	272	233	199	335	308	77	58	70	152	25	23	34	31	37	33	42	47	15	11	13	24	0.486	0.438	0.419	0.544	0.862	1.242	-0.067	0.106	0
Tb927.11.15030	small GTPase (X3)	Vesicular.transport	260	284	362	312	154	112	214	185	52	52	63	144	30	32	38	36	25	18	27	28	10	10	11	22	0.483	0.565	0.487	0.647	0.862	1.34	-0.078	0.164	0
Tb927.10.9260	hypothetical protein, conserved	ZUnknown	212	231	324	290	115	112	198	186	55	34	59	145	25	26	34	34	18	18	25	28	11	7	11	23	0.588	0.476	0.507	0.657	0.862	1.38	-0.081	0.181	0
Tb927.11.9790	calmodulin, putative	Calcium	437	591	528	479	576	399	562	468	91	52	62	122	51	66	55	55	93	66	70	71	18	10	11	19	0.311	0.261	0.268	0.384	0.862	1.471	-0.043	0.123	0
Tb927.10.11530	hypothetical protein, conserved	ZUnknown	104	95	129	92	170	88	220	174	30	12	25	42	12	11	13	11	27	14	28	27	6	2	5	7	0.341	0.25	0.294	0.377	0.862	1.508	-0.047	0.127	0
Tb927.8.7430	ubiquinol-cytochrome c reductase, putative	Mito.e.transport	268	272	483	451	146	87	192	152	46	45	61	175	31	30	50	52	23	14	24	23	9	9	11	27	0.477	0.6	0.517	0.733	0.862	1.537	-0.083	0.256	0
Tb927.4.4990	ubiquinol-cytochrome c reductase, putative	Mito.e.transport	268	268	484	449	148	87	191	150	46	45	61	175	31	30	50	52	24	14	24	23	9	9	11	27	0.467	0.6	0.517	0.733	0.862	1.57	-0.083	0.266	0
Tb927.10.15640	LST8, TOR complex	Signalling	363	327	457	401	115	65	186	187	136	82	110	231	42	37	48	46	18	11	23	28	27	16	20	36	0.778	0.772	0.67	0.75	0.861	0.972	-0.108	-0.022	0
Tb927.9.5380	TBC-H likely GAP	Signalling	335	304	394	295	98	83	201	194	141	91	131	230	39	34	41	34	16	14	25	30	28	18	24	36	0.803	0.75	0.691	0.737	0.861	0.983	-0.112	-0.013	0
Tb11.v5.0525	hypothetical protein, conserved	ZUnknown	464	592	471	480	101	58	153	105	248	169	144	338	54	66	49	56	16	10	19	16	50	33	26	53	0.879	0.885	0.762	0.885	0.861	1.007	-0.123	0.006	0
Tb927.3.2070	hypothetical protein, conserved	ZUnknown	435	391	446	427	89	53	135	102	156	126	113	253	51	44	46	49	14	9	17	16	31	24	21	39	0.838	0.862	0.742	0.85	0.861	1.014	-0.12	0.012	0
Tb927.8.6660	paraflagellar rod protein PFC1	Cytoskeleton	503	472	463	379	76	35	107	84	128	85	87	205	59	53	48	44	12	6	13	13	26	16	16	32	0.835	0.862	0.742	0.852	0.861	1.02	-0.12	0.017	0
Tb927.11.12530	FAZ3 flagellar attachment zone protein	Cytoskeleton	681	618	781	614	169	124	269	246	240	178	182	485	80	69	81	71	27	20	34	37	48	34	33	76	0.806	0.799	0.694	0.827	0.861	1.035	-0.112	0.028	0
Tb927.11.6810	tubulin-tyrsoine ligase-like protein, putative (TTL)	Cytoskeleton	470	393	672	590	176	120	316	262	222	132	198	388	55	44	70	68	28	20	40	40	44	26	36	60	0.786	0.752	0.677	0.778	0.861	1.035	-0.109	0.026	0
Tb927.11.11690	Vacuolar proton pump subunit B, putative	Lysosome	976	902	973	866	268	104	248	224	323	222	203	408	114	101	101	100	43	17	31	34	64	43	37	64	0.776	0.855	0.736	0.815	0.861	1.05	-0.119	0.039	0
Tb927.4.4570	hypothetical protein, conserved, no domains, no yeast or human match	ZUnknown	738	702	861	788	175	79	243	200	287	173	199	547	86	79	90	91	28	13	30	30	57	33	36	85	0.826	0.856	0.737	0.869	0.861	1.052	-0.119	0.043	0
Tb927.3.1310	hypothetical protein, conserved	ZUnknown	541	542	686	563	132	103	255	237	207	120	183	425	63	61	71	65	21	17	32	36	41	23	33	66	0.82	0.759	0.706	0.811	0.861	1.069	-0.114	0.052	0
Tb927.10.15170	NRG1, nucleolar regulator of GPEET expression	RNA.synthesis	389	346	528	481	257	152	408	281	163	98	152	255	46	39	55	56	41	25	51	43	33	19	28	40	0.653	0.639	0.562	0.685	0.861	1.072	-0.091	0.046	0
Tb927.11.9100	Domain of unknown function (DUF4586), putative	ZUnknown	315	316	434	374	160	117	252	191	121	92	109	218	37	35	45	43	26	19	32	29	24	18	20	34	0.683	0.689	0.593	0.732	0.861	1.072	-0.096	0.049	0
Tb927.2.450	retrotransposon hot spot protein 4 (RHS4), putative	RHS	18719	21851	25817	24242	15766	9649	20737	17616	9386	6226	7487	16831	2190	2450	2689	2803	2536	1585	2599	2685	1874	1204	1364	2621	0.633	0.639	0.55	0.695	0.861	1.098	-0.089	0.062	0
Tb11.v5.0520	acetyltransferase, putative	Enzyme	372	361	496	446	243	150	390	263	179	106	167	295	44	40	52	52	39	25	49	40	36	20	30	46	0.683	0.651	0.588	0.729	0.861	1.12	-0.095	0.078	0
Tb927.8.620	KREPA3	Mito.RNA	192	200	257	226	218	173	285	265	72	57	60	138	22	22	27	26	35	28	36	40	14	11	11	21	0.483	0.478	0.416	0.551	0.861	1.153	-0.067	0.073	0
Tb927.10.1280	Domain of unknown function (DUF4499), putative	ZUnknown	288	336	350	310	426	231	453	405	80	59	70	119	34	38	36	36	69	38	57	62	16	11	13	19	0.351	0.403	0.347	0.417	0.861	1.188	-0.056	0.066	0
Tb927.10.11100	deoxyribodipyrimidine photolyase, putative,DNA repair enzyme, putative	DNA	290	245	306	267	178	144	251	219	125	68	97	185	34	27	32	31	29	24	31	33	25	13	18	29	0.668	0.558	0.575	0.672	0.861	1.204	-0.093	0.114	0
Tb927.4.4940	hypothetical protein, conserved, poly(Q), no clear yeast or human matches	ZUnknown	322	324	756	648	242	157	509	388	133	101	188	482	38	36	79	75	39	26	64	59	27	20	34	75	0.618	0.642	0.553	0.748	0.861	1.21	-0.089	0.13	0
Tb927.11.8180	hypothetical protein, conserved	ZUnknown	194	202	257	223	100	71	151	122	46	36	42	125	23	23	27	26	16	12	19	19	9	7	8	19	0.568	0.576	0.496	0.7	0.861	1.232	-0.08	0.132	0
Tb927.5.3010	MRB1 complex subunit MRB3010 (MRB3010)	Mito.RNA	251	234	309	328	126	99	210	198	64	32	65	138	29	26	32	38	20	16	26	30	13	6	12	21	0.603	0.467	0.519	0.62	0.861	1.328	-0.084	0.153	0
Tb927.11.10230	RNA polymerase-associated protein CDC73, putative	RNA.synthesis	211	209	297	281	103	43	114	83	46	27	41	100	25	23	31	32	17	7	14	13	9	5	7	16	0.553	0.625	0.538	0.742	0.861	1.342	-0.087	0.189	0
Tb927.8.2290	hypothetical protein, conserved	ZUnknown	177	157	327	274	289	168	454	389	52	31	57	133	21	18	34	32	46	28	57	59	10	6	10	21	0.337	0.333	0.29	0.454	0.861	1.363	-0.047	0.121	0
Tb927.10.2410	MSP-C, putative	Membrane.protein	743	739	681	571	215	145	268	276	315	235	186	420	87	83	71	66	35	24	34	42	63	45	34	65	0.808	0.814	0.7	0.783	0.86	0.969	-0.114	-0.025	0
Tb927.3.3580	lipophosphoglycan biosynthetic protein, putative (LPG3)=GRP94 ER chaperone	Glycans	1529	1584	1680	1508	267	159	422	382	605	400	381	860	179	178	175	174	43	26	53	58	121	77	69	134	0.868	0.874	0.752	0.844	0.86	0.972	-0.122	-0.024	0
Tb927.10.3650	NADH-dependent fumarate reductase, putative	Citric.acid.cycle	634	643	758	631	156	81	252	218	303	187	218	476	74	72	79	73	25	13	32	33	60	36	40	74	0.848	0.866	0.745	0.84	0.86	0.991	-0.121	-0.008	0
Tb927.9.1600	hypothetical protein, conserved	ZUnknown	2115	2764	2701	2595	791	441	1403	1027	1569	1038	1211	2795	247	310	281	300	127	72	176	157	313	201	221	435	0.852	0.867	0.746	0.866	0.86	1.016	-0.121	0.014	0
Tb927.2.5200	hypothetical protein, conserved, resembles human cholesterol esterase	Sterols	1057	898	928	910	180	106	250	269	171	138	154	333	124	101	97	105	29	17	31	41	34	27	28	52	0.732	0.788	0.678	0.747	0.86	1.02	-0.11	0.015	0
Tb927.11.3760	hypothetical protein	ZUnknown	340	363	439	386	74	55	118	125	125	66	88	198	40	41	46	45	12	9	15	19	25	13	16	31	0.829	0.771	0.713	0.792	0.86	1.027	-0.116	0.021	0
Tb927.7.3560	CMF7, possible component of motile flagella but PTP tagged is in nuclear speckles	RNA.processing	1244	1353	1430	1300	317	235	559	422	626	439	451	1076	146	152	149	150	51	39	70	64	125	85	82	168	0.851	0.836	0.732	0.86	0.86	1.029	-0.119	0.024	0
Tb927.9.5040	cAMP-specific phosphodiesterase (PDEB1)	Signalling	1183	1312	1315	1237	241	179	426	322	409	301	315	755	138	147	137	143	39	29	53	49	82	58	57	118	0.831	0.824	0.715	0.849	0.86	1.03	-0.116	0.025	0
Tb927.7.5910	ATG8/AUT7/APG8/PAZ2, putative,ubiquitin-like protein (ATG8B)	Lysosome	187	209	240	231	63	43	108	86	53	40	53	102	22	23	25	27	10	7	14	13	11	8	10	16	0.72	0.727	0.625	0.742	0.86	1.031	-0.102	0.022	0
Tb927.5.2940	stress-induced protein sti1, putative	Chaperone	989	1106	954	961	299	249	427	313	426	325	283	607	116	124	99	111	48	41	54	48	85	63	52	95	0.805	0.782	0.692	0.822	0.86	1.051	-0.113	0.04	0
Tb927.9.13060	btb/poz domain containing protein, putative	ZUnknown	340	381	462	391	89	60	150	171	112	53	95	202	40	43	48	45	14	10	19	26	22	10	17	31	0.786	0.7	0.676	0.736	0.86	1.051	-0.11	0.036	0
Tb11.v5.0295	retrotransposon hot spot (RHS) protein, putative	RHS	7349	7803	10280	8985	6822	3945	8542	7656	4074	2753	3280	6853	860	875	1071	1039	1097	648	1071	1167	813	532	597	1067	0.634	0.657	0.565	0.681	0.86	1.074	-0.092	0.047	0
Tb927.8.2370	DCL1	RNA.degradation	699	814	914	896	180	166	379	306	330	216	298	696	82	91	95	104	29	27	48	47	66	42	54	108	0.842	0.784	0.724	0.843	0.86	1.075	-0.118	0.059	0
Tb927.8.3060	cytosolic leucyl aminopeptidase, putative,metallo-peptidase, Clan MF, Family M17	Protease	899	978	1407	1162	369	201	559	428	408	282	358	824	105	110	147	134	59	33	70	65	81	55	65	128	0.762	0.795	0.684	0.821	0.86	1.077	-0.111	0.059	0
Tb927.5.3590	Putative zinc finger motif, C2HC5-type/ASCH domain containing protein, putative	ZUnknown	533	566	641	632	252	230	398	312	287	220	225	486	62	63	67	73	41	38	50	48	57	43	41	76	0.764	0.725	0.657	0.787	0.86	1.086	-0.107	0.062	0
Tb927.7.2330	Protein of unknown function (DUF1663), putative	ZUnknown	2573	3540	2098	2309	1206	938	1646	973	2183	1297	1258	2578	301	397	219	267	194	154	206	148	436	251	229	401	0.84	0.792	0.722	0.863	0.86	1.09	-0.118	0.071	0
Tb927.7.1840	zinc finger protein, putative	Zinc.finger	234	234	343	258	229	133	335	301	48	28	47	86	27	26	36	30	37	22	42	46	10	5	9	13	0.387	0.347	0.333	0.397	0.86	1.144	-0.054	0.05	0
Tb927.7.1880	zinc finger protein, putative	Zinc.finger	234	234	343	258	229	133	335	301	48	28	47	86	27	26	36	30	37	22	42	46	10	5	9	13	0.387	0.347	0.333	0.397	0.86	1.144	-0.054	0.05	0
Tb927.5.2190	META domain/Domain of unknown function (DUF1935), putative	ZUnknown	577	577	766	635	485	297	655	489	223	148	190	402	68	65	80	73	78	49	82	75	45	29	35	63	0.574	0.58	0.499	0.662	0.86	1.153	-0.081	0.088	0
Tb927.5.2220	META domain/Domain of unknown function (DUF1935), putative	ZUnknown	577	577	766	635	485	297	655	489	223	148	190	402	68	65	80	73	78	49	82	75	45	29	35	63	0.574	0.58	0.499	0.662	0.86	1.153	-0.081	0.088	0
Tb927.5.2250	META domain/Domain of unknown function (DUF1935), putative	ZUnknown	577	577	766	635	485	297	655	489	223	148	190	402	68	65	80	73	78	49	82	75	45	29	35	63	0.574	0.58	0.499	0.662	0.86	1.153	-0.081	0.088	0
Tb927.5.3940	helicase, putative	DNA	342	342	454	408	149	133	266	196	108	79	108	203	40	38	47	47	24	22	33	30	22	15	20	32	0.681	0.614	0.586	0.713	0.86	1.161	-0.095	0.099	0
Tb927.7.1470	ATPase subunit 9 or c3	Mito.e.transport	148	152	178	199	19	13	37	23	21	11	24	71	17	17	19	23	3	2	5	4	4	2	4	11	0.757	0.7	0.651	0.865	0.86	1.236	-0.106	0.165	0
Tb927.10.7790	ubiquitin fusion degradation protein, putative	Ubiquitin.proteasome	368	333	472	418	276	215	389	387	172	86	145	328	43	37	49	48	44	35	49	59	34	17	26	51	0.643	0.531	0.553	0.669	0.86	1.26	-0.09	0.138	0
Tb927.8.2320	hypothetical protein	ZUnknown	181	219	219	226	321	197	361	342	77	53	59	162	21	25	23	26	52	32	45	52	15	10	11	25	0.402	0.422	0.363	0.529	0.86	1.316	-0.059	0.127	0
Tb927.8.2560	spliceosomal U5 snRNP-specific U5-15K protein, putative	RNA.processing	267	268	336	260	338	226	416	363	46	41	47	91	31	30	35	30	54	37	52	55	9	8	9	14	0.28	0.335	0.288	0.373	0.86	1.332	-0.047	0.093	0
Tb927.6.2930	ATPase family associated with various cellular activities (AAA), putative	ZUnknown	402	454	553	520	378	299	554	381	171	113	154	352	47	51	58	60	61	49	69	58	34	22	28	55	0.565	0.512	0.486	0.689	0.86	1.346	-0.079	0.177	0
Tb927.10.14030	hypothetical protein, conserved	ZUnknown	920	1241	1258	1183	1722	1472	1918	2214	312	220	238	633	108	139	131	137	277	242	240	337	62	43	43	99	0.343	0.293	0.295	0.407	0.86	1.389	-0.048	0.114	0
Tb927.9.16490	variant surface glycoprotein (VSG), putative	VSG	763	1219	578	692	1372	821	719	854	365	194	126	474	89	137	60	80	221	135	90	130	73	38	23	74	0.435	0.396	0.374	0.57	0.86	1.439	-0.061	0.174	0
Tb927.5.2410	kinesin	Cytoskeleton	875	998	1035	1002	165	83	316	286	408	243	302	675	102	112	108	116	27	14	40	44	81	47	55	105	0.875	0.887	0.762	0.848	0.859	0.969	-0.125	-0.027	0
Tb927.8.6240	TbSAXO microtubule stabilizing	Cytoskeleton	841	713	862	742	185	70	211	210	270	153	175	323	98	80	90	86	30	11	26	32	54	30	32	50	0.808	0.864	0.742	0.785	0.859	0.972	-0.122	-0.023	0
Tb927.10.10750	metallo-peptidase, Clan MC, Family M14, putative	Protease	766	737	993	821	295	226	494	425	339	239	283	554	90	83	103	95	47	37	62	65	68	46	52	86	0.771	0.744	0.662	0.755	0.859	1.015	-0.109	0.011	0
Tb927.10.7200	TPR repeat, putative	ZUnknown	296	328	366	314	154	112	240	233	127	101	113	250	35	37	38	36	25	18	30	36	25	20	21	39	0.7	0.722	0.62	0.717	0.859	1.024	-0.102	0.017	0
Tb06.3A7.270	hypothetical protein, conserved	ZUnknown	386	357	492	437	88	57	147	112	151	112	118	276	45	40	51	51	14	9	18	17	30	22	21	43	0.833	0.851	0.731	0.855	0.859	1.026	-0.12	0.022	0
Tb927.5.3830	dihydroorotate dehydrogenase (fumarate), putative	Enzyme	330	413	365	340	109	92	141	144	104	70	74	147	39	46	38	39	18	15	18	22	21	14	13	23	0.731	0.685	0.628	0.709	0.859	1.035	-0.103	0.024	0
Tb11.v5.1035	heat shock protein 70, major HSP70	Chaperone	10373	9899	13612	11762	3304	2487	5827	4914	4085	2784	3501	7570	1214	1110	1418	1360	532	408	730	749	815	538	638	1179	0.781	0.755	0.671	0.786	0.859	1.041	-0.11	0.031	0
Tb11.v5.0399	hypothetical protein, conserved	ZUnknown	472	499	620	556	129	84	198	146	206	143	141	379	55	56	65	64	21	14	25	22	41	28	26	59	0.82	0.824	0.708	0.862	0.859	1.051	-0.116	0.042	0
Tb927.4.2820	hypothetical protein, conserved	ZUnknown	262	311	318	251	85	38	96	86	101	66	73	158	31	35	33	29	14	6	12	13	20	13	13	25	0.769	0.835	0.717	0.818	0.859	1.064	-0.118	0.049	0
Tb927.5.2080	guanosine monophosphate reductase, putative	Nucleotides	353	291	544	455	156	104	245	240	123	82	111	274	41	33	57	53	25	17	31	37	25	16	20	43	0.7	0.687	0.601	0.731	0.859	1.064	-0.099	0.044	0
Tb927.6.2690	ubiquitin carboxyl-terminal hydrolase, Clan CA cysteine peptidase, family C12, putative	Ubiquitin.proteasome	900	1127	1409	1255	545	375	777	639	425	274	337	740	105	126	147	145	88	62	97	97	85	53	61	115	0.693	0.666	0.595	0.734	0.859	1.102	-0.098	0.068	0
Tb927.6.3050	aldehyde dehydrogenase family, putative	Enzyme	381	373	496	416	310	185	391	337	163	103	125	292	45	42	52	48	50	30	49	51	33	20	23	45	0.606	0.609	0.523	0.673	0.859	1.111	-0.086	0.067	0
Tb927.9.13340	Nop53 (60S ribosomal biogenesis), putative	ZUnknown	306	355	456	408	389	183	490	437	137	89	138	251	36	40	47	47	63	30	61	67	27	17	25	39	0.5	0.569	0.489	0.576	0.859	1.152	-0.08	0.076	0
Tb927.10.15420	methyltransferase domain containing protein, putative	ZUnknown	210	180	362	323	193	121	303	233	76	53	77	166	25	20	38	37	31	20	38	36	15	10	14	26	0.53	0.538	0.462	0.628	0.859	1.185	-0.076	0.098	0
Tb927.2.5260	hypothetical protein, conserved	ZUnknown	192	166	202	177	183	111	191	182	31	15	22	41	22	19	21	20	29	18	24	28	6	3	4	6	0.326	0.28	0.28	0.333	0.859	1.189	-0.046	0.053	0
Tb927.6.4840	S-adenosylmethionine synthetase, putative (METK1)	Enzyme	1763	1607	1895	1627	1695	1091	1993	1775	478	288	367	752	206	180	197	188	273	179	250	271	95	56	67	117	0.448	0.422	0.385	0.502	0.859	1.19	-0.063	0.08	0
Tb927.6.4850	S-adenosylmethionine synthetase, putative (METK1)	Enzyme	1763	1607	1895	1627	1695	1091	1993	1775	478	288	366	752	206	180	197	188	273	179	250	271	95	56	67	117	0.448	0.422	0.385	0.502	0.859	1.19	-0.063	0.08	0
Tb927.6.4860	S-adenosylmethionine synthetase, putative (METK1)	Enzyme	1763	1607	1895	1627	1694	1091	1993	1775	478	288	367	752	206	180	197	188	273	179	250	271	95	56	67	117	0.448	0.422	0.385	0.502	0.859	1.19	-0.063	0.08	0
Tb927.6.4870	S-adenosylmethionine synthetase, putative (METK1)	Enzyme	1763	1607	1895	1627	1695	1091	1993	1775	478	288	367	752	206	180	197	188	273	179	250	271	95	56	67	117	0.448	0.422	0.385	0.502	0.859	1.19	-0.063	0.08	0
Tb927.6.4900	S-adenosylmethionine synthetase, putative (METK1)	Enzyme	1763	1607	1895	1627	1695	1091	1993	1775	478	288	367	752	206	180	197	188	273	179	250	271	95	56	67	117	0.448	0.422	0.385	0.502	0.859	1.19	-0.063	0.08	0
Tb927.6.4910	S-adenosylmethionine synthetase, putative (METK1)	Enzyme	1763	1607	1895	1627	1695	1091	1993	1775	478	288	367	752	206	180	197	188	273	179	250	271	95	56	67	117	0.448	0.422	0.385	0.502	0.859	1.19	-0.063	0.08	0
Tb927.6.4920	S-adenosylmethionine synthetase, putative (METK1)	Enzyme	1763	1607	1895	1627	1695	1091	1993	1775	478	288	367	752	206	180	197	188	273	179	250	271	95	56	67	117	0.448	0.422	0.385	0.502	0.859	1.19	-0.063	0.08	0
Tb927.6.4880	S-adenosylmethionine synthetase, putative (METK1)	Enzyme	1763	1607	1895	1627	1694	1090	1991	1774	478	288	367	752	206	180	197	188	273	179	250	270	95	56	67	117	0.448	0.422	0.385	0.503	0.859	1.192	-0.063	0.081	0
Tb927.6.4890	S-adenosylmethionine synthetase, putative (METK1)	Enzyme	1763	1606	1895	1627	1695	1091	1993	1774	477	288	367	752	206	180	197	188	273	179	250	270	95	56	67	117	0.448	0.422	0.385	0.503	0.859	1.192	-0.063	0.081	0
Tb927.11.8970	ribose 5-phosphate isomerase, putative	PPP	676	666	895	693	534	196	426	345	352	242	247	559	79	75	93	80	86	32	53	53	70	47	45	87	0.655	0.774	0.665	0.793	0.859	1.211	-0.109	0.138	0
Tb927.9.14200	hypothetical protein, possible component of cytochorome oxidase complex	Mito.e.transport	119	149	232	192	85	53	148	103	35	20	36	88	14	17	24	22	14	9	19	16	7	4	7	14	0.538	0.509	0.462	0.671	0.859	1.318	-0.076	0.162	0
Tb927.9.5730	nucleosome assembly protein-like protein	Chromatin	860	1031	1513	1323	1166	622	1331	949	416	316	396	887	101	116	158	153	188	102	167	145	83	61	72	138	0.507	0.583	0.501	0.69	0.859	1.361	-0.082	0.183	0
Tb927.10.3120	cytochrome c oxidase assembly protein, putative	Mito.e.transport	206	257	235	228	199	108	219	179	51	38	42	102	24	29	24	26	32	18	27	27	10	7	8	16	0.422	0.476	0.409	0.58	0.859	1.374	-0.067	0.158	0
Tb927.8.6410	short-chain dehydrogenase, putative	Mito.pathway	235	251	553	453	345	223	582	561	71	57	93	252	27	28	58	52	55	37	73	85	14	11	17	39	0.373	0.41	0.352	0.517	0.859	1.386	-0.058	0.144	0
Tb927.3.2990	hypothetical protein, conserved	ZUnknown	70	66	128	108	224	160	346	278	15	11	19	34	8	7	13	12	36	26	43	42	3	2	3	5	0.163	0.152	0.14	0.217	0.859	1.428	-0.023	0.065	0
Tb927.11.11080	TbNup149 Nup76 complex, FG, symmetric, interact MEX67	Nuclear.transport	4015	3789	3486	3765	959	592	1526	1317	2218	1480	1339	3053	470	425	363	435	154	97	191	201	443	286	244	475	0.87	0.873	0.749	0.846	0.858	0.972	-0.124	-0.024	0
Tb927.8.6520	hypothetical protein, conserved	ZUnknown	161	196	176	198	241	169	319	278	62	49	54	83	19	22	18	23	39	28	40	42	12	9	10	13	0.418	0.429	0.368	0.419	0.858	1.002	-0.061	0.001	0
Tb11.v5.0825	fatty acyl CoA synthetase, putative	Lipids	548	554	610	550	92	84	201	173	302	203	204	485	64	62	64	64	15	14	25	26	60	39	37	76	0.903	0.867	0.775	0.872	0.858	1.006	-0.128	0.005	0
Tb11.v5.0604	hypothetical protein, conserved	ZUnknown	706	921	807	743	222	109	330	275	333	221	257	563	83	103	84	86	36	18	41	42	66	43	47	88	0.811	0.848	0.728	0.83	0.858	1.023	-0.12	0.019	0
Tb927.11.15020	iron superoxide dismutase (TbSODB)	Redox	790	702	873	867	301	214	357	384	228	209	173	403	92	79	91	100	48	35	45	59	46	40	32	63	0.691	0.727	0.624	0.714	0.858	1.033	-0.103	0.023	0
Tb927.10.12930	hypothetical protein, conservedn no domains or good BLASTp hits	ZUnknown	237	234	317	258	126	52	133	130	72	42	55	100	28	26	33	30	20	9	17	20	14	8	10	16	0.62	0.675	0.579	0.651	0.858	1.05	-0.096	0.031	0
Tb927.10.14700	hypothetical protein, conserved, no human or yeast homologue	ZUnknown	617	640	671	662	231	137	261	223	224	150	142	331	72	72	70	77	37	22	33	34	45	29	26	52	0.739	0.755	0.648	0.781	0.858	1.057	-0.107	0.042	0
Tb927.11.15950	amino acid transporter, putative	Amino.acid.transport	800	869	1072	1021	305	185	427	376	203	143	179	370	94	97	112	118	49	30	54	57	41	28	33	58	0.661	0.685	0.588	0.704	0.858	1.065	-0.097	0.043	0
Tb927.8.5780	phosphatase, putative	Phosphatase	274	249	312	274	61	49	90	104	95	53	62	177	32	28	32	32	10	8	11	16	19	10	11	28	0.816	0.745	0.7	0.803	0.858	1.078	-0.116	0.058	0
Tb927.11.4900	guanine nucleotide-binding beta subunit-like protein,WD40/YVTN repeat-like-containing protein	Signalling	521	400	566	473	179	100	232	200	152	106	123	268	61	45	59	55	29	16	29	30	30	20	22	42	0.707	0.745	0.639	0.766	0.858	1.083	-0.106	0.059	0
Tb927.10.10880	ATP-binding cassette sub-family F member 1, putative (ABCF1)	Transporter	510	650	703	666	408	277	603	470	269	183	229	480	60	73	73	77	66	45	76	72	54	35	42	75	0.656	0.645	0.563	0.709	0.858	1.099	-0.093	0.064	0
Tb927.7.6460	FG-GAP repeat protein, putative,intergrin alpha chain protein, putative	Cytoskeleton	553	513	562	502	240	215	349	286	249	175	185	403	65	58	59	58	39	35	44	44	50	34	34	63	0.749	0.694	0.643	0.77	0.858	1.11	-0.106	0.076	0
Tb927.10.2060	hypothetical protein, conserved	ZUnknown	407	416	536	489	163	127	308	250	165	114	163	389	48	47	56	57	26	21	39	38	33	22	30	61	0.748	0.71	0.642	0.789	0.858	1.111	-0.106	0.079	0
Tb927.10.12510	P-type H -ATPase, putative	Ions	869	853	1400	1143	541	351	753	752	304	176	255	577	102	96	146	132	87	58	94	115	61	34	46	90	0.621	0.578	0.533	0.646	0.858	1.118	-0.088	0.068	0
Tb927.9.11660	hypothetical protein, conserved	ZUnknown	372	362	497	417	158	89	210	186	81	68	81	160	44	41	52	48	25	15	26	28	16	13	15	25	0.599	0.669	0.574	0.676	0.858	1.129	-0.095	0.077	0
Tb927.9.4750	hypothetical protein, unlikely	Unlikely	430	580	536	527	313	148	294	220	246	142	143	354	50	65	56	61	50	24	37	34	49	27	26	55	0.696	0.724	0.621	0.791	0.858	1.136	-0.103	0.095	0
Tb927.11.7140	cell cycle sequence binding phosphoprotein CSB)II	RNA.binding	281	205	326	286	156	91	201	167	95	41	73	123	33	23	34	33	25	15	25	25	19	8	13	19	0.639	0.554	0.548	0.639	0.858	1.153	-0.091	0.085	0
Tb11.v5.0238	Kinesin associated protein, putative	ZUnknown	335	292	479	440	104	75	162	128	114	59	89	216	39	33	50	51	17	12	20	20	23	11	16	34	0.759	0.681	0.651	0.799	0.858	1.173	-0.108	0.118	0
Tb927.10.5190	Kinesin associated protein, putative	ZUnknown	335	292	479	440	104	75	162	128	114	59	89	216	39	33	50	51	17	12	20	20	23	11	16	34	0.759	0.681	0.651	0.799	0.858	1.173	-0.108	0.118	0
Tb927.4.2840	hypothetical protein, conserved	ZUnknown	360	407	519	463	594	360	670	673	136	100	118	255	42	46	54	54	96	59	84	103	27	19	21	40	0.396	0.429	0.368	0.475	0.858	1.199	-0.061	0.079	0
Tb927.2.2970	mitochondrial carrier protein, MCP13	Mito.transport	144	161	239	226	122	72	169	161	60	29	51	128	17	18	25	26	20	12	21	25	12	6	9	20	0.583	0.538	0.5	0.651	0.858	1.21	-0.083	0.113	0
Tb927.5.2670	hypothetical protein, conserved	ZUnknown	149	162	222	180	192	112	187	212	40	26	28	79	17	18	23	21	31	18	23	32	8	5	5	12	0.376	0.393	0.337	0.467	0.858	1.242	-0.056	0.091	0
Tb927.10.9620	NADH-ubiquinone oxidoreductase c	Mito.e.transport	67	70	127	107	34	36	58	58	17	12	14	35	8	8	13	12	5	6	7	9	3	2	3	5	0.583	0.438	0.5	0.565	0.858	1.29	-0.083	0.127	0
Tb927.10.10780	hypothetical protein, conserved	Mito.pathway	461	504	674	601	751	396	894	758	101	67	98	192	54	57	70	69	121	65	112	116	20	13	18	30	0.278	0.318	0.273	0.376	0.858	1.353	-0.045	0.098	0
Tb927.5.4120	Mitchondrial LSU ribosomal protein	Mito.translation	261	241	404	352	402	191	542	353	92	53	92	184	31	27	42	41	65	31	68	54	18	10	17	29	0.393	0.429	0.368	0.556	0.858	1.415	-0.061	0.163	0
Tb927.11.11100	N-acetyltransferase, putative	Enzyme	176	177	201	178	439	281	540	416	25	17	23	50	21	20	21	21	71	46	68	63	5	3	4	8	0.141	0.132	0.121	0.229	0.858	1.735	-0.02	0.097	0
Tb927.8.2210	pteridine reductase (PTR1)	Folate	157	188	291	252	114	95	201	125	76	25	79	149	18	21	30	29	18	16	25	19	15	5	14	23	0.66	0.422	0.566	0.739	0.858	1.751	-0.094	0.317	0
Tb927.7.6810	EF-hand domain pair, putative	ZUnknown	195	135	160	142	46	22	55	64	45	31	33	61	23	15	17	16	7	4	7	10	9	6	6	9	0.75	0.778	0.667	0.677	0.857	0.903	-0.111	-0.073	0
Tb927.10.2010	hexokinase (HK1)	Glucose.glycerol	3091	2740	1179	1069	268	192	273	232	943	647	287	555	362	307	123	124	43	32	34	35	188	125	52	86	0.911	0.901	0.781	0.851	0.857	0.945	-0.13	-0.05	0
Tb927.3.2710	6-phosphofructo-2-kinase/fructose-2,6-bisphosphatase	Glucose.glycerol	416	426	542	499	94	47	143	147	188	132	133	295	49	48	56	58	15	8	18	22	38	26	24	46	0.855	0.883	0.757	0.83	0.857	0.971	-0.126	-0.025	0
Tb927.3.5520	26S proteasome regulatory non-ATPase subunit (RPN1)	Ubiquitin.proteasome	909	849	1000	862	296	240	428	444	430	334	284	647	106	95	104	100	48	39	54	68	86	65	52	101	0.807	0.795	0.692	0.776	0.857	0.976	-0.115	-0.019	0
Tb927.8.1860	pitrilysin-like metalloprotease	Protease	422	476	624	565	165	101	309	269	170	123	174	311	49	53	65	65	27	17	39	41	34	24	32	48	0.746	0.767	0.657	0.732	0.857	0.981	-0.11	-0.014	0
Tb927.9.3680	hypothetical protein, conserved	ZUnknown	876	880	1099	915	255	137	392	339	425	291	321	622	103	99	114	106	41	22	49	52	85	56	58	97	0.829	0.856	0.734	0.813	0.857	0.981	-0.122	-0.016	0
Tb927.8.2070	POMP39-1	Mito.membrane	1584	1484	1378	1277	334	209	356	344	389	258	209	454	185	166	144	148	54	34	45	52	78	50	38	71	0.771	0.774	0.663	0.761	0.857	0.987	-0.111	-0.01	0
Tb927.11.15910	iron superoxide dismutase	Redox	922	762	883	887	309	217	346	377	283	238	182	405	108	85	92	103	50	36	43	57	56	46	33	63	0.723	0.749	0.642	0.721	0.857	0.997	-0.107	-0.002	0
Tb927.11.12420	KKT19 Kinetochore protein, CLK2 protein kinase,	Cell.cycle	1002	980	1141	1059	163	103	315	253	407	259	279	765	117	110	119	122	26	17	39	39	81	50	51	119	0.879	0.873	0.753	0.877	0.857	1.005	-0.126	0.004	0
Tb927.7.7120	kinesin	Cytoskeleton	419	415	506	449	136	79	170	134	194	121	109	247	49	47	53	52	22	13	21	20	39	23	20	38	0.805	0.805	0.69	0.816	0.857	1.014	-0.115	0.011	0
Tb927.11.1070	glycosomal transporter (GAT3)	Glycosome	567	596	653	641	158	151	280	262	172	129	153	274	66	67	68	74	25	25	35	40	34	25	28	43	0.76	0.7	0.651	0.715	0.857	1.021	-0.109	0.015	0
Tb927.9.4080	hypothetical protein, conserved, DRBD3, 4E5/G1 interaction. P-loop NTP hydrolase (AAA ATPase), DNA ligase/capping enzyme catalytic domain, C4 zinc finger (LIM domain)	Translation	1331	1416	1856	1611	385	159	566	434	741	433	519	1197	156	159	193	186	62	26	71	66	148	84	95	186	0.848	0.883	0.757	0.868	0.857	1.024	-0.126	0.02	0
Tb927.8.7390	protein phosphatase 1,PP1	Protein.phosphatase	340	280	426	374	200	122	283	272	120	72	98	202	40	31	44	43	32	20	35	41	24	14	18	31	0.636	0.62	0.545	0.638	0.857	1.029	-0.091	0.018	0
Tb11.v5.0651	Vps53-like, N-terminal, putative	ZUnknown	271	247	277	277	102	67	150	128	85	61	74	153	32	28	29	32	16	11	19	20	17	12	13	24	0.713	0.718	0.615	0.737	0.857	1.034	-0.103	0.024	0
Tb927.3.2140	transcription activator, putative	RNA.synthesis	617	656	818	737	188	146	336	279	216	167	194	439	72	74	85	85	30	24	42	43	43	32	35	68	0.77	0.757	0.66	0.787	0.857	1.04	-0.11	0.03	0
Tb927.5.3260	WD domain, G-beta repeat, putative	ZUnknown	529	551	672	599	135	116	269	182	305	216	230	544	62	62	70	69	22	19	34	28	61	42	42	85	0.866	0.838	0.742	0.876	0.857	1.045	-0.124	0.038	0
Tb927.7.1460	hypothetical protein, conserved	ZUnknown	246	252	314	286	94	85	139	112	83	58	66	108	29	28	33	33	15	14	17	17	17	11	12	17	0.726	0.647	0.622	0.7	0.857	1.082	-0.104	0.053	0
Tb927.11.5350	myo-inositol/proton symporter (MIT)	Glucose.glycerol	273	227	420	371	143	58	219	196	91	44	90	222	32	25	44	43	23	10	27	30	18	9	16	35	0.646	0.677	0.58	0.731	0.857	1.132	-0.097	0.085	0
Tb927.10.13030	calpain-like cysteine peptidase, putative,cysteine peptidase, Clan CA, family C2, putative	Protease	530	609	590	589	637	376	756	798	104	69	89	201	62	68	61	68	102	62	95	122	21	13	16	31	0.325	0.329	0.282	0.372	0.857	1.145	-0.047	0.047	0
Tb927.11.15760	GPI transamidase subunit Tta1 (TTA1)	GPI.anchors	360	360	418	334	202	133	256	239	91	59	69	168	42	40	44	39	32	22	32	36	18	11	13	26	0.568	0.538	0.487	0.628	0.857	1.167	-0.081	0.09	0
Tb927.11.3270	squalene monooxygenase, putative	Sterols	370	378	685	628	110	107	248	182	109	87	127	319	43	42	71	73	18	18	31	28	22	17	23	50	0.74	0.688	0.634	0.806	0.857	1.172	-0.106	0.118	0
Tb927.9.6590	hypothetical protein, unlikely	Unlikely	151	192	275	282	75	51	111	86	61	34	47	138	18	22	29	33	12	8	14	13	12	7	9	21	0.7	0.671	0.6	0.79	0.857	1.177	-0.1	0.119	0
Tb11.v5.0659	MIF4G domain containing protein, putative	ZUnknown	451	431	610	455	145	140	231	194	136	92	115	289	53	48	64	53	23	23	29	30	27	18	21	45	0.733	0.646	0.628	0.778	0.857	1.204	-0.105	0.132	0
Tb927.10.5020	eIF4E5	Translation	356	370	527	461	300	160	351	289	97	58	78	170	42	41	55	53	48	26	44	44	19	11	14	26	0.48	0.497	0.426	0.58	0.857	1.208	-0.071	0.1	0
Tb927.3.4850	enoyl-CoA hydratase, mitochondrial precursor, putative	Lipids	501	501	651	605	429	240	544	442	124	81	116	241	59	56	68	70	69	39	68	67	25	16	21	38	0.458	0.489	0.419	0.57	0.857	1.245	-0.07	0.112	0
Tb927.6.2840	RIO2 protein kinase	rRNA.tRNA.process	472	532	567	566	441	279	517	441	144	77	110	228	55	60	59	65	71	46	65	67	29	15	20	36	0.488	0.432	0.418	0.556	0.857	1.287	-0.07	0.124	0
Tb927.9.5690	60S acidic ribosomal protein	Ribosome	474	408	571	454	2312	1524	2421	2703	79	54	63	165	55	46	59	52	372	250	303	412	16	10	11	26	0.091	0.085	0.078	0.128	0.857	1.506	-0.013	0.043	0
Tb927.10.11900	thioredoxin, putative	Mito.pathway	202	221	281	252	341	254	425	314	62	50	54	139	24	25	29	29	55	42	53	48	12	10	10	22	0.337	0.357	0.306	0.517	0.857	1.534	-0.051	0.18	0
Tb927.9.15610	BARP protein	Membrane.protein	689	709	1053	947	661	427	980	794	62	47	70	167	81	79	110	110	106	70	123	121	12	9	13	26	0.209	0.231	0.198	0.334	0.857	1.598	-0.033	0.125	0
Tb927.3.1970	DNA / pantothenate metabolism flavoprotein, putative	ZUnknown	176	196	261	272	200	154	336	248	61	32	66	146	21	22	27	31	32	25	42	38	12	6	12	23	0.467	0.359	0.4	0.585	0.857	1.63	-0.067	0.226	0
Tb927.7.4370	hypothetical protein, conserved	ZUnknown	872	1034	765	584	226	177	290	345	332	226	192	410	102	116	80	68	36	29	36	53	66	44	35	64	0.811	0.78	0.694	0.738	0.856	0.946	-0.117	-0.042	0
Tb927.11.1990	arginyl-tRNA synthetase, putative	Translation.tRNA	623	655	828	646	261	148	398	417	192	112	163	325	73	73	86	75	42	24	50	64	38	22	30	51	0.679	0.681	0.583	0.65	0.856	0.957	-0.098	-0.029	0
Tb927.3.4620	AAA domain containing protein, putative	ZUnknown	539	626	745	651	162	131	342	357	262	185	241	507	63	70	78	75	26	22	43	54	52	36	44	79	0.824	0.792	0.705	0.773	0.856	0.976	-0.119	-0.019	0
Tb927.7.3040	hypothetical protein, conserved	ZUnknown	298	265	349	297	80	42	123	128	100	62	77	181	35	30	36	34	13	7	15	20	20	12	14	28	0.782	0.8	0.685	0.766	0.856	0.98	-0.115	-0.016	0
Tb927.8.2260	POMP39-2	Mito.membrane	1516	1432	1334	1232	328	202	345	332	377	257	201	432	177	161	139	142	53	33	43	51	75	50	37	67	0.768	0.78	0.668	0.754	0.856	0.982	-0.112	-0.014	0
Tb927.8.2270	POMP39-3	Mito.membrane	1516	1432	1333	1232	327	201	345	332	376	257	201	432	177	161	139	142	53	33	43	51	75	50	37	67	0.768	0.78	0.668	0.754	0.856	0.982	-0.112	-0.014	0
Tb927.8.2280	POMP39-4	Mito.membrane	1516	1432	1334	1232	328	202	345	332	377	257	201	432	177	161	139	142	53	33	43	51	75	50	37	67	0.768	0.78	0.668	0.754	0.856	0.982	-0.112	-0.014	0
Tb11.v5.0817	ubiquitin-protein ligase, putative	Ubiquitin.proteasome	215	222	307	302	20	26	76	58	88	64	92	173	25	25	32	35	3	4	10	9	18	12	17	27	0.933	0.875	0.799	0.875	0.856	1	-0.134	0	0
Tb927.3.3190	NEK7 protein kinase	Protein.kinase	981	1039	1306	1158	247	169	432	349	364	271	290	620	115	116	136	134	40	28	54	53	73	52	53	97	0.81	0.813	0.696	0.81	0.856	1	-0.117	0	0
Tb927.11.12470	hypothetical protein, conserved, possible ARF-GEF domain	Vesicular.transport	687	573	722	639	96	80	207	163	322	189	216	461	80	64	75	74	15	13	26	25	64	37	39	72	0.909	0.869	0.778	0.87	0.856	1.001	-0.131	0.001	0
Tb927.6.5080	Protein of unknown function (DUF3808), putative	ZUnknown	838	888	1036	917	332	184	440	462	372	248	271	641	98	100	108	106	53	30	55	70	74	48	49	100	0.765	0.789	0.675	0.769	0.856	1.005	-0.114	0.004	0
Tb927.10.11730	ZC3H33	RNA.binding	365	391	434	408	78	54	144	106	126	84	99	246	43	44	45	47	13	9	18	16	25	16	18	38	0.818	0.806	0.7	0.847	0.856	1.051	-0.118	0.041	0
Tb927.11.7560	CMF15, T. brucei components of motile flagella (TbCMF15)	Cytoskeleton	518	504	493	455	49	59	93	91	149	104	94	250	61	57	51	53	8	10	12	14	30	20	17	39	0.897	0.824	0.768	0.867	0.856	1.052	-0.129	0.043	0
Tb927.7.5210	hypothetical protein, conserved, phosphatase domain and DUF	Enzyme	715	723	850	782	243	156	343	304	320	195	216	554	84	81	89	90	39	26	43	46	64	38	39	86	0.793	0.773	0.679	0.814	0.856	1.053	-0.114	0.041	0
Tb927.11.700	hypothetical protein, conserved	ZUnknown	230	269	246	254	159	110	194	209	83	59	58	145	27	30	26	29	26	18	24	32	17	11	11	23	0.604	0.588	0.517	0.626	0.856	1.065	-0.087	0.038	0
Tb927.4.1990	RNA helicase, SUV3 homologue, putative,in mitochondrion	Mito.RNA	383	357	504	388	177	135	288	252	141	108	129	325	45	40	52	45	28	22	36	38	28	21	23	51	0.7	0.69	0.599	0.758	0.856	1.099	-0.101	0.068	0
Tb927.11.11960	hypothetical protein, conserved	ZUnknown	115	105	162	123	72	48	98	97	36	18	28	51	13	12	17	14	12	8	12	15	7	3	5	8	0.576	0.467	0.493	0.554	0.856	1.186	-0.083	0.087	0
Tb927.4.3450	Mitochondrial ATP synthase subunit, putative	Mito.pathway	278	300	418	375	162	76	194	187	62	38	54	154	33	34	44	43	26	12	24	28	12	7	10	24	0.519	0.576	0.493	0.667	0.856	1.285	-0.083	0.148	0
Tb927.6.4340	U2 SSm2-1/Sm15K, EmD3 paralogue in U2 Sm core (not Lsm5)	RNA.processing	179	199	250	204	209	137	227	197	31	31	35	56	21	22	26	24	34	22	28	30	6	6	6	9	0.292	0.389	0.333	0.412	0.856	1.411	-0.056	0.12	0
Tb927.7.3470	p22 protein precursor, putative	Mito.pathway	488	617	721	578	1076	877	1166	1070	187	110	136	294	57	69	75	67	173	144	146	163	37	21	25	46	0.333	0.254	0.285	0.397	0.856	1.563	-0.048	0.143	0
Tb927.10.5610	40S ribosomal protein S9	Ribosome	1464	1335	1743	1466	4478	4230	5464	6039	357	222	307	636	171	150	182	170	720	695	685	920	71	43	56	99	0.187	0.126	0.16	0.201	0.856	1.595	-0.027	0.075	0
Tb927.3.2260	Mitchondrial SSU ribosomal protein	Mito.translation	455	510	708	622	625	622	829	705	151	104	132	303	53	57	74	72	101	102	104	107	30	20	24	47	0.409	0.314	0.35	0.506	0.856	1.611	-0.059	0.192	0
Tb927.4.1290	hypothetical protein, conserved	ZUnknown	55	71	71	81	104	79	125	78	12	11	13	33	6	8	7	9	17	13	16	12	2	2	2	5	0.215	0.264	0.226	0.493	0.856	2.293	-0.038	0.278	0
Tb11.v5.0636	C-terminal motor kinesin	Cytoskeleton	3263	3434	2193	1992	374	291	499	443	1329	820	526	1198	382	385	228	230	60	48	63	68	265	159	96	187	0.912	0.885	0.78	0.865	0.855	0.977	-0.132	-0.02	0
Tb927.10.14890	C-terminal motor kinesin KIFC1	Cytoskeleton	3263	3434	2193	1992	374	291	499	443	1329	820	526	1198	382	385	228	230	60	48	63	68	265	159	96	187	0.912	0.885	0.78	0.865	0.855	0.977	-0.132	-0.02	0
Tb927.11.1430	CMF2, T. brucei components of motile flagella (TbCMF2)	Cytoskeleton	825	871	755	700	156	106	214	192	328	229	178	488	97	98	79	81	25	17	27	29	65	44	32	76	0.858	0.858	0.734	0.859	0.855	1.001	-0.124	0.001	0
Tb927.2.4280	kinetoplastid-specific dual specificity phosphatase, putative	Phosphatase	692	810	827	789	172	123	319	267	323	204	240	564	81	91	86	91	28	20	40	41	64	39	44	88	0.842	0.82	0.72	0.834	0.855	1.017	-0.122	0.014	0
Tb927.10.9910	PSP1 C-terminal conserved region, putative	ZUnknown	617	606	888	731	294	263	586	453	408	308	375	666	72	68	92	85	47	43	73	69	81	60	68	104	0.801	0.765	0.685	0.779	0.855	1.018	-0.116	0.014	0
Tb927.9.15680	ESAG6, pseudogene	ESAG.pseudo	152	147	170	139	70	42	81	80	41	28	27	59	18	16	18	16	11	7	10	12	8	5	5	9	0.629	0.625	0.538	0.636	0.855	1.018	-0.091	0.011	0
Tb927.3.3030	hypothetical protein, conserved, START (lipid-binding) domain, homologue of human NP_006636.2, probable role in phosphlipid transfer across membranes	Lipids	246	260	358	287	103	58	172	131	118	67	101	182	29	29	37	33	17	10	22	20	24	13	18	28	0.767	0.752	0.656	0.766	0.855	1.019	-0.111	0.014	0
Tb927.9.5190	proliferative cell nuclear antigen (PCNA), putative (28G16.165)	DNA	212	204	229	205	146	64	143	170	72	41	48	111	25	23	24	24	23	11	18	26	14	8	9	17	0.587	0.629	0.538	0.604	0.855	1.029	-0.091	0.017	0
Tb927.9.2720	hypothetical protein, unlikely	Unlikely	135	170	207	193	52	37	90	97	91	54	64	192	16	19	22	22	8	6	11	15	18	10	12	30	0.84	0.795	0.718	0.824	0.855	1.036	-0.122	0.029	0
Tb11.02.5130b	neurobeachin/beige protein, putative (fragment)	ZUnknown	257	306	300	284	39	33	83	43	82	64	65	144	30	34	31	33	6	5	10	7	16	12	12	22	0.862	0.848	0.737	0.88	0.855	1.038	-0.125	0.032	0
Tb927.11.6410	hypothetical protein, conserved	ZUnknown	630	597	798	623	320	183	457	425	311	184	229	586	74	67	83	72	51	30	57	65	62	36	42	91	0.739	0.737	0.632	0.766	0.855	1.039	-0.107	0.029	0
Tb927.7.5150	exocyst complex component Exo84	Vesicular.transport	546	603	713	692	149	108	255	208	222	147	172	398	64	68	74	80	24	18	32	32	44	28	31	62	0.811	0.784	0.693	0.819	0.855	1.045	-0.118	0.035	0
Tb927.1.3270	hypothetical protein, conserved	ZUnknown	560	558	703	562	162	128	281	191	189	168	162	351	66	63	73	65	26	21	35	29	38	32	30	55	0.773	0.78	0.667	0.816	0.855	1.056	-0.113	0.043	0
Tb11.v5.0814	expression site-associated gene 3 (ESAG3)-like protein	ESAG	430	454	443	382	254	151	307	265	225	150	150	354	50	51	46	44	41	25	38	40	45	29	27	55	0.719	0.73	0.624	0.762	0.855	1.06	-0.106	0.043	0
Tb927.10.9500	ESAG3, putative	ESAG	430	454	443	382	254	151	307	265	225	150	150	354	50	51	46	44	41	25	38	40	45	29	27	55	0.719	0.73	0.624	0.762	0.855	1.06	-0.106	0.043	0
Tb927.4.2790	hypothetical protein, conserved	ZUnknown	174	156	263	246	99	70	141	142	49	43	52	106	20	17	27	28	16	11	18	22	10	8	9	17	0.593	0.629	0.538	0.643	0.855	1.084	-0.091	0.05	0
Tb927.11.3450	hypothetical protein, conserved	ZUnknown	314	281	350	360	248	195	371	321	83	70	80	162	37	32	36	42	40	32	46	49	17	14	15	25	0.498	0.505	0.432	0.543	0.855	1.09	-0.073	0.045	0
Tb927.10.3170	ABC transporter, putative	Transporter	531	553	656	589	204	166	325	269	182	127	153	342	62	62	68	68	33	27	41	41	36	25	28	53	0.718	0.684	0.614	0.751	0.855	1.098	-0.104	0.067	0
Tb927.11.9420	ATP synthase, putative	Mito.e.transport	328	375	376	328	129	109	175	152	177	93	111	262	38	42	39	38	21	18	22	23	35	18	20	41	0.795	0.7	0.68	0.806	0.855	1.151	-0.115	0.106	0
Tb927.10.5980	leucine-rich repeat protein (LRRP)	LRRP	247	267	246	273	118	78	146	104	51	37	38	78	29	30	26	32	19	13	18	16	10	7	7	12	0.551	0.557	0.476	0.636	0.855	1.154	-0.081	0.085	0
Tb927.7.340	Alpha/beta hydrolase family, putative	ZUnknown	146	173	187	192	119	65	168	144	48	26	44	93	17	19	19	22	19	11	21	22	10	5	8	14	0.551	0.515	0.471	0.598	0.855	1.161	-0.08	0.083	0
Tb927.3.1030	RBP28	RNA.binding	508	510	805	721	223	116	302	215	152	113	149	310	59	57	84	83	36	19	38	33	30	22	27	48	0.66	0.73	0.624	0.772	0.855	1.17	-0.106	0.112	0
Tb927.4.2260	Centrin1	Cell.cycle	287	268	338	319	149	80	186	153	65	52	68	137	34	30	35	37	24	13	23	23	13	10	12	21	0.558	0.642	0.549	0.681	0.855	1.22	-0.093	0.123	0
Tb927.11.8750	hypothetical protein, conserved	ZUnknown	426	388	543	494	398	186	383	347	104	85	101	197	50	44	57	57	64	31	48	53	21	16	18	31	0.434	0.546	0.467	0.577	0.855	1.329	-0.079	0.143	0
Tb11.v5.0438	hypothetical protein, conserved	ZUnknown	78	74	108	122	67	29	78	47	39	11	29	45	9	8	11	14	11	5	10	7	8	2	5	7	0.629	0.483	0.538	0.7	0.855	1.449	-0.091	0.217	0
Tb927.10.13170	hypothetical protein, conserved	ZUnknown	78	74	108	122	67	29	78	47	39	11	29	45	9	8	11	14	11	5	10	7	8	2	5	7	0.629	0.483	0.538	0.7	0.855	1.449	-0.091	0.217	0
Tb927.11.3230	60S ribosomal protein L44	Ribosome	1172	1079	1650	1323	3410	2854	3986	3504	243	176	205	492	137	121	172	153	549	469	500	534	49	34	37	77	0.172	0.145	0.147	0.252	0.855	1.738	-0.025	0.107	0
Tb927.9.2270	hypothetical protein, conserved	Mito.pathway	407	412	483	444	178	113	316	299	163	101	156	263	48	46	50	51	29	19	40	46	33	20	28	41	0.726	0.711	0.62	0.675	0.854	0.949	-0.106	-0.036	0
Tb927.8.940	hypothetical protein, conserved, no clear yeast or human matches	ZUnknown	1271	1220	1149	1067	260	186	439	368	477	354	327	686	149	137	120	123	42	31	55	56	95	68	60	107	0.841	0.837	0.718	0.817	0.854	0.976	-0.123	-0.02	0
Tb927.8.960	hypothetical protein, conserved	ZUnknown	1271	1220	1149	1067	260	186	439	368	477	354	327	686	149	137	120	123	42	31	55	56	95	68	60	107	0.841	0.837	0.718	0.817	0.854	0.976	-0.123	-0.02	0
Tb927.7.4000	glutathione synthetase, putative	Redox	253	233	289	291	212	147	276	272	118	84	91	168	30	26	30	34	34	24	35	41	24	16	17	26	0.622	0.609	0.531	0.597	0.854	0.98	-0.091	-0.012	0
Tb927.5.940	NADH-dependent fumarate reductase, putative	Citric.acid.cycle	629	589	808	738	250	167	384	352	314	209	229	537	74	66	84	85	40	27	48	54	63	40	42	84	0.786	0.776	0.671	0.784	0.854	1.01	-0.115	0.008	0
Tb927.11.4610	protein kinase A regulatory subunit (PKA-R)	Protein.kinase	1192	1463	1215	1250	318	144	383	273	617	315	308	743	139	164	127	145	51	24	48	42	123	61	56	116	0.849	0.856	0.731	0.866	0.854	1.02	-0.125	0.017	0
Tb927.11.370	repressor activator protein 1 (RAP1)	Chromatin	625	642	867	725	346	207	464	459	281	163	201	478	73	72	90	84	56	34	58	70	56	32	37	74	0.7	0.687	0.598	0.712	0.854	1.036	-0.102	0.025	0
Tb927.6.560	cysteine peptidase C (CPC), Clan CA, family C1, Cathepsin B-like (TbcatB)	Protease	665	549	852	649	324	153	398	335	277	171	215	401	78	62	89	75	52	25	50	51	55	33	39	62	0.712	0.755	0.645	0.739	0.854	1.038	-0.11	0.027	0
Tb927.7.3940	mitochondrial carrier protein, MCP16	Mito.transport	425	407	554	448	213	127	313	234	150	101	131	240	50	46	58	52	34	21	39	36	30	20	24	37	0.673	0.69	0.589	0.706	0.854	1.049	-0.101	0.033	0
Tb927.11.2530	Mitochondrial SSU ribosomal protein, putative	Mito.RNA	438	382	487	456	176	96	224	173	144	101	118	203	51	43	51	53	28	16	28	26	29	20	21	32	0.707	0.745	0.636	0.742	0.854	1.05	-0.109	0.035	0
Tb927.11.3080	vesicular protein trafficking mediator, putative	Vesicular.transport	664	744	836	720	396	251	452	443	179	115	129	272	78	83	87	83	64	41	57	68	36	22	23	42	0.568	0.556	0.485	0.59	0.854	1.061	-0.083	0.034	0
Tb927.11.12660	hypothetical protein, conserved	ZUnknown	387	369	448	401	125	109	188	192	123	91	99	239	45	41	47	46	20	18	24	29	25	18	18	37	0.745	0.7	0.636	0.749	0.854	1.07	-0.109	0.049	0
Tb927.4.2610	hypothetical protein	ZUnknown	127	120	133	106	42	24	65	51	42	28	31	74	15	13	14	12	7	4	8	8	8	5	6	12	0.727	0.745	0.636	0.778	0.854	1.07	-0.109	0.051	0
Tb927.10.14400	hypothetical protein, conserved	ZUnknown	508	588	892	785	228	160	456	354	219	181	246	568	59	66	93	91	37	26	57	54	44	35	45	88	0.735	0.759	0.648	0.792	0.854	1.078	-0.111	0.057	0
Tb927.9.13050	hypothetical protein, conserved	ZUnknown	475	499	562	513	181	159	269	241	220	146	159	367	56	56	59	59	29	26	34	37	44	28	29	57	0.78	0.715	0.666	0.782	0.854	1.094	-0.114	0.067	0
Tb927.6.4540	HMG-CoA reductase	Prenylation	235	218	350	317	117	92	227	162	70	61	82	189	27	24	36	37	19	15	28	25	14	12	15	29	0.632	0.651	0.556	0.73	0.854	1.155	-0.095	0.098	0
Tb927.10.14860	Complex 1 protein (LYR family), putative	Mito.pathway	781	939	1280	1101	805	511	1129	781	471	299	388	904	91	105	133	127	129	84	142	119	94	58	71	141	0.63	0.617	0.538	0.734	0.854	1.19	-0.092	0.117	0
Tb927.1.1550	tubulin-tyrosine ligase, putative	Cytoskeleton	340	333	437	387	213	189	312	252	105	80	95	199	40	37	46	45	34	31	39	38	21	15	17	31	0.59	0.53	0.504	0.656	0.854	1.238	-0.086	0.126	0
Tb927.6.4140	paraflagellar rod protein PFC4	Cytoskeleton	461	582	680	808	179	81	189	131	135	100	111	397	54	65	71	93	29	13	24	20	27	19	20	62	0.685	0.773	0.66	0.879	0.854	1.283	-0.113	0.194	0
Tb927.7.1050	40S ribosomal protein S16	Ribosome	1939	1777	2453	1946	8226	4623	9422	9579	325	190	269	620	227	199	255	225	1323	759	1181	1460	65	37	49	97	0.103	0.102	0.088	0.134	0.854	1.314	-0.015	0.032	0
Tb927.11.10780	Voltage-dependent anion channel (VDAC), putative	Transporter	218	214	228	190	284	212	348	327	58	38	52	108	26	24	24	22	46	35	44	50	12	7	9	17	0.378	0.318	0.323	0.442	0.854	1.39	-0.055	0.124	0
Tb11.v5.1046	elongation factor 1-alpha, putative	Translation	20805	18281	17581	14677	5348	2875	5416	4561	9035	5633	4077	8578	2435	2050	1831	1697	860	472	679	695	1803	1089	743	1336	0.83	0.843	0.719	0.818	0.853	0.986	-0.124	-0.012	0
Tb927.10.2100	EF1-alpha elongation factor 1-alpha, (TEF1)	Translation	20806	18281	17582	14678	5348	2875	5416	4561	9036	5635	4078	8578	2435	2050	1831	1697	860	472	679	695	1804	1089	743	1336	0.83	0.843	0.719	0.818	0.853	0.986	-0.124	-0.012	0
Tb927.10.2110	EF1-alpha elongation factor 1-alpha, (TEF1)	Translation	20806	18281	17582	14678	5348	2875	5416	4561	9036	5635	4078	8578	2435	2050	1831	1697	860	472	679	695	1804	1089	743	1336	0.83	0.843	0.719	0.818	0.853	0.986	-0.124	-0.012	0
Tb927.11.14210	conserved protein	ZUnknown	795	800	795	770	147	96	242	188	324	236	205	526	93	90	83	89	24	16	30	29	65	46	37	82	0.863	0.87	0.742	0.868	0.853	1.006	-0.128	0.005	0
Tb927.7.1190	regulator of chromosome condensation, putative	Cell.cycle	578	576	700	626	103	71	226	186	236	130	184	433	68	65	73	72	17	12	28	28	47	25	34	67	0.866	0.829	0.739	0.848	0.853	1.023	-0.127	0.019	0
Tb927.10.14770	AKB1 protein kinase	Protein.kinase	516	491	551	526	181	136	312	269	182	126	160	322	60	55	57	61	29	22	39	41	36	24	29	50	0.743	0.718	0.634	0.74	0.853	1.031	-0.109	0.022	0
Tb927.11.10370	glycosyl hydrolase-like protein	Glycans	421	374	583	508	111	59	194	145	147	111	138	326	49	42	61	59	18	10	24	22	29	21	25	51	0.79	0.831	0.709	0.844	0.853	1.068	-0.122	0.054	0
Tb927.9.12770	TPR repeat protein	Mito.pathway	353	399	506	527	252	202	386	424	149	94	133	275	41	45	53	61	41	33	48	65	30	18	24	43	0.631	0.56	0.538	0.607	0.853	1.084	-0.093	0.047	0
Tb927.4.4290	UDP-Gal or UDP-GlcNAc-dependent glycosyltransferase, putative	Glycans	549	534	686	556	308	156	412	312	175	108	152	284	64	60	71	64	50	26	52	48	35	21	28	44	0.62	0.653	0.557	0.681	0.853	1.098	-0.096	0.061	0
Tb927.8.3520	hypothetical protein, conserved	ZUnknown	421	514	465	397	268	174	337	207	238	156	158	356	49	58	48	46	43	29	42	32	48	30	29	55	0.723	0.707	0.617	0.8	0.853	1.132	-0.106	0.093	0
Tb11.v5.0687	Pescadillo N-terminus/BRCA1 C Terminus (BRCT) domain containing protein, putative	ZUnknown	340	316	461	408	213	130	325	246	136	107	145	281	40	35	48	47	34	21	41	37	27	21	26	44	0.649	0.7	0.597	0.735	0.853	1.133	-0.103	0.086	0
Tb927.9.9290	PABP1	Translation	699	642	1081	918	470	358	825	681	289	201	291	675	82	72	113	106	76	59	103	104	58	39	53	105	0.64	0.607	0.546	0.702	0.853	1.157	-0.094	0.095	0
Tb927.3.3750	paraflagellar rod protein PFC7	Cytoskeleton	694	813	1188	1167	433	247	569	491	279	180	220	662	81	91	124	135	70	41	71	75	56	35	40	103	0.651	0.666	0.568	0.762	0.853	1.171	-0.098	0.111	0
Tb927.6.3740	heat shock 70 kDa protein, mitochondrial precursor, putative	Mito.biogenesis	5627	5580	9463	8219	2621	1143	3178	2677	1505	984	1401	3048	658	626	986	950	422	188	398	408	300	190	255	475	0.624	0.702	0.599	0.731	0.853	1.171	-0.103	0.107	0
Tb927.6.3800	heat shock 70 kDa protein, mitochondrial precursor, putative	Mito.biogenesis	5629	5582	9468	8221	2621	1143	3183	2677	1505	984	1402	3048	659	626	986	951	422	188	399	408	300	190	255	475	0.624	0.702	0.599	0.731	0.853	1.171	-0.103	0.107	0
Tb11.v5.0854	NLI interacting factor-like phosphatase, putative	ZUnknown	1447	1517	2443	2392	611	347	942	803	315	187	293	800	169	170	254	277	98	57	118	122	63	36	53	125	0.6	0.596	0.512	0.705	0.853	1.183	-0.088	0.109	0
Tb927.1.3430	hypothetical protein, unlikely	Unlikely	95	130	174	156	94	95	157	145	31	31	32	93	11	15	18	18	15	16	20	22	6	6	6	14	0.483	0.467	0.412	0.598	0.853	1.281	-0.071	0.131	0
Tb927.1.1180	hypothetical protein, unlikely	Unlikely	81	108	151	123	647	404	989	942	33	17	39	60	9	12	16	14	104	66	124	144	7	3	7	9	0.136	0.096	0.116	0.127	0.853	1.323	-0.02	0.031	0
Tb927.8.1490	SDH succinate dehydrogenase (complex II) subunit, putative	Mito.e.transport	82	97	95	88	61	25	84	79	17	12	20	47	10	11	10	10	10	4	11	12	3	2	4	7	0.412	0.538	0.459	0.576	0.853	1.398	-0.079	0.164	0
Tb927.4.1170	ankyrin, putative	Cytoskeleton	360	424	447	429	416	244	459	413	105	54	76	189	42	48	47	50	67	40	58	63	21	10	14	29	0.422	0.368	0.36	0.518	0.853	1.408	-0.062	0.15	0
Tb927.9.12120	mitochondrial carrier protein, MCP1	Mito.transport	181	204	279	237	167	77	183	120	47	48	60	123	21	23	29	27	27	13	23	18	9	9	11	19	0.438	0.618	0.527	0.711	0.853	1.623	-0.091	0.273	0
Tb927.7.4080	DNA excision repair protein CSB	DNA	543	484	674	546	132	85	244	246	219	130	177	324	64	54	70	63	21	14	31	37	44	25	32	50	0.83	0.806	0.707	0.759	0.852	0.942	-0.123	-0.047	0
Tb927.10.3820	hypothetical protein, tryp specific	ZUnknown	850	782	865	795	129	75	241	221	339	204	216	486	99	88	90	92	21	12	30	34	68	39	39	76	0.883	0.883	0.752	0.839	0.852	0.95	-0.131	-0.044	0
Tb927.11.16090	outer dynein arm docking complex, DC2	Cytoskeleton	768	729	859	762	288	220	473	460	341	224	271	482	90	82	89	88	46	36	59	70	68	43	49	75	0.775	0.736	0.66	0.714	0.852	0.97	-0.115	-0.022	0
Tb927.7.7250	Ankyrin repeats (3 copies), putative	ZUnknown	430	440	456	404	57	42	102	93	130	98	86	206	50	49	47	47	9	7	13	14	26	19	16	32	0.871	0.864	0.742	0.842	0.852	0.975	-0.129	-0.022	0
Tb927.8.3180	Protein of unknown function (DUF3250), putative	ZUnknown	256	259	311	300	114	66	139	155	114	85	77	182	30	29	32	35	18	11	17	24	23	16	14	28	0.749	0.772	0.658	0.731	0.852	0.976	-0.114	-0.018	0
Tb927.11.3400	hypothetical protein, conserved	ZUnknown	158	84	164	143	46	19	71	62	32	19	37	50	18	9	17	17	7	3	9	9	6	4	7	8	0.667	0.757	0.645	0.675	0.852	1.012	-0.112	0.008	0
Tb11.v5.0845	hypothetical protein, conserved	ZUnknown	185	183	226	201	71	43	110	94	86	51	65	140	22	21	24	23	11	7	14	14	17	10	12	22	0.783	0.769	0.667	0.786	0.852	1.022	-0.116	0.017	0
Tb927.10.11230	Ras-induced vulval development antagonist, putative	ZUnknown	252	189	318	245	275	202	357	300	71	50	63	99	29	21	33	28	44	33	45	46	14	10	11	15	0.426	0.414	0.363	0.432	0.852	1.043	-0.063	0.018	0
Tb927.10.10680	hypothetical protein, conserved	ZUnknown	149	180	188	145	84	50	129	113	41	28	39	71	17	20	20	17	14	8	16	17	8	5	7	11	0.571	0.593	0.505	0.602	0.852	1.054	-0.088	0.031	0
Tb927.11.10150	Mitchondrial SSU ribosomal protein, Enoyl-CoA hydratase/isomerase family, putative	Mito.translation	837	783	1250	1060	318	193	579	454	351	235	324	789	98	88	130	123	51	32	73	69	70	45	59	123	0.762	0.766	0.653	0.806	0.852	1.058	-0.113	0.044	0
Tb927.11.11010	hypothetical protein, conserved	ZUnknown	1376	1371	1369	1158	527	244	536	428	572	378	351	771	161	154	143	134	85	40	67	65	114	73	64	120	0.758	0.81	0.69	0.812	0.852	1.071	-0.12	0.054	0
Tb11.v5.0170	hypothetical protein, conserved	ZUnknown	581	539	667	611	177	144	365	270	194	135	202	382	68	60	69	71	28	24	46	41	39	26	37	59	0.765	0.717	0.652	0.771	0.852	1.075	-0.113	0.054	0
Tb927.7.4890	POMP34	Mito.membrane	581	539	667	611	177	144	365	270	194	135	202	382	68	60	69	71	28	24	46	41	39	26	37	59	0.765	0.717	0.652	0.771	0.852	1.075	-0.113	0.054	0
Tb927.3.4580	hypothetical protein, conserved	ZUnknown	605	589	814	740	276	242	553	437	368	238	342	695	71	66	85	86	44	40	69	67	73	46	62	108	0.795	0.729	0.677	0.79	0.852	1.084	-0.118	0.061	0
Tb11.v5.0239	TPR-repeat-containing chaperone protein DNAJ, putative	Chaperone	467	474	616	539	106	90	181	141	182	107	131	359	55	53	64	62	17	15	23	21	36	21	24	56	0.832	0.766	0.709	0.862	0.852	1.125	-0.123	0.096	0
Tb927.10.5180	TPR-repeat-containing chaperone protein DNAJ, putative	Chaperone	467	474	616	539	106	90	181	141	182	107	131	359	55	53	64	62	17	15	23	21	36	21	24	56	0.832	0.766	0.709	0.862	0.852	1.125	-0.123	0.096	0
Tb927.11.3740	proteasome regulatory ATPase subunit 2 (RPT2)	Ubiquitin.proteasome	534	517	686	602	214	104	258	198	163	96	120	305	62	58	71	70	34	17	32	30	33	19	22	47	0.694	0.723	0.616	0.785	0.852	1.131	-0.107	0.091	0
Tb927.4.3730	hypothetical protein, conserved	ZUnknown	279	234	343	261	454	267	540	432	58	34	48	87	33	26	36	30	73	44	68	66	12	7	9	14	0.277	0.271	0.236	0.331	0.852	1.221	-0.041	0.06	0
Tb927.10.3640	nuclear transmembrane protein, putative (NP)	ZUnknown	206	223	207	186	132	81	177	144	47	22	36	73	24	25	22	22	21	13	22	22	9	4	7	11	0.5	0.418	0.426	0.538	0.852	1.287	-0.074	0.12	0
Tb927.10.1610	hypothetical protein, conserved	ZUnknown	156	121	187	146	108	50	128	117	29	25	40	70	18	14	19	17	17	8	16	18	6	5	7	11	0.452	0.593	0.505	0.588	0.852	1.301	-0.088	0.136	0
Tb927.10.9790	hypothetical protein, conserved	ZUnknown	287	255	464	342	614	508	850	737	107	81	98	218	34	29	48	40	99	83	107	112	21	16	18	34	0.331	0.31	0.282	0.415	0.852	1.339	-0.049	0.105	0
Tb927.9.9100	hypothetical protein, conserved	ZUnknown	761	1157	1023	897	686	302	579	483	220	181	190	404	89	130	107	104	110	50	73	74	44	35	35	63	0.483	0.62	0.528	0.665	0.852	1.377	-0.092	0.182	0
Tb11.v5.0481	U3 snoRNA-associated protein UTP11, putative	rRNA.tRNA.process	267	297	370	337	343	221	410	324	72	54	63	183	31	33	39	39	55	36	51	49	14	10	11	28	0.373	0.393	0.335	0.571	0.852	1.531	-0.058	0.198	0
Tb927.10.15380	U3 snoRNA-associated protein UTP11, putative	rRNA.tRNA.process	267	297	370	337	343	221	410	324	72	54	63	183	31	33	39	39	55	36	51	49	14	10	11	28	0.373	0.393	0.335	0.571	0.852	1.531	-0.058	0.198	0
Tb927.10.270	60S ribosomal protein L32	Ribosome	1616	1590	2006	1694	4610	3253	5123	4932	243	206	218	558	189	178	209	196	742	534	642	752	49	40	40	87	0.134	0.149	0.127	0.213	0.852	1.59	-0.022	0.079	0
Tb927.8.2190	hypothetical protein, conserved	ZUnknown	177	220	331	263	612	510	813	742	66	37	62	127	21	25	34	30	98	84	102	113	13	7	11	20	0.236	0.163	0.201	0.292	0.852	1.791	-0.035	0.129	0
Tb927.7.4670	RRP4 exosome complex PH subunit	RNA.degradation	350	324	453	400	510	439	685	489	112	65	100	245	41	36	47	46	82	72	86	75	22	13	18	38	0.385	0.296	0.328	0.542	0.852	1.831	-0.057	0.246	0
Tb11.v5.0152	ribosomal RNA processing protein 4, putative	rRNA.tRNA.process	350	324	453	399	509	439	684	488	112	65	100	245	41	36	47	46	82	72	86	74	22	13	18	38	0.385	0.296	0.328	0.545	0.852	1.841	-0.057	0.249	0
Tb927.10.8820	hook complex protein, conserved	Cytoskeleton	517	406	702	581	140	57	257	221	211	115	195	313	60	46	73	67	23	9	32	34	42	22	36	49	0.81	0.851	0.724	0.771	0.851	0.952	-0.127	-0.039	0
Tb11.v5.0630	hypothetical protein, conserved	ZUnknown	215	259	281	253	33	25	62	56	75	56	53	132	25	29	29	29	5	4	8	9	15	11	10	21	0.875	0.865	0.745	0.845	0.851	0.977	-0.13	-0.02	0
Tb927.8.2460	hypothetical protein, conserved	ZUnknown	495	514	523	477	242	135	315	288	173	106	124	241	58	58	54	55	39	22	39	44	35	20	23	38	0.677	0.68	0.579	0.668	0.851	0.987	-0.101	-0.009	0
Tb927.10.4470	hypothetical protein, conserved	ZUnknown	407	393	476	419	141	124	234	229	129	93	108	217	48	44	50	48	23	20	29	35	26	18	20	34	0.725	0.677	0.617	0.694	0.851	1.025	-0.108	0.017	0
Tb927.9.12490	hypothetical protein, conserved	ZUnknown	526	611	700	669	122	91	266	189	220	155	192	459	62	69	73	77	20	15	33	29	44	30	35	71	0.837	0.824	0.712	0.851	0.851	1.033	-0.125	0.027	0
Tb927.11.3030	phosphoribosylpyrophosphate synthetase, putative (PRS)	PPP	251	216	296	290	78	46	129	97	67	45	63	112	29	24	31	34	13	8	16	15	13	9	11	17	0.7	0.724	0.616	0.726	0.851	1.037	-0.108	0.026	0
Tb927.3.3220	RNA polymerase-associated protein CTR9, putative	RNA.synthesis	541	614	785	623	312	158	448	390	296	152	222	505	63	69	82	72	50	26	56	59	59	29	40	79	0.734	0.722	0.625	0.758	0.851	1.05	-0.109	0.036	0
Tb927.6.5150	hypothetical protein, conserved, no clear yeast or human matches	ZUnknown	1366	1415	1515	1403	474	400	736	690	589	389	436	1049	160	159	158	162	76	66	92	105	118	75	79	163	0.784	0.726	0.667	0.784	0.851	1.08	-0.117	0.058	0
[truncated: 9,423 more rows]

## Sheet: 2. PC_RBP10ex
geneID	Annotation	Class	Input_WT_A	Input_WT_B	Input_RBP10_A	Input_RBP10_B	F_M_WT_A	F_M_WT_B	F_M_RBP10_A	F_M_RBP10_B	Poly_WT_A	Poly_WT_B	Poly_RBP10_A	Poly_RBP10_B	Input_WT_A_RPM	Input_WT_B_RPM	Input_RBP10_A_RPM	Input_RBP10_B_RPM	F_M_WT_A_RPM	F_M_WT_B_RPM	F_M_RBP10_A_RPM	F_M_RBP10_B_RPM	Poly_WT_A_RPM	Poly_WT_B_RPM	Poly_RBP10_A_RPM	Poly_RBP10_B_RPM
Tb05.30F7.410	hypothetical protein	ZUnknown	0	3	0	0	0	0	0	1	0	0	1	0	0	0	0	0	0	0	0	0	0	0	0	0
Tb06.3A7.270	hypothetical protein, conserved	ZUnknown	346	894	191	515	5	3	11	2	60	40	188	113	31	42	38	51	1	1	2	1	10	10	15	14
Tb06.3A7.960	hypothetical protein	ZUnknown	156	418	115	229	5	3	44	11	26	18	139	56	14	20	23	23	1	1	9	3	4	4	11	7
[truncated: 11,418 more rows]

## Sheet: 3. DeSeq2
GeneID	Annotation	Class	log2 RNAI/WT total	padj RNAI/WT total	log2 RNAI/WT polysomes	padj RNAI/WT polysomes	log2 RBP10/cont total	padj RBP10/cont total	log2 RBP10/cont polysomes	padj RBP10/cont polysomes	log2PC/BS	padj PC/BS	log2PC/BS polysomes	padj PC/BS polysomes	Polysomes Smallest RNAi/WT	Polysomes Largest RNAi/WT	RPM Ratio eluate/unbound expt A	RPM Ratio eluate/unbound expt B	Pablos Log2 5/0	Pablos Log2 10/0	RNAI total UP	RNAI polys UP	RNAI total down	RNAI polys down	RBP10 total DOWN	RBP10 polys DOWN -1	RBP10 polys DOWN -0.585	RBP10 total UP	RBP10 polys UP -1	RBP10 polys UP -0.585	UP PC/BS	Down PC/BS	UP PC/BS polys	Down PC/BS polys	RNAI polys UP+UP PC polys	RNAI polys down+down PC polys	RNAI polys UP+down PC polys	RNAI polys down+upPC polys	Bound to RBP10	RBP10 polys DOWN -0.585 +PC/BS up	RBP10 polys UP 0.585 +PC/BS polysdown	RNAI polys down +PC/BS polysdown	RBP10 polys UP 0.585+RNAI polys down	RBP10 polys down 0.585+RNAI polys UP
[truncated: 6,991 more rows]

[truncated: 1 more sheets: 4. Statistics]
