# Supplementary material for: Expression of the RNA-binding protein RBP10 promotes the bloodstream-form differentiation state in Trypanosoma brucei
Source: PLoS Pathog. 2017 Aug 11;13(8):e1006560. doi: 10.1371/journal.ppat.1006560 (PMC5568443; doi:10.1371/journal.ppat.1006560)
Supplement: S4 Table — For legend see the top sheet 0. (XLSX) [file ppat.1006560.s017.xlsx]

## Sheet: 0. Legend
Sheet 1	Statistical analysis. Salivary gland data is from 10.1371/journal.pone.0168877
Sheet 2	All reads. BSNDiff - growing bloodstream forms induced from procyclic forms by RBP10 expression. BS-2098 - starting population. PC_A and PC_B - procyclics without RBP10 induction. PC1_A and PC1_B - procyclic cultures one day after induction of RBP10-myc expression. PC2_A and PC2_B - procyclic cultures two days after induction of RBP10-myc expression.
Sheet 3	DeSeq2 analysis. Columns D and E ar e the results from Lister 427. Red - >2x increase, blue - >2x decrease, woth Padj <0.01. Column V: correlation between expression of this gene, and expression of RBP10, across all samples. Binary columns from column W onwards are to aid sorting.
Sheet 4	Genes showing significant change after 48h RBP10 expression in procyclics.
Sheet 5	Relative log expression values for heat maps and category enrichment calculations

## Sheet: 1. Statistics
Functional class enrichments
PC2/PC	Greater	not greater	P-value	PC1/PC
GPI.anchors	9	17	0.011
Membrane.protein	12	29	0.011
PC2/PC	Less	not less	P-value	Less	not less	P-value
Chaperone	20	121	0.00281101
Citric.acid.cycle	13	20	1.38374e-06	6	20	8.27905e-05
Membrane.protein	8	29	0.0102933	6	29	0.000345626
Mito.biogenesis	7	29	0.0306528	4	29	0.0276445
Mito.e.transport	19	86	0.000282731	14	86	3.07191e-08
Mito.pathway	29	272	0.0415715
Nuclear.transport	9	47	0.0325678
Nucleotides	12	51	0.00281101
Protease	13	73	0.0122699
rRNA.tRNA.process	20	100	0.000440438
Translation	18	78	0.000282731
Translation.tRNA	10	29	0.000924672
Overlaps in categories: bound and non-bound RNAs
	PC1/PC_>1	PC1/PC_down	PC2/PC_>1	PC2/PC_down	BS/PC_>1	BS/PC_down	PC2/PC_&_BS/PC_>1	PC2/PC_& BS/PC_down	PC2/PC_&_PC1/PC_>1	PC2/PC_& PC1/PC_down	All>1	All <-1	MG to PV <-1	PV to SG <-1	MG to SG <-1	MG to PV>1	PV to SG >1	MG to SG >1
	242	115	759	451	1286	845	192	100	555	364	157	58	148	272	35	614	162	29
Bound and:	5	28	23	44	40	69	3	24	5	24	3	18	27	47	13	42	16	6
Bound not reg	255	232	237	216	220	191	257	236	255	236	257	242	233	213	247	218	244	254
Reg not bound	237	87	736	407	1246	776	189	76	550	340	154	40	121	225	22	572	146	23
REmainder	6498	6648	5999	6328	5489	5959	6546	6659	6185	6395	6581	6695	6614	6510	6713	6163	6589	6712
Fisher	less 0.11	5.65e-16	0.88	2e-09			less 0.069	1.1e-13					3.5e-12	1.26e-19		of these, 22 go down again PV to SG
													10% of bound	18% of bound
Overalap relative to other regulated sets.							Correlation coefficients relative to other comparisons
	PC1/PC_>1	PC1/PC_<-1	PC2/PC_>1	PC2/PC_<-1	Total in reg group			PC1/PC	PC2/PC
	242	115	759	451			BS/PC	0.38	0.13
MG to PV <-1	3	20	7	33	148		MG/PV	0.02	0.07
MG to PV >1	25	7	61	34	614		PV/SG	0.28	0.33
PV to SG<-1	5	19	9	46	272		MG/SG	0.26	0.27
PV to SG >1	45	4	58	13	162
MG to SG<-1	0	13	0	19	35
MG to SG >1	12	1	11	1	29
MG= midgut
PV = proventriculus
SG = salivary glands

## Sheet: 2. All reads&RPM
GeneID	Annotation	Class	BSNDiff	BS_2098	PC_A	PC_B	PC1_A	PC1_B	PC2_A	PC-2B	BFNDiff RPM	BS_2098 RPM	PC_A RPM	PC_B RPM	PC1_A RPM	PC1_B RPM	PC2_A RPM	PC-2B RPM
Tb927.10.3420	Not an ORF	3_UTR	32	34	23	9	20	36	47	18	0	0	0	0	0	0	0	0
Tb927.9.3280	acidocalcisomal exopolyphosphatase	Acidocalcisome	3263	2734	3739	2613	2544	7753	5193	2694	37	36	36	34	36	35	35	46
Tb927.11.7060	acidocalcisomal pyrophosphatase (VSP1)	Acidocalcisome	13204	12898	11481	7028	7532	21931	20234	8328	150	170	112	92	106	100	138	142
Tb927.11.7080	acidocalcisomal pyrophosphatase (VSP1)	Acidocalcisome	13342	13048	11227	6854	7391	21630	20027	8254	152	172	109	89	104	99	136	140
Tb927.11.12220	catalytic subunit of the vacuolar transporter chaperone 4, polyphosphate polymerase, Vtc4	Acidocalcisome	4216	3580	4107	2786	2974	8269	6968	1187	48	47	40	36	42	38	47	20
Tb927.8.7980	vacuolar-type H( )-translocating pyrophosphatase (TVP1)	Acidocalcisome	28172	16816	19301	14913	9669	22420	13206	1958	321	222	188	194	136	103	90	33
Tb927.10.5780	amino acid tansporter, putative	Amino.acid.transport	2724	1816	3089	2138	2175	4627	4045	1581	31	24	30	28	31	21	28	27
Tb927.8.7610	amino acid transporter 1, putative (AATP1)	Amino.acid.transport	28612	27300	47943	33742	39292	128635	90866	36438	326	360	467	439	553	588	618	619
Tb927.8.7620	amino acid transporter 1, putative (AATP1)	Amino.acid.transport	26027	24916	48365	34085	38740	127867	88650	35118	296	329	472	444	545	585	603	597
Tb927.8.7630	amino acid transporter 1, putative (AATP1)	Amino.acid.transport	26434	25334	48800	34453	39131	129001	89587	35476	301	335	476	449	551	590	609	603
Tb927.8.7640	amino acid transporter 1, putative (AATP1)	Amino.acid.transport	27244	26224	48471	34087	39189	128929	89740	35771	310	346	473	444	552	590	611	608
Tb927.4.4820	amino acid transporter 10, putative (AATP10)	Amino.acid.transport	8711	9628	5383	3554	4814	12595	9139	4213	99	127	52	46	68	58	62	72
Tb927.4.4840	amino acid transporter 7, putative (AATP7)	Amino.acid.transport	9027	10066	5475	3631	4949	13032	9427	4381	103	133	53	47	70	60	64	74
Tb927.4.4860	amino acid transporter 8, putative (AATP8)	Amino.acid.transport	9660	10807	5585	3694	5237	13730	9773	4576	110	143	54	48	74	63	66	78
Tb927.11.15860	Amino acid transporter AAT16 Lys, Arg, His	Amino.acid.transport	21306	20739	20538	13296	13970	34104	32554	10736	242	274	200	173	197	156	221	182
Tb927.11.15840	Amino acid transporter AAT16 Lys, Arg, high affinity Lysine	Amino.acid.transport	21288	20723	20518	13283	13957	34065	32511	10724	242	274	200	173	196	156	221	182
Tb927.8.8290	amino acid transporter AATP5 (AAT5)	Amino.acid.transport	9807	10317	12087	7273	9669	25880	22941	9066	112	136	118	95	136	118	156	154
Tb927.8.4700	amino acid transporter, AAT5	Amino.acid.transport	12416	7714	27878	16156	13099	32827	26201	10788	141	102	272	210	184	150	178	183
Tb927.8.4710	amino acid transporter, AAT5	Amino.acid.transport	13731	8658	31194	18166	14636	37292	29437	11933	156	114	304	237	206	171	200	203
Tb927.8.4730	amino acid transporter, AAT5	Amino.acid.transport	13731	8658	31194	18166	14636	37292	29437	11933	156	114	304	237	206	171	200	203
Tb927.8.7650	amino acid transporter, AAT5	Amino.acid.transport	24031	21539	51505	35667	33133	101537	79521	33066	273	284	502	465	466	464	541	562
Tb927.8.4740	amino acid transporter, AAT5, Arg, His,	Amino.acid.transport	13712	8651	31166	18151	14633	37248	29412	11913	156	114	304	236	206	170	200	202
Tb927.8.4720	amino acid transporter, AAT5, Arg, His, Lys, high affinity Arg	Amino.acid.transport	13743	8665	31206	18178	14646	37300	29457	11937	156	114	304	237	206	171	200	203
Tb927.10.9850	amino acid transporter, putative	Amino.acid.transport	3437	2766	2063	1402	3275	8634	6607	2206	39	37	20	18	46	39	45	37
Tb927.11.15950	amino acid transporter, putative	Amino.acid.transport	9470	8977	9994	6016	8805	26948	21865	9340	108	119	97	78	124	123	149	159
Tb927.11.15960	amino acid transporter, putative	Amino.acid.transport	8122	7370	9989	6038	10610	36678	28180	14223	92	97	97	79	149	168	192	242
Tb927.4.3930	amino acid transporter, putative	Amino.acid.transport	6437	6260	8441	5517	6550	16531	16139	7311	73	83	82	72	92	76	110	124
Tb927.4.3990	amino acid transporter, putative	Amino.acid.transport	7597	5717	4207	2142	5099	12418	14536	6026	86	75	41	28	72	57	99	102
Tb927.4.4000	amino acid transporter, putative	Amino.acid.transport	7597	5717	4207	2142	5099	12418	14536	6026	86	75	41	28	72	57	99	102
Tb927.4.4010	amino acid transporter, putative	Amino.acid.transport	7597	5717	4206	2142	5099	12415	14535	6025	86	75	41	28	72	57	99	102
Tb927.4.4020	amino acid transporter, putative	Amino.acid.transport	8277	6414	2469	1450	4591	11424	13801	4173	94	85	24	19	65	52	94	71
Tb927.4.4830	amino acid transporter, putative	Amino.acid.transport	10308	13078	7331	5397	7161	20362	13510	4638	117	173	71	70	101	93	92	79
Tb927.4.4850	amino acid transporter, putative	Amino.acid.transport	10308	13078	7331	5397	7161	20362	13510	4638	117	173	71	70	101	93	92	79
Tb927.4.4870	amino acid transporter, putative	Amino.acid.transport	12913	16830	8080	5942	8484	24538	16163	5654	147	222	79	77	119	112	110	96
Tb927.8.7600	amino acid transporter, putative	Amino.acid.transport	21282	18773	57501	39571	37397	116567	86168	34931	242	248	561	515	526	533	586	594
Tb927.8.7670	amino acid transporter, putative	Amino.acid.transport	23891	21412	55923	38598	35037	107684	83371	34955	272	283	545	503	493	492	567	594
Tb927.8.7680	amino acid transporter, putative	Amino.acid.transport	14472	12994	20123	14494	20464	57972	43332	17974	165	172	196	189	288	265	295	305
Tb927.8.7700	amino acid transporter, putative	Amino.acid.transport	15260	13605	22385	15815	21507	61693	45848	18970	174	180	218	206	303	282	312	322
Tb927.8.7740	amino acid transporter, putative	Amino.acid.transport	10512	11488	40508	24750	24428	64661	52544	23018	120	152	395	322	344	296	357	391
Tb927.8.8220	amino acid transporter, putative	Amino.acid.transport	24893	21267	22934	16142	23642	68775	56781	38174	283	281	224	210	333	314	386	649
Tb927.8.8230	amino acid transporter, putative	Amino.acid.transport	25803	21732	21658	15137	23907	69478	56881	38597	294	287	211	197	337	318	387	656
Tb927.8.8240	amino acid transporter, putative	Amino.acid.transport	24943	21280	22981	16142	23648	68849	56841	38200	284	281	224	210	333	315	387	649
Tb927.8.8250	amino acid transporter, putative	Amino.acid.transport	28894	24188	24673	17313	26812	78021	63977	43304	329	319	241	225	377	357	435	736
Tb927.8.8260	amino acid transporter, putative	Amino.acid.transport	25082	21264	21324	15011	23152	67648	55611	37743	285	281	208	196	326	309	378	641
Tb927.8.8300	amino acid transporter, putative	Amino.acid.transport	2900	2715	9078	4214	3628	8696	9445	5384	33	36	89	55	51	40	64	91
Tb927.8.5450	amino acid transporter, putative (AAT6)	Amino.acid.transport	9697	9439	12909	9187	10695	31629	18901	8457	110	125	126	120	151	145	129	144
Tb927.4.4730	amino acid transporter, putative (AATP11)	Amino.acid.transport	10411	11350	48719	29061	24702	63654	51026	21793	118	150	475	379	348	291	347	370
Tb927.10.6500	amino acid transporter, putative,amino acid permease, putative	Amino.acid.transport	2430	2054	1081	897	1322	3705	2766	1090	28	27	11	12	19	17	19	19
Tb927.6.4660	cationic amino acid transporter, putative	Amino.acid.transport	2439	1829	3561	2466	2452	5994	4683	1598	28	24	35	32	35	27	32	27
Tb927.9.10340	Polyamine transporter 1 (TbPOT1)	Amino.acid.transport	2187	1770	2809	1941	2015	5116	4117	1150	25	23	27	25	28	23	28	20
Tb927.11.6680	Polyamine transporter 2 (TbPOT2)	Amino.acid.transport	1407	655	4965	3272	1464	3244	3344	513	16	9	48	43	21	15	23	9
Tb927.11.1560	1,2-Dihydroxy-3-keto-5-methylthiopentene dioxygenase, putative	Amino.acids	4728	4345	5975	4119	4437	12200	9473	2242	54	57	58	54	62	56	64	38
Tb927.4.360	1,2-Dihydroxy-3-keto-5-methylthiopentene dioxygenase, putative	Amino.acids	6641	7202	7290	5193	5731	18966	11430	3373	76	95	71	68	81	87	78	57
Tb927.8.6060	2-amino-3-ketobutyrate coenzyme A ligase, putative	Amino.acids	10295	8942	50482	35717	24457	80214	43527	13981	117	118	492	465	344	367	296	238
Tb927.11.6630	3-methylcrotonoyl-CoA carboxylase beta subunit, putative	Amino.acids	3566	2525	3556	2724	1622	3331	2943	660	41	33	35	35	23	15	20	11
Tb927.8.6970	3-methylcrotonyl-CoA carboxylase alpha subunit, putative	Amino.acids	4924	2323	7233	5369	3818	9720	6122	1884	56	31	71	70	54	44	42	32
Tb927.8.2020	agmatinase, putative	Amino.acids	2359	1400	4803	3456	3070	8587	6696	2582	27	18	47	45	43	39	46	44
Tb927.5.1280	alanine racemase, putative	Amino.acids	2239	1672	3477	2537	2956	9233	6492	3318	25	22	34	33	42	42	44	56
Tb927.1.3000	amidohydrolase, putative	Amino.acids	3234	1263	2304	1798	2005	5555	3718	754	37	17	22	23	28	25	25	13
Tb927.9.6230	arginine kinase (AK)	Amino.acids	65400	68550	102128	67389	51767	176380	90509	22047	744	905	996	878	729	807	616	375
Tb927.9.6290	arginine kinase (AK)	Amino.acids	68034	71109	108065	70625	54459	186608	94639	23123	774	939	1054	920	767	853	644	393
Tb927.9.6170	arginine kinase (AK) in cytosol and flagellum	Amino.acids	70093	74028	109866	73154	54798	185689	97117	23297	798	977	1071	953	771	849	661	396
Tb927.7.1110	asparagine synthetase a, putative	Amino.acids	11789	13903	9594	6483	6991	18477	13136	4063	134	184	94	84	98	84	89	69
Tb927.10.3660	aspartate aminotransferase	Amino.acids	17118	12385	3810	2679	6114	14995	12131	2565	195	164	37	35	86	69	83	44
Tb927.11.5090	aspartate aminotransferase, mitochondrial	Amino.acids	1506	1177	2786	1481	1340	2991	2336	652	17	16	27	19	19	14	16	11
Tb927.2.4590	branched-chain amino acid aminotransferase, putative	Amino.acids	14496	15447	16431	12752	11395	34466	22826	8646	165	204	160	166	160	158	155	147
Tb927.2.4610	branched-chain amino acid aminotransferase, putative	Amino.acids	14497	15457	16428	12753	11390	34472	22828	8644	165	204	160	166	160	158	155	147
Tb927.11.2230	carnitine O-acetyltransferase, putative (CAT)	Amino.acids	7238	5377	2289	1528	2337	5376	4784	766	82	71	22	20	33	25	33	13
Tb927.10.470	choline dehydrogenase, putative	Amino.acids	1590	698	4361	3321	2042	5379	3339	701	18	9	43	43	29	25	23	12
Tb927.9.12320	cystathione gamma lyase, putative	Amino.acids	6141	6434	20114	13737	9594	26649	19185	5159	70	85	196	179	135	122	131	88
Tb11.02.5400	cystathionine beta-synthase, putative	Amino.acids	2660	1208	6872	6618	1775	4544	3350	912	30	16	67	86	25	21	23	15
Tb927.10.2750	deoxyhypusine synthase	Amino.acids	2643	2035	2433	1764	1269	2943	2662	790	30	27	24	23	18	13	18	13
Tb927.1.870	deoxyhypusine synthase, putative	Amino.acids	2946	1532	3206	2350	1815	4643	3877	1209	34	20	31	31	26	21	26	21
Tb927.7.5560	glucosamine-fructose-6-phosphate aminotransferase, putative	Amino.acids	4294	2661	3088	2006	2708	6867	5935	1500	49	35	30	26	38	31	40	25
Tb927.10.11970	glutamine aminotransferase (GlnAT)	Amino.acids	4428	2311	6472	4550	3262	9692	5837	907	50	31	63	59	46	44	40	15
Tb927.5.3800	glutamine hydrolysing (not ammonia-dependent) carbomoyl phosphate synthase, putative	Amino.acids	13725	5392	1920	1497	1064	2912	2231	316	156	71	19	19	15	13	15	5
Tb11.v5.0178	glutamine synthetase, putative	Amino.acids	2722	2064	12966	8878	4021	10638	8595	3560	31	27	126	116	57	49	58	60
Tb927.7.4970	glutamine synthetase, putative	Amino.acids	2721	2064	12966	8877	4021	10637	8594	3560	31	27	126	116	57	49	58	60
Tb927.7.6940	glutaminyl cyclase, putative	Amino.acids	5544	4133	1858	1561	1908	4268	3593	874	63	55	18	20	27	20	24	15
Tb927.11.9670	glycine synthase, aminomethyltransferase, mitochondrial, putative (GCVT1)	Amino.acids	2678	2661	4431	3200	3186	8397	5759	1548	30	35	43	42	45	38	39	26
Tb927.1.1270	homocysteine S-methyltransferase, putative	Amino.acids	1643	1326	2356	1258	1762	4176	4204	1866	19	18	23	16	25	19	29	32
Tb927.6.4430	homoserine kinase and VSG silencing factor	Amino.acids	3173	2726	6045	4761	3099	7360	5179	1826	36	36	59	62	44	34	35	31
Tb927.11.1670	ISCS2, NFS cysteine desulfurase	Amino.acids	2386	1979	5318	3369	3650	11064	8545	3906	27	26	52	44	51	51	58	66
Tb927.11.1540	isovaleryl-coA dehydrogenase, putative	Amino.acids	3400	2456	4830	3545	2037	5521	4978	1107	39	32	47	46	29	25	34	19
Tb927.9.2010	kynureninase, putative	Amino.acids	4270	1640	1304	1173	921	2126	1666	494	49	22	13	15	13	10	11	8
Tb927.10.4460	leucine carboxyl methyltransferase, putative	Amino.acids	2053	2070	3281	2321	2627	7904	5809	3682	23	27	32	30	37	36	40	63
Tb927.7.5920	mercaptopyruvate sulfurtransferase, putative (MST)	Amino.acids	2158	1676	2229	1581	1515	4695	3725	950	25	22	22	21	21	21	25	16
Tb11.v5.0783	methionine aminopeptidase 2, putative	Amino.acids	3046	2880	2581	1729	1472	3432	2705	396	35	38	25	23	21	16	18	7
Tb11.v5.0998	methionine aminopeptidase, putative	Amino.acids	2314	2431	3575	2553	1565	4342	3778	905	26	32	35	33	22	20	26	15
Tb927.10.4000	methylglutaconyl-CoA hydratase, mitochondrial precursor, putative	Amino.acids	2849	2996	7491	5086	3257	8643	6972	2200	32	40	73	66	46	40	47	37
Tb927.7.7040	methylthioadenosine phosphorylase, putative (MTAP)	Amino.acids	8304	8266	10184	7685	7933	24555	13777	4044	95	109	99	100	112	112	94	69
Tb927.9.1960	nitrilase, putative	Amino.acids	2276	2645	11042	7875	3249	9985	7433	3527	26	35	108	103	46	46	51	60
Tb927.7.1910	pyridoxal phosphate containing glycine decarboxylase, putative	Amino.acids	6209	3903	6513	4486	3511	8840	6856	1619	71	52	64	58	49	40	47	28
Tb927.8.3130	S-adenosyl-methyltransferase mraW-like protein, putative	Amino.acids	1506	686	833	662	613	1620	1082	389	17	9	8	9	9	7	7	7
Tb927.11.9590	S-adenosylhomocysteine hydrolase, putative	Amino.acids	60640	60174	89990	71179	49707	133368	70567	14785	690	795	877	927	700	610	480	251
Tb927.9.12910	selenocysteine lyase	Amino.acids	3827	2747	4579	3551	3483	9023	6712	1652	44	36	45	46	49	41	46	28
Tb927.7.4390	threonine synthase, putative	Amino.acids	4746	3007	38809	33818	9855	31950	17297	3654	54	40	378	440	139	146	118	62
Tb927.1.4690	arginine N-methyltransferase (PRMT1)	Arg.methylation	4255	4472	7925	5730	3586	9806	6702	2194	48	59	77	75	50	45	46	37
Tb927.10.3560	arginine N-methyltransferase, PRMT1 prozyme	Arg.methylation	3464	3086	3891	2643	1813	4255	3568	933	39	41	38	34	26	19	24	16
Tb927.5.3960	arginine N-methyltransferase, type I (PRMT6)	Arg.methylation	2323	1377	2459	1753	2238	6750	4920	2230	26	18	24	23	32	31	33	38
Tb927.10.640	arginine N-methyltransferase, type II (PRMT5)	Arg.methylation	3341	1959	6052	4128	3973	9873	6769	1910	38	26	59	54	56	45	46	32
Tb927.7.5490	arginine N-methyltransferase, type III (PRMT7)	Arg.methylation	3527	2991	4555	3002	2753	7564	5603	1062	40	39	44	39	39	35	38	18
Tb927.11.11650	Cytoskeleton	BB	3300	1494	636	585	493	1360	986	229	38	20	6	8	7	6	7	4
Tb927.10.370	calcineurin B subunit, putative	Calcium	1166	999	1361	914	1471	4740	3826	2704	13	13	13	12	21	22	26	46
Tb927.10.2880	calcium channel protein, putative	Calcium	14496	5115	1099	806	1283	3273	2359	418	165	68	11	10	18	15	16	7
Tb927.6.2720	calcium-binding protein, putative	Calcium	3660	3728	4472	3023	3229	9813	7396	3166	42	49	44	39	45	45	50	54
Tb11.v5.0712	calcium-transporting ATPase, putative	Calcium	1883	897	713	517	450	951	1032	341	21	12	7	7	6	4	7	6
Tb927.11.13020	calmodulin	Calcium	36486	46572	56757	47192	38563	136609	69005	32404	415	615	553	615	543	625	469	551
Tb927.11.13030	calmodulin	Calcium	39256	50298	60771	50992	42199	149623	75144	35492	447	664	593	664	594	684	511	603
Tb927.11.13040	calmodulin	Calcium	39240	50269	60739	50968	42181	149565	75097	35480	447	664	592	664	594	684	511	603
Tb927.11.13050	calmodulin	Calcium	39216	50258	60737	50977	42192	149584	75112	35477	446	664	592	664	594	684	511	603
Tb927.9.11230	calmodulin-like protein, putative,EF hand containing protein	Calcium	2967	3587	5892	4353	3637	11198	6760	3892	34	47	57	57	51	51	46	66
Tb927.11.3680	calmodulin, putative	Calcium	1962	1995	1926	1302	1547	4930	3944	2152	22	26	19	17	22	23	27	37
Tb927.11.7940	calmodulin, putative	Calcium	2184	1575	3379	2554	2700	9668	6517	4085	25	21	33	33	38	44	44	69
Tb927.11.9790	calmodulin, putative	Calcium	3193	2982	4785	3486	3932	13795	9840	4609	36	39	47	45	55	63	67	78
Tb927.6.4710	calmodulin, putative	Calcium	4413	2360	1026	829	789	1855	1562	376	50	31	10	11	11	8	11	6
Tb927.9.6130	calmodulin, putative	Calcium	4095	3662	3051	2302	2422	6690	4276	1669	47	48	30	30	34	31	29	28
Tb927.7.3450	EF hand protein	Calcium	8287	7914	15082	10155	10085	31308	16170	6545	94	104	147	132	142	143	110	111
Tb11.v5.0798	flagellar calcium-binding protein	Calcium	35177	35524	39655	30080	28422	99794	53236	24060	400	469	387	392	400	456	362	409
Tb927.4.3330	hypothetical protein, conserved, EF hand	Calcium	1952	1942	2211	1588	2324	7372	5156	3266	22	26	22	21	33	34	35	55
Tb927.10.6960	hypothetical protein, conserved, EF hand superfamily (E-4)	Calcium	7443	8084	6784	4690	5115	13524	9674	2054	85	107	66	61	72	62	66	35
Tb927.11.16390	(CKS1 cyclin dependent kinases regulatory subunit, putative	Cell.cycle	1443	1323	1030	853	934	2735	2490	1220	16	17	10	11	13	13	17	21
Tb927.11.17000	AIR9	Cell.cycle	35834	20764	6923	6086	3283	7919	5161	739	408	274	68	79	46	36	35	13
Tb927.10.15690	anaphase promoting complex, subunit 10-like protein	Cell.cycle	1444	1099	2165	1600	1996	6765	5781	3417	16	15	21	21	28	31	39	58
Tb927.11.8220	AUK1 aurora B kinase	Cell.cycle	2857	2943	2714	1717	2573	7595	5288	2555	33	39	26	22	36	35	36	43
Tb927.7.7360	cdc2-related kinase (CRK2)	Cell.cycle	2621	1238	2028	1559	1291	3086	1917	554	30	16	20	20	18	14	13	9
Tb927.7.5570	cell cycle associated protein MOB1-A	Cell.cycle	2759	2612	3709	2700	3212	10527	7345	4382	31	34	36	35	45	48	50	74
Tb927.7.5580	cell cycle associated protein MOB1-B	Cell.cycle	2777	2631	3852	2776	3265	10704	7475	4443	32	35	38	36	46	49	51	75
Tb927.1.1060	Cell cycle checkpoint protein RAD1-like, putative	Cell.cycle	1582	1046	1142	848	959	2400	1957	552	18	14	11	11	14	11	13	9
Tb927.11.2710	cell division cycle 45 (CDC45), putative	Cell.cycle	2501	1781	1797	1325	1015	2827	1820	304	28	24	18	17	14	13	12	5
Tb927.11.12430	cell division cycle phosphatase 14, putative	Cell.cycle	4633	2308	2184	2062	1879	4071	2806	626	53	30	21	27	26	19	19	11
Tb927.6.2150	cell division cycle protein 16, putative	Cell.cycle	2533	2161	3661	2361	2182	6533	4012	946	29	29	36	31	31	30	27	16
Tb927.1.3230	cell division cycle protein, putative	Cell.cycle	2739	1489	1615	1438	1126	3061	1914	804	31	20	16	19	16	14	13	14
Tb927.8.6500	cell division cycle protein, putative	Cell.cycle	4810	3069	2031	1671	2014	4663	3084	547	55	41	20	22	28	21	21	9
Tb11.v5.0387	cell-division control protein 2 homolog 6, putative	Cell.cycle	3730	2647	946	670	1725	4749	3724	1064	42	35	9	9	24	22	25	18
Tb927.4.2260	Centrin1	Cell.cycle	1608	1764	2414	1664	1306	4119	3332	1357	18	23	24	22	18	19	23	23
Tb927.8.1080	Centrin2	Cell.cycle	2363	2675	4029	2966	2452	6996	5014	2004	27	35	39	39	35	32	34	34
Tb927.10.8710	Centrin3	Cell.cycle	1765	1750	2245	1537	1740	4992	3715	1875	20	23	22	20	24	23	25	32
Tb927.7.3410	Centrin4 - basal bodies and bilobe	Cell.cycle	5205	5530	5393	3949	3752	11768	8867	4867	59	73	53	51	53	54	60	83
Tb927.11.13900	Centrin5	Cell.cycle	1831	1550	2088	1560	1692	5651	3936	2256	21	20	20	20	24	26	27	38
Tb927.3.1610	CLK kinase	Cell.cycle	4851	2850	2870	2360	2570	5754	4280	975	55	38	28	31	36	26	29	17
Tb927.10.1070	CRK1 cdc2- like protein kinase	Cell.cycle	2024	1802	2349	1704	1347	3311	1883	487	23	24	23	22	19	15	13	8
Tb927.11.12310	CRK12 cdc2- like protein kinase	Cell.cycle	3726	1198	1071	954	795	2157	1447	371	42	16	10	12	11	10	10	6
Tb927.10.4990	CRK3 cdc2- like protein kinase	Cell.cycle	2619	3010	3497	2441	1997	6358	4768	2497	30	40	34	32	28	29	32	42
Tb927.8.5390	CRK4 cdc2- like protein kinase	Cell.cycle	1059	348	398	382	331	816	707	228	12	5	4	5	5	4	5	4
Tb927.2.4510	CRK9 cdc2- like protein kinase	Cell.cycle	3654	1442	1564	1268	1673	4009	3591	1346	42	19	15	17	24	18	24	23
Tb927.3.4170	CRK9AP	Cell.cycle	1178	1071	1673	1327	1709	5296	4690	3403	13	14	16	17	24	24	32	58
Tb927.11.12610	CYC1, cyclin 1	Cell.cycle	1868	1228	1998	1355	1392	3946	2765	538	21	16	19	18	20	18	19	9
Tb927.8.6340	CYC10, CYC2-like cyclin	Cell.cycle	1103	764	571	278	608	1496	1512	353	13	10	6	4	9	7	10	6
Tb927.8.6350	CYC11, CYC2-like cyclin	Cell.cycle	1629	947	1104	729	622	1239	1047	205	19	13	11	9	9	6	7	3
Tb927.10.9160	CYC12, L-type cyclin	Cell.cycle	3871	2600	2861	2332	2539	6704	4796	1052	44	34	28	30	36	31	33	18
Tb11.v5.0646	CYC2-like cyclin, putative	Cell.cycle	2231	901	840	693	634	1198	840	186	25	12	8	9	9	5	6	3
Tb927.11.14080	CYC2, G1 cyclin	Cell.cycle	1364	1329	1967	1062	2048	5287	3774	1137	16	18	19	14	29	24	26	19
Tb927.6.1460	CYC3, mitotic cyclin	Cell.cycle	4189	3893	1517	1058	3372	9582	9356	4698	48	51	15	14	47	44	64	80
Tb927.7.7170	CYC4, CYC2-like cyclin	Cell.cycle	4447	2968	2106	1534	1629	3371	3217	346	51	39	21	20	23	15	22	6
Tb927.10.11440	CYC5, CYC2-like cyclin, putative, G1 cyclin CycE4	Cell.cycle	3929	1657	1470	1231	1081	2047	1511	339	45	22	14	16	15	9	10	6
Tb927.11.16720	CYC6,mitotic cyclin	Cell.cycle	893	625	583	245	542	1242	1180	229	10	8	6	3	8	6	8	4
Tb927.6.5020	CYC7, CYC2-like cyclin	Cell.cycle	831	883	1622	1016	1387	4075	3934	2805	9	12	16	13	20	19	27	48
Tb927.11.14030	CYC9	Cell.cycle	1964	1124	3307	2676	2598	8087	6889	4677	22	15	32	35	37	37	47	79
Tb927.11.11500	cyclin dependent kinase-binding protein, putative	Cell.cycle	4481	1681	3091	2434	2058	4484	3084	570	51	22	30	32	29	21	21	10
Tb927.11.1000	kinetoplastid kinetochore protein 16	Cell.cycle	1512	1401	2599	2185	2554	8004	6737	4604	17	18	25	28	36	37	46	78
Tb927.10.6330	KKT1 kinetochore protein	Cell.cycle	5976	2227	856	765	545	1419	1219	367	68	29	8	10	8	6	8	6
Tb927.11.12410	KKT10 Kinetochore protein, CLK1 protein kinase,	Cell.cycle	4926	3034	2657	1395	2000	3749	2717	316	56	40	26	18	28	17	18	5
Tb927.7.2110	KKT11 Kinetochore protein	Cell.cycle	2993	3247	1688	1084	1494	5308	4051	1156	34	43	16	14	21	24	28	20
Tb927.8.1680	KKT12 Kinetochore protein	Cell.cycle	2460	3036	3163	2184	1894	5841	4204	1675	28	40	31	28	27	27	29	28
Tb927.7.4860	KKT13 Kinetochore protein	Cell.cycle	1441	1104	845	647	449	1047	751	194	16	15	8	8	6	5	5	3
Tb927.10.7240	KKT14 Kinetochore protein	Cell.cycle	3790	1945	1602	1377	1091	3031	2380	808	43	26	16	18	15	14	16	14
Tb927.6.3760	KKT15 Kinetochore protein	Cell.cycle	2155	1798	1959	1246	1590	4950	4229	1313	25	24	19	16	22	23	29	22
Tb927.11.10000	KKT16 Kinetochore protein	Cell.cycle	2289	1429	1851	1399	1869	4883	4215	1499	26	19	18	18	26	22	29	25
Tb927.3.2330	KKT17 Kinetochore protein	Cell.cycle	3233	2631	3721	2542	3023	8888	5955	2075	37	35	36	33	43	41	41	35
Tb927.9.3800	KKT18 Kinetochore protein	Cell.cycle	4603	3444	4016	3024	2699	6566	6054	1662	52	45	39	39	38	30	41	28
Tb927.11.12420	KKT19 Kinetochore protein, CLK2 protein kinase,	Cell.cycle	5023	2911	2630	1515	1969	3814	2704	309	57	38	26	20	28	17	18	5
Tb927.11.10520	KKT2 kinetochore protein, tyrosine kinase, putative	Cell.cycle	4239	1714	743	731	568	1310	1087	238	48	23	7	10	8	6	7	4
Tb927.8.4760	KKT20 Kinetochore protein	Cell.cycle	975	754	1297	907	1124	3545	2559	1825	11	10	13	12	16	16	17	31
Tb927.9.10920	KKT3 kinetochore protein, PK6 protein kinase,	Cell.cycle	5620	4016	3474	2975	2440	5867	4615	1106	64	53	34	39	34	27	31	19
Tb927.8.3680	KKT4 kinetochore protein	Cell.cycle	2531	1579	1686	1379	1115	2900	1632	293	29	21	16	18	16	13	11	5
Tb927.7.4850	KKT5 Kinetochore protein	Cell.cycle	1523	1462	2212	1679	2053	6648	5800	2326	17	19	22	22	29	30	39	40
Tb927.6.1210	KKT6 kinetochore protein	Cell.cycle	1689	1233	3507	2524	2324	7484	5701	3043	19	16	34	33	33	34	39	52
Tb927.11.1030	KKT7 Kinetochore protein	Cell.cycle	4110	1981	1266	1177	606	1503	1007	174	47	26	12	15	9	7	7	3
Tb927.4.5110	KKT8 Kinetochore protein	Cell.cycle	4417	5376	4714	3170	3036	8759	5939	1133	50	71	46	41	43	40	40	19
Tb927.8.1150	KKT9 Kinetochore protein	Cell.cycle	3271	2661	2362	1756	1484	3480	2831	730	37	35	23	23	21	16	19	12
Tb927.8.8350	mitotic centromere-associated kinesin (MCAK), putative	Cell.cycle	2915	1583	926	678	775	1878	1348	241	33	21	9	9	11	9	9	4
Tb927.7.1590	mitotic cyclin,cyclin CycB3 (CYC8)	Cell.cycle	2632	2313	2086	1244	1704	4638	3949	1328	30	31	20	16	24	21	27	23
Tb927.11.7216	origin recognition complex subunit 1 (ORC1), (CDC6)	Cell.cycle	1671	1301	1721	1163	1148	3725	3169	1367	19	17	17	15	16	17	22	23
Tb11.02.5110b	origin recognition complex subunit 1 (ORC1), putative,cell division cycle 6 (CDC6), putative	Cell.cycle	1671	1301	1721	1163	1148	3725	3169	1367	19	17	17	15	16	17	22	23
Tb927.8.4810	prohibitin 1 (PHB1)	Cell.cycle	4539	3992	17513	13249	7889	24195	16992	7200	52	53	171	173	111	111	116	122
Tb927.10.4310	prohibitin 2 (PHB2)	Cell.cycle	3496	3378	13615	9878	5833	15700	10065	3546	40	45	133	129	82	72	68	60
Tb927.11.6550	PUF nine target 1 (PNT1)	Cell.cycle	19093	11675	3733	2639	2458	5792	3721	795	217	154	36	34	35	26	25	14
Tb927.10.6240	ras-like small GTPase, putative (TbRHP) spindle formation and mitosis	Cell.cycle	5733	3748	6092	4236	4398	11652	10142	3860	65	49	59	55	62	53	69	66
Tb927.7.1190	regulator of chromosome condensation, putative	Cell.cycle	5270	2092	657	517	558	1423	1101	303	60	28	6	7	8	7	7	5
Tb927.7.1210	regulator of chromosome condensation, putative	Cell.cycle	2563	913	796	663	439	1044	857	230	29	12	8	9	6	5	6	4
Tb927.3.1750	rev7, putative,mitotic spindle checkpoint component, Mad2-like HORMA domain	Cell.cycle	914	797	1211	885	1452	4723	4178	2143	10	11	12	12	20	22	28	36
Tb11.v5.0585	separase, putative	Cell.cycle	1972	898	702	591	528	1428	982	424	22	12	7	8	7	7	7	7
Tb11.v5.0811	structural maintenance of chromosome 2, putative	Cell.cycle	5150	2412	754	641	619	1764	1440	210	59	32	7	8	9	8	10	4
Tb11.v5.0749	structural maintenance of chromosome 4, putative	Cell.cycle	2608	1537	461	289	358	1102	1026	214	30	20	4	4	5	5	7	4
Tb927.4.3420	WEE1 protein kinase	Cell.cycle	2821	1559	1686	1448	1202	3000	2074	589	32	21	16	19	17	14	14	10
Tb927.7.1320	10 kDa heat shock protein, putative (HSP10)	Chaperone	21094	20057	51381	42290	22536	76720	48351	28821	240	265	501	551	317	351	329	490
Tb927.7.1340	10 kDa heat shock protein, putative (HSP10)	Chaperone	21139	19955	50106	40920	22621	77097	48464	29297	241	263	489	533	318	353	330	498
Tb927.2.5980	ATP-dependent Clp protease subunit, heat shock protein 104 (HSP104)	Chaperone	8647	6320	6654	4374	3080	8295	8153	1442	98	83	65	57	43	38	55	25
Tb927.2.3030	ATP-dependent Clp protease subunit, heat shock protein 78 (HSP78)	Chaperone	6458	3025	2744	2500	1434	3965	2454	439	73	40	27	33	20	18	17	7
Tb927.10.2290	chaperone protein DNAj, endoplasmatic reticulum	Chaperone	3785	2509	1932	1530	1241	2815	2422	403	43	33	19	20	17	13	16	7
Tb927.9.12730	chaperone protein DNAj, endoplasmatic reticulum	Chaperone	3223	2684	4311	3442	1743	4480	3443	666	37	35	42	45	25	20	23	11
Tb11.v5.0146	chaperone protein DNAj, putative	Chaperone	2955	2540	2390	1346	2073	6279	4956	1093	34	34	23	18	29	29	34	19
Tb11.v5.0342	chaperone protein DNAj, putative	Chaperone	2561	2516	3355	2142	2736	7561	6000	2468	29	33	33	28	39	35	41	42
Tb11.v5.0778	chaperone protein DNAj, putative	Chaperone	4756	3714	4838	3423	2949	9680	6499	2120	54	49	47	45	42	44	44	36
Tb11.v5.0970	chaperone protein DNAj, putative	Chaperone	2159	1375	1826	1593	1377	3741	3007	790	25	18	18	21	19	17	20	13
Tb11.v5.1062	chaperone protein DNAj, putative	Chaperone	6634	5552	4261	3012	3590	10209	7359	1190	76	73	42	39	51	47	50	20
Tb927.1.1230	chaperone protein DNAj, putative	Chaperone	1866	1389	2103	1509	1669	4315	3700	1126	21	18	21	20	23	20	25	19
Tb927.1.1960	chaperone protein DNAj, putative	Chaperone	4472	2733	2132	1852	1403	3637	2546	388	51	36	21	24	20	17	17	7
Tb927.1.4300	chaperone protein DNAj, putative	Chaperone	1382	836	945	576	794	1529	1346	312	16	11	9	8	11	7	9	5
Tb927.10.12380	chaperone protein DNAj, putative	Chaperone	5162	4675	8325	6001	5702	15963	11098	3292	59	62	81	78	80	73	76	56
Tb927.10.12530	chaperone protein DNAj, putative	Chaperone	1277	580	1519	1115	1713	5377	4308	2896	15	8	15	15	24	25	29	49
Tb927.10.12640	chaperone protein DNAj, putative	Chaperone	2838	1590	1017	915	862	2218	1482	357	32	21	10	12	12	10	10	6
Tb927.10.13830	chaperone protein DNAj, putative	Chaperone	2631	2732	5002	3425	3325	8855	6742	2405	30	36	49	45	47	40	46	41
Tb927.10.14730	chaperone protein DNAj, putative	Chaperone	8185	6801	5321	3771	4497	12568	9045	1464	93	90	52	49	63	57	62	25
Tb927.10.5040	chaperone protein DNAj, putative	Chaperone	2561	2516	3355	2142	2736	7561	6000	2468	29	33	33	28	39	35	41	42
Tb927.10.6610	chaperone protein DNAj, putative	Chaperone	4277	4495	3341	2614	2837	7139	4475	888	49	59	33	34	40	33	30	15
Tb927.10.8540	chaperone protein DNAj, putative	Chaperone	5314	4968	7989	6140	4978	13225	8857	3549	60	66	78	80	70	60	60	60
Tb927.10.9840	chaperone protein DNAj, putative	Chaperone	3834	3349	2406	1728	1542	5200	4639	1460	44	44	23	23	22	24	32	25
Tb927.11.1010	chaperone protein DNAj, putative	Chaperone	2495	2193	4780	3504	3144	9026	6561	1942	28	29	47	46	44	41	45	33
Tb927.11.15130	chaperone protein DNAj, putative	Chaperone	4891	6126	6072	4353	3918	11561	6524	1885	56	81	59	57	55	53	44	32
Tb927.11.16740	chaperone protein DNAj, putative	Chaperone	4376	3053	1968	1633	1707	4341	2855	872	50	40	19	21	24	20	19	15
Tb927.11.16980	chaperone protein DNAj, putative	Chaperone	3563	2968	3202	2293	1964	5131	3849	724	41	39	31	30	28	23	26	12
Tb927.11.5220	chaperone protein DNAj, putative	Chaperone	6631	5960	7912	5411	6227	16613	10783	2046	75	79	77	70	88	76	73	35
Tb927.11.5710	chaperone protein DNAj, putative	Chaperone	1419	1042	959	670	902	2703	2006	562	16	14	9	9	13	12	14	10
Tb927.2.3960	chaperone protein DNAj, putative	Chaperone	2706	2507	2208	1683	2233	7610	9251	5927	31	33	22	22	31	35	63	101
Tb927.2.5160	chaperone protein DNAj, putative	Chaperone	23805	18505	22734	15786	12562	34857	19572	5683	271	244	222	206	177	159	133	97
Tb927.3.1430	chaperone protein DNAj, putative	Chaperone	1769	1571	1378	895	1149	3098	2394	819	20	21	13	12	16	14	16	14
Tb927.3.1760	chaperone protein DNAj, putative	Chaperone	2926	2543	4963	3695	4180	13680	11089	6589	33	34	48	48	59	63	75	112
Tb927.3.2290	chaperone protein DNAj, putative	Chaperone	2450	2227	3491	2536	2524	8227	6268	2915	28	29	34	33	36	38	43	50
Tb927.4.2970	chaperone protein DNAj, putative	Chaperone	2159	1375	1826	1593	1377	3741	3007	790	25	18	18	21	19	17	20	13
Tb927.4.3980	chaperone protein DNAj, putative	Chaperone	6628	5532	793	589	1426	3556	3500	1133	75	73	8	8	20	16	24	19
Tb927.4.650	chaperone protein DNAj, putative	Chaperone	2174	1788	3939	2852	3385	11256	8062	4428	25	24	38	37	48	51	55	75
Tb927.5.2880	chaperone protein DNAj, putative	Chaperone	1509	1083	1591	1120	1677	5565	4472	2147	17	14	16	15	24	25	30	36
Tb927.6.3120	chaperone protein DNAj, putative	Chaperone	4881	4882	612	435	2302	7158	6234	1846	56	64	6	6	32	33	42	31
Tb927.6.3730	chaperone protein DNAj, putative	Chaperone	1507	1526	1337	929	1364	4305	4125	2529	17	20	13	12	19	20	28	43
Tb927.6.3850	chaperone protein DNAj, putative	Chaperone	1180	969	1352	1011	1220	4085	4075	2465	13	13	13	13	17	19	28	42
Tb927.7.4590	chaperone protein DNAj, putative	Chaperone	2955	2540	2390	1346	2073	6279	4956	1093	34	34	23	18	29	29	34	19
Tb927.7.540	chaperone protein DNAj, putative	Chaperone	2986	1972	3113	2399	2241	5840	4576	1380	34	26	30	31	32	27	31	23
Tb927.7.6200	chaperone protein DNAj, putative	Chaperone	1314	1226	4020	3168	2175	6620	4960	2983	15	16	39	41	31	30	34	51
Tb927.7.6660	chaperone protein DNAj, putative	Chaperone	849	736	5207	3774	1976	5546	4002	2089	10	10	51	49	28	25	27	35
Tb927.7.680	chaperone protein DNAj, putative	Chaperone	4684	3293	4350	2967	2196	5691	3766	542	53	43	42	39	31	26	26	9
Tb927.7.740	chaperone protein DNAj, putative	Chaperone	2604	1825	2027	1757	1123	2569	1818	428	30	24	20	23	16	12	12	7
Tb927.7.990	chaperone protein DNAj, putative	Chaperone	2482	957	1807	1313	983	2037	1559	455	28	13	18	17	14	9	11	8
Tb927.8.1010	chaperone protein DNAj, putative	Chaperone	2190	1515	1878	1575	1362	3680	2718	763	25	20	18	21	19	17	18	13
Tb927.8.1030	chaperone protein DNAj, putative	Chaperone	1415	924	1921	1632	1337	3233	2129	489	16	12	19	21	19	15	14	8
Tb927.8.4470	chaperone protein DNAj, putative	Chaperone	1356	823	2000	1578	1613	4475	3015	899	15	11	20	21	23	20	21	15
Tb927.8.7010	chaperone protein DNAj, putative	Chaperone	2299	1964	3888	3111	3031	9748	7501	4610	26	26	38	41	43	45	51	78
Tb927.8.8310	chaperone protein DNAj, putative	Chaperone	5121	4606	5950	4244	6494	19310	15689	7797	58	61	58	55	91	88	107	132
Tb927.9.10950	chaperone protein DNAj, putative	Chaperone	531	463	472	234	446	869	756	358	6	6	5	3	6	4	5	6
Tb927.9.14180	chaperone protein DNAj, putative	Chaperone	3387	3199	4907	3290	4135	12155	10396	5595	39	42	48	43	58	56	71	95
Tb927.9.8160	chaperone protein DNAj, putative	Chaperone	4430	3679	4894	3332	3101	8318	6971	1607	50	49	48	43	44	38	47	27
Tb927.9.8410	chaperone protein DNAj, putative	Chaperone	1903	1311	1419	1282	690	1482	1037	204	22	17	14	17	10	7	7	3
Tb927.6.2170	co-chaperone GrpE, putative	Chaperone	4071	4413	9166	6211	3642	11364	8267	3374	46	58	89	81	51	52	56	57
Tb927.1.1720	cyclophilin 15, putative	Chaperone	2505	2070	2732	2216	2302	6549	4753	1257	29	27	27	29	32	30	32	21
Tb927.11.880	cyclophilin a,cyclophilin type peptidyl-prolyl cis-trans isomerase (CYPA)	Chaperone	33410	40255	32967	26172	21417	71439	40592	16521	380	532	321	341	302	327	276	281
Tb927.10.13220	cyclophilin type peptidyl-prolyl cis-trans isomerase, putative (PPIase)	Chaperone	3576	2050	3200	2178	2169	5103	3825	943	41	27	31	28	31	23	26	16
Tb927.2.1560	cyclophilin type peptidyl-prolyl cis-trans isomerase, putative (PPIase)	Chaperone	12376	11557	21780	17686	12417	41495	27600	12612	141	153	212	230	175	190	188	214
Tb927.2.1680	cyclophilin type peptidyl-prolyl cis-trans isomerase, putative (PPIase)	Chaperone	12376	11557	21779	17686	12417	41494	27598	12612	141	153	212	230	175	190	188	214
Tb927.9.11740	cyclophilin type peptidyl-prolyl cis-trans isomerase, putative (PPIase)	Chaperone	1312	751	2010	1377	1300	3556	2476	1138	15	10	20	18	18	16	17	19
Tb927.9.14420	cyclophilin type peptidyl-prolyl cis-trans isomerase, putative (PPIase)	Chaperone	2372	1120	4590	3216	2100	5506	3899	1038	27	15	45	42	30	25	27	18
Tb927.9.3440	cyclophilin type peptidyl-prolyl cis-trans isomerase, putative (PPIase)	Chaperone	4923	3975	4872	3546	3081	8031	5440	1876	56	52	48	46	43	37	37	32
Tb11.v5.0160	cyclophilin-type peptidyl-prolyl cis-trans isomerase, putative	Chaperone	19225	18480	16130	13118	20733	66215	72713	46139	219	244	157	171	292	303	495	784
Tb927.5.1370	cyclophilin-type peptidyl-prolyl cis-trans isomerase, putative (PPIase)	Chaperone	1268	898	1280	926	1282	3492	2854	1281	14	12	12	12	18	16	19	22
Tb927.6.1320	cyclophilin-type peptidyl-prolyl cis-trans isomerase, putative (PPIase)	Chaperone	1302	1431	1368	997	1385	4515	3017	1884	15	19	13	13	19	21	21	32
Tb927.6.1340	cyclophilin-type peptidyl-prolyl cis-trans isomerase, putative (PPIase)	Chaperone	1289	1420	1356	993	1371	4478	3004	1875	15	19	13	13	19	20	20	32
Tb927.6.1360	cyclophilin-type peptidyl-prolyl cis-trans isomerase, putative (PPIase)	Chaperone	1302	1429	1368	997	1384	4513	3016	1883	15	19	13	13	19	21	21	32
Tb927.6.1380	cyclophilin-type peptidyl-prolyl cis-trans isomerase, putative (PPIase)	Chaperone	1302	1431	1368	997	1385	4515	3017	1884	15	19	13	13	19	21	21	32
Tb927.6.1400	cyclophilin-type peptidyl-prolyl cis-trans isomerase, putative (PPIase)	Chaperone	1620	1780	1686	1264	1725	5822	3882	2355	18	24	16	16	24	27	26	40
Tb927.7.280	cyclophilin-type peptidyl-prolyl cis-trans isomerase, putative (PPIase)	Chaperone	1850	1562	6182	4880	3366	9737	6479	3778	21	21	60	64	47	45	44	64
Tb927.7.4770	cyclophilin-type peptidyl-prolyl cis-trans isomerase, putative (PPIase)	Chaperone	18705	18051	15867	12832	20260	64438	70788	44874	213	238	155	167	285	295	482	763
Tb927.8.5230	cyclophilin-type peptidyl-prolyl cis-trans isomerase, putative (PPIase)	Chaperone	2088	1453	2507	2139	1798	5056	2515	778	24	19	24	28	25	23	17	13
Tb927.8.6910	cyclophilin-type peptidyl-prolyl cis-trans isomerase, putative (PPIase)	Chaperone	1710	1602	1867	1452	1395	4688	3177	1432	19	21	18	19	20	21	22	24
Tb927.8.2000	cyclophilin, putative (NCP1) (in PUF7-TAP)	Chaperone	3107	3043	5443	4169	2577	6583	4886	1207	35	40	53	54	36	30	33	21
Tb927.5.1020	disulfide isomerase, putative	Chaperone	4513	3916	4476	3158	3046	7123	5128	1549	51	52	44	41	43	33	35	26
Tb927.10.16100	FK506-binding protein (FKBP)-type peptidyl-prolyl isomerase	Chaperone	28271	17224	14975	11270	7210	19176	12275	3385	322	227	146	147	102	88	84	58
Tb927.10.15590	FKBP-type peptidyl-prolyl cis-trans isomerase, conserved	Chaperone	2717	1706	1905	1425	1682	4576	3193	1216	31	23	19	19	24	21	22	21
Tb927.10.15600	FKBP-type peptidyl-prolyl cis-trans isomerase, conserved	Chaperone	1282	1244	1270	898	837	2345	2194	828	15	16	12	12	12	11	15	14
Tb927.9.9860	GRP170, HSP70 and actin-like ATPase domains	Chaperone	19698	16869	7624	4670	9686	30498	25388	6709	224	223	74	61	136	139	173	114
Tb927.7.710	heat shock 70 kDa protein, putative (HSP70.4)	Chaperone	20151	19589	9705	5973	5321	15218	9891	622	229	259	95	78	75	70	67	11
Tb927.7.1030	heat shock 70 kDa protein, putative (HSP70b)	Chaperone	4416	1902	950	804	729	1929	1408	356	50	25	9	10	10	9	10	6
Tb927.3.3330	heat shock protein 20, putative	Chaperone	3908	2478	13630	9641	6142	18614	12357	6437	44	33	133	126	86	85	84	109
Tb11.v5.1034	heat shock protein 70 (hsp70), putative	Chaperone	48405	54127	92955	71713	52938	147568	77155	14811	551	715	906	934	745	675	525	252
Tb927.11.11290	heat shock protein 70, HSP70c	Chaperone	24412	27147	41258	32841	23093	63947	35694	5596	278	358	402	428	325	292	243	95
Tb11.v5.1035	heat shock protein 70, major HSP70	Chaperone	164468	183709	325698	244921	176296	491494	258526	45076	1872	2426	3176	3190	2482	2248	1759	766
Tb927.11.11330	heat shock protein 70, major HSP70	Chaperone	158209	177551	311816	236403	169592	473780	249299	42677	1801	2344	3040	3079	2387	2167	1696	725
Tb927.10.10890	heat shock protein 83, HSP83	Chaperone	294665	212626	301502	218713	167902	447503	280688	32699	3354	2808	2940	2849	2364	2046	1910	556
Tb927.10.10900	heat shock protein 83, HSP83	Chaperone	294665	212626	301502	218713	167902	447503	280688	32699	3354	2808	2940	2849	2364	2046	1910	556
Tb927.10.10910	heat shock protein 83, HSP83	Chaperone	294646	212616	301485	218703	167895	447475	280675	32697	3353	2807	2940	2849	2364	2046	1910	556
Tb927.10.10920	heat shock protein 83, HSP83	Chaperone	294629	212602	301471	218686	167880	447445	280648	32697	3353	2807	2939	2848	2363	2046	1909	556
Tb927.10.10930	heat shock protein 83, HSP83	Chaperone	294635	212590	301459	218679	167879	447465	280654	32697	3353	2807	2939	2848	2363	2046	1909	556
Tb927.10.10940	heat shock protein 83, HSP83	Chaperone	294654	212615	301484	218703	167896	447486	280677	32699	3353	2807	2940	2849	2364	2046	1910	556
Tb927.10.10950	heat shock protein 83, HSP83	Chaperone	294685	212639	301512	218727	167922	447543	280715	32706	3354	2808	2940	2849	2364	2047	1910	556
Tb927.10.10960	heat shock protein 83, HSP83	Chaperone	294685	212639	301512	218727	167922	447543	280715	32706	3354	2808	2940	2849	2364	2047	1910	556
Tb927.10.10970	heat shock protein 83, HSP83	Chaperone	294648	212599	301470	218694	167895	447480	280667	32704	3353	2807	2939	2848	2364	2046	1909	556
Tb927.10.10980	heat shock protein 83, HSP83	Chaperone	294642	212597	301467	218684	167887	447455	280657	32697	3353	2807	2939	2848	2363	2046	1909	556
Tb11.v5.0543	Heat shock protein 83, putative	Chaperone	294654	212616	301484	218703	167896	447486	280677	32699	3353	2807	2940	2849	2364	2046	1910	556
Tb927.11.2650	heat shock protein 84, putative, mit HSp90	Chaperone	22271	16572	15310	12314	5893	14190	10866	1812	253	219	149	160	83	65	74	31
Tb927.7.2070	heat shock protein DNAJ, putative	Chaperone	3735	3059	3108	2067	2015	5588	4835	1612	43	40	30	27	28	26	33	27
Tb927.5.1520	heat shock protein HslU1, in mitochondrion	Chaperone	5846	5728	8963	5935	5042	12042	9329	1739	67	76	87	77	71	55	63	30
Tb927.11.12230	heat shock protein HslU2, in mitochondrion	Chaperone	3933	3634	4497	2998	2800	7268	5339	931	45	48	44	39	39	33	36	16
Tb927.10.12710	heat shock protein, HSP110	Chaperone	33551	11093	3759	3956	1655	5477	2680	395	382	146	37	52	23	25	18	7
Tb927.10.5660	heat shock protein, putative	Chaperone	1609	1582	3068	2158	2067	5891	3884	1178	18	21	30	28	29	27	26	20
Tb927.3.5340	Hsc70-interacting protein (Hip), putative	Chaperone	7149	8529	18929	15567	9515	25958	14446	5233	81	113	185	203	134	119	98	89
Tb927.10.2620	HSP20 cold-shock domain (p23-like)	Chaperone	3453	3550	7987	6072	4588	13498	9086	4550	39	47	78	79	65	62	62	77
Tb927.11.16050	HSP20 domain	Chaperone	2176	1268	1058	844	649	1670	1083	322	25	17	10	11	9	8	7	5
Tb927.9.13290	HSP20 domain	Chaperone	1634	1524	2017	1481	1828	5304	3975	1511	19	20	20	19	26	24	27	26
Tb927.9.10230	HSP20 domain (p23-like)	Chaperone	13826	15818	15746	11576	7192	22087	17019	6278	157	209	154	151	101	101	116	107
Tb927.10.14380	Hsp70 protein, putative	Chaperone	3805	1957	1418	1255	1071	2793	1983	535	43	26	14	16	15	13	13	9
Tb927.9.4500	HSP70, endoplasmatic reticulum, HSP70.a	Chaperone	24776	16568	3071	2539	18447	47265	48181	5658	282	219	30	33	260	216	328	96
Tb927.10.14740	hypothetical protein, conserved, DnaJ domain	Chaperone	10844	11383	7188	4440	9686	28144	24229	11699	123	150	70	58	136	129	165	199
Tb927.9.1560	hypothetical protein, conserved, DNAj domain	Chaperone	4320	3651	6222	3937	4451	12751	10556	4025	49	48	61	51	63	58	72	68
Tb927.11.15480	hypothetical, HSP20-like chaperone	Chaperone	7304	4022	5340	4117	2983	9097	6221	3503	83	53	52	54	42	42	42	60
Tb927.10.9420	mitochondrial chaperone BCS1, putative	Chaperone	2920	1560	1533	1307	1066	2853	2303	792	33	21	15	17	15	13	16	13
Tb927.8.3580	mitochondrial chaperone BCS1, putative	Chaperone	1931	1111	2287	2024	1364	3499	1980	447	22	15	22	26	19	16	13	8
Tb927.9.9780	peptidyl-prolyl cis-trans isomerase (cyclophilin- 40), putative	Chaperone	8966	7188	6228	4436	5568	14402	10849	3803	102	95	61	58	78	66	74	65
Tb927.3.3100	peptidyl-prolyl cis-trans isomerase NIMA-interacting 4, putative	Chaperone	1820	1122	3674	2887	2485	7627	4988	2761	21	15	36	38	35	35	34	47
Tb927.7.2480	peptidyl-prolyl cis-trans isomerase, putative (PAR45)	Chaperone	2004	1474	1750	1226	1308	3252	2825	777	23	19	17	16	18	15	19	13
Tb927.10.4620	peptidyl-prolyl cis-trans isomerase, putative (PPIase)	Chaperone	1824	1513	4924	4108	4219	13986	8890	5730	21	20	48	54	59	64	60	97
Tb927.8.690	peptidyl-prolyl cis-trans isomerase/rotamase, putative,PPIase, putative (PIN1)	Chaperone	2765	2228	3490	2822	2105	7173	5474	2753	31	29	34	37	30	33	37	47
Tb11.v5.0411	peptidylprolyl isomerase-like protein, putative	Chaperone	28267	17221	14971	11270	7210	19175	12275	3385	322	227	146	147	102	88	84	58
Tb927.5.580	prefoldin subunit, putative	Chaperone	2783	2337	5398	4134	3927	13517	11340	3779	32	31	53	54	55	62	77	64
Tb927.7.2590	prefoldin, putative	Chaperone	2818	2492	6703	5267	4134	11193	7790	3445	32	33	65	69	58	51	53	59
Tb927.7.570	prefoldin, putative	Chaperone	3025	2952	5400	4068	4178	14050	9821	6172	34	39	53	53	59	64	67	105
Tb927.7.5790	protein disulfide isomerase, ERp44-like	Chaperone	12890	13509	6341	4555	5413	18056	12095	3458	147	178	62	59	76	83	82	59
Tb927.10.8230	protein disulfide isomerase,ERp57-like, cofactor wth calnexin, putative	Chaperone	57448	58585	14310	9570	27271	82685	44007	16197	654	774	140	125	384	378	299	275
Tb927.7.1300	protein disulfide isomerase,ERp72-like, cofactor wth calnexin, putative	Chaperone	15351	13938	4752	3038	5810	18013	10319	1994	175	184	46	40	82	82	70	34
Tb927.1.3200	SGT1-like protein, putative	Chaperone	3912	2235	1744	1656	1317	3839	1619	385	45	30	17	22	19	18	11	7
Tb927.5.2940	stress-induced protein sti1, putative	Chaperone	24034	18321	19520	12805	15056	46072	23987	4879	274	242	190	167	212	211	163	83
Tb11.v5.0757	stress-inducible protein STI1-like, putative	Chaperone	5952	6354	7375	5523	5669	17039	12726	5898	68	84	72	72	80	78	87	100
Tb927.10.4450	stress-inducible protein STI1-like, putative	Chaperone	5956	6359	7379	5525	5672	17045	12729	5901	68	84	72	72	80	78	87	100
Tb11.v5.0239	TPR-repeat-containing chaperone protein DNAJ, putative	Chaperone	4373	1999	1235	1100	1073	2464	1829	373	50	26	12	14	15	11	12	6
Tb927.10.5180	TPR-repeat-containing chaperone protein DNAJ, putative	Chaperone	4373	1999	1235	1100	1073	2464	1829	373	50	26	12	14	15	11	12	6
Tb927.4.2220	TPR-repeat-containing chaperone protein DNAJ, putative	Chaperone	6119	4062	4335	2370	3125	6833	6508	797	70	54	42	31	44	31	44	14
Tb927.4.880	TPR-repeat-containing chaperone protein DNAJ, putative	Chaperone	2971	2312	1894	1443	1868	5182	3610	975	34	31	18	19	26	24	25	17
Tb927.7.3630	TPR-repeat-containing chaperone protein DNAJ, putative	Chaperone	7309	4497	1637	1448	1640	3794	2531	394	83	59	16	19	23	17	17	7
Tb927.10.4900	TPR-repeat-containing chaperone protein DNAJ, putative,TPR repeat protein	Chaperone	8051	5314	5195	3292	3948	10404	8301	1604	92	70	51	43	56	48	56	27
Tb927.11.16760	Tric complex alpha subunit (TCP-1-alpha)	Chaperone	11948	8760	12900	11494	4874	11726	6967	1457	136	116	126	150	69	54	47	25
Tb927.11.1900	Tric complex beta subunit (TCP-1-beta)	Chaperone	17848	19277	22622	14413	11515	34305	23563	5666	203	255	221	188	162	157	160	96
Tb927.10.1060	Tric complex delta subunit (TCP-1-delta)	Chaperone	15319	18051	11728	7481	5903	17528	10466	1107	174	238	114	97	83	80	71	19
Tb927.11.14250	Tric complex epsilon subunit (TCP-1-epsilon)	Chaperone	14736	13028	8699	6325	4083	10693	8473	932	168	172	85	82	57	49	58	16
Tb927.9.11270	Tric complex eta subunit (TCP-1-eta)	Chaperone	18543	14093	16716	13579	7078	20499	9844	1020	211	186	163	177	100	94	67	17
Tb927.8.3150	Tric complex gamma subunit (TCP-1-gamma)	Chaperone	12550	9806	12002	10178	5474	12622	8215	1375	143	129	117	133	77	58	56	23
Tb927.10.8190	Tric complex theta subunit (TCP-1-theta)	Chaperone	18280	22772	41204	27971	21095	58914	37072	10300	208	301	402	364	297	269	252	175
Tb927.11.3240	Tric complex zeta subunit (TCP-1-zeta)	Chaperone	17825	17568	29066	20884	13166	35629	23421	5970	203	232	283	272	185	163	159	101
Tb927.8.5890	Anti-silencing function ASF1B	Chromatin	1492	1217	2639	2012	2125	7251	5598	3273	17	16	26	26	30	33	38	56
Tb927.1.630	anti-silencing protein ASF1A	Chromatin	1455	1152	1312	911	837	2403	1969	594	17	15	13	12	12	11	13	10
Tb927.10.7420	bromodomain factor 2 BDF2	Chromatin	2399	1960	3026	2142	1781	4852	3513	978	27	26	30	28	25	22	24	17
Tb927.10.8150	Bromodomain protein BDF1	Chromatin	2615	1096	2484	1808	1905	5452	3331	717	30	14	24	24	27	25	23	12
Tb927.11.10070	Bromodomain protein BDF3	Chromatin	2292	1788	2998	2412	1712	4809	2771	504	26	24	29	31	24	22	19	9
Tb927.7.4380	Bromodomain protein BDF4	Chromatin	2226	1323	1374	1174	904	2264	1576	491	25	17	13	15	13	10	11	8
Tb927.11.13400	Bromodomain protein BDFx	Chromatin	3563	1419	746	651	654	1950	1280	378	41	19	7	8	9	9	9	6
Tb927.10.7050	chromatin assembly factor 1 subunit B, putative	Chromatin	2263	2177	1945	1180	1364	3785	3624	1273	26	29	19	15	19	17	25	22
Tb927.10.7510	chromatin binding protein, putative	Chromatin	1752	1410	2027	1490	1424	3726	2124	623	20	19	20	19	20	17	14	11
Tb927.9.4900	condensin subunit 1, putative	Chromatin	9418	6340	3786	2245	2577	6587	6237	1040	107	84	37	29	36	30	42	18
Tb927.6.4820	CPC1, chromosomal passenger complex	Chromatin	1723	1707	2230	1555	1848	5930	4337	2556	20	23	22	20	26	27	30	43
Tb927.11.14840	CPC2, chromosomal passenger complex	Chromatin	8653	8309	7142	4664	4682	13470	7482	3311	98	110	70	61	66	62	51	56
Tb927.8.1920	DOT1A	Chromatin	2139	2134	3198	2334	1940	6130	4151	2261	24	28	31	30	27	28	28	38
Tb927.8.5770	Elongator-like Protein 3a ELP3a	Chromatin	3212	2943	5560	4041	3877	9855	7634	2390	37	39	54	53	55	45	52	41
Tb927.3.3490	high mobility group protein, putative (TDP1)	Chromatin	11808	11023	8276	6564	3393	9458	7150	1262	134	146	81	85	48	43	49	21
Tb927.7.4560	histone acetyltransferase HAT1	Chromatin	3601	2762	3182	2304	2160	6098	4971	1272	41	36	31	30	30	28	34	22
Tb927.11.11530	histone acetyltransferase HAT2	Chromatin	3683	1474	1388	1061	1072	3185	2352	896	42	19	14	14	15	15	16	15
Tb927.10.8310	Histone acetyltransferase HAT3	Chromatin	1764	2100	2423	1789	2488	7761	5713	3616	20	28	24	23	35	35	39	61
Tb11.v5.0269	histone acetyltransferase, putative	Chromatin	3601	2762	3182	2304	2160	6098	4971	1272	41	36	31	30	30	28	34	22
Tb927.10.1680	histone deacetylase 1 (DAC1 or HDAC1)	Chromatin	1401	787	1717	1247	1349	4160	3516	1821	16	10	17	16	19	19	24	31
Tb927.11.15600	histone deacetylase 2 (DAC2 or HDAC2)	Chromatin	3333	2231	2957	2034	2247	5636	3980	1114	38	29	29	26	32	26	27	19
Tb927.2.2190	histone deacetylase 3 (DAC3 or HDAC3)	Chromatin	2521	1156	1389	1105	891	2052	1481	219	29	15	14	14	13	9	10	4
Tb927.5.2900	histone deacetylase 4 (DAC4 HDAC4)	Chromatin	1979	1235	1821	1405	1025	2549	1737	344	23	16	18	18	14	12	12	6
Tb11.v5.0660	histone deacetylase, putative	Chromatin	2290	1057	1272	1011	813	1854	1352	193	26	14	12	13	11	8	9	3
Tb927.11.1790	histone H1	Chromatin	15482	16126	20963	15064	11254	39504	22478	12320	176	213	204	196	158	181	153	209
Tb927.11.1800	histone H1	Chromatin	11936	12347	18674	13105	8979	30606	17641	9594	136	163	182	171	126	140	120	163
Tb927.11.1860	histone H1	Chromatin	15818	16512	21569	15374	11430	40058	22824	12414	180	218	210	200	161	183	155	211
Tb927.11.1870	histone H1	Chromatin	12993	13600	18076	12812	9548	32805	18711	10387	148	180	176	167	134	150	127	177
Tb927.11.1880	histone H1	Chromatin	14679	15216	19819	14238	10572	37129	21096	11692	167	201	193	185	149	170	144	199
Tb927.7.2820	histone H2A	Chromatin	87877	102715	169746	124390	90262	277576	171199	112337	1000	1356	1655	1620	1271	1269	1165	1909
Tb927.7.2830	histone H2A	Chromatin	87881	102722	169765	124410	90268	277616	171235	112355	1000	1356	1655	1620	1271	1269	1165	1909
Tb927.7.2840	histone H2A	Chromatin	87881	102722	169765	124410	90268	277616	171235	112355	1000	1356	1655	1620	1271	1269	1165	1909
Tb927.7.2850	histone H2A	Chromatin	87881	102722	169765	124410	90268	277616	171235	112355	1000	1356	1655	1620	1271	1269	1165	1909
Tb927.7.2860	histone H2A	Chromatin	87889	102726	169778	124413	90273	277634	171244	112358	1000	1356	1655	1620	1271	1270	1165	1909
Tb927.7.2870	histone H2A	Chromatin	87889	102726	169778	124413	90273	277634	171244	112358	1000	1356	1655	1620	1271	1270	1165	1909
Tb927.7.2880	histone H2A	Chromatin	87881	102722	169765	124410	90268	277616	171235	112355	1000	1356	1655	1620	1271	1269	1165	1909
Tb927.7.2890	histone H2A	Chromatin	87881	102722	169765	124410	90268	277616	171235	112355	1000	1356	1655	1620	1271	1269	1165	1909
Tb927.7.2900	histone H2A	Chromatin	87881	102722	169765	124410	90268	277616	171235	112355	1000	1356	1655	1620	1271	1269	1165	1909
Tb927.7.2910	histone H2A	Chromatin	87881	102722	169765	124410	90268	277616	171235	112355	1000	1356	1655	1620	1271	1269	1165	1909
Tb927.7.2920	histone H2A	Chromatin	87881	102722	169765	124410	90268	277616	171235	112355	1000	1356	1655	1620	1271	1269	1165	1909
Tb927.7.2930	histone H2A	Chromatin	87881	102722	169765	124410	90268	277616	171235	112355	1000	1356	1655	1620	1271	1269	1165	1909
Tb927.7.2940	histone H2A	Chromatin	87889	102726	169778	124413	90273	277634	171244	112358	1000	1356	1655	1620	1271	1270	1165	1909
Tb927.7.6360	histone H2A variant Z (h2aZ)	Chromatin	3703	2337	1736	1606	959	2280	1372	404	42	31	17	21	14	10	9	7
Tb927.10.10460	histone H2B	Chromatin	92144	106783	136290	94509	70689	242354	141208	68631	1049	1410	1329	1231	995	1108	961	1166
Tb927.10.10470	histone H2B	Chromatin	92175	106824	136355	94551	70723	242453	141267	68660	1049	1411	1329	1232	996	1109	961	1167
Tb927.10.10480	histone H2B	Chromatin	92172	106823	136352	94550	70724	242452	141266	68658	1049	1411	1329	1231	996	1109	961	1167
Tb927.10.10490	histone H2B	Chromatin	92175	106824	136355	94551	70723	242453	141267	68660	1049	1411	1329	1232	996	1109	961	1167
Tb927.10.10500	histone H2B	Chromatin	92147	106784	136293	94510	70688	242355	141209	68633	1049	1410	1329	1231	995	1108	961	1166
Tb927.10.10510	histone H2B	Chromatin	92175	106824	136355	94551	70723	242453	141267	68660	1049	1411	1329	1232	996	1109	961	1167
Tb927.10.10520	histone H2B	Chromatin	92171	106823	136352	94550	70724	242452	141266	68658	1049	1411	1329	1231	996	1109	961	1167
Tb927.10.10530	histone H2B	Chromatin	92174	106824	136355	94551	70723	242453	141267	68660	1049	1411	1329	1232	996	1109	961	1167
Tb927.10.10540	histone H2B	Chromatin	92175	106824	136355	94551	70723	242453	141267	68660	1049	1411	1329	1232	996	1109	961	1167
Tb927.10.10550	histone H2B	Chromatin	92175	106824	136355	94551	70723	242453	141267	68660	1049	1411	1329	1232	996	1109	961	1167
Tb927.10.10560	histone H2B	Chromatin	92175	106824	136355	94551	70723	242453	141267	68660	1049	1411	1329	1232	996	1109	961	1167
Tb927.10.10570	histone H2B	Chromatin	92148	106784	136293	94510	70688	242355	141209	68633	1049	1410	1329	1231	995	1108	961	1166
Tb927.10.10580	histone H2B	Chromatin	92174	106824	136355	94551	70723	242453	141267	68660	1049	1411	1329	1232	996	1109	961	1167
Tb927.10.10590	histone H2B	Chromatin	92167	106813	136352	94540	70710	242431	141263	68651	1049	1410	1329	1231	995	1109	961	1167
Tb927.11.7350	histone H2B variant V (H2BVAR)	Chromatin	4968	5560	4632	3725	4120	12480	8895	3397	57	73	45	49	58	57	61	58
Tb927.1.2430	histone H3	Chromatin	145983	132896	181300	163994	120746	361932	201304	62920	1661	1755	1768	2136	1700	1655	1370	1069
Tb927.1.2450	histone H3	Chromatin	145983	132896	181300	163994	120746	361932	201304	62920	1661	1755	1768	2136	1700	1655	1370	1069
Tb927.1.2470	histone H3	Chromatin	145994	132911	181313	164008	120750	361947	201327	62920	1662	1755	1768	2136	1700	1655	1370	1069
Tb927.1.2490	histone H3	Chromatin	145985	132900	181307	163989	120737	361929	201310	62911	1661	1755	1768	2136	1700	1655	1370	1069
Tb927.1.2510	histone H3	Chromatin	145983	132896	181300	163994	120746	361932	201304	62920	1661	1755	1768	2136	1700	1655	1370	1069
Tb927.1.2530	histone H3	Chromatin	145891	132822	181179	163896	120688	361723	201165	62898	1660	1754	1767	2135	1699	1654	1369	1069
Tb927.1.2550	histone H3	Chromatin	145983	132896	181300	163994	120746	361932	201304	62920	1661	1755	1768	2136	1700	1655	1370	1069
Tb927.10.15350	histone H3 variant V (h3vaR)	Chromatin	2390	2062	3491	2042	1733	5042	4216	1749	27	27	34	27	24	23	29	30
Tb927.5.4170	histone H4	Chromatin	51385	64022	103980	81541	53872	165953	101156	60357	585	845	1014	1062	758	759	688	1026
Tb927.5.4180	histone H4	Chromatin	51158	63732	103526	81146	53628	165145	100669	60105	582	842	1009	1057	755	755	685	1021
Tb927.5.4190	histone H4	Chromatin	51372	64001	103954	81520	53859	165906	101127	60343	585	845	1014	1062	758	759	688	1025
Tb927.5.4200	histone H4	Chromatin	51198	63782	103610	81201	53675	165287	100763	60140	583	842	1010	1058	756	756	686	1022
Tb927.5.4210	histone H4	Chromatin	51340	63942	103857	81446	53822	165746	101023	60283	584	844	1013	1061	758	758	687	1024
Tb927.5.4220	histone H4	Chromatin	51372	64001	103954	81520	53859	165906	101127	60343	585	845	1014	1062	758	759	688	1025
Tb927.5.4230	histone H4	Chromatin	51340	63942	103857	81446	53822	165746	101023	60283	584	844	1013	1061	758	758	687	1024
Tb927.5.4240	histone H4	Chromatin	51353	63963	103883	81466	53835	165793	101052	60297	584	845	1013	1061	758	758	687	1025
Tb927.5.4250	histone H4	Chromatin	51353	63963	103883	81466	53835	165793	101052	60297	584	845	1013	1061	758	758	687	1025
Tb927.5.4260	histone H4	Chromatin	51355	63963	103889	81468	53840	165802	101062	60300	584	845	1013	1061	758	758	688	1025
Tb927.2.2670	histone H4 variant	Chromatin	7562	7230	7361	5943	5207	14810	9266	3750	86	95	72	77	73	68	63	64
Tb927.1.570	Histone-lysine N-methyltransferase, H3 lysine-76 specific (DOT1B)	Chromatin	2125	1786	6128	4490	3285	9177	6444	3099	24	24	60	58	46	42	44	53
Tb927.11.13640	J-binding protein (JBP1)	Chromatin	3803	1495	449	332	444	881	954	207	43	20	4	4	6	4	6	4
Tb11.v5.0535	minichromosome maintenance (MCM) complex subunit, putative	Chromatin	2335	1614	2846	2387	1953	5070	2801	826	27	21	28	31	27	23	19	14
Tb11.v5.0640	minichromosome maintenance (MCM) complex subunit, putative	Chromatin	1048	542	440	375	299	761	558	99	12	7	4	5	4	3	4	2
Tb927.9.5730	nucleosome assembly protein-like protein	Chromatin	9214	9491	13237	8714	7711	23781	17133	3942	105	125	129	113	109	109	117	67
Tb927.10.15180	nucleosome assembly protein, putative	Chromatin	9604	9055	11546	8665	4951	11472	8612	1820	109	120	113	113	70	52	59	31
Tb927.10.1440	Pob3	Chromatin	2228	2118	4210	3045	2885	7800	5701	1788	25	28	41	40	41	36	39	30
Tb927.9.10100	Possible histone methyltransferase: 7 SET domains.	Chromatin	10411	5716	3942	3381	2054	4989	4240	692	118	75	38	44	29	23	29	12
Tb927.11.6780	regulator of chromatin condensation, putative (RCC1)	Chromatin	1691	774	4463	3223	2184	6043	4152	1577	19	10	44	42	31	28	28	27
Tb927.11.370	repressor activator protein 1 (RAP1)	Chromatin	3587	2700	2187	1739	1427	4013	2733	489	41	36	21	23	20	18	19	8
Tb927.7.1690	silent information regulator 2 (SIR2RP1)	Chromatin	2627	1890	2369	1690	1738	4818	3163	696	30	25	23	22	24	22	22	12
Tb927.9.11850	structural maintenance of chromosome 1 (SMC1)	Chromatin	7889	4494	1803	1406	1150	3380	2578	401	90	59	18	18	16	15	18	7
Tb927.10.10340	structural maintenance of chromosome 2 (SMC2)	Chromatin	7372	3176	834	712	723	2123	1739	284	84	42	8	9	10	10	12	5
Tb927.5.3510	structural maintenance of chromosome 3 (SMC3)	Chromatin	8562	7775	4068	2339	2518	9486	7419	1167	97	103	40	30	35	43	50	20
Tb927.10.740	structural maintenance of chromosome 4 (SMC4)	Chromatin	7862	4487	1160	758	900	2718	2520	451	89	59	11	10	13	12	17	8
Tb927.2.1810	transcription silencer (ISWI)	Chromatin	8408	5131	4610	3711	1953	4685	3377	654	96	68	45	48	27	21	23	11
Tb927.5.300b	2-oxoglutarate (2OG) and Fe(II)-dependent oxygenase superfamily protein	Citric.acid.cycle	3722	3105	5498	3932	4450	13317	8430	4303	42	41	54	51	63	61	57	73
Tb927.11.1450	2-oxoglutarate dehydrogenase E1 component, putative	Citric.acid.cycle	18767	10277	8736	6687	3702	8368	6424	909	214	136	85	87	52	38	44	15
Tb927.11.9980	2-oxoglutarate dehydrogenase E1 component, putative	Citric.acid.cycle	13464	6002	5241	3985	2588	5707	4296	529	153	79	51	52	36	26	29	9
Tb927.11.11680	2-oxoglutarate dehydrogenase E2 component, putative	Citric.acid.cycle	11950	7658	21299	15502	10495	24046	18525	3576	136	101	208	202	148	110	126	61
Tb927.10.14000	aconitase (ACO)	Citric.acid.cycle	2961	1055	3836	3244	936	2385	2146	412	34	14	37	42	13	11	15	7
Tb927.10.13430	citrate synthase, putative	Citric.acid.cycle	1730	620	2247	1885	801	2568	1842	311	20	8	22	25	11	12	13	5
Tb927.11.16730	dihydrolipoyl dehydrogenase (GCVL-2)	Citric.acid.cycle	13030	8334	16180	15552	9421	23878	15857	2772	148	110	158	203	133	109	108	47
Tb927.3.4500	fumarate hydratase, class I (FHc)	Citric.acid.cycle	2686	1931	34114	24320	5336	13144	10687	1413	31	25	333	317	75	60	73	24
Tb927.11.5050	fumarate hydratase, class I (FHm)	Citric.acid.cycle	3541	2737	7068	4875	2492	7747	6419	1012	40	36	69	63	35	35	44	17
Tb927.9.5900	glutamate dehydrogenase (GDH)	Citric.acid.cycle	6367	2924	10969	8339	2828	7166	4219	436	72	39	107	109	40	33	29	7
Tb927.8.3690	isocitrate dehydrogenase [NADP], mitochondrial precursor, putative (IDH)	Citric.acid.cycle	4132	3026	4845	3648	2407	5629	4349	923	47	40	47	48	34	26	30	16
Tb927.11.900	isocitrate dehydrogenase, putative (IDH)	Citric.acid.cycle	6070	4729	10023	7128	6450	18493	11545	2885	69	62	98	93	91	85	79	49
Tb927.10.2560	mitochondrial malate dehydrogenase (mMDH)	Citric.acid.cycle	7164	4979	124381	90718	34712	106849	70210	30520	82	66	1213	1182	489	489	478	519
Tb927.5.930	NADH-dependent fumarate reductase (FRDg)	Citric.acid.cycle	17358	10262	10691	9707	5638	12451	9927	1747	198	136	104	126	79	57	68	30
Tb927.10.3650	NADH-dependent fumarate reductase, putative	Citric.acid.cycle	4611	1708	887	842	625	1626	1157	310	52	23	9	11	9	7	8	5
Tb927.5.940	NADH-dependent fumarate reductase, putative	Citric.acid.cycle	19493	12160	9943	8388	6860	14355	12381	2361	222	161	97	109	97	66	84	40
Tb927.11.4780	pyruvate dehydrogenase (lipoamide) kinase, putative	Citric.acid.cycle	2935	2351	4971	3317	2932	9389	7766	3485	33	31	48	43	41	43	53	59
Tb927.10.2350	pyruvate dehydrogenase complex E3 binding protein, putative	Citric.acid.cycle	2542	1440	5615	3925	3450	9068	6720	2229	29	19	55	51	49	41	46	38
Tb927.10.12700	pyruvate dehydrogenase E1 alpha subunit, putative	Citric.acid.cycle	7038	2742	5602	5567	3190	8418	4431	1009	80	36	55	73	45	38	30	17
Tb927.3.1790	pyruvate dehydrogenase E1 beta subunit, putative	Citric.acid.cycle	7870	5454	30347	21049	15606	48236	30042	11679	90	72	296	274	220	221	204	198
Tb927.10.7410	succinyl-CoA ligase [GDP-forming] beta-chain, putative	Citric.acid.cycle	15879	9907	20228	17395	7205	17313	10528	1811	181	131	197	227	101	79	72	31
Tb927.3.2230	succinyl-CoA synthetase alpha subunit, putative	Citric.acid.cycle	9854	6478	23066	17391	10952	29059	19711	6359	112	86	225	227	154	133	134	108
Tb927.11.2690	succinyl-coA:3-ketoacid-coenzyme A transferase, mitochondrial precursor, putative	Citric.acid.cycle	9865	6424	15023	7840	10012	21102	19741	4894	112	85	146	102	141	96	134	83
Tb927.10.11800	33 kDa inner dynein arm light chain, axonemal, putative,dynein light chain, putative	Cytoskeleton	2454	2213	1940	1580	1699	4812	3455	809	28	29	19	21	24	22	24	14
Tb927.8.4980	69 kDa paraflagellar rod protein. PFR2	Cytoskeleton	149357	186016	133211	86479	97540	318755	146628	23586	1700	2456	1299	1126	1373	1458	998	401
Tb927.8.4990	69 kDa paraflagellar rod protein. PFR2	Cytoskeleton	149357	186016	133211	86479	97540	318755	146628	23586	1700	2456	1299	1126	1373	1458	998	401
Tb927.8.5000	69 kDa paraflagellar rod protein. PFR2	Cytoskeleton	149360	186020	133214	86480	97545	318764	146636	23586	1700	2456	1299	1126	1373	1458	998	401
Tb927.8.5010	69 kDa paraflagellar rod protein. PFR2	Cytoskeleton	148416	184777	132414	85904	96946	316694	145702	23381	1689	2440	1291	1119	1365	1448	991	397
Tb927.3.4300	73 kDa paraflagellar rod protein. PFR1	Cytoskeleton	151556	209759	147633	92145	123565	416895	216007	52567	1725	2770	1439	1200	1740	1906	1470	893
Tb927.3.4310	73 kDa paraflagellar rod protein. PFR1	Cytoskeleton	151556	209759	147633	92145	123565	416895	216007	52567	1725	2770	1439	1200	1740	1906	1470	893
Tb927.3.4320	73 kDa paraflagellar rod protein. PFR1	Cytoskeleton	151556	209759	147633	92145	123565	416895	216007	52567	1725	2770	1439	1200	1740	1906	1470	893
Tb927.3.4330	73 kDa paraflagellar rod protein. PFR1	Cytoskeleton	151443	209601	147528	92061	123457	416494	215792	52530	1724	2768	1438	1199	1738	1905	1468	893
Tb927.9.8850	actin A	Cytoskeleton	35545	43399	31692	20131	31943	106725	69602	38815	405	573	309	262	450	488	474	660
Tb927.9.8880	actin A	Cytoskeleton	36926	44795	36369	23168	35783	117453	74498	41304	420	591	355	302	504	537	507	702
Tb927.10.15800	actin related protein 2, putative	Cytoskeleton	1887	1518	2682	1942	1903	5038	4486	1791	21	20	26	25	27	23	31	30
Tb927.9.5350	actin related protein 3, putative	Cytoskeleton	1841	1143	1235	922	1101	3057	2269	643	21	15	12	12	15	14	15	11
Tb927.10.2000	actin-like protein, putative	Cytoskeleton	3429	2736	2872	1784	2438	7123	6698	2838	39	36	28	23	34	33	46	48
Tb927.11.10110	actin-like protein, putative	Cytoskeleton	3783	3466	4612	3460	3291	9076	6653	2445	43	46	45	45	46	42	45	42
Tb927.3.3020	actin-like protein, putative	Cytoskeleton	1725	1273	2325	1650	1684	4937	3736	1292	20	17	23	21	24	23	25	22
Tb927.4.980	actin, putative	Cytoskeleton	1986	1114	2128	1744	1195	2590	1902	552	23	15	21	23	17	12	13	9
Tb927.9.5440	actin, putative	Cytoskeleton	3586	3177	3831	2852	2579	7006	4902	1362	41	42	37	37	36	32	33	23
Tb927.11.3880	actin, putative (TRYPARP)	Cytoskeleton	2577	2696	3597	2601	2459	6733	4794	1847	29	36	35	34	35	31	33	31
Tb927.1.2340	alpha tubulin	Cytoskeleton	575443	749994	1552967	1268722	798502	2379507	1129469	235958	6549	9903	15142	16525	11241	10881	7684	4010
Tb927.1.2360	alpha tubulin	Cytoskeleton	575443	749994	1552967	1268722	798502	2379507	1129469	235958	6549	9903	15142	16525	11241	10881	7684	4010
Tb927.1.2380	alpha tubulin	Cytoskeleton	575443	749994	1552967	1268722	798502	2379507	1129469	235958	6549	9903	15142	16525	11241	10881	7684	4010
Tb927.1.2400	alpha tubulin	Cytoskeleton	575393	749918	1552824	1268567	798439	2379244	1129307	235919	6549	9902	15140	16523	11240	10880	7683	4009
Tb11.v5.0468	alpha tubulin, putative	Cytoskeleton	343309	444098	953211	749109	469728	1422920	672339	139083	3907	5864	9294	9757	6613	6507	4574	2363
Tb927.3.1400	alpha-tubulin N-acetyltransferase, putative	Cytoskeleton	1871	1801	2100	1432	2031	5927	4415	1661	21	24	20	19	29	27	30	28
Tb927.11.12360	ankyrin repeat protein, putative	Cytoskeleton	1099	811	1361	1009	1425	4705	3932	2591	13	11	13	13	20	22	27	44
Tb927.9.13100	ankyrin repeat protein, putative	Cytoskeleton	3167	2370	4182	3087	3167	9917	7041	3474	36	31	41	40	45	45	48	59
Tb927.4.1170	ankyrin, putative	Cytoskeleton	1934	1176	3159	2251	2293	7374	5817	3139	22	16	31	29	32	34	40	53
Tb927.10.10600	ARP2/3 complex 16kDa subunit, putative	Cytoskeleton	1629	1698	2626	2015	2195	6542	3716	2239	19	22	26	26	31	30	25	38
Tb927.10.13190	ARP2/3 complex subunit, putative	Cytoskeleton	1571	1103	1878	1323	1548	4092	3372	886	18	15	18	17	22	19	23	15
Tb927.10.4540	ARP2/3 complex subunit, putative	Cytoskeleton	625	340	631	442	605	1645	1505	722	7	4	6	6	9	8	10	12
Tb927.2.2900	ARP2/3 complex subunit, putative	Cytoskeleton	1270	1063	2114	1555	1756	6419	5030	3403	14	14	21	20	25	29	34	58
Tb927.8.4410	ARP2/3 complex subunit, putative	Cytoskeleton	1606	1031	960	678	930	2309	1703	276	18	14	9	9	13	11	12	5
Tb927.9.10670	Bardet-Biedl syndrome 1 protein homolog (BBS1-like protein 1), putative	Cytoskeleton	3277	2783	2543	1772	2264	6295	5818	1455	37	37	25	23	32	29	40	25
Tb927.10.6830	Bardet-Biedl syndrome 4 protein homolog (BBS4-like protein 4), putative	Cytoskeleton	2697	2763	2075	1394	1718	4616	4806	1561	31	36	20	18	24	21	33	27
Tb927.8.6070	basal body component,ML protein (TBBC)	Cytoskeleton	6975	3784	1348	1015	762	2385	2030	400	79	50	13	13	11	11	14	7
Tb927.4.3440	BB50	Cytoskeleton	2221	966	1100	1005	725	1861	1195	363	25	13	11	13	10	9	8	6
Tb927.1.1100	BBP109	Cytoskeleton	4881	3577	2055	1482	1450	3507	2867	501	56	47	20	19	20	16	20	9
Tb927.10.12950	BBP110	Cytoskeleton	4610	2044	685	609	479	1405	1134	275	52	27	7	8	7	6	8	5
Tb927.11.15070	BBP119	Cytoskeleton	4686	3250	2151	1598	1285	2796	2424	524	53	43	21	21	18	13	16	9
Tb927.10.12870	BBP120	Cytoskeleton	4701	1917	807	716	694	1602	1320	298	54	25	8	9	10	7	9	5
Tb927.8.6490	BBP122	Cytoskeleton	2573	1150	1113	694	531	1222	1238	232	29	15	11	9	7	6	8	4
Tb927.5.3280	BBP135	Cytoskeleton	8029	6665	2586	1861	1919	5400	3705	523	91	88	25	24	27	25	25	9
Tb927.3.5160	BBP136	Cytoskeleton	3408	1289	654	540	512	1268	1293	385	39	17	6	7	7	6	9	7
Tb927.7.7400	BBP248	Cytoskeleton	74708	20775	5116	3037	3917	11797	8809	1180	850	274	50	40	55	54	60	20
Tb927.10.10280	BBP268	Cytoskeleton	76840	18932	1221	811	1823	4612	4313	1128	875	250	12	11	26	21	29	19
Tb927.11.15450	BBP270	Cytoskeleton	102643	73820	23889	16153	18449	83559	74416	17373	1168	975	233	210	260	382	506	295
Tb927.10.4210	BBP38	Cytoskeleton	2153	1945	1765	1220	1300	4203	3202	1402	25	26	17	16	18	19	22	24
Tb927.3.4400	BBP41	Cytoskeleton	899	528	865	510	1036	3171	2768	1383	10	7	8	7	15	15	19	24
Tb927.8.4210	BBP46	Cytoskeleton	2510	1841	2197	1323	1325	2629	1999	333	29	24	21	17	19	12	14	6
Tb927.10.14520	BBP52	Cytoskeleton	3492	3069	3016	2404	2125	5528	3690	1133	40	41	29	31	30	25	25	19
Tb927.8.4580	BBP58	Cytoskeleton	9372	9047	7005	5424	5223	13768	9309	1817	107	119	68	71	74	63	63	31
Tb927.10.350	BBP59	Cytoskeleton	2284	1861	2677	1431	1793	4355	3285	617	26	25	26	19	25	20	22	10
Tb927.11.10660	BBP590	Cytoskeleton	59809	15671	1060	884	1019	3127	3193	738	681	207	10	12	14	14	22	13
Tb927.8.2590	BBP60	Cytoskeleton	2340	1420	1008	962	750	1866	1434	372	27	19	10	13	11	9	10	6
Tb927.5.4340	BBP65	Cytoskeleton	2632	2297	2026	1406	1280	3408	2835	674	30	30	20	18	18	16	19	11
Tb927.10.3140	BBP68	Cytoskeleton	3971	3705	5721	3722	4064	11022	7800	2136	45	49	56	48	57	50	53	36
Tb927.11.2700	BBP69	Cytoskeleton	4134	4118	2955	1885	1992	5465	3940	826	47	54	29	25	28	25	27	14
Tb927.10.15190	BBP72	Cytoskeleton	2463	1320	926	800	651	1736	1218	400	28	17	9	10	9	8	8	7
Tb927.10.5910	BBP86	Cytoskeleton	3205	2568	2393	1854	1486	3842	3204	565	36	34	23	24	21	18	22	10
Tb927.7.3880	BBP87	Cytoskeleton	4987	4776	4126	2635	2934	8268	6099	873	57	63	40	34	41	38	41	15
Tb927.3.5450	BBP96	Cytoskeleton	2575	848	899	742	773	2083	1368	366	29	11	9	10	11	10	9	6
Tb927.1.2330	beta tubulin	Cytoskeleton	672730	782684	1275220	1006132	588597	1780633	1051995	250903	7656	10335	12434	13105	8286	8143	7157	4264
Tb927.1.2350	beta tubulin	Cytoskeleton	672658	782612	1275119	1006035	588541	1780462	1051875	250879	7656	10334	12433	13103	8285	8142	7156	4263
Tb927.1.2370	beta tubulin	Cytoskeleton	672738	782695	1275246	1006151	588607	1780670	1052012	250908	7656	10335	12434	13105	8286	8143	7157	4264
Tb927.1.2390	beta tubulin	Cytoskeleton	672731	782684	1275220	1006134	588596	1780634	1051994	250903	7656	10335	12434	13105	8286	8143	7157	4264
Tb11.v5.0469	beta tubulin, putative	Cytoskeleton	672738	782695	1275246	1006151	588607	1780670	1052012	250908	7656	10335	12434	13105	8286	8143	7157	4264
Tb927.11.13700	BLD10	Cytoskeleton	3910	3422	1575	816	1187	4256	3912	915	44	45	15	11	17	19	27	16
Tb11.v5.0636	C-terminal motor kinesin	Cytoskeleton	66160	43602	2765	2019	6924	16451	14042	1980	753	576	27	26	97	75	96	34
Tb927.10.14890	C-terminal motor kinesin KIFC1	Cytoskeleton	66160	43603	2765	2019	6924	16451	14042	1980	753	576	27	26	97	75	96	34
Tb927.11.9110	C-terminal motor kinesin, Kinesin-14B	Cytoskeleton	4143	3034	2127	1661	1391	3460	2746	565	47	40	21	22	20	16	19	10
Tb11.v5.0625	C-terminal motor kinesin, putative	Cytoskeleton	3092	2344	1704	1243	1233	3617	3059	756	35	31	17	16	17	17	21	13
Tb927.7.4070	calpain-like cysteine peptidase, putative,cysteine peptidase, Clan CA, family C2, putative	Cytoskeleton	9338	11089	52812	45551	25803	96547	57312	27454	106	146	515	593	363	441	390	467
Tb927.10.4170	CAP292 Clathrin-associated protein, resembles yeast myosins, homologue of centrosome-associated protein CEP250	Cytoskeleton	8901	3871	1160	879	982	3021	2244	583	101	51	11	11	14	14	15	10
Tb927.7.2640	CAP51	Cytoskeleton	13876	10673	23606	17201	8041	21449	15613	1865	158	141	230	224	113	98	106	32
Tb927.7.2650	CAP51V	Cytoskeleton	41288	33398	9013	6527	8522	22323	15350	1992	470	441	88	85	120	102	104	34
Tb927.4.2080	CC2D is a FAZ-ER protein, also present on the basal bodies. CC2D is required for FAZ filament assembly.	Cytoskeleton	19576	17603	7491	5120	4709	13619	12118	1441	223	232	73	67	66	62	82	24
Tb927.7.6840	Centrosomal spindle body, CEP44	Cytoskeleton	865	404	1090	783	742	2345	2146	1133	10	5	11	10	10	11	15	19
Tb927.7.6250	CEP120A	Cytoskeleton	1905	1125	927	772	595	1505	1199	316	22	15	9	10	8	7	8	5
Tb927.11.8920	CEP120B	Cytoskeleton	2818	1319	1738	1252	1694	4240	3605	815	32	17	17	16	24	19	25	14
Tb927.1.3560	CEP164	Cytoskeleton	3841	3171	1270	872	794	2246	1931	176	44	42	12	11	11	10	13	3
Tb927.5.2440	CEP164	Cytoskeleton	1854	2508	955	621	803	2380	1961	279	21	33	9	8	11	11	13	5
Tb927.10.10690	CEP19	Cytoskeleton	1656	642	1231	825	663	1583	1401	272	19	8	12	11	9	7	10	5
Tb927.10.5990	CEP57	Cytoskeleton	2798	2303	1915	1383	1425	3847	2822	478	32	30	19	18	20	18	19	8
Tb927.11.8860	CEP76	Cytoskeleton	3006	2065	2104	1233	1515	4223	3716	1149	34	27	21	16	21	19	25	20
Tb927.11.15800	CIF1	Cytoskeleton	4896	1833	333	297	378	977	967	172	56	24	3	4	5	4	7	3
Tb927.9.14290	CIF2	Cytoskeleton	5041	4136	3733	3278	2063	5356	3436	1085	57	55	36	43	29	24	23	18
Tb927.11.1090	ClpGM6	Cytoskeleton	78708	35220	1833	781	1362	4137	3399	334	896	465	18	10	19	19	23	6
Tb927.10.16110	CMF1, possible component of motile flagella	Cytoskeleton	1822	1273	2882	2182	1531	4026	2937	761	21	17	28	28	22	18	20	13
Tb927.7.2790	CMF10, possible component of motile flagella	Cytoskeleton	4312	2996	3649	2775	2195	5922	3528	985	49	40	36	36	31	27	24	17
Tb927.10.9870	CMF12, possible component of motile flagella	Cytoskeleton	2056	2203	4201	2998	2802	8585	6144	3436	23	29	41	39	39	39	42	58
Tb927.10.10090	CMF14, possible component of motile flagella, TbTBC-L	Cytoskeleton	5164	2731	2507	1901	2506	5453	4136	1009	59	36	24	25	35	25	28	17
Tb927.11.7560	CMF15, T. brucei components of motile flagella (TbCMF15)	Cytoskeleton	9066	6997	4506	3515	2221	5130	2921	508	103	92	44	46	31	23	20	9
Tb927.11.1430	CMF2, T. brucei components of motile flagella (TbCMF2)	Cytoskeleton	13154	9627	4583	3527	2695	7463	4531	616	150	127	45	46	38	34	31	10
Tb927.5.2950	CMF3, T. brucei components of motile flagella (TbCMF3)	Cytoskeleton	5828	3110	1848	1463	1060	3195	2098	650	66	41	18	19	15	15	14	11
Tb927.3.4230	CMF33 subtilisin-like serine peptidase	Cytoskeleton	8197	2362	452	344	451	1332	980	291	93	31	4	4	6	6	7	5
Tb927.4.5370	CMF39 dynein light chain, putative	Cytoskeleton	1781	1243	3561	2655	2928	9160	6332	4650	20	16	35	35	41	42	43	79
Tb927.10.7690	CMF4, T. brucei components of motile flagella (TbCMF4)	Cytoskeleton	6439	4851	5224	3870	3595	9961	5031	679	73	64	51	50	51	46	34	12
Tb927.2.4810	CMF5, T. brucei components of motile flagella (TbCMF5)	Cytoskeleton	8369	3711	1059	926	801	2175	1816	312	95	49	10	12	11	10	12	5
Tb927.10.3310	CMF76b, possible component of motile flagella	Cytoskeleton	4957	2800	1264	1034	793	2161	1618	376	56	37	12	13	11	10	11	6
Tb927.11.10900	CMF9, MENG,flagellar component	Cytoskeleton	8780	7459	3801	2496	3640	14430	11885	2335	100	98	37	33	51	66	81	40
Tb927.3.5180	cofilin/actin depolymerizing factor, putative	Cytoskeleton	9073	10980	11762	8487	9521	33349	22359	11113	103	145	115	111	134	153	152	189
Tb927.8.3100	coronin (CRN12)	Cytoskeleton	6455	3514	1803	1628	1580	4357	2780	796	73	46	18	21	22	20	19	14
Tb927.4.560	Cytoplasmic dynein 2 heavy chain (DYNC2H1), putative	Cytoskeleton	19366	6247	826	619	974	2654	2375	695	220	82	8	8	14	12	16	12
Tb927.4.3950	cytoskeleton-associated protein CAP5.5, putative,cysteine peptidase, Clan CA, family C2, putative (CAP5.5)	Cytoskeleton	12733	8717	11316	8560	3235	8816	4706	381	145	115	110	111	46	40	32	6
Tb927.11.10930	delta tubulin,tubulin delta chain (TUBD1)	Cytoskeleton	4101	3010	3544	3119	2095	5112	3606	814	47	40	35	41	29	23	25	14
Tb927.8.4870	DIGIT, flagellar component	Cytoskeleton	12305	10873	7421	4831	4451	12388	8366	914	140	144	72	63	63	57	57	16
Tb927.10.14110	DIP13	Cytoskeleton	1018	866	1184	1055	1368	4781	3791	1950	12	11	12	14	19	22	26	33
Tb927.10.1130	dynein arm light chain, axonemal, putative	Cytoskeleton	1792	2539	2910	2332	2102	5928	3899	1368	20	34	28	30	30	27	27	23
Tb927.7.820	dynein arm light chain, axonemal, putative	Cytoskeleton	2150	1351	967	815	579	1730	1113	289	24	18	9	11	8	8	8	5
Tb927.11.11220	dynein heavy chain	Cytoskeleton	12521	3721	829	659	592	1612	1186	282	143	49	8	9	8	7	8	5
Tb927.11.3250	dynein heavy chain	Cytoskeleton	30998	11477	2370	1698	1960	6155	3542	806	353	152	23	22	28	28	24	14
Tb927.11.8160	dynein heavy chain	Cytoskeleton	16095	5318	1173	876	906	2389	1761	295	183	70	11	11	13	11	12	5
Tb927.11.2430	dynein heavy chain DHC1b or DYNC2H2, cytoplasmic type	Cytoskeleton	21885	6780	1019	756	978	2561	2110	445	249	90	10	10	14	12	14	8
Tb927.4.870	dynein heavy chain DNAH10 IAD-1alpha inner arm dynein heavy chain	Cytoskeleton	9398	2819	358	239	320	866	648	122	107	37	3	3	5	4	4	2
Tb11.v5.0733	dynein heavy chain, cytosolic, putative	Cytoskeleton	1020	245	29	12	33	79	105	11	12	3	0	0	0	0	1	0
Tb11.v5.0241	dynein heavy chain, putative	Cytoskeleton	4909	2823	1311	958	1191	3945	2910	1209	56	37	13	12	17	18	20	21
Tb11.v5.0242	dynein heavy chain, putative	Cytoskeleton	14127	5369	666	493	557	1357	1101	98	161	71	6	6	8	6	7	2
Tb11.v5.0698	dynein heavy chain, putative	Cytoskeleton	1218	411	43	32	42	94	115	22	14	5	0	0	1	0	1	0
Tb927.8.7840	dynein heavy chain, putative, not a DHC in Wickstead analysis	Cytoskeleton	2490	1555	887	606	572	1269	1157	279	28	21	9	8	8	6	8	5
Tb927.2.4060	dynein intermediate chain IC 138	Cytoskeleton	5180	3681	1555	1207	1273	3259	2671	452	59	49	15	16	18	15	18	8
Tb927.11.2270	dynein intermediate chain IC140 (IDA7)	Cytoskeleton	5376	4020	2002	1502	1341	3217	2416	365	61	53	20	20	19	15	16	6
Tb927.11.14300	dynein intermediate chain IC70, putative	Cytoskeleton	9870	10755	6281	4357	3876	11900	6831	839	112	142	61	57	55	54	46	14
Tb927.11.5000	dynein intermediate chain IC78, putative	Cytoskeleton	8214	7973	5243	3520	3461	9130	5842	630	93	105	51	46	49	42	40	11
Tb927.8.6950	dynein light chain 2B, cytoplasmic	Cytoskeleton	1781	1243	3560	2656	2930	9164	6330	4652	20	16	35	35	41	42	43	79
Tb927.11.5510	dynein light chain p28, axonemal, putative	Cytoskeleton	3511	3736	2505	1759	1979	7267	5341	2593	40	49	24	23	28	33	36	44
Tb927.10.15580	dynein light chain, putative	Cytoskeleton	981	512	904	682	1098	3588	2814	1653	11	7	9	9	15	16	19	28
Tb927.10.4690	dynein light chain, putative	Cytoskeleton	1780	1837	1986	1638	1717	5859	4696	2461	20	24	19	21	24	27	32	42
Tb927.10.6670	dynein light chain, putative	Cytoskeleton	4691	4650	6775	5475	4911	15570	8360	4320	53	61	66	71	69	71	57	73
Tb927.11.5680	dynein light chain, putative	Cytoskeleton	3025	3317	3295	2509	2384	8958	5805	2538	34	44	32	33	34	41	39	43
Tb927.5.4440	dynein light chain, putative	Cytoskeleton	2316	2162	3764	2610	2796	8603	5188	3272	26	29	37	34	39	39	35	56
Tb927.10.13110	dynein light chain, putative,dynein light chain 2B, redicted dynein modulator,roadblock/LC7 family member	Cytoskeleton	3442	3257	6298	5217	5261	16653	8629	5005	39	43	61	68	74	76	59	85
Tb927.10.10320	dynein light chain, putative,dynein Tctex1 family, putative	Cytoskeleton	1491	1077	2285	1737	2634	8189	5428	3703	17	14	22	23	37	37	37	63
Tb927.10.13370	dynein light chain, putative,dynein Tctex1 family, putative	Cytoskeleton	2394	2355	3830	2859	2408	7237	4807	2301	27	31	37	37	34	33	33	39
Tb927.11.3660	dynein light chain, putative,dynein Tctex1 family, putative	Cytoskeleton	3079	2962	3975	2783	3012	8600	5426	1920	35	39	39	36	42	39	37	33
Tb927.11.7740	dynein light chain, putative,dynein Tctex2 family, putative	Cytoskeleton	2210	2305	3719	2771	2867	8753	5866	3064	25	30	36	36	40	40	40	52
Tb927.9.12820	dynein light chain, putative,dynein Tctex2 family, putative	Cytoskeleton	1587	1765	3087	2368	1895	6616	4607	2708	18	23	30	31	27	30	31	46
Tb927.11.16810	dynein light intermediate chain D1bLIC, putative	Cytoskeleton	3728	2356	1564	1241	1207	2966	1760	463	42	31	15	16	17	14	12	8
Tb927.11.7240	dynein regulatory complex subunit CMF70	Cytoskeleton	8572	7407	2956	1756	2305	8425	6265	1854	98	98	29	23	32	39	43	32
Tb927.9.14480	dynein-associated protein, putative	Cytoskeleton	3274	3607	7276	5629	5376	18426	11502	6856	37	48	71	73	76	84	78	117
Tb927.7.3440	EF hand protein, possibly in flagellum	Cytoskeleton	10972	11178	26829	18996	15956	47429	25118	7871	125	148	262	247	225	217	171	134
Tb927.10.5960	engulfment and cell motility domain 2, putative	Cytoskeleton	1337	943	650	366	851	1771	1644	614	15	12	6	5	12	8	11	10
Tb927.10.1140	epsilon tubulin (TUBE1)	Cytoskeleton	2012	2293	2668	1982	2551	6741	4617	1053	23	30	26	26	36	31	31	18
Tb927.11.670	epsinR	Cytoskeleton	8820	6730	5709	4664	5901	17471	10568	1539	100	89	56	61	83	80	72	26
Tb927.3.5540	FAP133, Component of the IFT dynein motor	Cytoskeleton	3938	3724	2570	1857	2557	7451	5174	1083	45	49	25	24	36	34	35	18
Tb927.4.3740	FAZ1 flagellar attachment zone protein	Cytoskeleton	215889	165254	21338	12792	13950	44670	24246	4251	2457	2182	208	167	196	204	165	72
Tb927.7.3330	FAZ10 flagellar attachment zone protein	Cytoskeleton	109191	37391	2308	1265	1784	4203	3666	359	1243	494	23	16	25	19	25	6
Tb927.4.5340	FAZ11 flagellar attachment zone protein	Cytoskeleton	8879	5854	2602	1741	1663	4902	3631	616	101	77	25	23	23	22	25	10
Tb927.8.6980	FAZ14 flagellar attachment zone protein	Cytoskeleton	11229	7778	2033	1349	1433	4440	2986	540	128	103	20	18	20	20	20	9
Tb927.8.7070	FAZ15 flagellar attachment zone protein	Cytoskeleton	1662	1061	644	489	455	1397	1124	281	19	14	6	6	6	6	8	5
Tb927.10.12920	FAZ18 flagellar attachment zone protein	Cytoskeleton	3922	1860	1443	1211	830	2142	1559	468	45	25	14	16	12	10	11	8
Tb927.3.3300	FAZ19 flagellar attachment zone protein	Cytoskeleton	10555	5285	2979	2853	1784	4858	3159	732	120	70	29	37	25	22	21	12
Tb927.1.4310	FAZ2 flagellar attachment zone protein	Cytoskeleton	9868	3460	919	606	857	2131	1769	315	112	46	9	8	12	10	12	5
Tb927.11.9290	FAZ20 protein tyrosine kinase, putative	Cytoskeleton	1662	628	413	331	347	784	628	141	19	8	4	4	5	4	4	2
Tb927.11.12530	FAZ3 flagellar attachment zone protein	Cytoskeleton	6209	2906	1417	1306	769	2084	1420	270	71	38	14	17	11	10	10	5
Tb927.9.10530	FAZ4 flagellar attachment zone protein	Cytoskeleton	5321	2900	1078	750	803	1739	1637	264	61	38	11	10	11	8	11	4
Tb927.10.840	FAZ6 flagellar attachment zone protein	Cytoskeleton	18800	8424	796	590	691	1904	1717	299	214	111	8	8	10	9	12	5
Tb927.10.14320	FAZ9 flagellar attachment zone protein	Cytoskeleton	5110	2762	1857	1613	1405	3207	2321	573	58	36	18	21	20	15	16	10
Tb927.1.1340	FG-GAP repeat protein, putative,intergrin alpha chain protein, putative	Cytoskeleton	2898	2122	2469	2039	1626	4001	2663	830	33	28	24	27	23	18	18	14
Tb927.11.11720	FG-GAP repeat protein, putative,intergrin alpha chain protein, putative	Cytoskeleton	5560	3963	6128	4585	6483	17174	13618	4255	63	52	60	60	91	79	93	72
Tb927.11.16110	FG-GAP repeat protein, putative,intergrin alpha chain protein, putative	Cytoskeleton	7506	4880	8457	6176	5317	13520	9550	2669	85	64	82	80	75	62	65	45
Tb927.3.3640	FG-GAP repeat protein, putative,intergrin alpha chain protein, putative	Cytoskeleton	2200	1017	1327	1217	846	2067	1342	416	25	13	13	16	12	9	9	7
Tb927.6.2020	FG-GAP repeat protein, putative,intergrin alpha chain protein, putative	Cytoskeleton	3659	2476	1851	1080	1522	4282	4032	837	42	33	18	14	21	20	27	14
Tb927.7.6460	FG-GAP repeat protein, putative,intergrin alpha chain protein, putative	Cytoskeleton	5007	3028	3730	2615	2787	7305	4579	799	57	40	36	34	39	33	31	14
Tb927.5.4570	FLA3 BS-specific flagellar attachment protein	Cytoskeleton	35956	39493	4176	2545	8158	24695	25173	4757	409	521	41	33	115	113	171	81
Tb927.5.4580	FLA3 BS-specific flagellar attachment protein	Cytoskeleton	31338	34632	3690	2250	7183	21848	22008	4214	357	457	36	29	101	100	150	72
Tb927.11.2400	Flabarin-like	Cytoskeleton	4857	5358	682	457	2693	8396	5485	2580	55	71	7	6	38	38	37	44
Tb927.11.2410	Flabarin, flagellar membrane protein in Leishmania & tryps	Cytoskeleton	1518	1071	30700	20969	6820	20716	18237	5373	17	14	299	273	96	95	124	91
Tb927.10.5430	Flagellar C1a complex subunit C1a-32, putative	Cytoskeleton	2268	1351	1145	934	712	1946	1353	309	26	18	11	12	10	9	9	5
Tb11.v5.0797	Flagellar calcium binding protein	Cytoskeleton	49096	49028	55502	41334	38761	136895	72881	32983	559	647	541	538	546	626	496	560
Tb927.8.5470	flagellar calcium-binding protein,17 kDa calflagin, (Tb-17)	Cytoskeleton	35459	35630	39866	30127	28523	99820	53284	24007	404	470	389	392	402	456	363	408
Tb927.8.5440	flagellar calcium-binding protein,24 kDa calflagin, (Tb-24)	Cytoskeleton	35229	35559	39693	30108	28451	99881	53317	24091	401	470	387	392	401	457	363	409
Tb927.8.5465	flagellar calcium-binding protein,24 kDa calflagin, (Tb-24)	Cytoskeleton	35182	35527	39657	30082	28423	99799	53241	24062	400	469	387	392	400	456	362	409
Tb927.8.5460	flagellar calcium-binding protein,44 kDa calflagin, (Tb-44)	Cytoskeleton	66767	67501	74366	56523	53348	187246	99815	44856	760	891	725	736	751	856	679	762
Tb927.3.2310	flagellar component,PACRGA	Cytoskeleton	5728	6506	7319	4995	4452	13881	7852	1873	65	86	71	65	63	63	53	32
Tb927.10.7290	Flagellar Member 2 (FLAM2)	Cytoskeleton	5854	2832	2199	1658	1413	2881	2095	342	67	37	21	22	20	13	14	6
Tb927.8.7950	Flagellar Member 4 (FLAM4)	Cytoskeleton	8286	3047	987	839	941	2435	2041	360	94	40	10	11	13	11	14	6
Tb927.9.13440	Flagellar Member 5 (FLAM5)	Cytoskeleton	7034	3092	612	496	600	1592	1482	226	80	41	6	6	8	7	10	4
Tb927.3.5020	Flagellar Member 6 (FLAM6)	Cytoskeleton	9451	3454	1157	1031	934	2372	1771	534	108	46	11	13	13	11	12	9
Tb927.2.5760	Flagellar Member 8 (FLAM8)	Cytoskeleton	6107	1570	230	100	278	667	816	163	70	21	2	1	4	3	6	3
Tb927.8.4050	flagellar membrane protein that interacts with FLA1, similar to FLA3	Cytoskeleton	6354	2955	7108	6961	2213	6697	4065	630	72	39	69	91	31	31	28	11
Tb927.8.4100	flagellar membrane protein that interacts with FLA1, similar to FLA3	Cytoskeleton	6354	2955	7108	6961	2213	6697	4065	630	72	39	69	91	31	31	28	11
Tb927.11.5640	Flagellar pocket collar protein	Cytoskeleton	2341	945	379	300	295	656	700	142	27	12	4	4	4	3	5	2
Tb927.11.12150	flagellar protein essential for flagellar pocket biogenesis (BILBO1)	Cytoskeleton	5553	4249	2697	2300	1371	3457	2681	540	63	56	26	30	19	16	18	9
Tb927.1.2670	flagellar protein PF16	Cytoskeleton	12164	13357	14531	10403	10499	26929	16926	4836	138	176	142	135	148	123	115	82
Tb927.10.13960	flagellar protein PF20	Cytoskeleton	4947	5139	5033	3499	4068	12373	7989	2065	56	68	49	46	57	57	54	35
Tb927.8.4640	flagellar protofilament ribbon protein, putative	Cytoskeleton	8614	8599	7066	4612	5030	15443	10433	2512	98	114	69	60	71	71	71	43
Tb927.3.3690	flagellar radial spoke protein-like, putative	Cytoskeleton	9864	8944	6291	4231	3974	9859	7243	1168	112	118	61	55	56	45	49	20
Tb927.3.1110	flagellar transport protein, putative (PIFTA1)	Cytoskeleton	8288	6926	6548	4888	4573	11185	7821	1512	94	91	64	64	64	51	53	26
Tb927.3.5490	flagellar transport protein, putative (PIFTB2)	Cytoskeleton	9440	9927	5208	3260	4659	14081	9980	1672	107	131	51	42	66	64	68	28
Tb927.3.3000	flagellar transport protein, putative (PIFTC3)	Cytoskeleton	8164	7444	4002	2659	2919	7249	6132	1226	93	98	39	35	41	33	42	21
Tb927.11.6050	Flagellar-associated PapD-like, putative	Cytoskeleton	5704	2181	653	657	605	1724	1149	362	65	29	6	9	9	8	8	6
Tb927.10.8940	Flagellum tageting protein KHARON1	Cytoskeleton	27270	14245	11168	11149	5146	13136	6868	1089	310	188	109	145	72	60	47	19
Tb927.10.8590	flagellum transition zone component (FTZC)	Cytoskeleton	36110	8980	2741	1703	2833	8391	6225	1269	411	119	27	22	40	38	42	22
Tb11.v5.0727	flagellum transition zone component, putative	Cytoskeleton	1527	417	94	62	103	275	251	61	17	6	1	1	1	1	2	1
Tb927.8.4010	flagellum-adhesion glycoprotein FLA1	Cytoskeleton	4917	2748	8775	6046	2960	7477	6321	1014	56	36	86	79	42	34	43	17
Tb927.8.4060	flagellum-adhesion glycoprotein, FLA2?	Cytoskeleton	29936	14587	2111	1643	3486	10547	7821	2683	341	193	21	21	49	48	53	46
Tb927.8.4110	flagellum-adhesion glycoprotein,, FLA2?	Cytoskeleton	28268	13863	2359	1831	3418	10329	7711	2606	322	183	23	24	48	47	52	44
Tb927.8.4780	FLAM3	Cytoskeleton	31486	8976	1111	701	1050	2842	2638	438	358	119	11	9	15	13	18	7
Tb927.11.3090	FOR20	Cytoskeleton	1211	1157	1754	1414	1678	4976	3744	2018	14	15	17	18	24	23	25	34
Tb927.10.9250	G-actin binding protein, putative, CAP/Srv2p, putative	Cytoskeleton	4467	3389	4250	3773	2676	7098	3922	951	51	45	41	49	38	32	27	16
Tb927.4.2350	G-actin binding protein, putative, twinfilin, putative	Cytoskeleton	1687	1526	1940	1337	1680	4903	3228	974	19	20	19	17	24	22	22	17
Tb927.6.2400	Gamma tubulin complex subunit GCP4	Cytoskeleton	4360	3507	3732	2603	3366	8416	7415	2081	50	46	36	34	47	38	50	35
Tb927.3.910	gamma-tubulin	Cytoskeleton	1697	700	1485	1193	826	2117	1425	365	19	9	14	16	12	10	10	6
Tb927.10.9770	gamma-tubulin complex subunit GCP2	Cytoskeleton	4422	2263	5174	3935	3118	8222	5425	1674	50	30	50	51	44	38	37	28
Tb927.11.11340	gamma-tubulin complex subunit GCP3	Cytoskeleton	4774	3935	3352	2165	2799	7515	6587	1948	54	52	33	28	39	34	45	33
Tb11.v5.0848	gamma-tubulin complex subunit, putative	Cytoskeleton	3015	1568	3586	2648	2096	5675	3719	1210	34	21	35	34	30	26	25	21
Tb11.v5.1036	gamma-tubulin complex subunit, putative	Cytoskeleton	1762	1363	1168	769	930	2485	2353	598	20	18	11	10	13	11	16	10
Tb927.10.3010	hook complex protein, conserved	Cytoskeleton	6852	2440	1439	1400	1295	3793	2583	752	78	32	14	18	18	17	18	13
Tb927.10.850	hook complex protein, conserved	Cytoskeleton	6388	2512	808	639	758	1892	1677	398	73	33	8	8	11	9	11	7
Tb927.10.8820	hook complex protein, conserved	Cytoskeleton	3155	1308	1081	962	771	1754	1393	305	36	17	11	13	11	8	9	5
Tb927.4.3120	hook complex protein, conserved	Cytoskeleton	2792	1213	356	339	326	893	774	200	32	16	3	4	5	4	5	3
Tb927.7.7000	hook complex protein, conserved	Cytoskeleton	4345	1166	143	121	216	502	520	96	49	15	1	2	3	2	4	2
Tb927.8.3010	hook complex protein, conserved	Cytoskeleton	4470	2785	1384	964	1145	2398	2251	269	51	37	13	13	16	11	15	5
Tb927.6.3150	Hydin,flagellar component	Cytoskeleton	13601	4146	702	549	642	1602	1288	246	155	55	7	7	9	7	9	4
Tb927.11.5750	hypothetical protein, conserved	Cytoskeleton	6168	4229	1667	991	1652	5168	4472	501	70	56	16	13	23	24	30	9
Tb927.4.2400	hypothetical protein, conserved	Cytoskeleton	4329	2241	1022	940	653	1553	1188	283	49	30	10	12	9	7	8	5
Tb927.5.1070	hypothetical protein, conserved	Cytoskeleton	2923	1240	685	557	555	1104	829	237	33	16	7	7	8	5	6	4
Tb927.10.15760	hypothetical protein, conserved, in flagellar proteomes, low homology to d tRNA methyltransferase of s: cerevisiae	Cytoskeleton	20192	23134	32082	22678	15671	47444	28152	6958	230	305	313	295	221	217	192	118
Tb927.7.3740	hypothetical protein, conserved, in flagellum	Cytoskeleton	11971	8244	4024	3233	2294	5325	4199	837	136	109	39	42	32	24	29	14
Tb927.10.450	hypothetical protein, conserved, microtubule binding domains. very K/E rich	Cytoskeleton	10143	8517	2532	1943	2096	6006	4976	634	115	112	25	25	30	27	34	11
Tb927.11.2610	hypothetical protein, conserved, no domains, no yeast or human match	Cytoskeleton	30115	24886	12551	10155	7612	20299	11549	1000	343	329	122	132	107	93	79	17
Tb927.6.3220	hypothetical protein, conserved, no domains, no yeast or human match	Cytoskeleton	4857	4030	2622	1718	1483	3945	3837	535	55	53	26	22	21	18	26	9
Tb927.6.1730	hypothetical protein, conserved, resembles various yeast myosins	Cytoskeleton	5628	2093	427	354	545	1428	1053	300	64	28	4	5	8	7	7	5
Tb927.10.6790	hypothetical protein, conserved, spindle pole body domain	Cytoskeleton	5409	2286	1042	778	887	2401	1832	643	62	30	10	10	12	11	12	11
Tb927.3.1420	hypothetical protein, conserved, trypanosome-specific, C-terminal Kelch motif	Cytoskeleton	7975	2619	814	719	785	2070	1768	586	91	35	8	9	11	9	12	10
Tb927.10.12990	hypothetical protein, conserved,predicted ankyrin repeat family protein	Cytoskeleton	2613	1341	3486	2500	2938	8381	7105	3121	30	18	34	33	41	38	48	53
Tb927.1.3250	hypothetical protein, myosin heavy-chain like	Cytoskeleton	5913	2209	654	549	635	1589	1299	261	67	29	6	7	9	7	9	4
Tb927.10.15290	hypothetical protein, tubulin-binding CAP cofactor domain (cytoskeletal)	Cytoskeleton	3596	1186	463	380	424	991	850	227	41	16	5	5	6	5	6	4
Tb927.8.3250	IAD-1beta inner arm dynein heavy chain	Cytoskeleton	19799	6692	1377	1026	1378	3690	2712	668	225	88	13	13	19	17	18	11
Tb927.2.5270	IAD-3 inner arm dynein heavy chain	Cytoskeleton	16732	4781	764	551	752	2004	1576	310	190	63	7	7	11	9	11	5
Tb927.10.5350	IAD-4 inner arm dynein heavy chain	Cytoskeleton	19879	8637	2115	1533	1852	5637	4300	1369	226	114	21	20	26	26	29	23
Tb927.7.920	IAD-5 inner arm dynein heavy chain, clathrin-associated	Cytoskeleton	19020	7237	1102	861	731	1871	1358	189	216	96	11	11	10	9	9	3
Tb927.11.16830	IFT22 (was RABL5) (in UPF1-TAP)	Cytoskeleton	3366	3039	4250	3256	3080	7776	4759	1748	38	40	41	42	43	36	32	30
Tb927.10.5380	intraflagellar transport protein IFT122	Cytoskeleton	12955	9545	2843	2066	2204	5606	5559	1052	147	126	28	27	31	26	38	18
Tb927.5.3030	intraflagellar transport protein IFT122B	Cytoskeleton	5197	1907	314	267	320	847	685	155	59	25	3	3	5	4	5	3
Tb927.10.14470	intraflagellar transport protein IFT140	Cytoskeleton	12188	6733	1402	974	1065	2681	2417	552	139	89	14	13	15	12	16	9
Tb927.10.1170	intraflagellar transport protein IFT172	Cytoskeleton	9334	5591	743	656	712	2108	1469	243	106	74	7	9	10	10	10	4
Tb927.6.3290	intraflagellar transport protein IFT20	Cytoskeleton	2339	2776	2794	2240	2705	9698	6745	4238	27	37	27	29	38	44	46	72
Tb927.2.4530	intraflagellar transport protein IFT43	Cytoskeleton	2549	2854	3430	2502	3361	10257	7268	4251	29	38	33	33	47	47	49	72
Tb927.6.3100	intraflagellar transport protein IFT46	Cytoskeleton	8841	7598	2434	1757	2204	7177	5149	565	101	100	24	23	31	33	35	10
Tb927.10.14980	intraflagellar transport protein IFT52	Cytoskeleton	4489	2529	1857	1740	1031	2473	1448	291	51	33	18	23	15	11	10	5
Tb927.10.11310	intraflagellar transport protein IFT55/IFT57	Cytoskeleton	4849	4009	4549	3102	2855	8139	5562	1402	55	53	44	40	40	37	38	24
Tb927.7.3370	intraflagellar transport protein IFT74	Cytoskeleton	12841	11413	4342	3106	3052	7944	6599	951	146	151	42	40	43	36	45	16
Tb927.10.14990	intraflagellar transport protein IFT80/CHE2	Cytoskeleton	9300	6987	2278	1579	1559	4425	3790	856	106	92	22	21	22	20	26	15
Tb927.10.2640	intraflagellar transport protein IFT81	Cytoskeleton	13140	10400	2267	1580	1797	5084	3888	387	150	137	22	21	25	23	26	7
Tb927.11.1740	intraflagellar transport protein IFT88	Cytoskeleton	9623	8117	4990	3895	3837	9953	6551	1902	110	107	49	51	54	46	45	32
Tb11.v5.0486	katanin, putative	Cytoskeleton	1272	1783	1578	1043	1233	3436	1962	401	14	24	15	14	17	16	13	7
Tb927.11.2880	KIN-A, kinesin, mitotic spindle	Cytoskeleton	2848	1380	1188	1090	666	1584	1148	285	32	18	12	14	9	7	8	5
Tb927.7.5040	KIN-B, kinesin, mitotic spindle mid-zone	Cytoskeleton	4056	3260	2931	1961	1961	5637	3820	735	46	43	29	26	28	26	26	12
Tb927.11.10760	KIN-D kinesin, associated with sub-pellicular microtubules, essential	Cytoskeleton	6323	5339	2762	2000	1588	4432	3318	316	72	70	27	26	22	20	23	5
Tb927.10.890	kinesin	Cytoskeleton	70724	32644	1897	1685	1158	3945	3484	306	805	431	18	22	16	18	24	5
Tb927.11.6400	kinesin	Cytoskeleton	5348	2168	825	841	761	2250	1617	332	61	29	8	11	11	10	11	6
Tb927.3.2020	kinesin	Cytoskeleton	3588	2781	2765	2135	1529	3849	2573	553	41	37	27	28	22	18	18	9
Tb927.5.2410	kinesin	Cytoskeleton	4180	2683	495	452	584	1494	1474	262	48	35	5	6	8	7	10	4
Tb927.6.1770	kinesin	Cytoskeleton	11805	11372	8426	5563	6811	19963	15067	3258	134	150	82	72	96	91	103	55
Tb927.6.4390	kinesin	Cytoskeleton	12793	8417	2316	1909	3115	8168	5388	684	146	111	23	25	44	37	37	12
Tb927.7.7120	kinesin	Cytoskeleton	3823	1887	2017	1490	1661	4286	3981	1551	44	25	20	19	23	20	27	26
Tb927.8.4950	kinesin	Cytoskeleton	15367	4253	1769	1289	809	2476	2139	191	175	56	17	17	11	11	15	3
Tb927.1.1350	kinesin heavy chain, Kinesin-1	Cytoskeleton	2947	1895	962	614	679	1453	1158	226	34	25	9	8	10	7	8	4
Tb11.v5.0392	kinesin heavy chain, putative	Cytoskeleton	444	288	189	120	124	297	251	73	5	4	2	2	2	1	2	1
Tb11.v5.0493	kinesin K39, putative	Cytoskeleton	40195	16059	3677	2372	3490	11755	13670	3225	457	212	36	31	49	54	93	55
Tb927.7.3830	kinesin K39, Trypanosome-specific kinesin family 2	Cytoskeleton	40853	15908	4116	2627	3839	12111	13791	3461	465	210	40	34	54	55	94	59
Tb927.9.3650	kinesin KIF13-1, depolymerising, spindle regulation	Cytoskeleton	4816	2874	1200	1084	974	2670	1779	423	55	38	12	14	14	12	12	7
Tb927.4.3910	kinesin Kif13-4	Cytoskeleton	3471	1974	1441	1125	1081	3083	1921	237	40	26	14	15	15	14	13	4
Tb927.8.2630	Kinesin KIN-C. Trypanosome-specific kinesin family 2	Cytoskeleton	4910	2848	1297	1184	741	2083	1527	148	56	38	13	15	10	10	10	3
Tb927.7.4830	Kinesin-12	Cytoskeleton	2849	1294	2015	1693	1633	4158	3474	853	32	17	20	22	23	19	24	14
Tb927.11.2490	Kinesin-3	Cytoskeleton	6174	2472	396	316	401	962	867	167	70	33	4	4	6	4	6	3
Tb927.7.5650	Kinesin-4/10	Cytoskeleton	2509	2443	2412	1676	1978	5377	4870	1447	29	32	24	22	28	25	33	25
Tb927.11.13920	kinesin-II 85 Kd subunit, family 2	Cytoskeleton	10435	8288	3182	2044	2830	8545	7041	828	119	109	31	27	40	39	48	14
Tb927.6.2880	Kinesin-like but poor match	Cytoskeleton	8438	6803	2590	1718	2504	7297	6947	748	96	90	25	22	35	33	47	13
Tb927.7.4110	Kinesin-like but poor match	Cytoskeleton	1742	851	343	195	358	650	627	146	20	11	3	3	5	3	4	2
Tb927.8.6830	Kinesin-like but poor match	Cytoskeleton	6079	2278	932	775	727	1739	1272	396	69	30	9	10	10	8	9	7
Tb927.7.3840	kinesin-like protein, fragment, putative	Cytoskeleton	445	171	170	136	114	373	235	80	5	2	2	2	2	2	2	1
Tb927.11.12180	kinesin, 4/10 family.	Cytoskeleton	2472	1281	738	361	675	1265	1485	201	28	17	7	5	10	6	10	3
Tb927.10.15390	kinesin, clathrin-associated, Trypanosome-specific kinesin family 2	Cytoskeleton	4642	2432	1066	829	845	1918	1688	192	53	32	10	11	12	9	11	3
Tb927.11.5300	kinesin, Kif13-3, predicted centromere-associated	Cytoskeleton	4646	4450	3927	2673	2605	7031	5115	932	53	59	38	35	37	32	35	16
Tb927.4.2730	Kinesin, kinesin-12	Cytoskeleton	4358	2716	986	837	1205	2710	2358	346	50	36	10	11	17	12	16	6
Tb927.3.2040	kinesin, Kinesin-16	Cytoskeleton	3626	1881	727	565	475	1237	1086	177	41	25	7	7	7	6	7	3
Tb927.11.4660	kinesin, MCAK-like KIF13-2, tip of flagellum	Cytoskeleton	3310	1608	1103	956	996	2176	1861	271	38	21	11	12	14	10	13	5
Tb927.11.3280	kinesin, MCAK-like KIF13-5	Cytoskeleton	7635	5018	3662	2834	2143	4657	4049	697	87	66	36	37	30	21	28	12
Tb11.v5.0165	kinesin, putative	Cytoskeleton	2850	1294	2015	1694	1634	4160	3475	853	32	17	20	22	23	19	24	14
Tb11.v5.0434	kinesin, putative	Cytoskeleton	4640	2432	1066	829	845	1918	1687	192	53	32	10	11	12	9	11	3
Tb11.v5.0787	kinesin, putative	Cytoskeleton	1396	557	106	73	86	254	202	20	16	7	1	1	1	1	1	0
Tb11.v5.0819	kinesin, putative	Cytoskeleton	1911	1479	1731	1299	1102	3224	2109	224	22	20	17	17	16	15	14	4
Tb11.v5.0833	kinesin, putative	Cytoskeleton	25268	11964	1005	869	776	2487	2119	657	288	158	10	11	11	11	14	11
Tb11.v5.0835	kinesin, putative	Cytoskeleton	1225	308	244	222	213	538	416	143	14	4	2	3	3	2	3	2
Tb927.10.12440	kinesin, putative	Cytoskeleton	3235	2125	1731	1274	878	2184	1684	283	37	28	17	17	12	10	11	5
Tb927.10.12490	kinesin, putative	Cytoskeleton	7825	4765	2079	1267	1767	4662	3653	752	89	63	20	17	25	21	25	13
Tb927.3.3400	kinesin, putative	Cytoskeleton	4502	3799	3234	2421	2559	6811	5327	1447	51	50	32	32	36	31	36	25
Tb927.5.2090	kinesin, putative	Cytoskeleton	11027	5979	1262	1079	1227	2844	2473	361	125	79	12	14	17	13	17	6
Tb927.7.6290	kinesin, putative (TbKIF9A)	Cytoskeleton	5660	3829	2708	2112	1686	4095	3141	778	64	51	26	28	24	19	21	13
Tb927.7.7260	kinesin, putative (TbKIF9B)	Cytoskeleton	3274	927	798	740	644	1810	1320	436	37	12	8	10	9	8	9	7
Tb927.9.13820	KMP-11	Cytoskeleton	49746	62349	52867	49337	34674	124781	77141	37913	566	823	515	643	488	571	525	644
Tb927.9.13880	KMP-11, basal body and flagellum, mircotubule-bound	Cytoskeleton	53478	66519	57210	51749	37362	132739	81864	40912	609	878	558	674	526	607	557	695
Tb927.4.2140	MBO2,flagellar component	Cytoskeleton	6579	3898	2064	1659	1412	4398	3165	607	75	51	20	22	20	20	22	10
Tb927.9.9870	MCAK-like kinesin, putative	Cytoskeleton	3083	3128	3615	2158	2809	8891	6297	2788	35	41	35	28	40	41	43	47
Tb927.9.7720	Member of IFT complex A, tetratricopeptide repeat protein	Cytoskeleton	8365	4414	1734	1386	1317	3707	2585	562	95	58	17	18	19	17	18	10
Tb927.9.2520	microtubule- associated protein (GB4)	Cytoskeleton	456979	224888	18099	10953	15327	47209	44837	10590	5201	2969	176	143	216	216	305	180
Tb927.10.10360	microtubule-associated protein, putative	Cytoskeleton	106158	43603	3403	2141	3989	10079	8688	2029	1208	576	33	28	56	46	59	34
Tb927.11.11980	microtubule-associated protein,corset-associated protein 15 (CAP15)	Cytoskeleton	27090	33947	6312	5256	10145	40474	15494	8492	308	448	62	68	143	185	105	144
Tb927.11.16200	microtubule-associated protein,corset-associated protein 17 (CAP17)	Cytoskeleton	1841	1525	32155	25538	6468	22495	16478	6010	21	20	314	333	91	103	112	102
Tb11.v5.0868	mitotubule-associated protein Gb4, putative	Cytoskeleton	44595	21887	1727	1052	1548	4483	4406	1038	508	289	17	14	22	21	30	18
Tb927.8.3430	MKS1	Cytoskeleton	2070	1147	1594	1258	1151	2968	2089	771	24	15	16	16	16	14	14	13
Tb927.9.4640	MKS6	Cytoskeleton	3656	895	817	656	726	1867	1322	428	42	12	8	9	10	9	9	7
Tb927.1.1910	MORN repeat-containing protein	Cytoskeleton	4652	2543	1339	1014	1401	3482	3059	867	53	34	13	13	20	16	21	15
Tb927.6.4670	MORN repeat-containing protein,flagellar component (TbMORN1)	Cytoskeleton	6194	3929	2240	2002	1421	3482	2821	683	70	52	22	26	20	16	19	12
Tb927.4.4970	myosin heavy chain kinase A, putative	Cytoskeleton	4160	2832	3636	2723	2597	6238	4890	1177	47	37	35	35	37	29	33	20
Tb927.8.7450	myosin heavy chain kinase A, putative	Cytoskeleton	3831	2600	3222	2442	2357	5596	4387	1054	44	34	31	32	33	26	30	18
Tb927.11.16310	myosin heavy chain, putative, in MCM-BP-TAP	Cytoskeleton	3976	1298	751	525	686	1422	1727	320	45	17	7	7	10	7	12	5
Tb927.10.870	myosin-like	Cytoskeleton	6971	2864	350	298	442	1254	1006	207	79	38	3	4	6	6	7	4
Tb927.6.870	myotubularin, putative	Cytoskeleton	4585	1684	766	606	673	1457	1322	329	52	22	7	8	9	7	9	6
Tb927.1.3300	myotubularin, putative,zinc-binding phosphatase, putative	Cytoskeleton	6691	5079	2956	2120	2382	5492	5048	1206	76	67	29	28	34	25	34	20
Tb927.7.4290	Nuclear migration protein NudC (animals), 46% identity	Cytoskeleton	5497	6142	7296	5703	4598	13856	8472	3562	63	81	71	74	65	63	58	61
Tb927.3.930	OADalpha outer arm dynein heavy chain	Cytoskeleton	32331	12425	2294	1784	1809	4921	2881	576	368	164	22	23	25	23	20	10
Tb927.11.16090	outer dynein arm docking complex, DC2	Cytoskeleton	6340	4064	2421	1957	1429	3217	2388	368	72	54	24	25	20	15	16	6
Tb927.11.3290	p166, conserved	Cytoskeleton	5887	3153	1299	929	824	1997	1715	294	67	42	13	12	12	9	12	5
Tb927.10.15750	P197	Cytoskeleton	45444	11271	825	599	790	2056	1999	330	517	149	8	8	11	9	14	6
Tb927.9.9940	PACRGB,flagellar component	Cytoskeleton	4680	5526	5536	4285	4043	13306	7929	3066	53	73	54	56	57	61	54	52
Tb927.3.4290	paraflagellar rod component PFR1	Cytoskeleton	150465	208289	146746	91571	122750	414434	214810	52141	1712	2750	1431	1193	1728	1895	1461	886
Tb927.11.13500	paraflagellar rod protein par1	Cytoskeleton	21691	20840	18596	14471	9144	22386	11850	1922	247	275	181	188	129	102	81	33
Tb11.v5.1055	Paraflagellar rod protein 73kDa	Cytoskeleton	151556	209759	147633	92145	123565	416895	216007	52567	1725	2770	1439	1200	1740	1906	1470	893
Tb927.5.4480	paraflagellar rod protein par4, putative	Cytoskeleton	21705	22073	7505	5146	5122	15904	10801	1194	247	291	73	67	72	73	73	20
Tb927.8.6660	paraflagellar rod protein PFC1	Cytoskeleton	10054	6212	3333	3090	1888	4660	2282	299	114	82	32	40	27	21	16	5
Tb927.2.3660	paraflagellar rod protein PFC10	Cytoskeleton	9248	2923	495	378	466	1146	988	193	105	39	5	5	7	5	7	3
Tb927.2.2160	paraflagellar rod protein PFC11	Cytoskeleton	8333	8850	11092	7462	8665	24479	13823	4642	95	117	108	97	122	112	94	79
Tb927.11.4740	paraflagellar rod protein PFC12	Cytoskeleton	4027	2952	2934	2224	2139	5854	4067	690	46	39	29	29	30	27	28	12
Tb927.2.950	paraflagellar rod protein PFC13	Cytoskeleton	53993	48511	22956	14194	16102	57482	47550	9578	614	641	224	185	227	263	323	163
Tb927.10.9570	paraflagellar rod protein PFC14	Cytoskeleton	31248	33271	13999	9271	9537	34368	21662	3283	356	439	136	121	134	157	147	56
Tb927.10.15250	paraflagellar rod protein PFC15	Cytoskeleton	15738	16245	11905	7988	7736	21418	13012	1723	179	215	116	104	109	98	89	29
Tb927.10.11300	paraflagellar rod protein PFC16	Cytoskeleton	21936	27005	29265	22517	21998	77089	42348	23687	250	357	285	293	310	353	288	403
Tb927.11.11210	paraflagellar rod protein PFC17	Cytoskeleton	6394	6973	9356	6547	6736	21098	13548	6201	73	92	91	85	95	96	92	105
Tb927.10.8930	paraflagellar rod protein PFC18	Cytoskeleton	10137	7763	3512	2516	2268	5585	3855	720	115	103	34	33	32	26	26	12
Tb927.10.10140	paraflagellar rod protein PFC19	Cytoskeleton	13676	16333	11733	8152	10315	33950	20636	10145	156	216	114	106	145	155	140	172
Tb927.8.3790	paraflagellar rod protein PFC2	Cytoskeleton	3222	3692	4068	3256	2492	7411	3716	927	37	49	40	42	35	34	25	16
Tb927.10.13330	paraflagellar rod protein PFC20	Cytoskeleton	3857	1312	438	374	457	1310	1182	248	44	17	4	5	6	6	8	4
Tb927.8.1550	paraflagellar rod protein PFC3	Cytoskeleton	22021	19110	16146	12142	8389	19627	10611	1375	251	252	157	158	118	90	72	23
Tb927.6.4140	paraflagellar rod protein PFC4	Cytoskeleton	14447	15260	23072	19113	11742	42175	23848	9315	164	201	225	249	165	193	162	158
Tb927.7.1920	paraflagellar rod protein PFC5	Cytoskeleton	5099	5194	8085	6180	5083	14995	8435	2126	58	69	79	80	72	69	57	36
Tb927.3.3770	paraflagellar rod protein PFC6	Cytoskeleton	9101	10205	17036	13213	10633	28919	16457	6524	104	135	166	172	150	132	112	111
Tb927.3.3750	paraflagellar rod protein PFC7	Cytoskeleton	7326	7560	14430	10538	10966	35542	19379	8661	83	100	141	137	154	163	132	147
Tb927.6.3670	paraflagellar rod protein PFC8	Cytoskeleton	12799	6392	1809	1296	1432	3431	2652	636	146	84	18	17	20	16	18	11
Tb927.11.14880	paraflagellar rod protein PFC9	Cytoskeleton	15331	15635	7086	4866	5057	13879	7916	1138	174	206	69	63	71	63	54	19
Tb927.8.4970	paraflagellar rod protein PFR2	Cytoskeleton	149326	185973	133170	86451	97525	318673	146572	23583	1699	2456	1298	1126	1373	1457	997	401
Tb927.2.4330	paraflagellar rod protein PFR5	Cytoskeleton	5229	5174	2574	1576	1881	5158	4740	696	60	68	25	21	26	24	32	12
Tb11.v5.0616	paraflagellar rod protein, putative	Cytoskeleton	4852	2597	1509	1222	1031	2821	2171	464	55	34	15	16	15	13	15	8
Tb11.v5.0777	paraflagellar rod protein, putative	Cytoskeleton	2092	2144	1004	599	728	1925	1811	249	24	28	10	8	10	9	12	4
Tb927.7.6970	paraflagellar rod protein, putative	Cytoskeleton	4852	2596	1509	1223	1033	2825	2175	464	55	34	15	16	15	13	15	8
Tb927.10.11080	paraflagellar rod protein,I17 antigen	Cytoskeleton	10725	3476	435	275	276	1022	493	93	122	46	4	4	4	5	3	2
Tb927.3.5310	paraflagellar rod protein,I2 antigen	Cytoskeleton	58188	33225	11443	7816	7357	28509	21074	4531	662	439	112	102	104	130	143	77
Tb11.v5.0538	PFR protein 69	Cytoskeleton	148584	184997	132546	85988	97045	317067	145840	23419	1691	2443	1292	1120	1366	1450	992	398
Tb927.11.260	PIFTF6 ,predicted WD40 repeat	Cytoskeleton	4875	3679	1212	919	867	2195	1699	198	55	49	12	12	12	10	12	3
Tb927.10.2860	POC1	Cytoskeleton	3760	3250	3129	2426	2138	5295	3872	934	43	43	31	32	30	24	26	16
Tb927.11.6560	POC11	Cytoskeleton	2832	2182	1337	1039	1000	2701	2173	355	32	29	13	14	14	12	15	6
Tb927.10.7600	POC5	Cytoskeleton	2039	1335	3017	2252	2291	5964	4138	1045	23	18	29	29	32	27	28	18
Tb927.11.320	Potential LC8 homologue (dynein light chain associated to multiple functions in other species such as flagellum beating and formation)	Cytoskeleton	1012	1037	1502	1280	1297	4663	3244	1858	12	14	15	17	18	21	22	32
Tb927.11.13780	profilin	Cytoskeleton	5455	6077	7718	6357	6623	23475	15235	8677	62	80	75	83	93	107	104	147
Tb927.3.2890	radial spoke protein RSP10, putative	Cytoskeleton	5577	5788	5308	3562	3837	10434	8051	3082	63	76	52	46	54	48	55	52
Tb927.11.13690.1	radial spoke protein RSP11, putative	Cytoskeleton	2661	2826	3482	2802	2981	10366	6888	4186	30	37	34	36	42	47	47	71
Tb927.11.13690.2	radial spoke protein RSP11, putative	Cytoskeleton	2667	2830	3484	2802	2981	10368	6889	4186	30	37	34	36	42	47	47	71
Tb927.5.2850	radial spoke protein RSP2, putative	Cytoskeleton	12581	11827	11051	8153	6872	19423	12235	1836	143	156	108	106	97	89	83	31
Tb927.11.1150	radial spoke protein RSP3, putative	Cytoskeleton	5021	5352	7004	5107	5295	16230	8287	2207	57	71	68	67	75	74	56	38
Tb927.11.4480	radial spoke protein RSP4/6, putative	Cytoskeleton	9229	9109	6379	4427	4198	12511	7481	918	105	120	62	58	59	57	51	16
Tb927.8.810	radial spoke protein RSP9, putative	Cytoskeleton	3053	2660	3097	2494	1446	3633	2594	774	35	35	30	32	20	17	18	13
Tb927.10.14010	RP2 basal body protein, required for axoneme formation	Cytoskeleton	5953	4100	5657	3935	3395	9548	5688	826	68	54	55	51	48	44	39	14
Tb927.11.3300	SAS4	Cytoskeleton	4561	2099	1039	798	697	1289	1055	150	52	28	10	10	10	6	7	3
Tb927.9.10550	SAS6 centriole cartwheel protein	Cytoskeleton	3660	3463	3187	2024	2065	5972	5269	985	42	46	31	26	29	27	36	17
Tb927.4.3130	Spef1, flagellar component	Cytoskeleton	2164	2090	3194	2244	2102	6510	4439	1006	25	28	31	29	30	30	30	17
Tb927.11.3360	T. brucei components of motile flagella (TbCMF22) OADbeta outer arm dynein heavy chain, not a DHC in Wickstead analysis	Cytoskeleton	6721	4887	2176	1614	1592	4666	3245	668	76	65	21	21	22	21	22	11
Tb927.9.10370	TAX-1, flagellar protein	Cytoskeleton	4616	4006	4121	2830	3956	12614	10122	4877	53	53	40	37	56	58	69	83
Tb927.10.650	TAX-2, flagellar protein	Cytoskeleton	2102	2185	2613	1883	2061	7126	4747	2158	24	29	25	25	29	33	32	37
Tb927.11.15100	Tb5.20 cytoskeletal protein	Cytoskeleton	115396	118411	32330	18372	23596	91183	42153	2366	1313	1564	315	239	332	417	287	40
Tb927.11.2440	TBCCD1, bilobe, centrioles, cell body anterior	Cytoskeleton	1752	1240	1011	700	762	1848	1458	398	20	16	10	9	11	8	10	7
Tb927.8.6240	TbSAXO microtubule stabilizing	Cytoskeleton	11915	11362	12174	9335	8389	22590	12280	2955	136	150	119	122	118	103	84	50
Tb927.11.13230	TbVAP, flagellar attachment zone	Cytoskeleton	4428	3291	2647	2114	1871	4874	3166	731	50	43	26	28	26	22	22	12
Tb927.10.6350	trypanin	Cytoskeleton	5595	5447	6854	4874	5660	18067	13502	4996	64	72	67	63	80	83	92	85
Tb927.9.15050	trypanin-related protein, putative	Cytoskeleton	5002	4406	3751	2700	2832	7986	6189	1787	57	58	37	35	40	37	42	30
Tb11.v5.0271	trypanin, putative	Cytoskeleton	5595	5447	6854	4874	5660	18067	13502	4996	64	72	67	63	80	83	92	85
Tb927.8.4840	Trypanosome-specific kinesin family 1	Cytoskeleton	4675	2010	366	326	505	1259	1114	316	53	27	4	4	7	6	8	5
Tb927.9.15470	Trypanosome-specific kinesin family 1	Cytoskeleton	5765	4663	5637	4082	3302	9676	6123	721	66	62	55	53	46	44	42	12
Tb927.10.1110	Trypanosome-specific kinesin family 2	Cytoskeleton	3774	1759	425	319	411	890	882	204	43	23	4	4	6	4	6	3
Tb927.10.15400	Trypanosome-specific kinesin family 2	Cytoskeleton	6814	3034	799	609	676	1905	1689	396	78	40	8	8	10	9	11	7
Tb927.3.3390	Trypanosome-specific kinesin family 2	Cytoskeleton	4892	3780	3497	2559	2795	7117	5318	1275	56	50	34	33	39	33	36	22
Tb927.3.4960	Trypanosome-specific kinesin family 2	Cytoskeleton	7336	2979	1373	995	935	2344	2054	421	83	39	13	13	13	11	14	7
Tb927.7.3000	Trypanosome-specific kinesin family 2	Cytoskeleton	6054	3031	720	550	579	1428	1350	238	69	40	7	7	8	7	9	4
Tb927.11.16150	tubulin binding cofactor A, putative	Cytoskeleton	2125	2222	3884	2821	2564	8297	5779	3068	24	29	38	37	36	38	39	52
Tb927.8.6200	tubulin folding cofactor D, putative	Cytoskeleton	6205	3759	1865	1445	1398	3335	2399	535	71	50	18	19	20	15	16	9
Tb927.10.13870	tubulin tyrosine ligase protein, putative	Cytoskeleton	3299	1471	3519	2919	2039	5232	3683	966	38	19	34	38	29	24	25	16
Tb927.9.9580	tubulin tyrosine ligase protein, putative	Cytoskeleton	3305	1428	1118	945	756	1976	1275	334	38	19	11	12	11	9	9	6
Tb927.5.3860	tubulin tyrosine ligase, putative	Cytoskeleton	3822	3450	4000	2852	2772	7064	5660	1407	43	46	39	37	39	32	39	24
Tb927.10.13950	tubulin-specific chaperone, putative	Cytoskeleton	2304	2031	3487	2303	2190	6507	4886	2001	26	27	34	30	31	30	33	34
Tb927.6.3570	tubulin-tyrosine ligase-like protein, conserved	Cytoskeleton	3534	3088	3002	2030	2148	5921	5732	1495	40	41	29	26	30	27	39	25
Tb927.1.1550	tubulin-tyrosine ligase, putative	Cytoskeleton	4336	2734	2510	1942	1916	4750	3549	805	49	36	24	25	27	22	24	14
Tb927.2.5250	tubulin-tyrosine ligase, putative	Cytoskeleton	4496	3278	6140	4177	4609	12930	9492	2839	51	43	60	54	65	59	65	48
Tb11.v5.0901	tubulin-tyrsoine ligase-like protein, putative	Cytoskeleton	810	338	212	150	178	409	287	101	9	4	2	2	3	2	2	2
Tb927.11.6810	tubulin-tyrsoine ligase-like protein, putative (TTL)	Cytoskeleton	3697	1699	892	784	703	1644	1196	288	42	22	9	10	10	8	8	5
Tb927.1.1540	Tubulin/FtsZ family, putative	Cytoskeleton	3113	2551	2780	1980	1972	4508	4003	1079	35	34	27	26	28	21	27	18
Tb927.4.3390	tuzin, putative	Cytoskeleton	3664	3818	3550	2540	3582	9147	7101	2985	42	50	35	33	50	42	48	51
Tb927.2.4580	UNC119 (unc119)	Cytoskeleton	5312	6262	7858	5922	6649	20937	13171	5347	60	83	77	77	94	96	90	91
Tb927.6.3090	XMAP215, matches microtubule-associated proteins	Cytoskeleton	9824	5207	1596	1230	1270	3770	3355	594	112	69	16	16	18	17	23	10
Tb927.1.1150	zeta tubulin	Cytoskeleton	2680	2222	3383	2117	2326	6320	5596	2111	31	29	33	28	33	29	38	36
Tb11.v5.0383	zeta tubulin, putative	Cytoskeleton	1930	1495	2310	1382	1621	4263	3881	1439	22	20	23	18	23	19	26	24
Tb927.4.2480	8-oxoguanine DNA glycosylase, putative	DNA	2115	1562	2135	1412	1691	4690	3989	1100	24	21	21	18	24	21	27	19
Tb927.11.11440	A/G-specific adenine glycosylase, putative	DNA	1632	671	1611	1186	1149	2877	2328	805	19	9	16	15	16	13	16	14
Tb927.4.460	Alkylated DNA repair protein (alkB homolog), putative	DNA	1765	1517	3368	2392	2677	8565	6002	3620	20	20	33	31	38	39	41	62
Tb927.8.5510	apurinic/apyrimidinic endonuclease, putative	DNA	2911	2724	2683	1693	1568	3605	3242	870	33	36	26	22	22	16	22	15
Tb927.7.2970	ATP-dependent DEAD/H RNA helicase, putative Mph1, DNA repair?	DNA	4619	2401	698	506	682	1535	1387	285	53	32	7	7	10	7	9	5
Tb927.11.12600	ATP-dependent DNA helicase, putative Srs2 homologue, DNA repair	DNA	7011	4778	3852	2873	3719	10055	7974	1410	80	63	38	37	52	46	54	24
Tb927.1.640	BRCA2, acts in recombination, antigenic variation	DNA	20850	9562	4059	3158	2602	7801	6905	1775	237	126	40	41	37	36	47	30
Tb927.3.1360	cytosine-specific DNA methylase, putative	DNA	3790	2183	3813	2653	3258	8072	6748	1548	43	29	37	35	46	37	46	26
Tb927.10.11100	deoxyribodipyrimidine photolyase, putative,DNA repair enzyme, putative	DNA	1872	508	2754	1954	2277	5780	3894	1107	21	7	27	25	32	26	26	19
Tb927.10.4480	DNA damage repair protein, putative	DNA	3879	2879	2285	1697	2067	5408	3999	919	44	38	22	22	29	25	27	16
Tb927.7.4080	DNA excision repair protein CSB	DNA	4275	2417	1016	807	767	2091	1402	304	49	32	10	11	11	10	10	5
Tb927.6.4780	DNA ligase I, putative	DNA	6778	5704	7940	5158	5170	13748	10772	2600	77	75	77	67	73	63	73	44
Tb927.11.6750	DNA ligase, putative	DNA	1442	630	2500	2008	1527	3737	2501	821	16	8	24	26	21	17	17	14
Tb927.7.600	DNA ligase, putative,mitochondrial DNA ligase homolog, putative	DNA	2486	1949	1948	1347	1469	3640	2781	622	28	26	19	18	21	17	19	11
Tb927.7.610	DNA ligase, putative,mitochondrial DNA ligase homolog, putative	DNA	14638	13379	6744	4370	4132	12130	7310	766	167	177	66	57	58	55	50	13
Tb11.v5.0547	DNA mismatch repair protein, putative	DNA	1733	1053	1084	912	504	1253	885	232	20	14	11	12	7	6	6	4
Tb927.10.11020	DNA mismatch repair protein, putative,MSH2 (MSH2)	DNA	4680	2658	2679	2308	1205	2854	2120	534	53	35	26	30	17	13	14	9
Tb927.11.12350	DNA photolyase, putative	DNA	2463	1166	1545	1454	1001	2645	1763	507	28	15	15	19	14	12	12	9
Tb927.8.4880	DNA polymerase alpha catalytic subunit,DNA polymerase I	DNA	8431	6619	4196	2554	2651	8303	6448	1504	96	87	41	33	37	38	44	26
Tb927.2.1800	DNA polymerase delta catalytic subunit, putative (27H14.40)	DNA	12750	9305	5874	4201	4426	10610	7332	1313	145	123	57	55	62	49	50	22
Tb927.3.1130	DNA polymerase delta subunit 2, putative	DNA	3432	2123	2806	2171	2143	5397	4389	1034	39	28	27	28	30	25	30	18
Tb927.9.10440	DNA polymerase epsilon catalytic subunit, putative	DNA	11340	5503	2260	1708	1524	4116	3177	804	129	73	22	22	21	19	22	14
Tb927.9.15030	DNA polymerase epsilon subunit b, putative	DNA	2259	1218	1648	1367	1122	3107	2224	793	26	16	16	18	16	14	15	13
Tb927.10.1710	DNA polymerase eta, putative	DNA	3096	1680	2853	1900	2290	6609	5352	1721	35	22	28	25	32	30	36	29
Tb11.v5.0526	DNA polymerase kappa, putative	DNA	11178	10062	5433	3651	5491	16820	16219	6180	127	133	53	48	77	77	110	105
Tb11.v5.0661	DNA polymerase kappa, putative	DNA	3499	3151	1830	1166	1781	5454	5188	2164	40	42	18	15	25	25	35	37
Tb11.v5.0711	DNA polymerase kappa, putative	DNA	8022	7255	3772	2611	3887	11910	11517	4256	91	96	37	34	55	54	78	72
Tb11.v5.0756	DNA polymerase kappa, putative	DNA	4016	3596	1992	1323	1980	6069	5826	2417	46	47	19	17	28	28	40	41
Tb11.v5.0764	DNA polymerase kappa, putative	DNA	10402	9404	4942	3400	4988	15281	14762	5590	118	124	48	44	70	70	100	95
Tb11.v5.0878	DNA polymerase kappa, putative	DNA	5634	5080	2874	1890	2856	8639	8282	3434	64	67	28	25	40	40	56	58
Tb11.v5.1050	DNA polymerase kappa, putative	DNA	10110	9322	5005	3347	4807	14775	14094	5344	115	123	49	44	68	68	96	91
Tb11.v5.1056	DNA polymerase kappa, putative	DNA	4912	4416	2361	1569	2289	6883	6488	2352	56	58	23	20	32	31	44	40
Tb11.v5.1058	DNA polymerase kappa, putative	DNA	11727	10519	6767	4420	6159	18702	17861	7012	133	139	66	58	87	86	122	119
Tb927.11.8490	DNA polymerase kappa, putative	DNA	11831	10717	5709	3896	5726	17734	17113	6460	135	142	56	51	81	81	116	110
Tb927.11.8500	DNA polymerase kappa, putative	DNA	12195	11119	5890	3988	5964	18291	17569	6688	139	147	57	52	84	84	120	114
Tb927.11.8510	DNA polymerase kappa, putative	DNA	9562	8883	4727	3246	4636	14060	13594	5144	109	117	46	42	65	64	92	87
Tb927.11.8620	DNA polymerase kappa, putative	DNA	12026	10960	5783	3938	5877	17996	17294	6563	137	145	56	51	83	82	118	112
Tb927.11.8480	DNA polymerase kappa, putative,DNA polymerase IV, putative	DNA	11104	10038	5403	3654	5472	16727	16179	6161	126	133	53	48	77	76	110	105
Tb927.11.8520	DNA polymerase kappa, putative,DNA polymerase IV, putative	DNA	9871	8977	4864	3271	4906	14895	14403	5577	112	119	47	43	69	68	98	95
Tb927.11.8530	DNA polymerase kappa, putative,DNA polymerase IV, putative	DNA	10135	9344	5013	3357	4815	14813	14130	5364	115	123	49	44	68	68	96	91
Tb927.11.8570	DNA polymerase kappa, putative,DNA polymerase IV, putative	DNA	11675	10581	5650	3811	5728	17661	16956	6496	133	140	55	50	81	81	115	110
Tb927.11.8580	DNA polymerase kappa, putative,DNA polymerase IV, putative	DNA	11675	10581	5650	3811	5728	17661	16956	6496	133	140	55	50	81	81	115	110
Tb927.11.8610	DNA polymerase kappa, putative,DNA polymerase IV, putative	DNA	12026	10960	5783	3938	5877	17996	17294	6563	137	145	56	51	83	82	118	112
Tb11.v5.0792	DNA polymerase theta (helicase domain only), putative	DNA	10060	8124	5857	4243	4437	12964	12113	1922	114	107	57	55	62	59	82	33
Tb927.8.3350	DNA polymerase theta (helicase domain only), putative	DNA	4537	3317	3045	2255	2193	5026	3553	858	52	44	30	29	31	23	24	15
Tb927.11.5550	DNA polymerase theta, putative	DNA	5069	4150	2426	1609	2049	6156	5946	1215	58	55	24	21	29	28	40	21
Tb927.8.3290	DNA polymerase zeta catalytic subunit, putative	DNA	6898	2697	1511	1266	1437	3686	2577	863	79	36	15	16	20	17	18	15
Tb927.10.3110	DNA primase large subunit, putative	DNA	2486	1304	2035	1564	1177	2679	2245	560	28	17	20	20	17	12	15	10
Tb927.7.2310	DNA primase small subunit, putative	DNA	2345	1623	2893	2251	1889	5237	3754	1082	27	21	28	29	27	24	26	18
Tb927.11.5430	DNA repair and recombination protein RAD54, putative	DNA	5174	2720	1818	1402	1519	3940	3274	682	59	36	18	18	21	18	22	12
Tb927.10.3550	DNA repair helicase, putative	DNA	3480	1444	855	716	737	1785	1356	352	40	19	8	9	10	8	9	6
Tb927.7.2060	DNA repair protein ERCC1, putative	DNA	1124	562	1027	808	1010	3008	2640	1367	13	7	10	11	14	14	18	23
Tb927.5.3670	DNA repair protein XPF, putative	DNA	9691	5768	3817	3014	3397	8963	6474	2069	110	76	37	39	48	41	44	35
Tb927.9.11760	DNA repair protein XPG, RAD2, putative	DNA	1868	689	1684	1208	1396	3963	3327	1716	21	9	16	16	20	18	23	29
Tb927.11.750	DNA repair protein, putative	DNA	8546	6659	6571	4450	4248	10807	9320	2165	97	88	64	58	60	49	63	37
Tb927.11.8010	DNA repair protein, putative	DNA	2775	1991	3297	2229	2382	7346	6602	1867	32	26	32	29	34	34	45	32
Tb927.3.5230	DNA repair protein, putative	DNA	2408	1836	1812	1377	1219	2746	2302	565	27	24	18	18	17	13	16	10
Tb927.8.6740	DNA repair protein, putative	DNA	6231	4636	5425	4230	5751	15720	12037	2602	71	61	53	55	81	72	82	44
Tb927.3.4810	DNA replication complex GINS protein SLD5, putative	DNA	1315	1020	1579	1064	1220	3869	3261	1212	15	13	15	14	17	18	22	21
Tb927.11.7860	DNA replication licensing factor MCM2	DNA	4130	2541	1905	1541	1268	3011	2229	488	47	34	19	20	18	14	15	8
Tb927.2.3930	DNA replication licensing factor MCM3	DNA	2477	1432	1279	1061	752	2015	1486	300	28	19	12	14	11	9	10	5
Tb927.11.12250	DNA replication licensing factor MCM4	DNA	2959	1689	2551	1997	1680	4269	2784	926	34	22	25	26	24	20	19	16
Tb927.11.5570	DNA replication licensing factor MCM5	DNA	2749	2125	1519	1176	1123	2852	2753	641	31	28	15	15	16	13	19	11
Tb927.11.11640	DNA replication licensing factor MCM6	DNA	4111	2527	1682	1229	1173	3109	2335	338	47	33	16	16	17	14	16	6
Tb927.11.16140	DNA replication licensing factor MCM7	DNA	2751	1448	1089	845	711	1599	1174	221	31	19	11	11	10	7	8	4
Tb927.10.10410	DNA replication licensing factor MCM8	DNA	3095	2049	3602	3113	2452	6320	3500	961	35	27	35	41	35	29	24	16
Tb927.9.9600	DNA replication licensing factor MCM9	DNA	4188	1767	3994	3262	2915	6822	4775	954	48	23	39	42	41	31	32	16
Tb927.4.1330	DNA topoisomerase IB, large subunit	DNA	8303	4510	2115	1835	1853	4333	3704	681	94	60	21	24	26	20	25	12
Tb927.11.11550	DNA topoisomerase II, putative	DNA	16129	8597	2161	1401	1474	3447	3973	591	184	114	21	18	21	16	27	10
Tb927.11.11540	DNA topoisomerase II, putative (TOP2)	DNA	15369	7241	1728	959	1267	2734	3727	565	175	96	17	12	18	13	25	10
Tb927.11.9170	DNA topoisomerase III, putative	DNA	4453	3186	4297	3396	2395	6078	4000	1067	51	42	42	44	34	28	27	18
Tb927.11.9520	DNA topoisomerase III, TOPO3alpha	DNA	5979	4517	5545	4424	3811	9155	6271	1626	68	60	54	58	54	42	43	28
Tb927.9.6940	DNA topoisomerase type IB small subunit	DNA	3700	2702	4919	3748	3364	9853	6050	1006	42	36	48	49	47	45	41	17
Tb927.11.10640	DNA-(apurinic or apyrimidinic site) lyase, putative	DNA	3916	3595	1059	652	1585	4066	3973	1190	45	47	10	8	22	19	27	20
Tb927.9.4390	DNA-damage inducible protein DDI1-like protein (1L12.395)	DNA	3330	3099	3107	2226	2423	6032	4232	1097	38	41	30	29	34	28	29	19
Tb927.9.11930	DNA-repair protein XPC	DNA	3173	2820	2375	1701	2006	5338	4325	947	36	37	23	22	28	24	29	16
Tb927.11.16270	DNAexcision repair helicase XPBR	DNA	3751	1857	1697	1383	1124	3050	2448	640	43	25	17	18	16	14	17	11
Tb927.2.4390	endo/exonuclease Mre11 (MRE11)	DNA	3938	3086	3768	2438	2487	6131	4939	1035	45	41	37	32	35	28	34	18
Tb11.v5.0860	endonuclease G, putative	DNA	2365	1046	1751	1330	1529	3494	2549	592	27	14	17	17	22	16	17	10
Tb927.8.4090	endonuclease G, putative	DNA	5133	2567	3841	3230	4012	11314	8287	3475	58	34	37	42	56	52	56	59
Tb927.11.12090	endonuclease III, putative	DNA	1332	1122	1482	1091	1283	4277	3295	2402	15	15	14	14	18	20	22	41
Tb927.10.6860	endonuclease V, putative	DNA	2026	1036	2133	1645	1863	4705	3148	781	23	14	21	21	26	22	21	13
Tb927.10.5510	endonuclease/exonuclease/phosphatase, putative	DNA	3329	2937	1230	840	1851	4930	4065	883	38	39	12	11	26	23	28	15
Tb927.11.7820	endonuclease/exonuclease/phosphatase, putative	DNA	818	536	590	324	502	1001	1257	245	9	7	6	4	7	5	9	4
Tb927.3.830	flap endonuclease-1 (FEN-1), putative	DNA	2788	2078	7004	5302	3949	11790	8735	4026	32	27	68	69	56	54	59	68
Tb927.4.4680	GINS complex subunit PSF3, replication initiation	DNA	829	546	1720	1280	1497	5331	3805	2404	9	7	17	17	21	24	26	41
Tb927.10.12310	helicase-like protein	DNA	4536	2075	3955	2932	2141	5097	3318	729	52	27	39	38	30	23	23	12
Tb927.11.9330	helicase-like protein	DNA	2705	750	630	560	556	1405	1084	253	31	10	6	7	8	6	7	4
Tb927.3.3090	helicase, putative	DNA	4549	2807	2824	2067	2057	4810	3738	959	52	37	28	27	29	22	25	16
Tb927.5.3940	helicase, putative	DNA	4036	3839	7193	5128	4958	14048	10638	3857	46	51	70	67	70	64	72	66
Tb927.6.920	helicase, putative	DNA	1623	394	225	166	148	404	378	110	18	5	2	2	2	2	3	2
Tb927.9.13610	helicase, putative	DNA	4107	1926	544	393	445	884	903	180	47	25	5	5	6	4	6	3
Tb927.10.6900	HmdUGT, glucosyltransferase that converts HOMedU to base J	DNA	4215	2369	654	527	732	1947	1296	446	48	31	6	7	10	9	9	8
Tb927.10.5490	HOP1 homologue, HORMA domain, involved in meiosis?	DNA	2671	2144	1333	901	1229	3760	3075	813	30	28	13	12	17	17	21	14
Tb927.2.5190	HOP2 putative homologue, involved in meiosis?	DNA	1620	1235	3032	2239	1312	4534	3475	1415	18	16	30	29	18	21	24	24
Tb927.11.8700	hypothetical protein, conserved, DNA PolY-like superfamily domain: trans-lesion DNA synthesis.	DNA	2514	1146	2839	2175	2309	5685	4206	1092	29	15	28	28	33	26	29	19
Tb927.9.11070	hypothetical protein, conserved,predicted zinc finger protein, MIZ	DNA	2947	1930	1607	1143	1362	3366	2487	486	34	25	16	15	19	15	17	8
Tb927.5.1700	Kinesin-2, also "replication Factor A 28 kDa subunit, or RPA1-2	DNA	3305	2761	4156	3088	3294	7427	5550	2054	38	36	41	40	46	34	38	35
Tb927.3.5030	KU70 protein (KU70)	DNA	2447	1168	1111	1017	640	1470	1141	435	28	15	11	13	9	7	8	7
Tb927.6.1760	KU80 protein (KU80)	DNA	4737	3864	3510	2500	2364	6398	4635	702	54	51	34	33	33	29	32	12
Tb11.v5.0219	methyltransferase, putative	DNA	2461	1268	889	723	629	1329	948	228	28	17	9	9	9	6	6	4
Tb927.8.6840	mismatch repair protein MLH1	DNA	3091	1509	1338	1070	1072	2379	1828	428	35	20	13	14	15	11	12	7
Tb927.9.5240	mismatch repair protein MSH3	DNA	5177	2437	1512	1338	1130	2679	2229	733	59	32	15	17	16	12	15	12
Tb927.10.1270	mismatch repair protein MSH4	DNA	3831	1978	1805	1363	1144	2765	2005	496	44	26	18	18	16	13	14	8
Tb927.3.4280	mismatch repair protein MSH5	DNA	5702	4385	2955	2042	3087	7812	7104	1688	65	58	29	27	43	36	48	29
Tb927.10.6410	mismatch repair protein MSH8	DNA	4611	1968	903	800	682	1916	1530	357	52	26	9	10	10	9	10	6
Tb927.9.14330	mismatch repair protein PMS1	DNA	8370	5348	3733	2965	3427	8948	5819	1266	95	71	36	39	48	41	40	22
Tb11.v5.1040	mismatch repair protein, putative	DNA	856	425	365	299	228	626	425	104	10	6	4	4	3	3	3	2
Tb927.11.5670	MND1 homologue, putative involvement in meiosis	DNA	1576	1398	1586	1244	891	2624	2464	694	18	18	15	16	13	12	17	12
Tb927.11.9510	nucleic acid binding protein, putative	DNA	3325	2561	4428	3240	3401	8984	7349	2285	38	34	43	42	48	41	50	39
Tb927.9.12810	poly(ADP-ribose) glycohydrolase, putative	DNA	2533	2136	1929	1262	1503	4818	4621	1886	29	28	19	16	21	22	31	32
Tb927.5.4070	PPL1 priming DNA polymerase	DNA	3236	1696	4031	3096	3116	7724	5131	1342	37	22	39	40	44	35	35	23
Tb927.10.2520	PPL2 DNA primase polymerase	DNA	3145	1516	1638	1293	1221	3468	2468	725	36	20	16	17	17	16	17	12
Tb927.9.5190	proliferative cell nuclear antigen (PCNA), putative (28G16.165)	DNA	7707	8644	10509	7105	4356	12685	10057	3123	88	114	102	93	61	58	68	53
Tb927.11.8210	RAD50 DNA repair-like protein	DNA	11059	8124	1420	1065	908	2349	1869	281	126	107	14	14	13	11	13	5
Tb11.v5.0572	RAD50 DNA repair-like protein, putative	DNA	3934	2885	459	388	407	971	744	95	45	38	4	5	6	4	5	2
Tb11.v5.0573	RAD50 DNA repair-like protein, putative	DNA	1922	1349	194	132	111	285	223	19	22	18	2	2	2	1	2	0
Tb927.11.8190	RAD51 protein (RAD51)	DNA	6399	6189	5382	3829	4043	10821	10197	3288	73	82	52	50	57	49	69	56
Tb927.9.9620	RAD51/DMC1 protein, putative	DNA	3328	2636	5302	4041	2758	7497	6678	2256	38	35	52	53	39	34	45	38
Tb927.7.6900	REC8, a rad 21 homologue, double-strand-break repair protein, putative	DNA	10046	5887	5078	4268	3311	8418	6300	1425	114	78	50	56	47	38	43	24
Tb927.11.2550	recombinase rad51, putative	DNA	2449	1841	1868	1478	1425	3734	2759	689	28	24	18	19	20	17	19	12
Tb927.8.5710	recombination initiation protein NBS1, putative	DNA	2218	886	471	399	342	817	678	164	25	12	5	5	5	4	5	3
Tb927.6.3580	RECQ1 ATP-dependent DEAD/H DNA helicase	DNA	4701	4111	3738	2416	2650	6753	6269	1320	54	54	36	31	37	31	43	22
Tb927.8.6690	RECQ2 ATP-dependent DEAD/H DNA helicase	DNA	4637	1821	725	474	647	1579	1265	275	53	24	7	6	9	7	9	5
Tb927.11.9130	replication factor A, 51kDa subunit, putative	DNA	3248	2756	3974	3161	1761	4816	2932	514	37	36	39	41	25	22	20	9
Tb927.11.5650	replication factor C large subunit, putative	DNA	5266	4407	3788	2715	2975	7595	6565	1300	60	58	37	35	42	35	45	22
Tb927.1.1890	Replication Factor C Subunit 1-related protein	DNA	3224	1335	505	442	476	1190	1147	227	37	18	5	6	7	5	8	4
Tb927.6.3890	replication factor C, subunit 2, putative	DNA	3162	2925	3142	2125	3540	9912	8975	3088	36	39	31	28	50	45	61	52
Tb927.9.12300	replication factor C, subunit 3, putative	DNA	3569	3197	3480	2454	2724	7123	5460	2019	41	42	34	32	38	33	37	34
Tb927.11.9550	replication factor C, subunit 4, putative	DNA	3802	3081	5953	3842	4196	11885	7939	2923	43	41	58	50	59	54	54	50
Tb927.10.7990	replication factor C, subunit 5, putative,ATPase, putative	DNA	3347	3011	4214	2750	3222	10014	7357	3318	38	40	41	36	45	46	50	56
Tb927.10.5070	ribonuclease H, putative	DNA	2413	2185	2374	1641	1341	3795	3052	689	27	29	23	21	19	17	21	12
Tb927.7.4930	ribonuclease H1	DNA	1735	1030	2302	1714	1711	4709	3670	1601	20	14	22	22	24	22	25	27
Tb927.10.4730	ribonuclease HII, putative	DNA	2328	2219	2387	1490	1696	4995	4472	1659	26	29	23	19	24	23	30	28
Tb927.4.1270	ruvB-like DNA helicase, putative	DNA	7331	8119	6703	4618	3869	10477	8480	1793	83	107	65	60	54	48	58	30
Tb927.4.2000	ruvB-like DNA helicase, putative,ATP-dependent DNA helicase, putative	DNA	8442	9371	15085	11098	8157	22669	14519	3033	96	124	147	145	115	104	99	52
Tb927.1.3120	separase, putative,cysteine peptidase, Clan CD, family C50, putative	DNA	3553	1531	1059	959	814	2242	1594	680	40	20	10	12	11	10	11	12
Tb927.6.1640	single strand-specific nuclease, putative	DNA	5783	5090	7506	5802	5486	16977	11293	4369	66	67	73	76	77	78	77	74
Tb927.6.1650	single strand-specific nuclease, putative	DNA	6695	6014	7287	5451	5624	17681	12212	4908	76	79	71	71	79	81	83	83
Tb927.6.2890	single strand-specific nuclease, putative	DNA	1909	1591	3766	2751	2254	7192	5644	3166	22	21	37	36	32	33	38	54
Tb927.10.3860	SNF-7-like protein, putative	DNA	1562	1659	2766	2086	2751	8360	6230	3089	18	22	27	27	39	38	42	52
Tb11.02.5060b	SNF2 DNA repair protein, putative	DNA	4936	2291	3035	2132	2884	7491	7063	2772	56	30	30	28	41	34	48	47
Tb11.v5.0150	SNF2 DNA repair protein, putative	DNA	6301	4035	710	473	1094	2827	2370	406	72	53	7	6	15	13	16	7
Tb927.11.7211	SNF2 DNA repair protein, putative	DNA	4936	2291	3035	2132	2884	7491	7063	2772	56	30	30	28	41	34	48	47
Tb927.3.5440	SNF2 DNA repair protein, putative	DNA	9293	6754	4301	2512	3116	8751	8302	1563	106	89	42	33	44	40	56	27
Tb927.7.4650	SNF2 DNA repair protein, putative	DNA	6301	4035	710	473	1094	2827	2370	406	72	53	7	6	15	13	16	7
Tb927.11.10730	SNF2 DNA repair protein, putative,ATP-dependent helicase, putative,SNF2 family helicase, putative	DNA	4884	2127	1801	1725	1446	3473	2226	583	56	28	18	22	20	16	15	10
Tb927.11.5260	SNF2 DNA repair protein, putative,SNF2 family protein	DNA	3423	2506	1887	1218	1800	4557	3523	497	39	33	18	16	25	21	24	8
Tb927.11.5690	SNF2 DNA repair protein, putative,SNF2 family protein	DNA	6403	5090	2795	1849	2320	5781	5647	922	73	67	27	24	33	26	38	16
Tb927.5.3760	SPO11 meiotic recombination protein	DNA	1433	1045	1267	866	1053	2821	2612	756	16	14	12	11	15	13	18	13
Tb11.v5.0746	tatD related deoxyribonuclease, putative	DNA	2329	1795	3170	2256	2060	5847	4005	1151	27	24	31	29	29	27	27	20
Tb927.11.1600	tatD related deoxyribonuclease, putative	DNA	2500	1973	3522	2618	2544	6887	6100	2187	28	26	34	34	36	31	42	37
Tb927.11.6090	tatD related deoxyribonuclease, putative	DNA	2328	1793	3169	2253	2059	5846	4002	1150	26	24	31	29	29	27	27	20
Tb927.3.1830	TbRMI1, DNA recombination and antigenic switching	DNA	1724	991	765	629	564	1670	1036	334	20	13	7	8	8	8	7	6
Tb927.11.10190	telomerase reverse transcriptase, putative	DNA	6595	3186	3257	2605	2759	6361	5195	1681	75	42	32	34	39	29	35	29
Tb927.7.830	telomerase-associated protein, putative	DNA	8385	2847	919	666	802	2333	2119	792	95	38	9	9	11	11	14	13
Tb927.3.1050	transposase of Tn10	DNA	0	0	0	0	0	0	0	0	0	0	0	0	0	0	0	0
Tb927.6.5810	transposase of Tn10	DNA	0	0	0	0	0	0	0	0	0	0	0	0	0	0	0	0
Tb927.10.12850	ttaggg binding factor, telomer maintenance	DNA	28849	18164	21488	13881	16931	42847	43699	8558	328	240	210	181	238	196	297	145
Tb927.2.5750	tyrosyl-DNA Phosphodiesterase (Tdp1), putative	DNA	3441	3012	4927	3097	3570	9740	7726	2996	39	40	48	40	50	45	53	51
Tb927.10.13970	uracil-DNA glycosylase, putative	DNA	2191	2076	3984	2897	2555	7983	6971	3844	25	27	39	38	36	37	47	65
Tb927.6.4650	UV excision repair RAD23 protein, putative	DNA	3466	1897	2853	2268	1660	4537	3280	1244	39	25	28	30	23	21	22	21
Tb927.9.11870	zinc finger protein, putative,predicted zinc finger protein, MIZ	DNA	2289	2310	2365	1684	1597	4714	4353	1488	26	31	23	22	22	22	30	25
Tb11.v5.0500	2-oxoisovalerate dehydrogenase alpha subunit, putative	Enzyme	2579	2084	6259	4228	2971	7456	5989	1962	29	28	61	55	42	34	41	33
Tb927.9.10580	3-demethylubiquinone-9 3-methyltransferase, putative	Enzyme	1557	1442	2927	2023	1944	5746	4673	2367	18	19	29	26	27	26	32	40
Tb927.11.13360	AAA ATPase, putative	Enzyme	6344	1757	972	849	686	1821	1418	289	72	23	9	11	10	8	10	5
Tb927.11.4940	AAA ATPase, putative	Enzyme	3396	3122	3762	2620	2995	8170	6197	2443	39	41	37	34	42	37	42	42
Tb927.11.6350	AAA ATPase, putative	Enzyme	5585	2097	1918	1821	1332	3617	2149	739	64	28	19	24	19	17	15	13
Tb927.3.1440	AAA ATPase, putative,Spastin, putative	Enzyme	2694	1132	1196	1040	831	2009	1231	307	31	15	12	14	12	9	8	5
Tb11.v5.0520	acetyltransferase, putative	Enzyme	2320	1171	1997	1417	1242	3209	2099	246	26	15	19	18	17	15	14	4
Tb11.v5.0435	adenylosuccinate synthetase, putative	Enzyme	12856	9025	5487	3729	3908	7321	5662	851	146	119	53	49	55	33	39	14
Tb927.6.3050	aldehyde dehydrogenase family, putative	Enzyme	3781	3938	3560	2376	2375	6174	5048	831	43	52	35	31	33	28	34	14
Tb927.6.4210	aldehyde dehydrogenase, putative (ALDH)	Enzyme	4487	3223	4611	3769	2285	5228	3128	912	51	43	45	49	32	24	21	15
Tb927.2.5180	aldo-keto reductase, putative	Enzyme	3013	2358	4029	3100	3212	8682	6413	2054	34	31	39	40	45	40	44	35
Tb927.11.5360	aldo/keto reductase, putative	Enzyme	2522	2044	1777	1128	1420	4602	3861	1194	29	27	17	15	20	21	26	20
Tb927.9.3970	alpha/beta-hydrolase-like protein	Enzyme	2398	1281	3563	2473	2852	8088	4979	2006	27	17	35	32	40	37	34	34
Tb927.9.4040	alpha/beta-hydrolase-like protein	Enzyme	2398	1281	3563	2473	2852	8088	4979	2006	27	17	35	32	40	37	34	34
Tb927.11.8460	amastin-like protein	Enzyme	3342	2710	2128	1634	3439	8950	6864	1832	38	36	21	21	48	41	47	31
Tb11.v5.0697	aminopeptidase P1, putative	Enzyme	4146	2235	3800	3118	2326	5582	3669	620	47	30	37	41	33	26	25	11
Tb11.v5.0360	aminopeptidase, putative	Enzyme	5229	3341	4711	4168	2261	5267	3815	672	60	44	46	54	32	24	26	11
Tb11.v5.0768	aspartyl aminopeptidase, putative	Enzyme	6189	4955	6268	4199	4368	12669	10190	2533	70	65	61	55	61	58	69	43
Tb927.7.5080	ATP-NAD kinase-like protein	Enzyme	3593	2487	2971	2449	1713	4031	2667	724	41	33	29	32	24	18	18	12
Tb927.11.9160	ATPase-like protein, putative	Enzyme	1647	1370	885	598	778	1881	1555	402	19	18	9	8	11	9	11	7
Tb927.10.8070	ATPase, putative	Enzyme	3704	2327	3729	2794	2496	6506	6125	1399	42	31	36	36	35	30	42	24
Tb927.11.960	ATPase, putative,cell division control protein 48 homolog, putative	Enzyme	3058	2292	2818	2482	1993	5678	3552	1236	35	30	27	32	28	26	24	21
Tb927.11.8730	ATPase, putative,S. cerevisiae cell division control protein 48 homolog, putative	Enzyme	3597	3311	5815	4309	3857	9741	8316	3679	41	44	57	56	54	45	57	63
Tb927.8.6420	beta-ketoacyl-ACP reductase 2	Enzyme	3393	2591	3848	2402	3312	9450	7794	2561	39	34	38	31	47	43	53	44
Tb927.11.10060	Biotin--acetyl-CoA-carboxylase ligase, putative,biotin--protein ligase, putative	Enzyme	5065	3778	15409	12361	5819	16028	9610	3599	58	50	150	161	82	73	65	61
Tb11.v5.0820	branched-chain amino acid aminotransferase, putative	Enzyme	14228	15196	16240	12571	11223	33982	22434	8500	162	201	158	164	158	155	153	144
Tb927.11.8260	carbonic anhydrase-like protein	Enzyme	4622	2779	2978	2674	3344	9099	4560	1157	53	37	29	35	47	42	31	20
Tb11.v5.0672	cardiolipin synthetase, putative	Enzyme	2519	1272	1377	1220	825	1726	1305	339	29	17	13	16	12	8	9	6
Tb11.v5.0577	casein kinase I, putative	Enzyme	2471	1846	924	564	1544	3832	3505	941	28	24	9	7	22	18	24	16
Tb927.8.3860	CIA1 Cytosolic iron-sulphur cluster biogenesis	Enzyme	3125	2695	4505	3127	2751	7291	5779	2548	36	36	44	41	39	33	39	43
Tb927.6.2200	Class 1 glutamine amido-transferase domain, or protease	Enzyme	5359	4586	13223	9555	9498	32578	15366	7426	61	61	129	124	134	149	105	126
Tb927.6.3280	cyclosome subunit 1, putative	Enzyme	6011	3870	1066	733	911	2392	2329	570	68	51	10	10	13	11	16	10
Tb927.7.5680	deoxyribose-phosphate aldolase, putative	Enzyme	2224	1415	5623	4394	2208	6525	4840	1540	25	19	55	57	31	30	33	26
Tb927.6.710	dephospho-CoA kinase, putative	Enzyme	1311	699	1738	1395	1288	3670	2593	798	15	9	17	18	18	17	18	14
Tb927.8.7380	dihydrolipoamide dehydrogenase, point mutation,acetoin dehydrogenase e3 component, putative	Enzyme	5415	2977	4494	3219	2808	7245	5688	1145	62	39	44	42	40	33	39	19
Tb927.4.5040	dihydrolipoamide dehydrogenase, putative	Enzyme	4135	2392	4214	3014	2931	7594	6482	1782	47	32	41	39	41	35	44	30
Tb927.3.4390	dihydrolipoamide dehydrogenase, putative (GCVL-1)	Enzyme	2332	2196	3635	2495	2517	7389	5830	2072	27	29	35	32	35	34	40	35
Tb927.8.5630	dihydroorotase, putative	Enzyme	2275	2202	3617	2711	1788	4171	2979	736	26	29	35	35	25	19	20	13
Tb927.5.3830	dihydroorotate dehydrogenase (fumarate), putative	Enzyme	4602	5535	6943	5015	4927	16022	11678	5298	52	73	68	65	69	73	79	90
Tb927.3.4340	diphthamide synthesis protein, putative	Enzyme	2242	1953	3000	2178	2187	6581	5454	2424	26	26	29	28	31	30	37	41
Tb927.4.4650	diphthine synthase, putative	Enzyme	2102	1915	4731	3418	2601	7834	5831	2788	24	25	46	45	37	36	40	47
Tb927.6.2540	DREV methyltransferase, putative, Zinc finger domains	Enzyme	2746	2689	3260	2276	3604	11540	8364	5515	31	36	32	30	51	53	57	94
Tb927.2.4930	esterase, putative	Enzyme	1984	1804	4754	3436	3645	10730	4821	1105	23	24	46	45	51	49	33	19
Tb927.6.3320	ferric reductase transmembrane protein, putative	Enzyme	1571	1459	953	725	1218	4357	3834	2083	18	19	9	9	17	20	26	35
Tb927.11.4430	ferric reductase, putative,ferric reductase transmembrane component, putative	Enzyme	4536	2689	3463	2218	2187	4654	4005	1309	52	36	34	29	31	21	27	22
Tb11.v5.0211	galactokinase-like protein, putative	Enzyme	617	535	1091	615	733	2237	2932	2016	7	7	11	8	10	10	20	34
Tb927.2.5060	GTP binding protein, putative	Enzyme	6966	8216	16980	12331	7992	23577	16012	6460	79	108	166	161	113	108	109	110
Tb927.10.7430	GTP-binding protein, putative	Enzyme	3303	2259	3284	2512	2148	6023	4769	1466	38	30	32	33	30	28	32	25
Tb927.4.2190	GTP-binding protein, putative	Enzyme	2650	1383	2217	1769	1679	3929	3006	846	30	18	22	23	24	18	20	14
Tb927.5.4310	GTP-binding protein, putative	Enzyme	3796	2445	2919	2436	1736	4477	3163	1083	43	32	28	32	24	20	22	18
Tb927.7.580	GTP-binding protein, putative	Enzyme	3270	1961	970	758	602	1832	1157	131	37	26	9	10	8	8	8	2
Tb927.7.7450	GTP-binding protein, putative	Enzyme	4001	3507	3964	2672	2441	6131	4685	986	46	46	39	35	34	28	32	17
Tb927.11.7370	haloacid dehalogenase hydrolase, putative	Enzyme	3053	2545	3210	2162	3127	6780	5939	1541	35	34	31	28	44	31	40	26
Tb927.11.8440	haloacid dehalogenase-like hydrolase, putative	Enzyme	3649	4183	944	597	1868	5346	3443	1364	42	55	9	8	26	24	23	23
Tb11.v5.0357	homocysteine S-methyltransferase, putative	Enzyme	1643	1326	2356	1258	1762	4176	4204	1866	19	18	23	16	25	19	29	32
Tb927.5.2370	hydrolase, alpha/beta fold family, putative	Enzyme	1230	1944	3054	2185	2583	7768	6550	2269	14	26	30	28	36	36	45	39
Tb927.5.2380	hydrolase, alpha/beta fold family, putative	Enzyme	1338	2543	7209	5014	4381	13847	9700	4661	15	34	70	65	62	63	66	79
Tb927.10.7230	hypothetical protein, conserved, 7 nucleoside diphostate kinase domains	Enzyme	10626	3770	1223	892	1073	3097	2040	543	121	50	12	12	15	14	14	9
Tb927.3.4420	hypothetical protein, conserved, alpha/beta hydrolase domain	Enzyme	2694	1223	2831	2275	2452	7405	4981	1279	31	16	28	30	35	34	34	22
Tb927.4.2240	hypothetical protein, conserved, D-aminoacid aminotransferase domain, used for synthesis of D-glutamic acid and D-alanine	Enzyme	5022	3296	10737	7768	8467	27906	15371	6893	57	44	105	101	119	128	105	117
Tb927.11.7390	hypothetical protein, conserved, extremely weak but blast-back positive match to yeast PDH1 which may participate in conversion of 2-methylcitrate to 2-methylisocitrate	Enzyme	1479	1093	5210	3571	2875	8817	6811	2865	17	14	51	47	40	40	46	49
Tb927.7.5210	hypothetical protein, conserved, phosphatase domain and DUF	Enzyme	8361	3797	3773	2749	2054	4567	3596	749	95	50	37	36	29	21	24	13
Tb927.7.5550	hypothetical protein, conserved, TLD domain	Enzyme	2379	1485	5856	3928	3935	10711	9622	4384	27	20	57	51	55	49	65	74
Tb927.5.1030	Iron-sulfur assembly protein 2 (Isa2)	Enzyme	1261	743	1618	1198	897	2328	1812	516	14	10	16	16	13	11	12	9
Tb927.4.2460	kinatase, putative	Enzyme	2245	910	464	302	423	833	731	167	26	12	5	4	6	4	5	3
Tb927.5.2650	L-galactonolactone oxidase (GAL/ALO)	Enzyme	1138	1817	3032	1762	2359	6161	4998	1218	13	24	30	23	33	28	34	21
Tb11.v5.0627	lipase domain protein, putative	Enzyme	2720	1493	1507	1390	1181	2618	1786	391	31	20	15	18	17	12	12	7
Tb11.v5.0275	major vault protein, putative	Enzyme	8245	5606	5567	4032	4530	12367	7669	1374	94	74	54	53	64	57	52	23
Tb11.v5.0641	major vault protein, putative	Enzyme	2908	1401	1421	1211	927	2172	1482	335	33	18	14	16	13	10	10	6
Tb11.v5.0866	major vault protein, putative	Enzyme	6747	3835	3337	1958	2186	6445	6046	1371	77	51	33	26	31	29	41	23
Tb927.10.1990	major vault protein, putative (MVP)	Enzyme	8195	4178	4730	4071	3266	7598	4749	1260	93	55	46	53	46	35	32	21
Tb927.10.6310	major vault protein, putative (MVP)	Enzyme	8245	5606	5567	4032	4530	12367	7669	1374	94	74	54	53	64	57	52	23
Tb927.5.4460	major vault protein, putative (MVP)	Enzyme	6914	3077	1655	1295	1342	3121	2501	512	79	41	16	17	19	14	17	9
Tb927.8.1440	maoC-like dehydratase, putative	Enzyme	1294	899	2929	2066	1655	4799	3346	1157	15	12	29	27	23	22	23	20
Tb927.10.6680	member of the NOL1/NOP2/sun family (S-adenosyl methionine methyltransferases)	Enzyme	3697	2558	2223	1863	1370	3415	2356	437	42	34	22	24	19	16	16	7
Tb927.1.1050	Metallo-dependent phosphatase-like domain-containing protein	Enzyme	5124	2821	2884	2173	1934	4735	3020	886	58	37	28	28	27	22	21	15
Tb927.11.10990	Methylthioribosephosphate isomerase (was annotated as EIF2B subunit)	Enzyme	4512	2990	4072	3299	2269	5421	3673	748	51	39	40	43	32	25	25	13
Tb927.5.490	methyltransferase, putative	Enzyme	2466	1268	891	725	631	1330	949	228	28	17	9	9	9	6	6	4
Tb927.5.1460	Mo/Co carrier or lysine decarboxylase	Enzyme	12656	13383	6765	4500	7377	19328	11910	3477	144	177	66	59	104	88	81	59
Tb927.11.11920	molybdenum cofactor biosynthesis protein, putative	Enzyme	3096	1481	1104	931	685	1573	1422	372	35	20	11	12	10	7	10	6
Tb927.11.2330	molybdopterin synthase sulphurylase protein, putative	Enzyme	3534	2593	3562	2654	3411	9261	7326	2071	40	34	35	35	48	42	50	35
Tb927.9.1400	Monooxygenase, putative	Enzyme	2536	2269	3552	2567	2676	7634	6002	3194	29	30	35	33	38	35	41	54
Tb927.3.610	N-acetyltransferase complex ARD1 subunit, putative	Enzyme	1388	1511	1609	1086	1114	3951	2930	1291	16	20	16	14	16	18	20	22
Tb927.11.4530	N-acetyltransferase subunit ARD1 (ARD1)	Enzyme	2837	2258	5365	3929	3077	8854	6443	2588	32	30	52	51	43	40	44	44
Tb927.10.5670	N-acetyltransferase subunit Nat1, putative (NAT1)	Enzyme	4614	3734	2374	1662	1038	2755	2098	429	53	49	23	22	15	13	14	7
Tb927.10.3150	N-acetyltransferase, putative	Enzyme	1551	1610	2184	1600	1369	4414	3569	1456	18	21	21	21	19	20	24	25
Tb927.11.11100	N-acetyltransferase, putative	Enzyme	1944	1199	3987	2924	2846	9418	7482	4352	22	16	39	38	40	43	51	74
Tb927.7.2360	N-acetyltransferase, putative	Enzyme	5331	4043	6221	4651	3085	7474	5320	1353	61	53	61	61	43	34	36	23
Tb927.7.2530	N-acetyltransferase, putative	Enzyme	1103	801	1190	892	844	2210	2000	697	13	11	12	12	12	10	14	12
Tb927.9.3360	N-acetyltransferase, putative	Enzyme	2350	2171	3444	2198	2682	7458	5408	2742	27	29	34	29	38	34	37	47
Tb927.11.14870	NAD synthase, putative	Enzyme	1422	1577	3056	2143	2034	6382	4246	1812	16	21	30	28	29	29	29	31
Tb11.02.5420	NADPH--cytochrome p450 reductase, putative (CPR)	Enzyme	5940	3348	4621	3546	3779	9311	5628	1230	68	44	45	46	53	43	38	21
Tb927.11.8380	NADPH--cytochrome p450 reductase, putative (CPR)	Enzyme	7359	4670	4311	3223	3779	9422	5809	1182	84	62	42	42	53	43	40	20
Tb927.4.1950	NADPH--cytochrome p450 reductase, putative (CPR)	Enzyme	6982	5427	7742	4922	6186	16815	13554	2546	79	72	75	64	87	77	92	43
Tb927.9.13250	NADPH--cytochrome p450 reductase, putative (CPR)	Enzyme	3610	2864	3297	2361	2075	4969	3894	1031	41	38	32	31	29	23	26	18
Tb927.10.10650	NAR1 Cytosolic iron-sulphur cluster biogenesis, hydrogenase large subunit	Enzyme	3056	2270	3450	2531	2532	6832	5022	1355	35	30	34	33	36	31	34	23
Tb927.10.11590	nicotinate phosphoribosyltransferase, putative	Enzyme	4549	4380	2292	1541	3290	10996	7726	2723	52	58	22	20	46	50	53	46
Tb927.6.2040	nitrate reductase, putative	Enzyme	1941	1266	1582	1140	1153	2786	2393	633	22	17	15	15	16	13	16	11
Tb927.7.7230	nitroreductase (NTR)	Enzyme	1467	1000	1454	1291	828	2408	1571	434	17	13	14	17	12	11	11	7
Tb927.7.1930	nucleoside diphosphatase, putative,ectonucleoside triphosphate diphosphohydrolase 5, putative	Enzyme	839	223	735	555	1377	3862	2898	799	10	3	7	7	19	18	20	14
Tb11.v5.0270	nucleoside hydrolase, putative	Enzyme	6311	5069	10469	7292	3677	9179	6324	1335	72	67	102	95	52	42	43	23
Tb927.11.13380	nucleoside triphosphate hydrolase, putative	Enzyme	5680	1408	586	431	508	1315	1125	252	65	19	6	6	7	6	8	4
Tb927.10.1690	nucleotide binding protein, putative (NBP 1)	Enzyme	1103	698	4108	3175	2496	7221	4700	2590	13	9	40	41	35	33	32	44
Tb927.8.1520	NUDIX hydrolase	Enzyme	2630	1646	2613	2031	1446	3451	2683	712	30	22	25	26	20	16	18	12
Tb927.6.2670	NUDIX hydrolase, conserved, has mRNA decapping activity in vitro	Enzyme	1472	1186	1252	781	858	2506	2458	1280	17	16	12	10	12	11	17	22
Tb927.10.4680	NUDIX hydrolase, conserved,predicted MutT/NUDIX family protein	Enzyme	1866	1284	2890	2090	2939	9043	7496	3820	21	17	28	27	41	41	51	65
Tb927.11.9810	NUDIX hydrolase, homologue of YSA1	Enzyme	2457	2190	4790	3557	3875	14139	10729	7274	28	29	47	46	55	65	73	124
Tb927.5.4350	NUDIX hydrolase, putative	Enzyme	1315	942	1481	889	1318	3440	2887	1613	15	12	14	12	19	16	20	27
Tb927.11.7770	oxidoreductase-like protein	Enzyme	5742	5061	4066	2543	2598	6787	6042	1027	65	67	40	33	37	31	41	17
Tb927.10.16040	oxidoreductase-protein, putative	Enzyme	2535	2246	2850	1803	2492	6389	4800	1652	29	30	28	23	35	29	33	28
Tb927.10.9560	oxidoreductase, putative	Enzyme	1186	912	3725	2703	2621	8240	5422	3372	13	12	36	35	37	38	37	57
Tb927.11.9560	oxidoreductase, putative	Enzyme	2777	2578	3258	2385	2190	5647	4137	1405	32	34	32	31	31	26	28	24
Tb927.3.4990	oxidoreductase, putative	Enzyme	1687	1318	3829	2839	1691	4126	3180	979	19	17	37	37	24	19	22	17
Tb927.8.3970	oxidoreductase, putative	Enzyme	1301	399	876	751	533	1401	839	297	15	5	9	10	8	6	6	5
Tb927.10.8000	P-loop nucleoside triphosphate hydrolase, EF hand domains	Enzyme	6256	3052	1143	960	939	2893	2071	640	71	40	11	13	13	13	14	11
Tb927.8.7510	p-nitrophenylphosphatase, putative	Enzyme	1472	549	2194	1695	1942	4919	3465	1195	17	7	21	22	27	22	24	20
Tb11.v5.0254	pantothenate kinase subunit, putative	Enzyme	10142	3111	1293	1054	1042	2824	1891	494	115	41	13	14	15	13	13	8
Tb927.11.7290	pantothenate kinase subunit, putative	Enzyme	10142	3111	1293	1054	1042	2824	1891	494	115	41	13	14	15	13	13	8
Tb11.v5.0251	phosphatase, putative	Enzyme	2607	1688	4570	2985	3295	9199	7399	2624	30	22	45	39	46	42	50	45
Tb927.11.7420	phosphoadenosine phosphosulfate reductase-like protein	Enzyme	2001	1501	3197	2217	1880	5195	4263	1676	23	20	31	29	26	24	29	28
Tb927.9.13380	phosphoinositide-binding protein, putative	Enzyme	11367	8693	2805	2243	3795	9465	7610	1281	129	115	27	29	53	43	52	22
Tb927.6.2940	phosphopantothenoylcysteine decarboxylase, putative (PPCDC)	Enzyme	2621	2874	3548	2657	2319	8338	6387	3792	30	38	35	35	33	38	43	64
Tb927.5.3050	poly(ADP-ribose) polymerase, putative	Enzyme	3135	1721	1825	1593	749	1992	1396	316	36	23	18	21	11	9	9	5
Tb927.6.1580	polynucleotide kinase 3'-phosphatase, putative	Enzyme	2233	1295	1855	1269	1255	3355	2640	696	25	17	18	17	18	15	18	12
Tb927.11.14520	polypeptide deformylase, putative	Enzyme	2714	2395	4943	3336	3922	12451	9584	5988	31	32	48	43	55	57	65	102
Tb927.9.2320	POMP1 (possible S-Adenosyl methionine methyl transferase (yeast Cgt1 is involved in lipid homeostasis)	Enzyme	1600	670	3607	2631	1255	2925	2450	489	18	9	35	34	18	13	17	8
Tb927.8.2960	Probable methyltransferase BTM2 homolog	Enzyme	2863	1571	2202	1677	1736	4286	3369	1057	33	21	21	22	24	20	23	18
Tb927.10.7850	protein-L-isoaspartate, putative	Enzyme	2452	1986	2644	2156	3303	10283	8580	3648	28	26	26	28	46	47	58	62
Tb927.10.5750	protocatechuate 4,5-dioxygenase-like protein	Enzyme	838	669	1437	940	821	2260	2009	924	10	9	14	12	12	10	14	16
Tb927.8.3740	pterin 4 alpha carbinolamine dehydratase, putative	Enzyme	2156	1785	1342	849	1958	5991	5779	3806	25	24	13	11	28	27	39	65
Tb927.6.2740	pyridoxal kinase (pdxK)	Enzyme	8763	9929	48764	39189	18792	67145	43524	20994	100	131	475	510	265	307	296	357
Tb927.6.1850	quiescin sulfhydryl oxidase (QSOX)	Enzyme	2924	2174	3290	2254	2239	5821	4665	1517	33	29	32	29	32	27	32	26
Tb927.9.12410	riboflavin kinase, putative	Enzyme	2333	2038	5108	3958	3455	10951	6978	3197	27	27	50	52	49	50	47	54
Tb11.v5.0729	ribokinase, putative	Enzyme	0	0	0	0	0	0	0	0	0	0	0	0	0	0	0	0
Tb11.v5.0212	ribulose-phosphate 3-epimerase, putative	Enzyme	3540	2584	7933	5880	6391	20619	11544	6979	40	34	77	77	90	94	79	119
Tb927.7.6890	S-adenosyl-methionine-dependent methyl transferase, putative	Enzyme	3750	3669	3934	3130	2549	7224	3760	570	43	48	38	41	36	33	26	10
Tb11.v5.0903	S-adenosylmethionine decarboxylase proenzyme, putative	Enzyme	3650	2846	5918	4088	3632	10713	9141	3785	42	38	58	53	51	49	62	64
Tb927.6.4840	S-adenosylmethionine synthetase, putative (METK1)	Enzyme	78047	79821	80791	62105	49488	124392	94732	18045	888	1054	788	809	697	569	644	307
Tb927.6.4850	S-adenosylmethionine synthetase, putative (METK1)	Enzyme	78032	79803	80776	62095	49473	124366	94714	18038	888	1054	788	809	696	569	644	307
Tb927.6.4860	S-adenosylmethionine synthetase, putative (METK1)	Enzyme	78040	79805	80778	62093	49469	124364	94709	18040	888	1054	788	809	696	569	644	307
Tb927.6.4870	S-adenosylmethionine synthetase, putative (METK1)	Enzyme	78047	79818	80790	62104	49486	124391	94730	18044	888	1054	788	809	697	569	644	307
Tb927.6.4880	S-adenosylmethionine synthetase, putative (METK1)	Enzyme	78030	79799	80766	62086	49464	124347	94701	18039	888	1054	787	809	696	569	644	307
Tb927.6.4890	S-adenosylmethionine synthetase, putative (METK1)	Enzyme	78017	79773	80746	62070	49448	124338	94679	18033	888	1053	787	808	696	569	644	306
Tb927.6.4900	S-adenosylmethionine synthetase, putative (METK1)	Enzyme	78047	79821	80791	62105	49488	124392	94732	18045	888	1054	788	809	697	569	644	307
Tb927.6.4910	S-adenosylmethionine synthetase, putative (METK1)	Enzyme	78047	79821	80791	62105	49488	124392	94732	18045	888	1054	788	809	697	569	644	307
Tb927.6.4920	S-adenosylmethionine synthetase, putative (METK1)	Enzyme	78047	79821	80791	62105	49488	124392	94732	18045	888	1054	788	809	697	569	644	307
Tb927.10.9410	selenophosphate synthetase, putative	Enzyme	3065	2224	2230	1519	1574	4258	3671	1084	35	29	22	20	22	19	25	18
Tb927.10.12240	short-chain dehydrogenase, putative	Enzyme	2831	1889	11934	9743	6139	17737	10102	3208	32	25	116	127	86	81	69	55
Tb927.10.6870	short-chain dehydrogenase, putative	Enzyme	2408	1698	1429	1019	923	2112	1835	430	27	22	14	13	13	10	12	7
Tb927.11.10020	short-chain dehydrogenase, putative	Enzyme	2606	1794	3101	2199	2567	7421	6002	2883	30	24	30	29	36	34	41	49
Tb927.5.1210	short-chain dehydrogenase, putative	Enzyme	5673	4837	10292	7839	4260	10318	6458	1538	65	64	100	102	60	47	44	26
Tb927.9.14040	short-chain dehydrogenase, putative	Enzyme	1485	645	1091	772	741	1815	1039	298	17	9	11	10	10	8	7	5
Tb927.9.14070	short-chain dehydrogenase, putative	Enzyme	3258	2163	3123	2424	2082	5090	4127	1023	37	29	30	32	29	23	28	17
Tb927.7.310	Thioredoxin domain, also matches human prostaglandin E synthetase	Enzyme	884	461	2911	2023	3208	8500	4538	1390	10	6	28	26	45	39	31	24
Tb927.11.17040	ACP1 ESAG4-like	ESAG	27785	18705	3166	2380	2376	5230	4576	693	316	247	31	31	33	24	31	12
Tb927.10.16190	ACP2 ESAG4-like	ESAG	28187	18206	3329	2478	2586	5789	4976	805	321	240	32	32	36	26	34	14
Tb927.9.15660	ACP6	ESAG	2513	1352	1177	793	771	1629	1204	285	29	18	11	10	11	7	8	5
Tb927.10.60	ESAG, putative	ESAG	0	0	0	0	0	0	0	0	0	0	0	0	0	0	0	0
Tb927.1.4870	ESAG1, putative	ESAG	9184	5146	275	139	365	1285	1625	532	105	68	3	2	5	6	11	9
Tb927.1.4910	ESAG1, putative	ESAG	8982	4956	243	119	337	1179	1521	529	102	65	2	2	5	5	10	9
Tb927.1.5120	ESAG1, putative	ESAG	6933	3886	212	102	319	1053	1452	542	79	51	2	1	4	5	10	9
Tb927.1.5200	ESAG1, putative	ESAG	2753	2153	194	157	365	1398	1536	724	31	28	2	2	5	6	10	12
Tb927.1.5240	ESAG1, putative	ESAG	1138	1096	83	39	245	945	678	298	13	14	1	1	3	4	5	5
Tb927.10.20	ESAG1, putative	ESAG	103	92	6	3	16	26	39	21	1	1	0	0	0	0	0	0
Tb927.11.17890	ESAG1, putative	ESAG	2109	1754	339	203	687	2422	1564	545	24	23	3	3	10	11	11	9
Tb927.3.2520	ESAG1, putative	ESAG	503	448	13	15	39	125	167	58	6	6	0	0	1	1	1	1
Tb927.3.520	ESAG1, putative	ESAG	1215	997	119	74	222	745	840	468	14	13	1	1	3	3	6	8
Tb927.3.5830	ESAG1, putative	ESAG	395	427	32	19	68	202	255	119	4	6	0	0	1	1	2	2
Tb927.4.1200	ESAG1, putative	ESAG	3016	1583	588	418	719	2597	1711	1045	34	21	6	5	10	12	12	18
Tb927.5.4630	ESAG1, putative	ESAG	1720	1416	591	419	623	1829	1607	681	20	19	6	5	9	8	11	12
Tb927.9.660	ESAG1, putative	ESAG	937	894	34	11	103	387	490	307	11	12	0	0	1	2	3	5
Tb11.01.6250	ESAG11, putative	ESAG	6941	6306	69	53	249	939	1080	294	79	83	1	1	4	4	7	5
Tb927.1.4900	ESAG11, putative	ESAG	18669	20694	237	134	502	1684	2534	728	212	273	2	2	7	8	17	12
Tb927.1.5110	ESAG11, putative	ESAG	17919	19933	229	137	499	1667	2445	729	204	263	2	2	7	8	17	12
Tb927.3.560	ESAG11, putative	ESAG	10140	10358	124	72	300	953	1263	448	115	137	1	1	4	4	9	8
Tb927.9.7320	ESAG11, putative	ESAG	8052	8521	90	68	210	721	964	295	92	113	1	1	3	3	7	5
Tb927.9.7400	ESAG11, putative	ESAG	8442	9017	95	67	219	746	1014	312	96	119	1	1	3	3	7	5
Tb927.4.3290	ESAG2-like	ESAG	34	28	21	10	13	37	36	7	0	0	0	0	0	0	0	0
Tb11.01.6240	ESAG2, putative	ESAG	22140	22337	741	430	1715	6170	4918	1161	252	295	7	6	24	28	33	20
Tb927.1.2040	ESAG2, putative	ESAG	15691	16432	1291	701	2006	6268	4441	1171	179	217	13	9	28	29	30	20
Tb927.1.4890	ESAG2, putative	ESAG	23557	22626	957	513	1629	5075	5574	1601	268	299	9	7	23	23	38	27
Tb927.1.5100	ESAG2, putative	ESAG	28683	25201	834	430	1469	4830	5834	1781	326	333	8	6	21	22	40	30
Tb927.11.14620	ESAG2, putative	ESAG	25720	25404	549	405	1282	4870	3580	1083	293	335	5	5	18	22	24	18
Tb927.3.570	ESAG2, putative	ESAG	20286	17420	569	317	1083	3880	3561	897	231	230	6	4	15	18	24	15
Tb927.4.3280	ESAG2, putative	ESAG	41	39	10	1	8	20	40	8	0	1	0	0	0	0	0	0
Tb927.9.7330	ESAG2, putative	ESAG	15307	15822	259	147	579	1926	2082	514	174	209	3	2	8	9	14	9
Tb927.9.7410	ESAG2, putative	ESAG	15505	15939	263	146	584	1934	2125	515	176	210	3	2	8	9	14	9
Tb927.2.2029	ESAG3 pseudogene	ESAG	1416	615	183	131	285	937	739	420	16	8	2	2	4	4	5	7
Tb927.10.9490	ESAG3, pseudogene	ESAG	2085	810	41	30	147	425	470	133	24	11	0	0	2	2	3	2
Tb927.10.4370	ESAG3, putative	ESAG	257	159	216	140	189	455	323	125	3	2	2	2	3	2	2	2
Tb927.10.9470	ESAG3, putative	ESAG	1007	399	119	61	203	658	542	241	11	5	1	1	3	3	4	4
Tb927.10.9480	ESAG3, putative	ESAG	1009	400	119	61	203	658	542	241	11	5	1	1	3	3	4	4
Tb927.10.9500	ESAG3, putative	ESAG	2769	1064	30	19	102	217	306	49	32	14	0	0	1	1	2	1
Tb927.11.1520	ESAG3, putative	ESAG	1392	687	942	726	872	2622	1459	840	16	9	9	9	12	12	10	14
Tb927.11.1530	ESAG3, putative	ESAG	371	176	275	236	292	762	447	198	4	2	3	3	4	3	3	3
Tb927.2.2020	ESAG3, putative	ESAG	1736	1070	1275	979	1152	2863	2115	660	20	14	12	13	16	13	14	11
Tb927.5.4600	ESAG3, putative	ESAG	4727	2988	527	349	717	1730	1749	441	54	39	5	5	10	8	12	7
Tb927.9.15940	ESAG3, putative	ESAG	2789	1489	439	274	638	1530	1195	282	32	20	4	4	9	7	8	5
Tb927.11.140	ESAG4, putative,	ESAG	4864	3350	3794	1989	2494	7261	8412	2569	55	44	37	26	35	33	57	44
Tb927.5.340	ESAG5-related protein, putative	ESAG	4592	2668	9100	6514	5523	15480	10651	3057	52	35	89	85	78	71	72	52
Tb927.2.1920	ESAG5, putative	ESAG	12510	10707	2914	1940	7010	19193	13022	4068	142	141	28	25	99	88	89	69
Tb927.4.810	ESAG5, putative	ESAG	4293	2233	1455	969	3091	9464	6895	2137	49	29	14	13	44	43	47	36
Tb927.7.6860	ESAG5, putative	ESAG	19323	12968	2273	1456	9624	28976	27156	11720	220	171	22	19	135	133	185	199
Tb927.9.15890	ESAG5, putative	ESAG	8348	7512	2920	1983	5024	16357	11530	3048	95	99	28	26	71	75	78	52
Tb927.7.3250	ESAG6, transferrin receptor, putative	ESAG	16423	16251	1264	749	1243	3318	2910	738	187	215	12	10	17	15	20	13
Tb927.11.18280	ESAG7 (expression site associated protein 7), putative	ESAG	0	1	0	0	0	3	3	1	0	0	0	0	0	0	0	0
Tb927.7.3260	ESAG7, transferrin receptor, putative	ESAG	15761	14390	897	466	887	2156	2199	486	179	190	9	6	12	10	15	8
Tb927.6.2850	ESAG8-associated protein, putative (PIE8)	ESAG	1642	1300	1047	413	538	1081	802	65	19	17	10	5	8	5	5	1
Tb927.1.3670	ESAG8, putative	ESAG	1212	368	667	531	561	1595	1296	239	14	5	7	7	8	7	9	4
Tb927.1.5080	ESAG9, putative	ESAG	1979	1576	219	117	298	943	925	195	23	21	2	2	4	4	6	3
Tb927.1.5220	ESAG9, putative	ESAG	0	0	0	0	0	0	0	0	0	0	0	0	0	0	0	0
Tb927.5.120	ESAG9, putative	ESAG	0	0	0	0	2	0	1	0	0	0	0	0	0	0	0	0
Tb927.5.4620	ESAG9, putative	ESAG	2393	1475	561	415	585	1896	1526	322	27	19	5	5	8	9	10	5
Tb927.7.170	ESAG9, putative	ESAG	0	0	0	0	0	0	0	0	0	0	0	0	0	0	0	0
Tb927.9.7340	ESAG9, putative	ESAG	4730	2108	438	279	1636	6539	3033	929	54	28	4	4	23	30	21	16
Tb927.9.7370	ESAG9, putative	ESAG	1213	1157	432	307	777	2732	1600	441	14	15	4	4	11	12	11	7
Tb927.9.7420	ESAG9, putative	ESAG	0	0	0	0	0	0	0	0	0	0	0	0	0	0	0	0
Tb927.11.20560	expression site-associated gene (ESAG, pseudogene), putative,expression site-associated gene 3 (ESAG3, pseudogene), putative	ESAG	47	88	4	2	17	29	23	4	1	1	0	0	0	0	0	0
Tb927.11.20070	expression site-associated gene (ESAG, pseudogene), putative,expression site-associated gene 3 (ESAG3), degenerate	ESAG	45	118	5	5	12	49	56	21	1	2	0	0	0	0	0	0
Tb927.11.19600	expression site-associated gene (ESAG, pseudogene), putative,expression site-associated gene 3 (ESAG3), degenerate and frameshifted	ESAG	127	94	3	5	11	39	49	11	1	1	0	0	0	0	0	0
Tb927.11.19650	expression site-associated gene (ESAG, pseudogene), putative,expression site-associated gene 3 (ESAG3), degenerate and frameshifted	ESAG	967	1019	46	31	72	282	391	121	11	13	0	0	1	1	3	2
Tb927.11.19730	expression site-associated gene (ESAG, pseudogene), putative,expression site-associated gene 3 (ESAG3), degenerate and frameshifted	ESAG	200	258	15	13	42	135	140	39	2	3	0	0	1	1	1	1
Tb927.11.19760	expression site-associated gene (ESAG, pseudogene), putative,expression site-associated gene 3 (ESAG3), degenerate and frameshifted	ESAG	2097	1169	138	98	207	949	1123	238	24	15	1	1	3	4	8	4
Tb927.11.19900	expression site-associated gene (ESAG, pseudogene), putative,expression site-associated gene 3 (ESAG3), degenerate and frameshifted	ESAG	1357	1667	37	26	105	264	435	128	15	22	0	0	1	1	3	2
Tb927.11.19470	expression site-associated gene (ESAG, pseudogene), putative,expression site-associated gene 3 (ESAG3), frameshifted and degenerate	ESAG	6552	4771	67	55	164	457	768	148	75	63	1	1	2	2	5	3
Tb927.11.20150	expression site-associated gene (ESAG, pseudogene), putative,expression site-associated gene 3 (ESAG3), frameshifted and degenerate	ESAG	3441	2239	19	17	73	180	420	71	39	30	0	0	1	1	3	1
Tb11.01.6241	expression site-associated gene (ESAG) protein, putative	ESAG	22141	22337	741	430	1715	6171	4919	1161	252	295	7	6	24	28	33	20
Tb11.v5.0282	expression site-associated gene (ESAG) protein, putative	ESAG	4592	2668	9100	6514	5523	15480	10651	3057	52	35	89	85	78	71	72	52
Tb11.v5.0367	expression site-associated gene (ESAG) protein, putative	ESAG	4727	2988	527	349	717	1730	1749	441	54	39	5	5	10	8	12	7
Tb11.v5.0463	expression site-associated gene (ESAG) protein, putative	ESAG	9293	8368	3235	2176	5643	18354	13062	3604	106	110	32	28	79	84	89	61
Tb11.v5.0826	expression site-associated gene (ESAG) protein, putative	ESAG	17257	11495	2063	1308	8736	26242	24645	10635	196	152	20	17	123	120	168	181
Tb927.11.18650	expression site-associated gene 1 (ESAG1) protein, putative	ESAG	2253	1462	130	89	344	1003	1370	600	26	19	1	1	5	5	9	10
Tb927.11.19030	expression site-associated gene 1 (ESAG1) protein, putative	ESAG	571	523	41	27	73	290	293	136	6	7	0	0	1	1	2	2
Tb11.01.6251	expression site-associated gene 11 (ESAG11) protein, putative	ESAG	6908	6272	68	53	246	934	1072	293	79	83	1	1	3	4	7	5
Tb11.v5.0677	expression site-associated gene 11 (ESAG11) protein, putative	ESAG	6798	6150	68	53	245	926	1063	291	77	81	1	1	3	4	7	5
Tb11.v5.0676	expression site-associated gene 2 (ESAG2) protein, putative	ESAG	23616	23242	614	337	1429	5171	4489	1048	269	307	6	4	20	24	31	18
Tb11.v5.0788	expression site-associated gene 2 (ESAG2) protein, putative	ESAG	17974	17610	408	292	907	3451	2540	762	205	233	4	4	13	16	17	13
Tb11.v5.0789	expression site-associated gene 2 (ESAG2) protein, putative	ESAG	18676	17481	382	227	1053	3614	3460	801	213	231	4	3	15	17	24	14
Tb11.v5.0816	expression site-associated gene 2 (ESAG2) protein, putative	ESAG	12560	10827	4721	2983	4594	15349	9230	4082	143	143	46	39	65	70	63	69
Tb927.3.2510.1	expression site-associated gene 2 (ESAG2) protein, putative	ESAG	15322	15570	1050	537	1553	4814	3741	986	174	206	10	7	22	22	25	17
Tb927.3.2510.2	expression site-associated gene 2 (ESAG2) protein, putative	ESAG	14924	13545	1014	505	1481	4592	3460	918	170	179	10	7	21	21	24	16
Tb11.v5.0126	expression site-associated gene 3 (ESAG3) protein, putative	ESAG	63	1057	6	5	13	45	64	20	1	14	0	0	0	0	0	0
Tb11.v5.0385	expression site-associated gene 3 (ESAG3) protein, putative	ESAG	109	1340	12	5	20	72	82	27	1	18	0	0	0	0	1	0
Tb11.v5.0752	expression site-associated gene 3 (ESAG3) protein, putative	ESAG	8940	6888	103	39	259	544	1361	224	102	91	1	1	4	2	9	4
Tb927.11.18800	expression site-associated gene 3 (ESAG3) protein, putative	ESAG	75	1280	3	1	12	23	53	10	1	17	0	0	0	0	0	0
Tb927.11.19120	expression site-associated gene 3 (ESAG3) protein, putative	ESAG	3534	2273	109	67	164	580	798	220	40	30	1	1	2	3	5	4
Tb11.v5.0813	expression site-associated gene 3 (ESAG3)-like protein	ESAG	1291	506	29	18	99	257	283	83	15	7	0	0	1	1	2	1
Tb11.v5.0814	expression site-associated gene 3 (ESAG3)-like protein	ESAG	2769	1064	30	19	102	217	306	49	32	14	0	0	1	1	2	1
Tb11.v5.1015	expression site-associated gene 4 (ESAG4) protein, putative	ESAG	3284	2282	2649	1441	1865	5438	5981	1965	37	30	26	19	26	25	41	33
Tb927.11.18690	expression site-associated gene 4 (ESAG4) protein, putative	ESAG	1329	643	641	538	496	1170	766	145	15	8	6	7	7	5	5	2
Tb11.v5.0413	expression site-associated gene 9 (ESAG9) protein	ESAG	2393	1475	561	415	585	1896	1526	322	27	19	5	5	8	9	10	5
Tb11.v5.0772	expression site-associated gene 9 (ESAG9) protein, putative	ESAG	0	0	0	0	0	0	0	0	0	0	0	0	0	0	0	0
Tb927.11.18660	expression site-associated gene 9 (ESAG9), putative	ESAG	761	476	176	123	193	531	473	96	9	6	2	2	3	2	3	2
Tb927.11.18670	expression site-associated gene 9 (ESAG9), putative	ESAG	167	137	21	17	15	88	91	30	2	2	0	0	0	0	1	1
Tb927.4.3870	GRESAG4	ESAG	10928	3703	1062	916	1364	3397	3239	823	124	49	10	12	19	16	22	14
Tb927.4.3210	hypothetical protein, conserved,ESAG11-related protein, putative	ESAG	0	0	0	0	0	0	0	0	0	0	0	0	0	0	0	0
Tb927.4.3230	hypothetical protein, conserved,ESAG11-related protein, putative	ESAG	0	0	0	0	0	0	0	0	0	0	0	0	0	0	0	0
Tb927.4.3250	hypothetical protein, conserved,ESAG11-related protein, putative	ESAG	0	0	0	0	0	0	0	0	0	0	0	0	0	0	0	0
Tb927.4.3270	hypothetical protein, conserved,ESAG11-related protein, putative	ESAG	0	0	0	0	0	0	0	0	0	0	0	0	0	0	0	0
Tb11.v5.1016	receptor-type adenylate cyclase GRESAG 4 (pseudogene), putative	ESAG	4175	1925	1283	773	885	2259	1824	228	48	25	13	10	12	10	12	4
Tb11.v5.0217	receptor-type adenylate cyclase GRESAG 4, putative	ESAG	7602	4218	5767	3814	2707	5808	4199	833	87	56	56	50	38	27	29	14
Tb11.v5.0281	receptor-type adenylate cyclase GRESAG 4, putative	ESAG	15201	7331	11638	8374	4972	10472	7722	1189	173	97	113	109	70	48	53	20
Tb11.v5.0379	receptor-type adenylate cyclase GRESAG 4, putative	ESAG	8165	6018	6160	4130	4361	11134	8826	2068	93	79	60	54	61	51	60	35
Tb11.v5.0424	receptor-type adenylate cyclase GRESAG 4, putative	ESAG	16238	10306	8166	4847	4418	11466	9222	1228	185	136	80	63	62	52	63	21
Tb11.v5.0425	receptor-type adenylate cyclase GRESAG 4, putative	ESAG	21170	15306	13571	8058	8140	23088	19652	4598	241	202	132	105	115	106	134	78
Tb11.v5.0429	receptor-type adenylate cyclase GRESAG 4, putative	ESAG	86980	62353	12690	7876	13403	37666	44168	10303	990	823	124	103	189	172	300	175
Tb11.v5.0431	receptor-type adenylate cyclase GRESAG 4, putative	ESAG	20564	14732	12462	7421	7645	21675	18168	4230	234	195	122	97	108	99	124	72
Tb11.v5.0456	receptor-type adenylate cyclase GRESAG 4, putative	ESAG	47761	33601	19765	11754	13232	35868	29690	6391	544	444	193	153	186	164	202	109
Tb11.v5.0470	receptor-type adenylate cyclase GRESAG 4, putative	ESAG	2806	1067	585	485	493	1038	851	203	32	14	6	6	7	5	6	3
Tb11.v5.0484	receptor-type adenylate cyclase GRESAG 4, putative	ESAG	8261	2815	743	644	967	2354	2317	490	94	37	7	8	14	11	16	8
Tb11.v5.0546	receptor-type adenylate cyclase GRESAG 4, putative	ESAG	17714	12763	6402	3883	4878	13552	10820	2448	202	169	62	51	69	62	74	42
Tb11.v5.0576	receptor-type adenylate cyclase GRESAG 4, putative	ESAG	19768	14178	12668	7567	7378	19544	16037	3607	225	187	124	99	104	89	109	61
Tb11.v5.0784	receptor-type adenylate cyclase GRESAG 4, putative	ESAG	1364	641	489	305	325	831	780	122	16	8	5	4	5	4	5	2
Tb11.v5.0821	receptor-type adenylate cyclase GRESAG 4, putative	ESAG	20747	14942	3095	2094	3239	8960	10036	2271	236	197	30	27	46	41	68	39
Tb11.v5.0830	receptor-type adenylate cyclase GRESAG 4, putative	ESAG	8305	5242	6846	4270	3638	8797	7008	1660	95	69	67	56	51	40	48	28
Tb11.v5.0864	receptor-type adenylate cyclase GRESAG 4, putative	ESAG	5067	4653	1061	776	1611	6110	4587	1262	58	61	10	10	23	28	31	21
Tb11.v5.0865	receptor-type adenylate cyclase GRESAG 4, putative	ESAG	23426	19010	2480	1474	4798	16199	15657	1908	267	251	24	19	68	74	107	32
Tb927.11.1490	receptor-type adenylate cyclase GRESAG 4, putative (fragment)	ESAG	1650	797	597	369	391	972	921	151	19	11	6	5	6	4	6	3
Tb11.v5.0654	receptor-type adenylate cyclase, putative	ESAG	1267	628	641	422	379	926	719	246	14	8	6	5	5	4	5	4
Tb927.5.5230	ESAG pseudogene	ESAG.pseudo	5072	4200	79	41	194	432	841	180	58	55	1	1	3	2	6	3
Tb927.5.5340	ESAG pseudogene	ESAG.pseudo	3470	1410	20	2	39	82	239	41	39	19	0	0	1	0	2	1
Tb927.1.5090	ESAG1 pseudogene	ESAG.pseudo	1022	851	53	43	75	255	283	67	12	11	1	1	1	1	2	1
Tb927.1.5235	ESAG1 pseudogene	ESAG.pseudo	0	0	0	0	0	0	1	0	0	0	0	0	0	0	0	0
Tb927.3.540	ESAG1 pseudogene	ESAG.pseudo	0	0	0	0	0	0	0	0	0	0	0	0	0	0	0	0
Tb927.3.550	ESAG1 pseudogene	ESAG.pseudo	882	776	88	39	136	437	465	247	10	10	1	1	2	2	3	4
Tb927.3.5800	ESAG1 pseudogene	ESAG.pseudo	1838	1531	128	45	149	439	575	120	21	20	1	1	2	2	4	2
Tb927.6.230	ESAG1 pseudogene	ESAG.pseudo	57	38	33	21	38	153	104	44	1	1	0	0	1	1	1	1
Tb927.6.3380	ESAG1 pseudogene	ESAG.pseudo	0	0	0	0	0	0	0	0	0	0	0	0	0	0	0	0
Tb927.9.7350	ESAG1 pseudogene	ESAG.pseudo	633	487	59	38	396	1263	1068	433	7	6	1	0	6	6	7	7
Tb927.1.2060	ESAG11 pseudogene	ESAG.pseudo	304	277	6	8	18	45	32	6	3	4	0	0	0	0	0	0
Tb927.1.2070	ESAG11 pseudogene	ESAG.pseudo	235	223	17	13	9	49	30	6	3	3	0	0	0	0	0	0
Tb927.1.4860	ESAG11 pseudogene	ESAG.pseudo	3079	3524	101	64	138	496	636	208	35	47	1	1	2	2	4	4
Tb927.3.2530	ESAG11 pseudogene	ESAG.pseudo	566	533	18	12	16	61	60	6	6	7	0	0	0	0	0	0
Tb927.3.530	ESAG11 pseudogene	ESAG.pseudo	0	0	0	0	0	0	0	0	0	0	0	0	0	0	0	0
Tb927.3.5820	ESAG11 pseudogene	ESAG.pseudo	11647	12948	126	88	286	1014	1544	450	133	171	1	1	4	5	11	8
Tb927.10.100	ESAG2 pseudogene	ESAG.pseudo	9291	9705	2499	1304	3181	9997	4488	1008	106	128	24	17	45	46	31	17
Tb927.3.5810	ESAG2 pseudogene	ESAG.pseudo	14848	12248	1403	780	2039	6616	4000	1114	169	162	14	10	29	30	27	19
Tb927.6.3390	ESAG2 pseudogene	ESAG.pseudo	10495	7955	1328	735	1836	5812	3197	787	119	105	13	10	26	27	22	13
Tb927.7.160	ESAG2 pseudogene	ESAG.pseudo	5691	4628	309	154	418	1161	832	251	65	61	3	2	6	5	6	4
Tb11.15.0008	ESAG3 pseudogene	ESAG.pseudo	3976	2079	72	31	135	385	696	142	45	27	1	0	2	2	5	2
Tb11.57.0050	ESAG3 pseudogene	ESAG.pseudo	4388	2254	58	31	118	269	461	114	50	30	1	0	2	1	3	2
Tb927.1.20	ESAG3 pseudogene	ESAG.pseudo	9861	9818	102	41	227	477	1234	212	112	130	1	1	3	2	8	4
Tb927.1.5280	ESAG3 pseudogene	ESAG.pseudo	5289	5322	73	59	140	522	650	173	60	70	1	1	2	2	4	3
Tb927.1.5340	ESAG3 pseudogene	ESAG.pseudo	2394	819	20	14	61	122	312	51	27	11	0	0	1	1	2	1
Tb927.11.17180	ESAG3 pseudogene	ESAG.pseudo	3599	1863	18	7	40	78	295	50	41	25	0	0	1	0	2	1
Tb927.11.17200	ESAG3 pseudogene	ESAG.pseudo	73	68	3	2	16	63	60	10	1	1	0	0	0	0	0	0
Tb927.11.17340	ESAG3 pseudogene	ESAG.pseudo	1194	643	38	21	77	251	359	88	14	8	0	0	1	1	2	1
Tb927.11.17390	ESAG3 pseudogene	ESAG.pseudo	2495	3109	105	55	131	626	807	254	28	41	1	1	2	3	5	4
Tb927.11.17420	ESAG3 pseudogene	ESAG.pseudo	0	0	0	0	0	0	0	0	0	0	0	0	0	0	0	0
Tb927.11.17640	ESAG3 pseudogene	ESAG.pseudo	1	0	0	0	2	1	0	0	0	0	0	0	0	0	0	0
Tb927.11.17690	ESAG3 pseudogene	ESAG.pseudo	56	72	2	1	11	35	53	10	1	1	0	0	0	0	0	0
Tb927.11.17710	ESAG3 pseudogene	ESAG.pseudo	2413	519	49	22	60	271	374	95	27	7	0	0	1	1	3	2
Tb927.11.17820	ESAG3 pseudogene	ESAG.pseudo	704	245	14	4	16	44	69	23	8	3	0	0	0	0	0	0
Tb927.11.17970	ESAG3 pseudogene	ESAG.pseudo	5	4	2	1	8	27	9	6	0	0	0	0	0	0	0	0
Tb927.11.18010	ESAG3 pseudogene	ESAG.pseudo	371	137	7	11	24	91	160	37	4	2	0	0	0	0	1	1
Tb927.11.18040	ESAG3 pseudogene	ESAG.pseudo	2255	1648	43	30	89	256	469	92	26	22	0	0	1	1	3	2
Tb927.11.18100	ESAG3 pseudogene	ESAG.pseudo	88	102	6	4	10	39	72	16	1	1	0	0	0	0	0	0
Tb927.11.18160	ESAG3 pseudogene	ESAG.pseudo	670	1215	12	9	30	64	120	23	8	16	0	0	0	0	1	0
Tb927.11.18180	ESAG3 pseudogene	ESAG.pseudo	848	105	13	8	20	67	76	24	10	1	0	0	0	0	1	0
Tb927.2.200	ESAG3 pseudogene	ESAG.pseudo	19212	17658	2053	1283	3659	13669	15690	5193	219	233	20	17	52	63	107	88
Tb927.2.6400	ESAG3 pseudogene	ESAG.pseudo	3166	2107	293	136	457	1584	1813	659	36	28	3	2	6	7	12	11
Tb927.3.110	ESAG3 pseudogene	ESAG.pseudo	8	5	4	0	4	8	13	6	0	0	0	0	0	0	0	0
Tb927.3.160	ESAG3 pseudogene	ESAG.pseudo	554	2144	6	10	24	65	148	33	6	28	0	0	0	0	1	1
Tb927.3.250	ESAG3 pseudogene	ESAG.pseudo	1181	2676	17	14	47	104	207	38	13	35	0	0	1	0	1	1
Tb927.3.290	ESAG3 pseudogene	ESAG.pseudo	2760	605	23	14	54	175	311	80	31	8	0	0	1	1	2	1
Tb927.3.430	ESAG3 pseudogene	ESAG.pseudo	4354	1602	19	11	57	127	377	63	50	21	0	0	1	1	3	1
Tb927.3.460	ESAG3 pseudogene	ESAG.pseudo	2004	2373	68	38	108	414	620	159	23	31	1	0	2	2	4	3
Tb927.4.5480	ESAG3 pseudogene	ESAG.pseudo	2	3	1	1	0	3	2	1	0	0	0	0	0	0	0	0
Tb927.4.5660	ESAG3 pseudogene	ESAG.pseudo	1054	91	5	7	20	60	102	24	12	1	0	0	0	0	1	0
Tb927.4.5770	ESAG3 pseudogene	ESAG.pseudo	984	575	32	16	58	207	309	90	11	8	0	0	1	1	2	2
Tb927.5.210	ESAG3 pseudogene	ESAG.pseudo	218	201	15	8	33	122	197	60	2	3	0	0	0	1	1	1
Tb927.5.260	ESAG3 pseudogene	ESAG.pseudo	2171	224	27	12	53	169	279	68	25	3	0	0	1	1	2	1
Tb927.5.4660	ESAG3 pseudogene	ESAG.pseudo	2331	5614	59	35	111	412	566	156	27	74	1	0	2	2	4	3
Tb927.5.4720	ESAG3 pseudogene	ESAG.pseudo	544	1461	4	5	12	28	101	10	6	19	0	0	0	0	1	0
Tb927.5.4760	ESAG3 pseudogene	ESAG.pseudo	11	10	1	1	1	2	11	1	0	0	0	0	0	0	0	0
Tb927.5.4860	ESAG3 pseudogene	ESAG.pseudo	1694	4891	36	16	86	229	362	113	19	65	0	0	1	1	2	2
Tb927.6.5270	ESAG3 pseudogene	ESAG.pseudo	856	2403	13	12	29	77	180	27	10	32	0	0	0	0	1	0
Tb927.6.5400	ESAG3 pseudogene	ESAG.pseudo	56	1354	2	1	7	16	30	6	1	18	0	0	0	0	0	0
Tb927.6.5490	ESAG3 pseudogene	ESAG.pseudo	1819	5148	26	13	77	152	338	76	21	68	0	0	1	1	2	1
Tb927.6.5510	ESAG3 pseudogene	ESAG.pseudo	5	15	0	1	0	6	8	0	0	0	0	0	0	0	0	0
Tb927.6.5580	ESAG3 pseudogene	ESAG.pseudo	0	0	0	0	0	1	0	2	0	0	0	0	0	0	0	0
Tb927.6.5720	ESAG3 pseudogene	ESAG.pseudo	604	418	75	49	101	370	372	94	7	6	1	1	1	2	3	2
Tb927.6.5770	ESAG3 pseudogene	ESAG.pseudo	401	249	7	8	25	82	116	35	5	3	0	0	0	0	1	1
Tb927.7.130	ESAG3 pseudogene	ESAG.pseudo	35	2	4	0	2	4	31	6	0	0	0	0	0	0	0	0
Tb927.8.120	ESAG3 pseudogene	ESAG.pseudo	4	46	1	0	2	5	16	2	0	1	0	0	0	0	0	0
Tb927.8.230	ESAG3 pseudogene	ESAG.pseudo	761	343	28	19	49	215	244	46	9	5	0	0	1	1	2	1
Tb927.8.370	ESAG3 pseudogene	ESAG.pseudo	864	896	131	103	186	838	896	208	10	12	1	1	3	4	6	4
Tb927.8.390	ESAG3 pseudogene	ESAG.pseudo	1205	762	17	23	69	197	281	77	14	10	0	0	1	1	2	1
Tb927.8.450	ESAG3 pseudogene	ESAG.pseudo	3350	3691	112	57	222	739	1124	289	38	49	1	1	3	3	8	5
Tb927.9.180	ESAG3 pseudogene	ESAG.pseudo	8594	7730	1042	558	1734	6030	6901	2465	98	102	10	7	24	28	47	42
Tb927.9.260	ESAG3 pseudogene	ESAG.pseudo	30	24	3	0	5	10	11	4	0	0	0	0	0	0	0	0
Tb927.9.380	ESAG3 pseudogene	ESAG.pseudo	1101	1712	52	34	76	401	462	161	13	23	1	0	1	2	3	3
Tb927.9.450	ESAG3 pseudogene	ESAG.pseudo	534	12	5	0	1	19	22	3	6	0	0	0	0	0	0	0
Tb927.9.480	ESAG3 pseudogene	ESAG.pseudo	0	0	0	0	1	0	11	2	0	0	0	0	0	0	0	0
Tb927.9.560	ESAG3 pseudogene	ESAG.pseudo	182	1986	24	19	42	167	271	62	2	26	0	0	1	1	2	1
Tb927.9.620	ESAG3 pseudogene	ESAG.pseudo	3129	3871	127	80	261	946	1334	383	36	51	1	1	4	4	9	7
Tb927.9.1080	ESAG3, pseudogene	ESAG.pseudo	1	0	0	0	0	0	0	0	0	0	0	0	0	0	0	0
Tb927.9.1220	ESAG3, pseudogene	ESAG.pseudo	461	447	32	28	70	229	290	35	5	6	0	0	1	1	2	1
Tb927.9.16210	ESAG3, pseudogene	ESAG.pseudo	2	0	0	0	0	0	0	1	0	0	0	0	0	0	0	0
Tb927.9.16260	ESAG3, pseudogene	ESAG.pseudo	2387	2687	55	41	104	404	573	121	27	35	1	1	1	2	4	2
Tb927.9.16580	ESAG3, pseudogene	ESAG.pseudo	0	0	1	0	0	0	3	1	0	0	0	0	0	0	0	0
Tb927.9.16700	ESAG3, pseudogene	ESAG.pseudo	2322	1881	94	47	162	609	756	209	26	25	1	1	2	3	5	4
Tb927.9.16840	ESAG3, pseudogene	ESAG.pseudo	0	0	0	0	1	0	3	0	0	0	0	0	0	0	0	0
Tb927.9.16880	ESAG3, pseudogene	ESAG.pseudo	6379	3655	187	110	276	876	1217	315	73	48	2	1	4	4	8	5
Tb927.9.16960	ESAG3, pseudogene	ESAG.pseudo	2764	3576	135	85	196	738	954	272	31	47	1	1	3	3	6	5
Tb927.9.17040	ESAG3, pseudogene	ESAG.pseudo	595	845	12	5	36	47	162	24	7	11	0	0	1	0	1	0
Tb927.9.17100	ESAG3, pseudogene	ESAG.pseudo	3	244	0	0	0	1	1	0	0	3	0	0	0	0	0	0
Tb927.9.17340	ESAG3, pseudogene	ESAG.pseudo	446	415	36	21	39	193	249	62	5	5	0	0	1	1	2	1
Tb927.9.17500	ESAG3, pseudogene	ESAG.pseudo	0	0	1	0	0	0	3	1	0	0	0	0	0	0	0	0
Tb927.9.17820	ESAG3, pseudogene	ESAG.pseudo	0	0	0	0	0	0	0	0	0	0	0	0	0	0	0	0
Tb927.9.17900	ESAG3, pseudogene	ESAG.pseudo	991	606	90	56	124	450	508	155	11	8	1	1	2	2	3	3
Tb927.1.275	ESAG4 pseudogene	ESAG.pseudo	15994	7488	7142	5373	9289	23996	10425	1617	182	99	70	70	131	110	71	27
Tb927.2.1260	ESAG4 pseudogene	ESAG.pseudo	17751	8407	8411	6237	11267	29004	13407	3278	202	111	82	81	159	133	91	56
Tb927.2.660	ESAG4 pseudogene	ESAG.pseudo	16833	7959	7601	5655	10155	26165	11371	1773	192	105	74	74	143	120	77	30
Tb927.2.910	ESAG4 pseudogene	ESAG.pseudo	17169	8090	7863	5845	10218	26377	11532	1863	195	107	77	76	144	121	78	32
Tb927.10.15990	ESAG4, pseudogene	ESAG.pseudo	2224	1342	317	235	242	567	538	131	25	18	3	3	3	3	4	2
Tb927.9.16010	ESAG4, pseudogene	ESAG.pseudo	517	259	79	71	100	298	367	150	6	3	1	1	1	1	2	3
Tb927.9.15680	ESAG6, pseudogene	ESAG.pseudo	1951	1704	1222	935	1731	4887	3314	1227	22	23	12	12	24	22	23	21
Tb927.11.110	ESAG9 pseudogene	ESAG.pseudo	0	0	0	0	0	0	0	0	0	0	0	0	0	0	0	0
Tb927.11.130	ESAG9 pseudogene	ESAG.pseudo	0	0	0	0	0	0	0	0	0	0	0	0	0	0	0	0
Tb927.11.17850	ESAG9 pseudogene	ESAG.pseudo	2113	682	1408	1080	865	3413	1864	333	24	9	14	14	12	16	13	6
Tb927.11.17880	ESAG9 pseudogene	ESAG.pseudo	224	153	10	12	17	93	86	15	3	2	0	0	0	0	1	0
Tb927.3.5790	ESAG9 pseudogene	ESAG.pseudo	830	558	245	195	215	720	511	119	9	7	2	3	3	3	3	2
Tb927.5.100	ESAG9 pseudogene	ESAG.pseudo	0	0	0	0	0	0	0	0	0	0	0	0	0	0	0	0
Tb927.9.680	ESAG9 pseudogene	ESAG.pseudo	1143	599	79	56	180	563	494	139	13	8	1	1	3	3	3	2
Tb11.15.0008b	expression site-associated gene 3 (ESAG3), degenerate and frameshifted	ESAG.pseudo	1169	1343	30	13	57	165	286	60	13	18	0	0	1	1	2	1
Tb927.9.280	transferrin-binding protein, pseudogene,transferrin-binding protein, fragment	ESAG.pseudo	0	0	0	0	0	0	0	0	0	0	0	0	0	0	0	0
Tb927.8.2610	5-methyltetrahydropteroyltriglutamate-homocysteine S-methyltransferase, putative	Folate	2957	1760	552	388	830	1965	1892	280	34	23	5	5	12	9	13	5
Tb927.7.1600	DHCH bifunctional tetrahydrofolate dehydrogenase/cyclohydrolase	Folate	3620	3202	5496	3885	5187	15038	9622	3541	41	42	54	51	73	69	65	60
Tb927.7.5480	dihydrofolate reductase-thymidylate synthase (DHFR-TS)	Folate	2982	2441	2366	1824	1355	3103	2748	725	34	32	23	24	19	14	19	12
Tb927.10.7520	folylpolyglutamate synthase, putative (FPGS)	Folate	2521	1803	3154	2227	1880	4823	3338	922	29	24	31	29	26	22	23	16
Tb927.8.3620	FT1 folate transporter	Folate	8903	7427	17495	10526	11182	32112	23314	5358	101	98	171	137	157	147	159	91
Tb927.8.3630	FT2 folate transporter	Folate	8755	7197	16655	9974	10866	31013	23143	5190	100	95	162	130	153	142	157	88
Tb927.8.3650	FT3 folate transporter	Folate	8804	7228	16828	10111	10871	31207	22722	5118	100	95	164	132	153	143	155	87
Tb927.8.2210	pteridine reductase (PTR1)	Folate	2892	3319	4566	3082	3044	8327	5196	1617	33	44	45	40	43	38	35	27
Tb927.11.7040	pterin-4-alpha-carbinolamine dehydratase, putative	Folate	1767	1314	2162	1644	3164	10652	7383	4507	20	17	21	21	45	49	50	77
Tb927.10.7930	2,3-bisphosphoglycerate-independent phosphoglycerate mutase (PGAM)	Glucose.glycerol	10123	4030	2717	2990	1675	5055	2843	580	115	53	26	39	24	23	19	10
Tb927.11.11490	2,3-bisphosphoglycerate-independent phosphoglycerate mutase-like protein, putative	Glucose.glycerol	2845	1183	1597	1363	837	2069	1452	402	32	16	16	18	12	9	10	7
Tb927.7.1610	6-phosphofructo-2-kinase/fructose-2,6-biphosphatase, putative	Glucose.glycerol	3916	2209	2117	1940	1638	4195	2755	659	45	29	21	25	23	19	19	11
Tb927.8.1020	6-phosphofructo-2-kinase/fructose-2,6-biphosphatase, putative	Glucose.glycerol	3532	1997	1322	961	1417	3644	3010	624	40	26	13	13	20	17	20	11
Tb927.3.2710	6-phosphofructo-2-kinase/fructose-2,6-bisphosphatase	Glucose.glycerol	4289	1946	1162	889	1056	2569	2076	632	49	26	11	12	15	12	14	11
Tb927.11.6330	6-phosphoglucolactonase	Glucose.glycerol	603	330	2017	1587	1750	5704	3409	2318	7	4	20	21	25	26	23	39
Tb927.8.2520	Acetyl-CoA synthetase	Glucose.glycerol	5902	2255	2075	1891	1768	4596	3319	1079	67	30	20	25	25	21	23	18
Tb927.4.1360	Aldose-1-epimerase, putative	Glucose.glycerol	1106	470	6712	5355	2387	7022	4148	1255	13	6	65	70	34	32	28	21
Tb927.10.9760	alternative oxidase	Glucose.glycerol	1400	666	1382	1184	868	2139	1372	422	16	9	13	15	12	10	9	7
Tb927.10.7090	alternative oxidase (AOX or TAO complex)	Glucose.glycerol	17205	14488	2922	2165	5900	16084	12200	1599	196	191	28	28	83	74	83	27
Tb927.3.3270	ATP-dependent phosphofructokinase (TbPFK)	Glucose.glycerol	35560	16062	3511	4129	2831	8325	3946	1014	405	212	34	54	40	38	27	17
Tb927.11.11250	cytosolic malate dehydrogenase (cMDH)	Glucose.glycerol	8634	8449	11892	9172	7460	22048	12524	5416	98	112	116	119	105	101	85	92
Tb927.10.2890	enolase	Glucose.glycerol	78812	89414	98608	78285	56029	168775	97148	34508	897	1181	961	1020	789	772	661	586
Tb11.v5.0650	enolase, putative	Glucose.glycerol	78812	89414	98608	78285	56029	168775	97148	34508	897	1181	961	1020	789	772	661	586
Tb927.11.16410	enolase, putative	Glucose.glycerol	3290	3006	3424	2549	2768	7939	6052	1596	37	40	33	33	39	36	41	27
Tb927.10.4520	fructose- 2,6- bisphosphatase-like protein	Glucose.glycerol	3161	2443	4661	3723	3216	7949	5048	1194	36	32	45	48	45	36	34	20
Tb927.9.8720	fructose-1,6-bisphosphatase (FBPase)	Glucose.glycerol	7560	6280	6246	4136	7253	20181	10455	2325	86	83	61	54	102	92	71	40
Tb927.10.5620	fructose-bisphosphate aldolase, glycosomal (ALD)	Glucose.glycerol	106310	74515	14280	13236	18716	56203	22168	3985	1210	984	139	172	263	257	151	68
Tb11.v5.0531	fructose-bisphosphate aldolase, glycosomal, putative	Glucose.glycerol	106310	74515	14280	13236	18716	56203	22168	3985	1210	984	139	172	263	257	151	68
Tb927.11.16770	glucosamine-6-phosphate isomerase, putative	Glucose.glycerol	2203	2026	3121	1907	2291	6271	4995	1807	25	27	30	25	32	29	34	31
Tb927.10.8440	glucose transporter 1B (THT1-)	Glucose.glycerol	122287	127885	131452	86003	90798	305418	205348	74169	1392	1689	1282	1120	1278	1397	1397	1260
Tb927.10.8460	glucose transporter, putative	Glucose.glycerol	122515	128131	132536	86682	91108	306422	206091	74361	1394	1692	1292	1129	1283	1401	1402	1264
Tb927.10.8470	glucose transporter, putative	Glucose.glycerol	122392	127975	132011	86358	90955	305829	205628	74275	1393	1690	1287	1125	1280	1399	1399	1262
Tb927.10.8480	glucose transporter, putative	Glucose.glycerol	122523	128121	132395	86592	91087	306295	206050	74347	1394	1692	1291	1128	1282	1401	1402	1263
Tb927.10.8490	glucose transporter, putative	Glucose.glycerol	81832	81696	214646	138422	84663	266758	186251	61065	931	1079	2093	1803	1192	1220	1267	1038
Tb927.10.8500	glucose transporter, putative	Glucose.glycerol	81661	81524	214418	138258	84548	266370	185954	60956	929	1076	2091	1801	1190	1218	1265	1036
Tb927.10.8510	glucose transporter, putative	Glucose.glycerol	81821	81692	214620	138409	84656	266738	186239	61057	931	1079	2093	1803	1192	1220	1267	1038
Tb927.10.8520	glucose transporter, putative	Glucose.glycerol	81821	81692	214620	138409	84656	266738	186239	61057	931	1079	2093	1803	1192	1220	1267	1038
Tb927.4.2290	glucose transporter, putative	Glucose.glycerol	4459	4122	3831	2661	4263	10888	9254	2890	51	54	37	35	60	50	63	49
Tb927.10.8450	glucose transporter,glucose transporter 1E (THT1E)	Glucose.glycerol	122482	128080	132659	86779	91107	306404	206096	74385	1394	1691	1293	1130	1283	1401	1402	1264
Tb927.10.8530	glucose transporter,glucose transporter 2A (THT2A)	Glucose.glycerol	81805	81682	214608	138401	84647	266710	186226	61048	931	1079	2092	1803	1192	1220	1267	1037
Tb927.10.2490	glucose-6-phosphate 1-dehydrogenase (G6PD)	Glucose.glycerol	4242	2701	3429	2476	2070	5023	3433	825	48	36	33	32	29	23	23	14
Tb927.1.3830	glucose-6-phosphate isomerase, glycosomal (PGI)	Glucose.glycerol	30753	30120	7147	5276	8843	23436	14388	3608	350	398	70	69	124	107	98	61
Tb927.10.6880	glyceraldehyde 3-phosphate dehydrogenase, cytosolic (GAP)	Glucose.glycerol	15210	18265	12372	8882	9822	31743	19058	7422	173	241	121	116	138	145	130	126
Tb11.v5.0516	glyceraldehyde 3-phosphate dehydrogenase, cytosolic, putative	Glucose.glycerol	15120	18219	12307	8837	9733	31506	18921	7410	172	241	120	115	137	144	129	126
Tb927.6.4280	glyceraldehyde 3-phosphate dehydrogenase, glycosomal (GAPDH)	Glucose.glycerol	199427	226398	222276	190677	129849	484986	204161	52397	2270	2989	2167	2484	1828	2218	1389	890
Tb927.6.4300	glyceraldehyde 3-phosphate dehydrogenase, glycosomal (GAPDH)	Glucose.glycerol	199427	226398	222276	190677	129849	484986	204161	52397	2270	2989	2167	2484	1828	2218	1389	890
Tb927.9.9820	glyceraldehyde-3-phosphate dehydrogenase, putative	Glucose.glycerol	4978	5036	7627	5264	4578	12529	7715	3229	57	66	74	69	64	57	52	55
Tb927.9.12550	glycerol kinase, glycosomal (glk1)	Glucose.glycerol	140569	141152	196867	169238	107997	318001	151521	27585	1600	1864	1919	2204	1520	1454	1031	469
Tb927.9.12570	glycerol kinase, glycosomal (glk1)	Glucose.glycerol	140592	141165	196891	169255	108005	318028	151535	27587	1600	1864	1920	2205	1520	1454	1031	469
Tb927.9.12590	glycerol kinase, glycosomal (glk1)	Glucose.glycerol	140553	141121	196844	169202	107969	317930	151497	27573	1600	1863	1919	2204	1520	1454	1031	469
Tb927.9.12610	glycerol kinase, glycosomal (glk1)	Glucose.glycerol	140559	141114	196824	169201	107971	317926	151495	27578	1600	1863	1919	2204	1520	1454	1031	469
Tb927.9.12630	glycerol kinase, glycosomal (glk1)	Glucose.glycerol	140576	141133	196859	169227	107984	317966	151516	27579	1600	1864	1919	2204	1520	1454	1031	469
Tb927.10.15910	glycerol uptake protein, putative	Glucose.glycerol	8706	5481	1826	1240	4735	13097	14580	4797	99	72	18	16	67	60	99	82
Tb927.1.1130	glycerol-3-phosphate dehydrogenase (FAD-dependent), in TAO complex	Glucose.glycerol	3341	1293	4146	3203	2394	5744	3924	894	38	17	40	42	34	26	27	15
Tb927.11.7380	glycerol-3-phosphate dehydrogenase (FAD-dependent), mitochondrial, TAO complex	Glucose.glycerol	16049	12406	4613	3392	3710	9373	6573	1123	183	164	45	44	52	43	45	19
Tb11.v5.0384	glycerol-3-phosphate dehydrogenase (FAD-dependent),putative	Glucose.glycerol	3341	1293	4146	3203	2394	5744	3924	894	38	17	40	42	34	26	27	15
Tb927.8.3530	glycerol-3-phosphate dehydrogenase [NAD ], glycosomal	Glucose.glycerol	69587	74114	211254	170329	99543	358417	130081	18072	792	979	2060	2219	1401	1639	885	307
Tb927.11.2920	glycerolphosphate mutase, putative	Glucose.glycerol	1765	1566	2598	1751	1974	5468	4119	1780	20	21	25	23	28	25	28	30
Tb927.10.15410	glycosomal malate dehydrogenase (gMDH)	Glucose.glycerol	2493	1725	59592	49628	14686	42626	21243	2419	28	23	581	646	207	195	145	41
Tb927.2.4210	glycosomal phosphoenolpyruvate carboxykinase (PEPCK)	Glucose.glycerol	10436	10186	81277	61596	20995	58023	31664	2729	119	134	792	802	296	265	215	46
Tb11.v5.0732	Hexokinase	Glucose.glycerol	83010	85392	89968	69581	37197	136505	69309	11920	945	1128	877	906	524	624	472	203
Tb927.10.2010	hexokinase (HK1)	Glucose.glycerol	98454	100979	104695	81945	43899	162489	82443	14203	1121	1333	1021	1067	618	743	561	241
Tb927.10.2020	hexokinase (HK2)	Glucose.glycerol	92078	94314	99701	77370	41198	151835	77455	13313	1048	1245	972	1008	580	694	527	226
Tb927.11.5350	myo-inositol/proton symporter (MIT)	Glucose.glycerol	3271	2333	2445	1454	2274	5299	4271	1004	37	31	24	19	32	24	29	17
Tb927.8.980	Phosphoacetylglucosamine mutase PAGM, acts as phosphoglucomutase	Glucose.glycerol	5091	4404	6527	4669	4060	10276	6845	1430	58	58	64	61	57	47	47	24
Tb927.1.720	phosphoglycerate kinase (PGKA)	Glucose.glycerol	20865	21870	27703	18914	12308	40427	32014	13513	237	289	270	246	173	185	218	230
Tb927.1.710	phosphoglycerate kinase (PGKB)	Glucose.glycerol	30046	32727	43955	30502	16664	54261	45631	18253	342	432	429	397	235	248	310	310
Tb927.1.700	phosphoglycerate kinase (PGKC)	Glucose.glycerol	36107	39678	37272	25728	16804	55400	44900	18164	411	524	363	335	237	253	305	309
Tb927.11.2380	phosphoglycerate kinase, putative	Glucose.glycerol	4960	3776	2711	2081	1905	4652	3654	504	56	50	26	27	27	21	25	9
Tb927.5.3580	phosphoglycerate mutase protein, putative	Glucose.glycerol	915	502	1460	1051	826	2156	1645	722	10	7	14	14	12	10	11	12
Tb927.11.2910	phosphoglycerate mutase, putative (iPGAM)	Glucose.glycerol	2903	2271	2237	1542	2261	5777	5009	880	33	30	22	20	32	26	34	15
Tb927.10.6440	Phosphomannomutase PMM, acts as phosphoglucomutase	Glucose.glycerol	2286	2054	6345	4748	3735	12195	8386	3541	26	27	62	62	53	56	57	60
Tb927.11.14780	phosphomannose isomerase, putative	Glucose.glycerol	3273	3082	7391	4877	2958	8888	6614	1515	37	41	72	64	42	41	45	26
Tb927.11.9350	phosphonopyruvate decarboxylase-like protein, putative	Glucose.glycerol	1800	671	2673	1946	2145	5868	3913	1719	20	9	26	25	30	27	27	29
Tb927.10.14140	pyruvate kinase 1 (PYK1)	Glucose.glycerol	87563	69314	8003	6127	12026	39229	15317	2720	997	915	78	80	169	179	104	46
Tb11.v5.0605	pyruvate kinase 1, putative	Glucose.glycerol	82767	65463	7640	5772	11371	37055	14392	2548	942	864	74	75	160	169	98	43
Tb927.11.6280	pyruvate phosphate dikinase (PPDK)	Glucose.glycerol	3941	1163	4863	4747	1465	4733	2433	534	45	15	47	62	21	22	17	9
Tb927.2.5800	sedoheptulose-1,7-bisphosphatase (SBPase)	Glucose.glycerol	5174	5247	5657	4436	4866	12956	7861	3389	59	69	55	58	69	59	53	58
Tb927.8.5600	transaldolase, putative	Glucose.glycerol	5443	5313	5792	3833	5186	15485	9718	3163	62	70	56	50	73	71	66	54
Tb927.11.5520	triosephosphate isomerase (TIM)	Glucose.glycerol	12928	16579	55969	44947	19866	65164	40083	15887	147	219	546	585	280	298	273	270
Tb927.9.9200	alpha-1,2-mannosyltransferase, putative	Glycans	3381	2621	3606	2538	3517	9683	7279	2158	38	35	35	33	50	44	50	37
Tb927.11.16560	CMP-sialic acid transporter, putative	Glycans	2471	1704	1961	1331	1534	3699	2945	831	28	23	19	17	22	17	20	14
Tb927.9.12790	dolichol kinase, putative	Glycans	3051	2101	1611	1261	1234	2597	2271	500	35	28	16	16	17	12	15	8
Tb927.10.4610	dolicholphosphate-mannose synthase, putative	Glycans	3188	3465	4719	3528	4159	12990	9985	6310	36	46	46	46	59	59	68	107
Tb927.10.4700	dolicholphosphate-mannose synthase, putative	Glycans	1990	1828	2770	2084	2445	6905	5469	3445	23	24	27	27	34	32	37	59
Tb927.4.2230	dolichyl-P-Man:GDP-Man1GlcNAc2-PP-dolichyl alpha-1,3-mannosyltransferase, putative	Glycans	3151	1828	3163	2014	2304	6124	4154	1125	36	24	31	26	32	28	28	19
Tb927.6.1140	dolichyl-P-Man:GDP-Man5GlcNAc2-PP-dolichyl alpha-1,2-mannosyltransferase, putative	Glycans	4450	3621	4690	3442	2952	7177	5823	1918	51	48	46	45	42	33	40	33
Tb927.10.6530	dolichyl-P-Man:GDP-Man5GlcNAc2-PP-dolichyl alpha-1,3-mannosyltransferase, putative	Glycans	2538	2773	3989	2820	2630	6593	5294	2350	29	37	39	37	37	30	36	40
Tb927.2.4720	dolichyl-P-Man:GDP-Man7GlcNAc2-PP-dolichyl alpha-1,6-mannosyltransferase, putative	Glycans	1854	1338	1602	1056	1144	2624	2313	772	21	18	16	14	16	12	16	13
Tb927.10.13210	dolichyl-P-Man:GDP-ManGlcNAc2-PP-dolichyl beta-1,4-mannosyltransferase, putative	Glycans	3848	2956	3261	2134	2717	7171	5090	982	44	39	32	28	38	33	35	17
Tb927.9.3400	endo-beta-N-acetylglucosaminidase, putative	Glycans	6001	2538	2170	1613	1513	4327	2917	682	68	34	21	21	21	20	20	12
Tb927.10.13630	ER glucosidase II	Glycans	11893	5709	3630	3080	3030	7145	4655	1133	135	75	35	40	43	33	32	19
Tb927.11.13990	GDP-L-fucose synthetase, putative	Glycans	3086	2439	4260	2773	3891	11221	9534	3878	35	32	42	36	55	51	65	66
Tb927.8.2050	GDP-Man pyrophosphorylase	Glycans	4943	2293	4682	3427	3992	10205	6391	1676	56	30	46	45	56	47	43	28
Tb927.10.15490	GDP-mannose 4,6 dehydratase, putative	Glycans	3385	1738	3600	2678	2715	7180	5447	1325	39	23	35	35	38	33	37	23
Tb927.11.10370	glycosyl hydrolase-like protein	Glycans	4694	2519	1915	1489	907	1991	1594	324	53	33	19	19	13	9	11	6
Tb927.11.10670	glycosyl hydrolase, putative	Glycans	3372	1299	639	579	373	791	809	200	38	17	6	8	5	4	6	3
Tb927.11.9990	glycosyl transferase-like protein	Glycans	1513	942	1904	1374	1248	3061	2763	1012	17	12	19	18	18	14	19	17
Tb927.2.2380	glycosyltransferase (GlcNAc), putative	Glycans	3512	1879	850	676	474	1205	1025	322	40	25	8	9	7	6	7	5
Tb927.2.2400	glycosyltransferase (GlcNAc), putative	Glycans	3035	1273	569	421	749	1680	1598	265	35	17	6	5	11	8	11	5
Tb927.5.2350	glycosyltransferase (GlcNAc), putative	Glycans	1026	1743	1326	826	1379	3595	3732	1347	12	23	13	11	19	16	25	23
Tb927.6.1960	glycosyltransferase family 28 protein, putative	Glycans	2253	1152	1988	1435	1279	3180	2122	509	26	15	19	19	18	15	14	9
Tb927.11.3900	glycosyltransferase family-like protein, putative	Glycans	2377	1969	4486	3036	2854	8222	6415	3272	27	26	44	40	40	38	44	56
Tb11.v5.0694	glycosyltransferase, putative	Glycans	3350	2577	2790	1851	2348	6204	4447	877	38	34	27	24	33	28	30	15
Tb927.3.5660	GnT11 UDP-GlcNAc:α3-D-mannoside β1–2-N-acetylglucosaminyltransferase I	Glycans	3124	2791	1484	975	2430	7679	6674	4460	36	37	14	13	34	35	45	76
Tb927.7.2420	GSK3-long glycogen synthase kinase-3 alpha	Glycans	1163	833	358	148	507	820	1008	227	13	11	3	2	7	4	7	4
Tb927.10.13780	GSK3-short glycogen synthase kinase 3	Glycans	7384	5619	4302	2721	3641	8347	6003	1028	84	74	42	35	51	38	41	17
Tb927.3.3580	lipophosphoglycan biosynthetic protein, putative (LPG3)=GRP94 ER chaperone	Glycans	25613	12177	8021	6616	3815	9429	5905	1316	292	161	78	86	54	43	40	22
Tb927.10.2570	lysosomal alpha-mannosidase precursor, putative	Glycans	18424	13206	5534	3301	5845	13943	13334	2172	210	174	54	43	82	64	91	37
Tb927.8.2900	mannosyl-oligosaccharide 1,2-alpha-mannosidase IB (pseudogene), putative,mannosyl-oligosaccharide 1,2-alpha-mannosidase IB, fragment	Glycans	8407	7528	10047	6872	8682	23466	16142	7542	96	99	98	90	122	107	110	128
Tb927.8.2910	mannosyl-oligosaccharide 1,2-alpha-mannosidase IB, ER quality control	Glycans	14955	13351	15893	11029	13309	35176	25965	11020	170	176	155	144	187	161	177	187
Tb927.8.2920	mannosyl-oligosaccharide 1,2-alpha-mannosidase IB, ER quality control	Glycans	15616	14007	16334	11345	13682	36309	26849	11410	178	185	159	148	193	166	183	194
Tb927.8.2930	mannosyl-oligosaccharide 1,2-alpha-mannosidase IB, ER quality control	Glycans	15866	14266	16570	11472	13901	36855	27354	11628	181	188	162	149	196	169	186	198
Tb927.8.2940	mannosyl-oligosaccharide 1,2-alpha-mannosidase IB, ER quality control	Glycans	10119	8920	9514	6624	7746	20035	16230	6336	115	118	93	86	109	92	110	108
Tb927.7.300	N-acetylglucosaminyltransferase II GT15	Glycans	3047	2014	694	423	1747	4421	4785	2036	35	27	7	6	25	20	33	35
Tb11.v5.0558	oligosaccharyl transferase subunit, putative	Glycans	14067	12062	14039	10152	11975	31188	18197	4641	160	159	137	132	169	143	124	79
Tb11.v5.0559	oligosaccharyl transferase subunit, putative	Glycans	11201	9598	11701	8215	8945	23893	13819	3627	127	127	114	107	126	109	94	62
Tb927.5.890	oligosaccharyl transferase subunit, putative	Glycans	21424	17696	18731	13335	16297	43068	24802	6303	244	234	183	174	229	197	169	107
Tb927.5.900	oligosaccharyl transferase subunit, putative	Glycans	25434	21820	25949	18530	21104	55520	32243	8344	289	288	253	241	297	254	219	142
Tb927.5.910	oligosaccharyl transferase subunit, putative	Glycans	24765	21007	25712	18264	20337	53754	31500	8066	282	277	251	238	286	246	214	137
Tb927.6.1820	Phosphatidic acid phosphatase	Glycans	2541	2479	2834	2052	2916	9008	6832	3897	29	33	28	27	41	41	46	66
Tb927.11.11670	RFT1 Converts Man5GlcNAc2- PP-dolichol to mature Man9GlcNAc2-PP-dolichol	Glycans	2923	1627	1863	1422	1573	3694	2632	847	33	21	18	19	22	17	18	14
Tb927.2.3370	UDP-Gal glycosyltransferase GT3	Glycans	2931	2172	2885	1813	2167	6207	5013	1937	33	29	28	24	31	28	34	33
Tb11.v5.0116	UDP-Gal or UDP-GlcNAc-dependent glycosyltransferase, putative	Glycans	1	0	1	0	0	4	3	3	0	0	0	0	0	0	0	0
Tb11.v5.0328	UDP-Gal or UDP-GlcNAc-dependent glycosyltransferase, putative	Glycans	1	1	2	0	1	4	7	2	0	0	0	0	0	0	0	0
Tb11.v5.0880	UDP-Gal or UDP-GlcNAc-dependent glycosyltransferase, putative	Glycans	21376	18532	14869	9517	16481	53297	52365	26087	243	245	145	124	232	244	356	443
Tb11.v5.0922	UDP-Gal or UDP-GlcNAc-dependent glycosyltransferase, putative	Glycans	1	18	0	0	1	7	4	4	0	0	0	0	0	0	0	0
Tb11.v5.0975	UDP-Gal or UDP-GlcNAc-dependent glycosyltransferase, putative	Glycans	3	1	1	1	3	3	11	4	0	0	0	0	0	0	0	0
Tb927.10.12290	UDP-Gal or UDP-GlcNAc-dependent glycosyltransferase, putative	Glycans	4242	1921	2460	2155	1480	3744	2175	711	48	25	24	28	21	17	15	12
Tb927.4.4250	UDP-Gal or UDP-GlcNAc-dependent glycosyltransferase, putative	Glycans	5198	2946	2707	2010	3549	9471	6474	1466	59	39	26	26	50	43	44	25
Tb927.4.4270	UDP-Gal or UDP-GlcNAc-dependent glycosyltransferase, putative	Glycans	5201	2948	2707	2010	3549	9472	6475	1466	59	39	26	26	50	43	44	25
Tb927.4.4290	UDP-Gal or UDP-GlcNAc-dependent glycosyltransferase, putative	Glycans	4854	2752	2629	1938	3430	9430	6394	1468	55	36	26	25	48	43	44	25
Tb927.4.5240	UDP-Gal or UDP-GlcNAc-dependent glycosyltransferase, putative	Glycans	13628	11689	11420	7715	11144	35239	33814	17139	155	154	111	100	157	161	230	291
Tb927.4.5250	UDP-Gal or UDP-GlcNAc-dependent glycosyltransferase, putative	Glycans	21475	18610	14898	9534	16516	53443	52492	26167	244	246	145	124	233	244	357	445
Tb927.4.5260	UDP-Gal or UDP-GlcNAc-dependent glycosyltransferase, putative	Glycans	21421	18564	14873	9518	16484	53306	52371	26085	244	245	145	124	232	244	356	443
Tb927.4.5270	UDP-Gal or UDP-GlcNAc-dependent glycosyltransferase, putative	Glycans	21318	18472	14834	9481	16402	53026	52123	25948	243	244	145	123	231	242	355	441
Tb927.4.5280	UDP-Gal or UDP-GlcNAc-dependent glycosyltransferase, putative	Glycans	21363	18505	14853	9494	16429	53140	52217	26023	243	244	145	124	231	243	355	442
Tb927.4.5290	UDP-Gal or UDP-GlcNAc-dependent glycosyltransferase, putative	Glycans	21357	18504	14853	9495	16424	53139	52216	26019	243	244	145	124	231	243	355	442
Tb927.4.5300	UDP-Gal or UDP-GlcNAc-dependent glycosyltransferase, putative	Glycans	20094	17326	14037	8780	15413	49681	48845	24504	229	229	137	114	217	227	332	416
Tb927.4.5790	UDP-Gal or UDP-GlcNAc-dependent glycosyltransferase, putative	Glycans	1	2	0	0	1	2	7	2	0	0	0	0	0	0	0	0
Tb927.5.2760	UDP-Gal or UDP-GlcNAc-dependent glycosyltransferase, putative	Glycans	486	755	1055	569	1860	5979	4620	2279	6	10	10	7	26	27	31	39
Tb927.8.7140	UDP-Gal or UDP-GlcNAc-dependent glycosyltransferase, putative	Glycans	6173	4446	8667	5965	6459	19130	14996	6224	70	59	85	78	91	87	102	106
Tb927.8.7150	UDP-Gal or UDP-GlcNAc-dependent glycosyltransferase, putative	Glycans	6092	4274	10289	7228	6606	19607	15138	5397	69	56	100	94	93	90	103	92
Tb927.8.8090	UDP-Gal or UDP-GlcNAc-dependent glycosyltransferase, putative	Glycans	4461	4102	3546	2288	3381	9130	7012	2899	51	54	35	30	48	42	48	49
Tb927.8.8100	UDP-Gal or UDP-GlcNAc-dependent glycosyltransferase, putative	Glycans	4117	3605	3437	2262	3324	9225	6995	3191	47	48	34	29	47	42	48	54
Tb927.9.16190	UDP-Gal or UDP-GlcNAc-dependent glycosyltransferase, putative	Glycans	0	0	1	0	0	0	1	0	0	0	0	0	0	0	0	0
Tb927.9.800	UDP-Gal or UDP-GlcNAc-dependent glycosyltransferase, putative	Glycans	0	2	1	0	1	9	5	5	0	0	0	0	0	0	0	0
Tb927.11.2730	UDP-galactose 4-epimerase (galE)	Glycans	3517	1823	2150	1450	1866	4838	3810	1084	40	24	21	19	26	22	26	18
Tb927.10.13900	UDP-galactose transporter	Glycans	2916	1715	2341	1754	2334	6732	5551	2126	33	23	23	23	33	31	38	36
Tb927.4.1640	UDP-galactose transporter, putative	Glycans	5017	5346	2742	1886	4891	13626	9817	4763	57	71	27	25	69	62	67	81
Tb927.2.1780	UDP-GlcNAc:PI a1-6 GlcNAc-transferase	Glycans	4243	3218	2510	1627	2429	5739	5370	1210	48	42	24	21	34	26	37	21
Tb927.3.4570	UDP-GlcNAc:PI a1-6 GlcNAc-transferase, putative	Glycans	5630	3597	3906	3389	3806	9582	6361	1608	64	47	38	44	54	44	43	27
Tb927.3.4630	UDP-glucose:glycoprotein glucosyltransferase, ER quality control	Glycans	9325	3245	1232	1019	1185	3301	2238	538	106	43	12	13	17	15	15	9
Tb927.11.2520	UDP-N-acetylglucosamine pyrophosphorylase, putative	Glycans	3426	2514	2553	1894	1855	4633	3788	1164	39	33	25	25	26	21	26	20
Tb927.11.10450	UDP-N-acetylglucosamine-dolichyl-phosphate N-acetylglucosaminephosphotransferase, putative	Glycans	2224	1262	1703	1200	1567	4087	2595	373	25	17	17	16	22	19	18	6
Tb927.10.13130	UTP-glucose-1-phosphate uridylyltransferase 2, putative	Glycans	2347	1614	5611	3539	3147	9737	6781	1809	27	21	55	46	44	45	46	31
Tb927.9.11580	Gim5A protein,glycosomal membrane protein (gim5A)	Glycosome	25299	29925	105600	87458	48219	180235	91662	45797	288	395	1030	1139	679	824	624	778
Tb927.9.11600	Gim5B protein,glycosomal membrane protein (gim5B)	Glycosome	29149	34219	129168	107063	59772	219995	111190	57832	332	452	1259	1394	841	1006	756	983
Tb927.4.4050	glycosomal transporter (GAT1)	Glycosome	10687	8764	8944	6226	4988	12426	9576	1534	122	116	87	81	70	57	65	26
Tb927.11.3130	glycosomal transporter (GAT2)	Glycosome	3184	1666	1604	1420	851	1922	1227	306	36	22	16	18	12	9	8	5
Tb927.11.1070	glycosomal transporter (GAT3)	Glycosome	10311	9696	11269	7735	6550	17125	12204	2709	117	128	110	101	92	78	83	46
Tb11.v5.0818	peroxin-2 PEX2	Glycosome	1802	827	2335	1767	2290	6999	4619	1778	21	11	23	23	32	32	31	30
Tb11.v5.0427	peroxisome assembly protein, putative	Glycosome	1852	602	812	785	606	1782	1058	367	21	8	8	10	9	8	7	6
Tb927.4.1250	PEX1 peroxisome biogenesis factor 1	Glycosome	5397	3687	4410	3653	2467	6081	3836	746	61	49	43	48	35	28	26	13
Tb927.3.2410	PEX10 peroxisome assembly protein	Glycosome	1854	1795	3151	2457	2290	6233	3952	1272	21	24	31	32	32	29	27	22
Tb927.11.11520	PEX11 glycosomal membrane protein	Glycosome	12058	12742	19075	14094	8338	23591	16443	5425	137	168	186	184	117	108	112	92
Tb927.10.15850	PEX12 peroxisome assembly protein	Glycosome	1853	603	814	785	607	1785	1058	367	21	8	8	10	9	8	7	6
Tb927.10.14720	PEX13 peroxin 13	Glycosome	3534	2857	3493	2627	2161	5497	4355	1310	40	38	34	34	30	25	30	22
Tb927.10.240	PEX14 peroxin 14	Glycosome	3579	4010	6561	4455	4416	13940	9734	3967	41	53	64	58	62	64	66	67
Tb927.9.6450	PEX16, putative	Glycosome	4335	2803	4249	2764	3540	10157	7646	2292	49	37	41	36	50	46	52	39
Tb927.9.12290	PEX19 Peroxin 19	Glycosome	4094	3247	5556	3701	4188	13552	10139	4123	47	43	54	48	59	62	69	70
Tb927.3.2340	PEX2 peroxin-2,glycosome import protein (gim1)	Glycosome	1698	770	2183	1661	2127	6549	4322	1671	19	10	21	22	30	30	29	28
Tb927.5.1100	PEX5 peroxisome targeting signal 1 receptor	Glycosome	4467	2181	2069	2131	888	2096	1347	200	51	29	20	28	13	10	9	3
Tb927.5.3920	PEX6 peroxisome assembly protein, AAA ATPase	Glycosome	2975	1498	3563	2762	2157	5748	3283	967	34	20	35	36	30	26	22	16
Tb927.3.3610	PEX7 peroxisomal targeting signal type 2 receptor	Glycosome	3905	3050	5671	4885	3372	7786	4366	979	44	40	55	64	47	36	30	17
Tb927.9.1720	PMP4 peroxisomal membrane protein 4, putative	Glycosome	2105	1626	3028	2255	3117	9937	7617	4817	24	21	30	29	44	45	52	82
Tb927.10.13290	ethanolamine phosphotransferase (EPT)	GPI.anchors	4459	2562	2820	2126	2541	7583	4052	971	51	34	27	28	36	35	28	16
Tb927.11.5070	ethanolamine phosphotransferase (EPT) (TbGPI13)	GPI.anchors	5341	4890	4592	2932	3301	8636	6010	1071	61	65	45	38	46	39	41	18
Tb927.11.14140	ethanolamine-phosphate cytidylyltransferase (TbECT)	GPI.anchors	6049	5453	6790	5112	4338	11165	7908	2136	69	72	66	67	61	51	54	36
Tb927.6.3300	GPI alpha-mannosyltransferase I (MT-I)	GPI.anchors	4061	4334	2379	1587	2470	6774	6429	3033	46	57	23	21	35	31	44	52
Tb927.10.5560	GPI alpha-mannosyltransferase III (MT-III)	GPI.anchors	2724	2984	3101	1917	3415	9254	7833	3715	31	39	30	25	48	42	53	63
Tb927.3.2610	GPI inositol deacylase 2 (GPIdeAc2)	GPI.anchors	7215	6671	704	537	2299	5300	5306	1112	82	88	7	7	32	24	36	19
Tb927.10.4780	GPI inositol deacylase precursor (GPIdeAc)	GPI.anchors	7670	6222	1242	810	3191	8164	7608	1370	87	82	12	11	45	37	52	23
Tb927.2.6000	GPI phospholipase C	GPI.anchors	9899	9261	1286	798	2940	8633	7615	2511	113	122	13	10	41	39	52	43
Tb927.10.210	GPI transamidase component GAA1	GPI.anchors	5721	6369	6068	3929	5241	14707	9861	5148	65	84	59	51	74	67	67	87
Tb927.11.15760	GPI transamidase subunit Tta1 (TTA1)	GPI.anchors	4913	5066	5100	3660	6937	19971	14150	8660	56	67	50	48	98	91	96	147
Tb927.10.5080	GPI transamidase subunit Tta2	GPI.anchors	4468	3049	3906	2683	3721	9337	7056	2696	51	40	38	35	52	43	48	46
Tb927.4.1920	GPI transamidase, putative (TbGPI16)	GPI.anchors	6970	4256	2802	2444	2403	6390	3917	844	79	56	27	32	34	29	27	14
Tb927.10.13860	GPI-anchor transamidase subunit 8 (GPI8)	GPI.anchors	5715	4515	3037	2061	10803	27000	24839	4709	65	60	30	27	152	123	169	80
Tb927.10.6140	GPI-GlcNAc transferase	GPI.anchors	2567	2554	1450	986	2300	7605	6453	3731	29	34	14	13	32	35	44	63
Tb927.10.13160	mannosyltransferase-II (MT-II)	GPI.anchors	1951	887	3174	2048	2113	5249	4169	1591	22	12	31	27	30	24	28	27
Tb927.11.12080	N-acetyl-D-glucosaminylphosphatidylinositol de-N-acetylase (GPI12)	GPI.anchors	1172	978	1318	927	1191	3846	3627	2104	13	13	13	12	17	18	25	36
Tb927.10.14240	N-myristoyltransferase (NMT)	GPI.anchors	4068	2646	2655	1888	1435	3343	2438	408	46	35	26	25	20	15	17	7
Tb927.7.7470	ACP3,Gresag4-like	GRESAG	9579	4279	4778	4109	2788	8050	4907	1285	109	57	47	54	39	37	33	22
Tb927.10.13040	ACP4, GRESAG 4-like	GRESAG	3942	1128	1316	1019	701	1991	1401	383	45	15	13	13	10	9	10	7
Tb927.11.13740	ACP5, GRESAG 4-like	GRESAG	4797	1899	2684	2154	1599	3660	2380	480	55	25	26	28	23	17	16	8
Tb927.4.4420	adenylyl cyclase, pseudogene	GRESAG	134202	114655	17943	10696	31066	105471	96307	18284	1527	1514	175	139	437	482	655	311
Tb927.6.390	adenylyl cyclase, pseudogene	GRESAG	26865	20016	14275	8755	11199	35644	33698	7745	306	264	139	114	158	163	229	132
Tb927.5.285b	ESAG4, putative	GRESAG	16249	8261	11673	7976	5259	10957	8204	1365	185	109	114	104	74	50	56	23
Tb927.5.320	ESAG4, putative	GRESAG	16400	8315	11804	8094	5284	11043	8263	1373	187	110	115	105	74	50	56	23
Tb927.5.330	ESAG4, putative	GRESAG	15203	7332	11640	8375	4972	10473	7725	1189	173	97	113	109	70	48	53	20
Tb927.4.130	GRESAG 4 pseudogene	GRESAG	16771	8014	7757	5743	10055	26033	11469	1814	191	106	76	75	142	119	78	31
Tb927.6.100	GRESAG 4 pseudogene	GRESAG	7575	3752	3481	2480	4397	11693	5244	897	86	50	34	32	62	53	36	15
Tb927.6.270	GRESAG 4 pseudogene	GRESAG	32877	24944	16298	9985	13124	41241	38642	8629	374	329	159	130	185	189	263	147
Tb927.6.290	GRESAG 4 pseudogene	GRESAG	29534	22324	15896	9778	12447	39225	36771	8391	336	295	155	127	175	179	250	143
Tb927.6.320	GRESAG 4 pseudogene	GRESAG	26751	20247	13486	8338	11062	35523	33798	7525	304	267	131	109	156	162	230	128
Tb927.6.340	GRESAG 4 pseudogene	GRESAG	25689	19260	13613	8425	10895	34985	33175	7583	292	254	133	110	153	160	226	129
Tb927.8.7880	GRESAG 4 pseudogene	GRESAG	9740	7177	2931	1972	3105	9329	8660	4323	111	95	29	26	44	43	59	73
Tb927.8.7910	GRESAG 4 pseudogene	GRESAG	84175	60783	12365	7720	13149	36907	42815	9808	958	803	121	101	185	169	291	167
Tb927.8.7590	GRESAG 4, clathrin-associated	GRESAG	43200	30590	5791	3571	5961	16332	19694	3586	492	404	56	47	84	75	134	61
Tb927.10.16000	GRESAG 4, putative receptor-type adenylate cyclase	GRESAG	5148	1860	1728	1498	1319	3176	2196	495	59	25	17	20	19	15	15	8
Tb927.10.2430	GRESAG 4, putative receptor-type adenylate cyclase	GRESAG	3898	1433	797	639	678	1466	1252	291	44	19	8	8	10	7	9	5
Tb927.11.1480	GRESAG 4, putative receptor-type adenylate cyclase	GRESAG	8186	4137	2768	1628	2001	5150	4191	748	93	55	27	21	28	24	29	13
Tb927.11.150	GRESAG 4, putative receptor-type adenylate cyclase	GRESAG	4637	3120	3398	1716	2430	7043	8183	2629	53	41	33	22	34	32	56	45
Tb927.11.5940	GRESAG 4, putative receptor-type adenylate cyclase	GRESAG	6484	1978	5076	4012	2945	6433	3814	908	74	26	49	52	41	29	26	15
Tb927.4.3750	GRESAG 4, putative receptor-type adenylate cyclase	GRESAG	8862	2920	900	746	1078	2762	2616	625	101	39	9	10	15	13	18	11
Tb927.4.3860	GRESAG 4, putative receptor-type adenylate cyclase	GRESAG	10413	3583	1041	896	1317	3331	3141	808	119	47	10	12	19	15	21	14
Tb927.4.3880	GRESAG 4, putative receptor-type adenylate cyclase	GRESAG	10028	3425	997	850	1287	3178	3088	793	114	45	10	11	18	15	21	13
Tb927.5.1450	GRESAG 4, putative receptor-type adenylate cyclase	GRESAG	5297	3070	2528	1937	1406	3196	2316	418	60	41	25	25	20	15	16	7
Tb927.5.4540	GRESAG 4, putative receptor-type adenylate cyclase	GRESAG	16838	11833	12119	7982	8457	20942	17471	3832	192	156	118	104	119	96	119	65
Tb927.5.4550	GRESAG 4, putative receptor-type adenylate cyclase	GRESAG	16846	11831	12124	7985	8461	20944	17475	3832	192	156	118	104	119	96	119	65
Tb927.5.650	GRESAG 4, putative receptor-type adenylate cyclase	GRESAG	3244	1770	755	551	637	1374	1092	321	37	23	7	7	9	6	7	5
Tb927.6.170	GRESAG 4, putative receptor-type adenylate cyclase	GRESAG	48227	33989	20352	12082	13443	36509	30158	6474	549	449	198	157	189	167	205	110
Tb927.6.180	GRESAG 4, putative receptor-type adenylate cyclase	GRESAG	46215	32136	18762	11152	12478	34119	28091	6059	526	424	183	145	176	156	191	103
Tb927.6.190	GRESAG 4, putative receptor-type adenylate cyclase	GRESAG	18279	13210	6513	3949	5034	13991	11100	2546	208	174	64	51	71	64	76	43
Tb927.6.200	GRESAG 4, putative receptor-type adenylate cyclase	GRESAG	35788	24750	22165	13143	12625	34728	28664	5729	407	327	216	171	178	159	195	97
Tb927.6.280	GRESAG 4, putative receptor-type adenylate cyclase	GRESAG	50100	35245	21197	12625	14114	38633	31811	6864	570	465	207	164	199	177	216	117
Tb927.6.300	GRESAG 4, putative receptor-type adenylate cyclase	GRESAG	48509	34196	20358	12128	13592	37506	30993	6752	552	452	198	158	191	172	211	115
Tb927.6.310	GRESAG 4, putative receptor-type adenylate cyclase	GRESAG	45794	31997	19163	11443	12582	34890	28745	6177	521	422	187	149	177	160	196	105
Tb927.6.330	GRESAG 4, putative receptor-type adenylate cyclase	GRESAG	46584	32207	19400	11541	12760	34607	28814	6120	530	425	189	150	180	158	196	104
Tb927.6.430	GRESAG 4, putative receptor-type adenylate cyclase	GRESAG	31076	21298	18375	11066	10412	27606	22563	4494	354	281	179	144	147	126	154	76
Tb927.6.760	GRESAG 4, putative receptor-type adenylate cyclase	GRESAG	26894	18461	16643	10056	9981	25531	21397	4418	306	244	162	131	141	117	146	75
Tb927.6.770	GRESAG 4, putative receptor-type adenylate cyclase	GRESAG	27380	18852	16462	9995	9932	25340	21306	4468	312	249	161	130	140	116	145	76
Tb927.6.780	GRESAG 4, putative receptor-type adenylate cyclase	GRESAG	26676	18278	16385	9935	9863	25072	21073	4358	304	241	160	129	139	115	143	74
Tb927.6.790	GRESAG 4, putative receptor-type adenylate cyclase	GRESAG	25593	17535	15682	9575	9461	24007	20176	4189	291	232	153	125	133	110	137	71
Tb927.6.800	GRESAG 4, putative receptor-type adenylate cyclase	GRESAG	26181	17919	16199	9824	9775	25005	20872	4364	298	237	158	128	138	114	142	74
Tb927.7.6040	GRESAG 4, putative receptor-type adenylate cyclase	GRESAG	28339	15298	4169	3190	5003	11813	9155	2926	323	202	41	42	70	54	62	50
Tb927.7.6050	GRESAG 4, putative receptor-type adenylate cyclase	GRESAG	26903	14737	4044	3048	4840	11554	8956	2907	306	195	39	40	68	53	61	49
Tb927.7.6060	GRESAG 4, putative receptor-type adenylate cyclase	GRESAG	28389	15356	4143	3151	5013	11829	9163	2919	323	203	40	41	71	54	62	50
Tb927.7.6070	GRESAG 4, putative receptor-type adenylate cyclase	GRESAG	28523	15399	4184	3188	5045	11877	9245	2964	325	203	41	42	71	54	63	50
Tb927.7.6080	GRESAG 4, putative receptor-type adenylate cyclase	GRESAG	26164	14003	3660	2759	4367	10098	7887	2367	298	185	36	36	61	46	54	40
Tb927.7.7520	GRESAG 4, putative receptor-type adenylate cyclase	GRESAG	147126	122845	19286	11140	33926	111363	102226	20578	1674	1622	188	145	478	509	695	350
Tb927.7.7530	GRESAG 4, putative receptor-type adenylate cyclase	GRESAG	147059	122424	19252	11172	33770	110852	101810	20366	1674	1617	188	146	475	507	693	346
Tb927.8.7860	GRESAG 4, putative receptor-type adenylate cyclase	GRESAG	88583	63461	12732	7919	13583	38243	44913	10442	1008	838	124	103	191	175	306	177
Tb927.8.7870	GRESAG 4, putative receptor-type adenylate cyclase	GRESAG	88197	63199	12675	7886	13531	38085	44747	10388	1004	835	124	103	190	174	304	177
Tb927.8.7890	GRESAG 4, putative receptor-type adenylate cyclase	GRESAG	89769	64371	12875	8022	13749	38849	45497	10622	1022	850	126	104	194	178	310	180
Tb927.8.7900	GRESAG 4, putative receptor-type adenylate cyclase	GRESAG	86479	62352	12764	7980	13500	38113	44145	10480	984	823	124	104	190	174	300	178
Tb927.8.7920	GRESAG 4, putative receptor-type adenylate cyclase	GRESAG	87379	62780	12464	7720	13271	37172	43582	9863	994	829	122	101	187	170	297	168
Tb927.8.7930	GRESAG 4, putative receptor-type adenylate cyclase	GRESAG	89346	64061	12821	7998	13664	38644	45195	10494	1017	846	125	104	192	177	307	178
Tb927.8.7940	GRESAG 4, putative receptor-type adenylate cyclase	GRESAG	71381	52156	10703	6647	11329	31213	36257	7863	812	689	104	87	159	143	247	134
Tb927.8.8360	GRESAG 4, putative receptor-type adenylate cyclase	GRESAG	1090	458	86	72	115	239	248	80	12	6	1	1	2	1	2	1
Tb927.4.4410	GRESAG 4.4, putatuve receptor-type adenylate cyclase	GRESAG	138889	118123	18488	11021	32099	108625	99543	18890	1581	1560	180	144	452	497	677	321
Tb927.4.4430	GRESAG 4.4, putatuve receptor-type adenylate cyclase	GRESAG	132975	113377	17779	10614	30833	104359	95506	18215	1513	1497	173	138	434	477	650	310
Tb927.4.4440	GRESAG 4.4, putatuve receptor-type adenylate cyclase	GRESAG	136674	116537	18226	10818	31458	106616	97478	18781	1555	1539	178	141	443	488	663	319
Tb927.4.4450	GRESAG 4.4, putatuve receptor-type adenylate cyclase	GRESAG	139781	119020	18625	11096	32436	109729	100149	19263	1591	1572	182	145	457	502	681	327
Tb927.4.4460	GRESAG 4.4, putatuve receptor-type adenylate cyclase	GRESAG	123399	106095	16434	9941	28345	97868	88729	15548	1404	1401	160	129	399	448	604	264
Tb927.4.4470	GRESAG 4.4, putatuve receptor-type adenylate cyclase	GRESAG	115647	99290	15507	9374	26430	91199	82479	14423	1316	1311	151	122	372	417	561	245
Tb927.6.470	GRESAG2, putative	GRESAG	12299	10382	2334	1286	3030	9885	3936	964	140	137	23	17	43	45	27	16
Tb927.6.500	GRESAG2, putative	GRESAG	12299	10382	2333	1285	3029	9881	3936	963	140	137	23	17	43	45	27	16
Tb927.6.540	GRESAG2, putative	GRESAG	12021	10218	2647	1404	3253	10810	4166	1027	137	135	26	18	46	49	28	17
Tb927.6.1520	Aquaglyceroporin 1	Ions	8027	3819	45454	26792	15848	41359	25982	10053	91	50	443	349	223	189	177	171
Tb927.10.14170	aquaglyceroporin 2	Ions	9181	9921	9978	7543	6678	20522	13691	6285	104	131	97	98	94	94	93	107
Tb927.10.14160	Aquaglyceroporin 3	Ions	17182	17343	4946	3702	7558	24301	13498	6169	196	229	48	48	106	111	92	105
Tb927.9.15460	calcium motive p-type ATPase, putative	Ions	12338	6086	8359	7174	4513	9729	5352	823	140	80	82	93	64	44	36	14
Tb927.5.3400	calcium-translocating P-type ATPase, calcium pump	Ions	13247	8871	5961	4404	3113	7426	4216	636	151	117	58	57	44	34	29	11
Tb927.10.11620	calcium-transporting ATPase, putative	Ions	3002	1503	1288	1010	801	1771	1731	522	34	20	13	13	11	8	12	9
Tb927.9.4820	calcium/potassium channel (CAKC), putative	Ions	3420	2094	2275	1757	1950	5030	3039	760	39	28	22	23	27	23	21	13
Tb927.11.1910	cation transporter protein, putative	Ions	1989	1941	3024	2129	2437	7550	5355	3188	23	26	29	28	34	35	36	54
Tb11.v5.0304	cation transporter, putative	Ions	2541	1729	3196	2335	2500	7009	5943	1945	29	23	31	30	35	32	40	33
Tb11.v5.0514	cation transporter, putative	Ions	25564	18894	7194	4788	7513	19828	15052	5646	291	249	70	62	106	91	102	96
Tb927.10.15940	cation transporter, putative	Ions	2541	1729	3196	2335	2500	7009	5943	1945	29	23	31	30	35	32	40	33
Tb927.11.8990	cation transporter, putative	Ions	1923	912	12293	9354	2277	5304	4570	730	22	12	120	122	32	24	31	12
Tb927.11.9000	cation transporter, putative	Ions	25556	18889	7189	4786	7506	19818	15046	5638	291	249	70	62	106	91	102	96
Tb927.11.9010	cation transporter, putative	Ions	25576	18945	7344	4908	7648	20329	15393	5801	291	250	72	64	108	93	105	99
Tb927.11.9020	cation transporter, putative	Ions	22432	16926	7573	5097	7857	21095	15694	6162	255	223	74	66	111	96	107	105
Tb927.11.9030	cation transporter, putative	Ions	19094	15009	7308	4953	7487	20387	14809	6210	217	198	71	65	105	93	101	106
Tb927.9.5490	cation transporter, putative	Ions	3599	2641	2061	1291	1556	4199	3294	525	41	35	20	17	22	19	22	9
Tb927.8.650	cation-transporting ATPase, putative	Ions	17717	13886	5811	3753	3987	10387	7895	832	202	183	57	49	56	47	54	14
Tb927.10.11680	chloride channel protein, putative	Ions	5349	3067	2290	1793	2096	4644	3862	1119	61	40	22	23	30	21	26	19
Tb927.11.16690	chloride channel protein, putative	Ions	3883	1562	810	739	784	2235	1377	425	44	21	8	10	11	10	9	7
Tb927.9.8540	chloride channel protein, putative	Ions	4461	2827	3705	2695	1761	4629	3318	780	51	37	36	35	25	21	23	13
Tb927.11.1260	copper-transporting ATPase-like protein, putative	Ions	9572	4163	2036	1527	1784	4009	3175	542	109	55	20	20	25	18	22	9
Tb11.v5.0836	metal-ion transporter, putative	Ions	3094	1634	1736	1442	1898	5123	3904	938	35	22	17	19	27	23	27	16
Tb927.8.7460	metal-ion transporter, putative	Ions	6129	3549	4308	3316	4811	12998	9706	2353	70	47	42	43	68	59	66	40
Tb927.2.2510	Mitochondrial outer membrane protein porin 1	Ions	6045	7737	41412	33753	20456	66023	39471	17144	69	102	404	440	288	302	269	291
Tb927.2.2520	Mitochondrial outer membrane protein porin 2	Ions	5868	7388	41279	33493	19707	63499	38381	16563	67	98	402	436	277	290	261	281
Tb927.10.12500	P-type H -ATPase, putative	Ions	22570	11348	8609	6152	5669	13756	10356	3764	257	150	84	80	80	63	70	64
Tb927.10.12510	P-type H -ATPase, putative	Ions	24243	12367	8569	6206	5925	14420	10702	3916	276	163	84	81	83	66	73	67
Tb927.1.580	phosphate-repressible phosphate permease, putative	Ions	11589	7008	22015	12688	14130	32717	27111	7383	132	93	215	165	199	150	184	125
Tb927.1.600	phosphate-repressible phosphate permease, putative	Ions	11834	7116	22236	12830	14354	33027	27388	7480	135	94	217	167	202	151	186	127
Tb11.v5.0396	potassium voltage-gated channel, putative	Ions	1276	530	1195	974	770	1950	1641	310	15	7	12	13	11	9	11	5
Tb927.10.16170	potassium voltage-gated channel, putative	Ions	1265	527	1195	974	770	1949	1639	308	14	7	12	13	11	9	11	5
Tb927.10.4300	Trk system potassium uptake protein (HKT1)	Ions	3563	2586	3418	2439	3217	8697	6429	2240	41	34	33	32	45	40	44	38
Tb927.4.1610	VDAC-like	Ions	2995	1604	2219	1623	1449	3258	2855	895	34	21	22	21	20	15	19	15
Tb927.10.3980	Voltage-gated potassium channel domain. 3 TM domains	Ions	5068	4974	3808	2864	2198	7192	4967	726	58	66	37	37	31	33	34	12
Tb927.4.4960	Zinc transporter (TbZnT)	Ions	5438	3567	4857	3614	5801	15550	11641	2866	62	47	47	47	82	71	79	49
Tb927.11.15150	1-acyl-sn-glycerol-3-phosphate acyltransferase, putative	Lipids	3540	3124	5934	4055	3746	12293	6927	3029	40	41	58	53	53	56	47	51
Tb927.6.1500	1-Alkyl-dihydroxyacetonephosphate synthase	Lipids	4280	2726	8382	6495	4212	11526	7287	1474	49	36	82	85	59	53	50	25
Tb927.10.660	2-oxoisovalerate dehydrogenase alpha subunit, putative	Lipids	2580	2085	6263	4229	2972	7457	5995	1962	29	28	61	55	42	34	41	33
Tb927.10.4330	2-oxoisovalerate dehydrogenase beta subunit, mitochondrial precursor, putative	Lipids	1040	621	5113	3689	2799	7600	4776	1203	12	8	50	48	39	35	32	20
Tb927.7.5540	2,4-dienoyl-coa reductase-like protein	Lipids	2298	972	1851	1488	1358	3167	2145	537	26	13	18	19	19	14	15	9
Tb927.8.2540	3-ketoacyl-CoA thiolase, putative	Lipids	3418	2661	13786	12495	4457	11848	6764	1263	39	35	134	163	63	54	46	21
Tb927.10.4040	3-Ketosphinganine reductase	Lipids	3876	4240	9879	6912	10163	30080	17537	11043	44	56	96	90	143	138	119	188
Tb927.2.5210	3-oxoacyl-ACP reductase, putative	Lipids	1962	839	2108	1661	1538	4258	2994	1054	22	11	21	22	22	19	20	18
Tb927.3.5630	3,2-trans-enoyl-CoA isomerase, mitochondrial precursor, putative	Lipids	1933	1615	2933	2152	2316	6837	5420	3295	22	21	29	28	33	31	37	56
Tb927.4.4910	3,2-trans-enoyl-CoA isomerase, mitochondrial precursor, putative	Lipids	4392	3954	15067	10817	7964	21958	14093	4084	50	52	147	141	112	100	96	69
Tb927.8.7530	3,2-trans-enoyl-CoA isomerase, mitochondrial precursor, putative	Lipids	3847	2171	22522	16748	11099	32126	22353	10668	44	29	220	218	156	147	152	181
Tb927.3.3340	3', 5'-cyclic nucleotide phosphodiesterase, putative (PDED)	Lipids	2686	1528	2605	1705	939	2245	2217	424	31	20	25	22	13	10	15	7
Tb927.8.7100	acetyl-CoA carboxylase, putative	Lipids	15747	5297	1777	1464	1813	4918	3317	1072	179	70	17	19	26	22	23	18
Tb927.1.4490	acetyltransferase, putative	Lipids	3022	3017	2896	2123	3152	9334	6716	2965	34	40	28	28	44	43	46	50
Tb927.10.12830	acetyltransferase, putative	Lipids	1908	1424	1906	1255	1719	4697	4282	2305	22	19	19	16	24	21	29	39
Tb927.5.2280	acetyltransferase, putative	Lipids	1972	3206	7045	4773	3878	9946	7995	3393	22	42	69	62	55	45	54	58
Tb927.3.860	Acyl carrier protein, mitochondrial	Lipids	3975	4163	15119	11189	8063	27062	17345	8723	45	55	147	146	114	124	118	148
Tb927.9.11900	acyl transferase-like protein	Lipids	2461	1602	2699	1767	1767	5184	4794	1990	28	21	26	23	25	24	33	34
Tb927.4.2010	Acyl-CoA binding protein	Lipids	1907	1777	2869	2236	1570	4767	3916	1512	22	23	28	29	22	22	27	26
Tb927.11.12830	acyl-CoA binding protein, putative	Lipids	3848	2787	3712	2744	2452	5553	4231	1014	44	37	36	36	35	25	29	17
Tb927.8.1420	acyl-CoA dehydrogenase, mitochondrial. ACAD	Lipids	2455	2181	6524	4362	2764	7351	5314	2045	28	29	64	57	39	34	36	35
Tb927.11.11780	acyl-CoA dehydrogenase, putative	Lipids	2589	1572	1811	1579	1114	2459	1894	474	29	21	18	21	16	11	13	8
Tb927.2.5020	acyl-CoA oxidase, putative	Lipids	4499	1705	3221	2368	2240	5513	3751	725	51	23	31	31	32	25	26	12
Tb927.3.2030	acylphosphatase, putative	Lipids	540	392	898	656	877	2899	2017	1485	6	5	9	9	12	13	14	25
Tb927.3.3360	acyltransferase, putative	Lipids	3820	1142	3917	2877	7006	19455	15521	5540	43	15	38	37	99	89	106	94
Tb927.3.4820	acyltransferase, putative	Lipids	2615	2004	3069	2286	1767	4308	3075	755	30	26	30	30	25	20	21	13
Tb927.2.3910	beta-ketoacyl synthase family protein, putative	Lipids	1666	820	1460	1072	894	1990	1831	340	19	11	14	14	13	9	12	6
Tb927.4.2560	Cardolipin synthase	Lipids	2512	1268	1375	1220	823	1721	1304	341	29	17	13	16	12	8	9	6
Tb927.7.2250	carnitine O-palmitoyltransferase II, putative	Lipids	5108	4183	1985	1300	2088	5335	4641	702	58	55	19	17	29	24	32	12
Tb927.3.3900	carnitine O-palmitoyltransferase II, putative (CPT II)	Lipids	5344	3525	5507	3544	3757	7351	5916	1087	61	47	54	46	53	34	40	18
Tb927.8.590	carnitine O-palmitoyltransferase, putative	Lipids	3496	2265	2228	1495	1700	4558	3846	594	40	30	22	19	24	21	26	10
Tb927.7.220	CDP-diacylglycerol synthetase, putative	Lipids	4429	4555	9402	6596	6981	20848	14916	9084	50	60	92	86	98	95	101	154
Tb927.9.1610	CDP-diacylglycerol--inositol 3-phosphatidyltransferase, putative	Lipids	2678	2563	3767	3103	3427	10805	8119	5196	30	34	37	40	48	49	55	88
Tb927.11.2090	choline kinase (EK1)	Lipids	3620	2502	2394	1763	1480	3773	2451	634	41	33	23	23	21	17	17	11
Tb927.10.8900	choline/ethanolamine phosphotransferase (CEPT)	Lipids	1917	1636	1071	410	1046	2042	1887	586	22	22	10	5	15	9	13	10
Tb927.10.12810	cholinephosphate cytidylyltransferase A, putative	Lipids	6796	5653	8091	5221	6422	16206	12550	6061	77	75	79	68	90	74	85	103
Tb927.3.1700	DAG acyltransferase	Lipids	2702	2429	2211	1487	2128	6620	5806	2116	31	32	22	19	30	30	40	36
Tb927.8.5140	DAG kinase	Lipids	4095	2445	788	614	1087	2449	2060	598	47	32	8	8	15	11	14	10
Tb927.10.7100	delta-4 fatty acid desaturase	Lipids	2699	2517	8380	6012	4368	13424	9496	6291	31	33	82	78	61	61	65	107
Tb11.v5.0580	delta-6 fatty acid desaturase, putative	Lipids	2699	2513	8381	6014	4365	13425	9496	6295	31	33	82	78	61	61	65	107
Tb927.11.2210	diacylglycerol acyltransferase, putative	Lipids	5296	2413	1235	844	1090	2280	1764	604	60	32	12	11	15	10	12	10
Tb927.4.3160	Dihydroxyacetonephosphate acyltransferase	Lipids	3901	1737	952	767	692	1554	1311	254	44	23	9	10	10	7	9	4
Tb927.7.4160	Elongase 1	Lipids	6822	6615	9786	6576	6091	17260	10225	2754	78	87	95	86	86	79	70	47
Tb927.7.4170	Elongase 2	Lipids	8756	8282	10804	6940	4890	14525	11934	5526	100	109	105	90	69	66	81	94
Tb927.7.4180	Elongase 3	Lipids	7686	6762	13199	9515	10357	28652	18423	8704	87	89	129	124	146	131	125	148
Tb927.5.4530	Elongase 4	Lipids	3262	3714	7788	5371	4400	12377	7488	5220	37	49	76	70	62	57	51	89
Tb927.8.3310	Elongator-like Protein 3b	Lipids	3048	1454	2519	1833	1568	4111	2681	299	35	19	25	24	22	19	18	5
Tb927.3.4850	enoyl-CoA hydratase, mitochondrial precursor, putative	Lipids	1704	903	4208	2884	2291	6928	5205	2912	19	12	41	38	32	32	35	49
Tb927.2.4130	enoyl-CoA hydratase/Enoyl-CoA isomerase/3-hydroxyacyl-CoA dehydrogenase, putative	Lipids	4884	4304	5199	3786	3077	7790	5690	1087	56	57	51	49	43	36	39	18
Tb927.11.16480	enoyl-CoA hydratase/isomerase family protein, putative	Lipids	2191	1687	9836	6951	3347	8490	5961	1601	25	22	96	91	47	39	41	27
Tb927.4.4740	ER to golgi transport of GPI proteins OR Dihydroceramide synthase)	Lipids	4755	4196	4332	3071	3468	9846	6734	2276	54	55	42	40	49	45	46	39
Tb927.5.1140	Ethanolamine kinase 1	Lipids	4052	2256	2293	1993	1518	3237	2304	438	46	30	22	26	21	15	16	7
Tb927.8.6000	fatty acid desaturase, putative	Lipids	16119	11076	10589	7812	6546	15131	12058	2744	183	146	103	102	92	69	82	47
Tb927.2.3080	fatty acid desaturase, putative,oleate desaturase, putative	Lipids	11313	9758	9099	4985	7416	18393	15319	4108	129	129	89	65	104	84	104	70
Tb927.6.3000	fatty acid desaturase, putative,sphingolipid delta 4 desaturase, putative	Lipids	5308	5865	2686	1712	4220	14752	9904	2637	60	77	26	22	59	67	67	45
Tb927.9.4190	fatty acyl CoA syntetase 1 (ACS1)	Lipids	8528	6774	6674	4767	3285	7611	5543	1372	97	89	65	62	46	35	38	23
Tb927.9.4200	fatty acyl CoA synthetase 2 (ACS2)	Lipids	12940	8922	6885	4981	3611	8214	5803	1117	147	118	67	65	51	38	39	19
Tb927.9.4210	fatty acyl CoA synthetase 3 (ACS3)	Lipids	19307	12841	9048	6770	5170	11489	7929	1532	220	170	88	88	73	53	54	26
Tb927.9.4230	fatty acyl CoA synthetase 4 (ACS4)	Lipids	18424	12502	9312	6961	5162	11539	8018	1495	210	165	91	91	73	53	55	25
Tb11.v5.0561	fatty acyl CoA synthetase, putative	Lipids	10061	6530	4614	3470	2588	5618	3898	624	115	86	45	45	36	26	27	11
Tb11.v5.0825	fatty acyl CoA synthetase, putative	Lipids	2865	1586	989	535	672	1168	960	171	33	21	10	7	9	5	7	3
Tb927.8.5080	fatty-acid amide hydrolase 2, putative, amidase, putative	Lipids	3985	1449	442	372	689	1480	1209	293	45	19	4	5	10	7	8	5
Tb927.10.3100	Glycerol-3-phosphate acyltransferase	Lipids	2899	1265	1399	1029	908	2110	1649	329	33	17	14	13	13	10	11	6
Tb927.11.20730	Glycerophosphodiester diesterase, putative	Lipids	2537	2461	1776	1089	2335	6488	6448	3962	29	32	17	14	33	30	44	67
Tb927.3.3030	hypothetical protein, conserved, START (lipid-binding) domain, homologue of human NP_006636.2, probable role in phosphlipid transfer across membranes	Lipids	3223	2327	3673	2946	2442	5981	3415	499	37	31	36	38	34	27	23	8
Tb927.11.6390	hypothetical protein, conserved, START domain, possible phoshatidylcholine transfer protein	Lipids	5185	3472	1958	1349	3032	7088	6249	1292	59	46	19	18	43	32	43	22
Tb927.9.9410	inositol phosphorylceramide synthase (SLS1)	Lipids	8309	7728	10072	7459	10288	34426	28690	14956	95	102	98	97	145	157	195	254
Tb927.3.3870	lipase domain protein, putative	Lipids	8079	2277	762	625	998	2435	1718	755	92	30	7	8	14	11	12	13
Tb927.10.13680	lipase domain protein, putative,hypothetical protein	Lipids	2740	1497	1509	1396	1185	2627	1792	394	31	20	15	18	17	12	12	7
Tb927.1.2740	lipase-like protein, putative	Lipids	4959	3546	3269	2427	3874	10417	8233	2962	56	47	32	32	55	48	56	50
Tb927.8.7440	lipase, putative	Lipids	5105	3718	2731	1988	4440	11749	7496	1930	58	49	27	26	63	54	51	33
Tb927.3.3860	lipase, putative,triacylglycerol lipase, putative	Lipids	4886	1906	1708	1461	1414	3315	2722	866	56	25	17	19	20	15	19	15
Tb927.11.580	lipid-like atypical dual specificity phosphatase, putative	Lipids	1558	1068	1508	1097	1273	4450	3656	2185	18	14	15	14	18	20	25	37
Tb927.9.7740	lipid-like atypical dual specificity phosphatase, putative	Lipids	1781	1085	1254	1018	810	1857	1428	397	20	14	12	13	11	8	10	7
Tb927.7.5450	lipin, phosphatidic acid phosphatase	Lipids	1594	869	499	249	477	880	868	188	18	11	5	3	7	4	6	3
Tb927.10.15010	lipoic acid synthetase, mitochondrial precursor, putative	Lipids	3254	2053	3274	2709	2378	5845	4475	1203	37	27	32	35	33	27	30	20
Tb927.10.3260	Long-chain-fatty-acid--CoA ligase 5, Acyl-CoA synthetase 5 (LACS 5)	Lipids	6578	3635	2345	1278	1557	2575	2191	447	75	48	23	17	22	12	15	8
Tb927.11.7530	long-chain-fatty-acid-CoA ligase, putative	Lipids	4721	2664	2881	1929	2748	6821	4775	1075	54	35	28	25	39	31	32	18
Tb927.11.4490	long-chain-fatty-acid-CoA ligase, putative,acyl-CoA synthetase, putative,fatty acid thiokinase (long chain), putative	Lipids	2801	1264	3816	3113	2047	4870	3224	1013	32	17	37	41	29	22	22	17
Tb927.8.6390	lysophospholipase, putative,alpha/beta hydrolase, putative (TbLysoPLA)	Lipids	8314	7473	9756	6654	8453	27772	16312	7620	95	99	95	87	119	127	111	129
Tb927.4.4360	monoglyceride lipase, putative	Lipids	1737	1088	1742	1326	1310	3616	2334	704	20	14	17	17	18	17	16	12
Tb927.8.8020	monoglyceride lipase, putative	Lipids	1645	1557	2720	1677	1940	5357	4291	2126	19	21	27	22	27	24	29	36
Tb927.11.3350	MT1 phospholipid-transporting ATPase 1-like protein	Lipids	1389	602	122	88	123	242	278	57	16	8	1	1	2	1	2	1
Tb11.v5.0176	NAD(p)-dependent steroid dehydrogenase-like protein	Lipids	2447	859	5354	3641	2745	7018	5080	1673	28	11	52	47	39	32	35	28
Tb927.5.3710	Neutral sphingomyelinase	Lipids	8114	7075	6863	4465	7121	20679	14296	5097	92	93	67	58	100	95	97	87
Tb927.8.1820	nonspecific lipid-transfer protein, putative,sterol carrier protein, putative	Lipids	2478	1272	3644	2822	3563	10194	7328	2918	28	17	36	37	50	47	50	50
Tb927.9.7700	palmitoyl acyltransferase 1, putative	Lipids	4544	4146	5166	3349	3929	10222	7030	1848	52	55	50	44	55	47	48	31
Tb927.3.2400	palmitoyl acyltransferase 10, putative	Lipids	1968	1683	1971	1401	1825	4767	4114	1802	22	22	19	18	26	22	28	31
Tb927.7.3350	palmitoyl acyltransferase 11, putative	Lipids	2977	1268	2086	1531	1549	4065	2864	912	34	17	20	20	22	19	19	15
Tb927.8.3400	palmitoyl acyltransferase 12, putative	Lipids	1197	835	1622	1232	803	2000	1474	469	14	11	16	16	11	9	10	8
Tb927.10.10800	palmitoyl acyltransferase 2, TbPAT2	Lipids	1587	589	1658	1767	956	2470	1584	348	18	8	16	23	13	11	11	6
Tb927.10.690	palmitoyl acyltransferase 3, putative	Lipids	2210	2046	3518	2511	3377	10356	7708	5330	25	27	34	33	48	47	52	91
Tb927.11.9070	palmitoyl acyltransferase 4, putative	Lipids	3177	1913	3409	2635	2792	7687	5625	2543	36	25	33	34	39	35	38	43
Tb927.11.12650	palmitoyl acyltransferase 5, putative	Lipids	2672	1434	1169	939	994	2563	1955	517	30	19	11	12	14	12	13	9
Tb927.11.4220	palmitoyl acyltransferase 6, putative	Lipids	2429	1997	3148	2215	2202	5635	4647	2083	28	26	31	29	31	26	32	35
Tb927.11.6220	palmitoyl acyltransferase 7, putative	Lipids	2838	1952	1475	1093	1427	3092	2492	468	32	26	14	14	20	14	17	8
Tb927.11.7230	palmitoyl acyltransferase 8, putative	Lipids	1854	940	1421	956	1939	5986	5030	2957	21	12	14	12	27	27	34	50
Tb927.11.7360	palmitoyl acyltransferase 9, putative	Lipids	2348	2134	3799	2637	2587	7206	5558	2282	27	28	37	34	36	33	38	39
Tb927.10.13700	phosphatidic acid phosphatase alpha, putative	Lipids	1292	1156	1671	1124	2855	10076	10735	7936	15	15	16	15	40	46	73	135
Tb927.8.480	phosphatidic acid phosphatase protein, putative	Lipids	410	707	1619	1165	5687	25108	6491	3212	5	9	16	15	80	115	44	55
Tb927.10.13930	phosphatidic acid phosphatase, putative	Lipids	4171	4572	4367	3412	5448	17537	8336	5510	47	60	43	44	77	80	57	94
Tb927.10.13400	Phosphatidic acid phostphatase, putative	Lipids	2759	2529	3705	2405	5954	20770	21990	16304	31	33	36	31	84	95	150	277
Tb927.9.9400	phosphatidylcholine:ceramide cholinephosphotransferase 2, putative	Lipids	7828	7199	6753	5013	9096	30360	26178	14233	89	95	66	65	128	139	178	242
Tb927.8.1720	phosphatidylglycerolphosphate synthase, mitochondrial	Lipids	3014	992	3054	2303	1475	3138	2218	512	34	13	30	30	21	14	15	9
Tb927.9.10080	phosphatidylserine decarboxylase, putative	Lipids	1468	829	2541	1809	1708	4513	3926	1651	17	11	25	24	24	21	27	28
Tb927.7.3760	phosphatidylserine synthase, putative	Lipids	4440	3171	3093	2027	2304	5549	4385	1001	51	42	30	26	32	25	30	17
Tb927.1.4830	Phospholipase A1	Lipids	3364	3899	3179	2153	1501	4348	3874	2788	38	51	31	28	21	20	26	47
Tb927.9.12700	phospholipase A1, putative	Lipids	4566	5204	5584	3827	2701	8221	6163	1969	52	69	54	50	38	38	42	33
Tb927.4.1510	phospholipid-translocating ATPase, putative	Lipids	7084	3410	2270	1990	1666	4256	2744	551	81	45	22	26	23	19	19	9
Tb927.6.3550	phospholipid-translocating P-type ATPase (flippase), putative	Lipids	12253	9340	2705	1819	4003	9336	10225	919	139	123	26	24	56	43	70	16
Tb927.11.13000	phospholipid-transporting ATPase, putative	Lipids	8291	2738	928	778	1103	2629	2266	582	94	36	9	10	16	12	15	10
Tb927.11.13220	phospholipid:diacylglycerol acyltransferase-like protein	Lipids	4397	1288	2146	1779	1797	4191	3068	928	50	17	21	23	25	19	21	16
Tb927.11.4700	prostaglandin f synthase	Lipids	6487	5463	59760	46041	20337	65704	46444	18552	74	72	583	600	286	300	316	315
Tb927.4.1020	Serine palmitoyltransferase	Lipids	5319	3419	4882	3974	3122	7336	4531	1090	61	45	48	52	44	34	31	19
Tb11.v5.0649	serine palmitoyltransferase, putative	Lipids	2911	1444	1520	784	935	1698	1363	189	33	19	15	10	13	8	9	3
Tb927.10.4050	serine palmitoyltransferase, putative	Lipids	3311	1638	1767	891	1055	1974	1598	207	38	22	17	12	15	9	11	4
Tb927.10.15970	sphingomyelin/ceramide phosphorylethanolamine synthase, bifunctional	Lipids	951	233	175	131	186	514	500	183	11	3	2	2	3	2	3	3
Tb927.9.9390	sphingomyelin/ceramide phosphorylethanolamine synthase, bifunctional (SLS3)	Lipids	10075	9648	9439	6889	11814	39823	32689	17931	115	127	92	90	166	182	222	305
Tb927.9.9380	sphingomyelin/ceramide phosphorylethanolamine synthase, bifunctional (SLS4)	Lipids	9699	9354	9569	7008	11444	38443	31226	17646	110	124	93	91	161	176	212	300
Tb927.7.1240	Sphingosine kinase	Lipids	5179	3276	1862	1439	1878	4793	3717	584	59	43	18	19	26	22	25	10
Tb927.8.7730	Sphingosine N-acyltransferase, putative	Lipids	1711	1449	7769	5387	2630	7126	5891	2207	19	19	76	70	37	33	40	38
Tb927.6.3630	Sphingosine-1-phosphate lyase	Lipids	3299	3129	5260	3875	2854	7666	5066	1324	38	41	51	50	40	35	34	22
Tb11.v5.0496	sterol 24-c-methyltransferase, putative	Lipids	7469	5323	13506	10524	5998	13239	11560	2729	85	70	132	137	84	61	79	46
Tb11.v5.0306	Triglyceride lipase, putative,class 3 lipase, putative	Lipids	717	175	137	96	149	403	382	154	8	2	1	1	2	2	3	3
Tb927.11.8950	leucine rich repeat (TbLRRP1), in bilobe	LRRP	4162	2011	2159	1885	1234	3546	1890	228	47	27	21	25	17	16	13	4
Tb927.11.1510	leucine rich repeat protein, putative	LRRP	11098	9882	4301	2619	3103	11432	9592	1921	126	130	42	34	44	52	65	33
Tb927.1.1030	leucine-rich repeat protein (LRRP)	LRRP	3862	3015	5015	3285	4139	12685	10781	4877	44	40	49	43	58	58	73	83
Tb927.1.290	leucine-rich repeat protein (LRRP)	LRRP	56794	51410	24584	15251	17098	61345	50522	10206	646	679	240	199	241	281	344	173
Tb927.1.3320	leucine-rich repeat protein (LRRP)	LRRP	540	281	346	222	348	1013	1041	500	6	4	3	3	5	5	7	8
Tb927.1.370	leucine-rich repeat protein (LRRP)	LRRP	54909	49854	23622	14699	16363	58516	48598	9661	625	658	230	191	230	268	331	164
Tb927.1.4180	leucine-rich repeat protein (LRRP)	LRRP	3953	2386	1230	1020	960	2140	1644	329	45	32	12	13	14	10	11	6
Tb927.1.480	leucine-rich repeat protein (LRRP)	LRRP	54343	48966	23171	14388	16185	58188	47907	9609	618	647	226	187	228	266	326	163
Tb927.1.5030	leucine-rich repeat protein (LRRP)	LRRP	2927	2739	3316	2092	1722	4445	3821	987	33	36	32	27	24	20	26	17
Tb927.10.14410	leucine-rich repeat protein (LRRP)	LRRP	3400	1692	741	656	649	1865	1273	344	39	22	7	9	9	9	9	6
Tb927.10.14460	leucine-rich repeat protein (LRRP)	LRRP	5316	2884	2691	2254	1931	5394	3678	762	61	38	26	29	27	25	25	13
Tb927.10.14610	leucine-rich repeat protein (LRRP)	LRRP	6464	4359	2445	1936	1572	3953	3207	904	74	58	24	25	22	18	22	15
Tb927.10.15260	leucine-rich repeat protein (LRRP)	LRRP	2042	963	669	534	534	1166	990	196	23	13	7	7	8	5	7	3
Tb927.10.1950	leucine-rich repeat protein (LRRP)	LRRP	2273	964	1734	1318	1122	2612	1875	490	26	13	17	17	16	12	13	8
Tb927.10.5980	leucine-rich repeat protein (LRRP)	LRRP	2841	2842	4055	2863	3311	10375	7645	3158	32	38	40	37	47	47	52	54
Tb927.10.9010	leucine-rich repeat protein (LRRP)	LRRP	1845	1125	2197	1577	1870	5855	5636	3311	21	15	21	21	26	27	38	56
Tb927.11.11860	leucine-rich repeat protein (LRRP)	LRRP	4898	2830	4808	3994	3519	11028	6600	1147	56	37	47	52	50	50	45	19
Tb927.11.1500	leucine-rich repeat protein (LRRP)	LRRP	15911	14674	6610	4004	4441	16534	13593	2620	181	194	64	52	63	76	92	45
Tb927.11.16880	leucine-rich repeat protein (LRRP)	LRRP	2694	1914	1857	1581	1414	3918	2016	558	31	25	18	21	20	18	14	9
Tb927.11.1960	leucine-rich repeat protein (LRRP)	LRRP	3362	2961	4261	2999	3134	9405	7954	3764	38	39	42	39	44	43	54	64
Tb927.11.3420	leucine-rich repeat protein (LRRP)	LRRP	2838	1353	1562	1175	1313	3564	3590	999	32	18	15	15	18	16	24	17
Tb927.11.4060	leucine-rich repeat protein (LRRP)	LRRP	1811	1445	49	30	435	1367	1479	701	21	19	0	0	6	6	10	12
Tb927.11.4120	leucine-rich repeat protein (LRRP)	LRRP	2148	1293	433	265	636	1742	1405	380	24	17	4	3	9	8	10	6
Tb927.11.5040	leucine-rich repeat protein (LRRP)	LRRP	7070	6670	2976	1927	3714	10481	8712	3190	80	88	29	25	52	48	59	54
Tb927.11.5190	leucine-rich repeat protein (LRRP)	LRRP	7496	3954	1180	959	846	2163	1979	370	85	52	12	12	12	10	13	6
Tb927.11.6370	leucine-rich repeat protein (LRRP)	LRRP	6477	6955	5791	4206	3945	10866	6472	1109	74	92	56	55	56	50	44	19
Tb927.11.6760	leucine-rich repeat protein (LRRP)	LRRP	2202	699	2365	1857	1825	4678	3067	500	25	9	23	24	26	21	21	8
Tb927.11.860	leucine-rich repeat protein (LRRP)	LRRP	3853	1822	1405	1150	804	2297	1373	231	44	24	14	15	11	11	9	4
Tb927.2.1380	leucine-rich repeat protein (LRRP)	LRRP	6766	7474	2816	1689	4599	13333	9364	2123	77	99	27	22	65	61	64	36
Tb927.2.170	leucine-rich repeat protein (LRRP)	LRRP	58705	52993	24963	15509	17498	62901	51718	10461	668	700	243	202	246	288	352	178
Tb927.2.690	leucine-rich repeat protein (LRRP)	LRRP	47353	43617	21134	13191	14570	51063	42092	8253	539	576	206	172	205	234	286	140
Tb927.3.1490	leucine-rich repeat protein (LRRP)	LRRP	2153	1980	26	9	40	94	260	62	25	26	0	0	1	0	2	1
Tb927.3.1770	leucine-rich repeat protein (LRRP)	LRRP	4167	3145	1904	1376	1664	4767	3553	615	47	42	19	18	23	22	24	10
Tb927.3.2790	leucine-rich repeat protein (LRRP)	LRRP	2577	1271	639	549	440	1111	911	312	29	17	6	7	6	5	6	5
Tb927.3.4730	leucine-rich repeat protein (LRRP)	LRRP	4041	2796	3563	2739	2597	7181	5422	1203	46	37	35	36	37	33	37	20
Tb927.3.4770	leucine-rich repeat protein (LRRP)	LRRP	4041	2796	3563	2739	2597	7181	5422	1203	46	37	35	36	37	33	37	20
Tb927.3.580	leucine-rich repeat protein (LRRP)	LRRP	2353	1823	505	239	679	1874	2689	941	27	24	5	3	10	9	18	16
Tb927.4.1220	leucine-rich repeat protein (LRRP)	LRRP	4652	3684	2529	2019	3262	11200	7459	2151	53	49	25	26	46	51	51	37
Tb927.6.1160	leucine-rich repeat protein (LRRP)	LRRP	5510	3680	2625	2150	2035	5074	3785	474	63	49	26	28	29	23	26	8
Tb927.6.1490	leucine-rich repeat protein (LRRP)	LRRP	2537	1643	2973	2151	2512	6945	5609	2111	29	22	29	28	35	32	38	36
Tb927.6.1940	leucine-rich repeat protein (LRRP)	LRRP	3050	1472	1899	1753	1300	3461	1963	545	35	19	19	23	18	16	13	9
Tb927.6.5030	leucine-rich repeat protein (LRRP)	LRRP	4277	4786	3799	2225	3411	11512	9225	3562	49	63	37	29	48	53	63	61
Tb927.7.1430	leucine-rich repeat protein (LRRP)	LRRP	4240	3697	5493	3525	4479	14227	9316	4692	48	49	54	46	63	65	63	80
Tb927.7.2730	leucine-rich repeat protein (LRRP)	LRRP	1415	1482	1789	1193	1430	4575	3027	1528	16	20	17	16	20	21	21	26
Tb927.7.290	leucine-rich repeat protein (LRRP)	LRRP	5284	3355	3589	2004	2965	7679	5624	886	60	44	35	26	42	35	38	15
Tb927.7.5600	leucine-rich repeat protein (LRRP)	LRRP	3554	2807	1690	855	1541	3086	2974	593	40	37	16	11	22	14	20	10
Tb927.7.7110	leucine-rich repeat protein (LRRP)	LRRP	5803	4714	7308	5265	4282	10481	7372	1827	66	62	71	69	60	48	50	31
Tb927.7.7180	leucine-rich repeat protein (LRRP)	LRRP	5531	4456	6851	4868	3888	9385	6610	1415	63	59	67	63	55	43	45	24
Tb927.7.7240	leucine-rich repeat protein (LRRP)	LRRP	3526	1673	1251	1147	860	2354	1332	374	40	22	12	15	12	11	9	6
Tb927.9.12170	leucine-rich repeat protein (LRRP)	LRRP	1649	1496	1583	778	1838	4670	4066	1597	19	20	15	10	26	21	28	27
Tb927.9.14400	leucine-rich repeat protein (LRRP)	LRRP	2278	986	1050	923	560	1619	1070	391	26	13	10	12	8	7	7	7
Tb927.9.14550	leucine-rich repeat protein (LRRP)	LRRP	2125	1547	2751	2055	1070	3201	2868	660	24	20	27	27	15	15	20	11
Tb927.9.4850	leucine-rich repeat protein (LRRP)	LRRP	533	341	2456	1777	1500	5126	3404	1773	6	5	24	23	21	23	23	30
Tb11.v5.0448	leucine-rich repeat protein (LRRP), putative	LRRP	46785	43163	20906	13018	14299	50087	41357	8079	532	570	204	170	201	229	281	137
Tb11.v5.0551	leucine-rich repeat protein (LRRP), putative	LRRP	48913	44533	21320	13036	14338	50712	41678	8347	557	588	208	170	202	232	284	142
Tb11.v5.0560	leucine-rich repeat protein (LRRP), putative	LRRP	22019	20500	9836	5922	6485	22370	18576	3529	251	271	96	77	91	102	126	60
Tb11.v5.0703	leucine-rich repeat protein (LRRP), putative	LRRP	13109	11490	5353	3507	4337	15768	13150	2631	149	152	52	46	61	72	89	45
Tb11.v5.0838	leucine-rich repeat protein (LRRP), putative	LRRP	29025	25849	12045	7248	8307	29593	24470	5025	330	341	117	94	117	135	166	85
Tb927.11.12540	leucine-rich repeat protein (LRRP), putative	LRRP	6488	4143	1253	1094	929	2291	1632	290	74	55	12	14	13	10	11	5
Tb11.v5.0602	leucine-rich repeat protein 1 (LRRP1), putative	LRRP	29193	26072	12302	7384	8553	29851	24599	5023	332	344	120	96	120	137	167	85
Tb927.2.1310	leucine-rich repeat protein LRRP, pseudogene	LRRP	55190	49789	23698	14717	16512	58999	48569	9761	628	657	231	192	232	270	330	166
Tb927.4.160	leucine-rich repeat protein LRRP, pseudogene	LRRP	54385	49248	23337	14590	16475	58692	48708	9696	619	650	228	190	232	268	331	165
Tb927.6.130	leucine-rich repeat protein LRRP, pseudogene	LRRP	43751	39049	18099	11298	12698	46604	38196	7646	498	516	176	147	179	213	260	130
Tb927.6.210	leucine-rich repeat protein LRRP, pseudogene	LRRP	157	41	225	162	162	467	270	58	2	1	2	2	2	2	2	1
Tb927.7.7540	leucine-rich repeat protein LRRP, pseudogene	LRRP	51471	46691	22396	13927	15888	56314	47288	9686	586	617	218	181	224	258	322	165
Tb927.8.530	leucine-rich repeat protein LRRP, pseudogene	LRRP	183	68	82	30	225	661	515	247	2	1	1	0	3	3	4	4
Tb927.9.14540	leucine-rich repeat protein LRRP, pseudogene	LRRP	42809	38072	17284	10736	12560	45662	38400	7661	487	503	169	140	177	209	261	130
Tb927.9.16040	leucine-rich repeat protein LRRP, pseudogene	LRRP	8352	8071	4358	2841	2651	9282	7318	1461	95	107	42	37	37	42	50	25
Tb927.9.16050	leucine-rich repeat protein LRRP, pseudogene	LRRP	4693	4305	1897	1378	1651	6169	5309	978	53	57	18	18	23	28	36	17
Tb927.1.1020	leucine-rich repeat-containing protein	LRRP	2880	1794	1618	1170	1453	3444	2674	662	33	24	16	15	20	16	18	11
Tb927.1.780	leucine-rich repeat-containing protein	LRRP	2673	2479	2999	2192	2935	9573	9125	5265	30	33	29	29	41	44	62	89
Tb927.6.1550	POMP30 leucine-rich repeat protein (LRRP)	LRRP	3657	2275	6129	5080	3475	12925	7712	1110	42	30	60	66	49	59	52	19
Tb927.3.2950	ribonuclease inhibitor- like protein LRRP-like	LRRP	5248	4550	4758	3321	4113	11181	8828	1969	60	60	46	43	58	51	60	33
Tb927.11.7220	C-terminal BEACH domains, role in protein sorting, similar to yeast Bph1 but not top hit.	Lysosome	8190	2571	1035	756	1067	2643	2236	712	93	34	10	10	15	12	15	12
Tb927.8.2310	(H )-ATPase G subunit, putative	Lysosome	4637	5195	5948	4531	4631	14220	9236	3361	53	69	58	59	65	65	63	57
Tb927.7.3320	ATG12/APG12, putative (ATG12)	Lysosome	1321	1055	1556	1189	1833	4943	4131	1778	15	14	15	15	26	23	28	30
Tb927.11.6960	ATG16/SAP18/CVT11/APG16, putative (ATG16)	Lysosome	3543	3297	2117	1340	2058	5252	4058	774	40	44	21	17	29	24	28	13
Tb927.7.5900	ATG8/AUT7/APG8/PAZ2, putative,ubiquitin-like protein (ATG8A)	Lysosome	2249	1950	2037	1535	3053	9241	8071	3651	26	26	20	20	43	42	55	62
Tb927.7.5910	ATG8/AUT7/APG8/PAZ2, putative,ubiquitin-like protein (ATG8B)	Lysosome	2052	1616	2211	1640	2776	9035	7599	3558	23	21	22	21	39	41	52	60
Tb927.11.16290	AUT2/APG4/ATG4 cysteine peptidase, putative (ATG4.1)	Lysosome	2907	1931	2625	2014	2360	6366	6163	2220	33	25	26	26	33	29	42	38
Tb927.6.1690	AUT2/APG4/ATG4 cysteine peptidase, putative, (ATG4.2)	Lysosome	1511	1049	1535	1049	1550	4994	4608	2567	17	14	15	14	22	23	31	44
Tb927.10.12620	Golvesin-2 vacuolar protein	Lysosome	2676	986	700	601	513	1131	932	237	30	13	7	8	7	5	6	4
Tb927.6.2430	hypothetical protein, conserved (ATG5)	Lysosome	2502	2410	2277	1440	1902	5593	4861	2051	28	32	22	19	27	26	33	35
Tb11.v5.0498	lysosomal alpha-mannosidase precursor, putative	Lysosome	13928	10104	4457	2614	4658	11102	10374	1841	159	133	43	34	66	51	71	31
Tb927.5.1810	lysosomal/endosomal membrane protein p67 (p67)	Lysosome	76049	41466	18569	16637	20742	62561	31475	4557	866	548	181	217	292	286	214	77
Tb927.5.1830	lysosomal/endosomal membrane protein p67 (p67)	Lysosome	71086	38953	17890	15976	19757	59430	30010	4293	809	514	174	208	278	272	204	73
Tb927.10.12980	methyltransferase, NOL1/NOP2/sun family	Lysosome	4692	2926	3505	2400	2312	5461	4563	1206	53	39	34	31	33	25	31	20
Tb927.10.6150	neurobeachin/beige protein, putative	Lysosome	10093	3981	1474	1005	1396	3488	2643	757	115	53	14	13	20	16	18	13
Tb927.11.11160	Phosphate transporter (TbPho91	Lysosome	4605	2784	1989	1330	1524	3518	2736	485	52	37	19	17	21	16	19	8
Tb927.10.12450	SNARE 2.1 of T cruzi	Lysosome	1357	1137	1958	1406	1754	5196	3838	2459	15	15	19	18	25	24	26	42
Tb927.4.1080	V-type ATPase, A subunit, putative	Lysosome	8972	5651	4023	2994	2686	5908	3618	768	102	75	39	39	38	27	25	13
Tb927.6.5050	V-type ATPase, C subunit, putative	Lysosome	3410	3570	3711	2726	3468	9532	6567	3218	39	47	36	36	49	44	45	55
Tb927.5.550	V-type proton ATPase subunit D, putative	Lysosome	2773	2408	1717	1202	1351	2880	2285	504	32	32	17	16	19	13	16	9
Tb927.6.2770	vacuolar assembly protein vps41, putative	Lysosome	5521	4796	3109	2036	3079	8295	6456	1305	63	63	30	27	43	38	44	22
Tb927.8.2100	vacuolar ATP synthase 16 kDa proteolipid subunit, putative	Lysosome	3099	2869	4236	3055	4034	12269	8245	5203	35	38	41	40	57	56	56	88
Tb927.10.14040	vacuolar ATP synthase subunit c, putative	Lysosome	6660	6319	5397	3829	5208	17598	13034	6786	76	83	53	50	73	80	89	115
Tb927.10.3760	vacuolar ATP synthase subunit d, putative	Lysosome	3549	3805	4510	3218	5013	17012	13016	7108	40	50	44	42	71	78	89	121
Tb927.10.200	vacuolar ATP synthase, putative	Lysosome	10409	11538	10035	7197	10567	33742	22028	14531	118	152	98	94	149	154	150	247
Tb927.10.13020	vacuolar protein sorting complex subunit, putative,Vps16, putative	Lysosome	5063	4764	4543	2876	3467	9802	8519	2517	58	63	44	37	49	45	58	43
Tb927.10.2270	vacuolar protein sorting-associated protein 35, putative	Lysosome	6711	3716	1610	1335	1316	3483	2763	609	76	49	16	17	19	16	19	10
Tb927.3.3280	vacuolar protein sorting-associated protein 4, putative (VPS4)	Lysosome	4242	3200	3038	2203	2238	5216	4066	703	48	42	30	29	32	24	28	12
Tb927.10.6780	vacuolar protein sorting-associated protein 45, putative (VPS45)	Lysosome	3694	2156	2869	2630	2007	4912	3499	895	42	28	28	34	28	22	24	15
Tb927.11.11690	Vacuolar proton pump subunit B, putative	Lysosome	15423	13558	8045	6064	8041	20414	15181	3386	176	179	78	79	113	93	103	58
Tb927.5.1300	vacuolar proton translocating ATPase subunit A, putative	Lysosome	8592	7431	2905	1833	3252	9049	6830	1059	98	98	28	24	46	41	46	18
Tb927.3.2280	vacuolar sorting protein 33 , putative	Lysosome	2900	2515	2345	1544	1955	6666	5513	1945	33	33	23	20	28	30	38	33
Tb927.11.14290	vacuolar sorting protein, putative	Lysosome	2611	2588	2221	1695	3105	9535	7791	4327	30	34	22	22	44	44	53	74
Tb927.11.10010	vacuolar sorting-associated protein-like, putative	Lysosome	3012	1762	2543	1841	1686	4199	2491	551	34	23	25	24	24	19	17	9
Tb927.11.10740	vacuolar sorting-associated protein-like, putative	Lysosome	1520	1297	1275	1108	1081	4072	3715	1635	17	17	12	14	15	19	25	28
Tb927.4.1400	vacuolar transport protein 4A, putative	Lysosome	1439	898	894	703	1282	3537	2944	560	16	12	9	9	18	16	20	10
Tb927.7.3900	vacuolar transporter chaperone, putative, ER by IFA	Lysosome	2429	2408	6855	5030	6316	20558	16286	9435	28	32	67	66	89	94	111	160
Tb927.11.7480	vacuolar type h ATPase subunit, putative	Lysosome	3770	3121	4566	3445	4903	16591	11044	7503	43	41	45	45	69	76	75	127
Tb927.8.1180	vacuolar-type Ca2 -ATPase 1 (TbA1)	Lysosome	17941	10623	3934	2806	4156	10619	8322	2468	204	140	38	37	59	49	57	42
Tb927.8.1200	vacuolar-type Ca2 -ATPase 2 (TbA2)	Lysosome	18107	10724	3818	2744	4146	10567	8245	2435	206	142	37	36	58	48	56	41
Tb927.8.1160	vacuolar-type Ca2 -ATPase, putative	Lysosome	16528	9415	3947	2937	3321	7938	6642	1454	188	124	38	38	47	36	45	25
Tb927.4.4380	vacuolar-type proton translocating pyrophosphatase 1, putative (PPase1)	Lysosome	28488	16982	19380	14993	9704	22555	13262	1951	324	224	189	195	137	103	90	33
Tb927.5.1390	64 kDa invariant surface glycoprotein (ISG64)	Membrane.protein	11106	10286	37	29	151	491	1187	166	126	136	0	0	2	2	8	3
Tb927.5.1410	64 kDa invariant surface glycoprotein (ISG64)	Membrane.protein	12895	11842	59	40	194	645	1363	180	147	156	1	1	3	3	9	3
Tb927.5.1430	64 kDa invariant surface glycoprotein (ISG64)	Membrane.protein	12828	11858	32	30	151	546	1278	173	146	157	0	0	2	2	9	3
Tb927.11.1470	65 kDa invariant surface glycoprotein (ISG65)	Membrane.protein	8144	5953	1075	754	5197	14282	15116	6079	93	79	10	10	73	65	103	103
Tb927.2.3270	65 kDa invariant surface glycoprotein (ISG65)	Membrane.protein	28414	25742	1664	894	5261	18054	20131	5344	323	340	16	12	74	83	137	91
Tb927.2.3280	65 kDa invariant surface glycoprotein (ISG65)	Membrane.protein	28932	25558	1588	836	5309	18480	20859	5226	329	337	15	11	75	85	142	89
Tb927.2.3290	65 kDa invariant surface glycoprotein (ISG65)	Membrane.protein	27724	24513	1565	827	5133	17817	19988	5099	316	324	15	11	72	81	136	87
Tb927.2.3300	65 kDa invariant surface glycoprotein (ISG65)	Membrane.protein	27760	24537	1564	829	5142	17823	20005	5091	316	324	15	11	72	82	136	87
Tb927.2.3310	65 kDa invariant surface glycoprotein (ISG65)	Membrane.protein	27813	24596	1555	817	5114	17836	19996	5098	317	325	15	11	72	82	136	87
Tb927.2.3320	65 kDa invariant surface glycoprotein (ISG65)	Membrane.protein	22659	20611	1181	659	4462	15799	16872	4408	258	272	12	9	63	72	115	75
Tb11.v5.0731	65 kDa invariant surface glycoprotein, putative	Membrane.protein	32920	29521	1898	1034	6130	20930	23609	6040	375	390	19	13	86	96	161	103
Tb927.5.350	75 kDa invariant surface glycoprotein (ISG75)	Membrane.protein	37518	28824	2428	1704	8466	27278	21238	2340	427	381	24	22	119	125	144	40
Tb927.5.360	75 kDa invariant surface glycoprotein (ISG75)	Membrane.protein	60240	48113	4229	2966	15337	50418	38422	3632	686	635	41	39	216	231	261	62
Tb927.5.370	75 kDa invariant surface glycoprotein (ISG75)	Membrane.protein	40635	31973	2774	1925	9860	32151	24441	2357	462	422	27	25	139	147	166	40
Tb927.5.380	75 kDa invariant surface glycoprotein (ISG75)	Membrane.protein	1187	1007	66	64	346	1062	814	84	14	13	1	1	5	5	6	1
Tb927.5.390	75 kDa invariant surface glycoprotein (ISG75)	Membrane.protein	45512	36182	3077	2211	11117	36592	27702	2682	518	478	30	29	157	167	188	46
Tb927.5.400	75 kDa invariant surface glycoprotein (ISG75)	Membrane.protein	35579	27449	2366	1659	8267	26488	20470	2276	405	362	23	22	116	121	139	39
Tb11.v5.0227	75 kDa invariant surface glycoprotein, putative	Membrane.protein	35579	27449	2366	1659	8267	26488	20470	2276	405	362	23	22	116	121	139	39
Tb11.v5.0228	75 kDa invariant surface glycoprotein, putative	Membrane.protein	47074	37385	3164	2283	11498	37643	28503	2820	536	494	31	30	162	172	194	48
Tb11.v5.0229	75 kDa invariant surface glycoprotein, putative	Membrane.protein	1187	1007	66	64	346	1062	814	84	14	13	1	1	5	5	6	1
Tb11.v5.0230	75 kDa invariant surface glycoprotein, putative	Membrane.protein	40762	32062	2780	1930	9882	32238	24528	2369	464	423	27	25	139	147	167	40
Tb11.v5.0231	75 kDa invariant surface glycoprotein, putative	Membrane.protein	60252	48117	4229	2966	15337	50426	38419	3632	686	635	41	39	216	231	261	62
Tb11.v5.0421	75 kDa invariant surface glycoprotein, putative	Membrane.protein	37518	28824	2428	1704	8466	27277	21238	2340	427	381	24	22	119	125	144	40
Tb11.v5.0552	75 kDa invariant surface glycoprotein, putative	Membrane.protein	35820	27537	2335	1613	8067	26088	20316	2207	408	364	23	21	114	119	138	38
Tb927.9.15510	BARP protein	Membrane.protein	5795	5788	8541	6851	5625	19092	20173	11523	66	76	83	89	79	87	137	196
Tb927.9.15520	BARP protein	Membrane.protein	7897	8179	10370	8362	7340	24606	26975	16497	90	108	101	109	103	113	184	280
Tb927.9.15530	BARP protein	Membrane.protein	8382	8656	10600	8538	7853	26713	29277	17928	95	114	103	111	111	122	199	305
Tb927.9.15540	BARP protein	Membrane.protein	5534	5637	7890	6403	5286	17911	19412	11584	63	74	77	83	74	82	132	197
Tb927.9.15550	BARP protein	Membrane.protein	7219	7332	10473	8323	6845	22914	25479	15199	82	97	102	108	96	105	173	258
Tb927.9.15560	BARP protein	Membrane.protein	6718	6815	11267	9192	6811	23109	26305	15336	76	90	110	120	96	106	179	261
Tb927.9.15570	BARP protein	Membrane.protein	6195	6325	8823	7091	5936	19904	21831	13004	71	84	86	92	84	91	149	221
Tb927.9.15580	BARP protein	Membrane.protein	7887	8061	13456	11112	8164	27741	31721	18417	90	106	131	145	115	127	216	313
Tb927.9.15590	BARP protein	Membrane.protein	4570	4634	6513	5435	4084	14796	15692	8441	52	61	64	71	57	68	107	143
Tb927.9.15600	BARP protein	Membrane.protein	7461	7554	10606	8503	6912	23376	25972	15364	85	100	103	111	97	107	177	261
Tb927.9.15610	BARP protein	Membrane.protein	7824	8143	10253	8352	7267	24706	27402	16427	89	108	100	109	102	113	186	279
Tb927.9.15620	BARP protein	Membrane.protein	4504	4630	6628	5188	4497	15193	16240	9693	51	61	65	68	63	69	110	165
Tb927.9.15630	BARP protein	Membrane.protein	7122	7317	9775	7692	6758	22451	24316	14711	81	97	95	100	95	103	165	250
Tb927.9.15640	BARP protein	Membrane.protein	6283	6587	8874	7106	6604	21796	22704	14456	72	87	87	93	93	100	154	246
Tb11.v5.0153	BarP protein, putative	Membrane.protein	1944	1141	870	625	1619	4214	2735	947	22	15	8	8	23	19	19	16
Tb11.v5.0343	BarP protein, putative	Membrane.protein	4727	4925	6425	5229	4279	15349	17220	9619	54	65	63	68	60	70	117	163
Tb11.v5.0344	BarP protein, putative	Membrane.protein	5395	5531	6976	5469	5101	16325	17672	11088	61	73	68	71	72	75	120	188
Tb11.v5.0345	BarP protein, putative	Membrane.protein	4571	4736	6753	5309	4576	15478	16522	9971	52	63	66	69	64	71	112	169
Tb11.v5.0346	BarP protein, putative	Membrane.protein	6193	6328	8388	6864	5920	20209	21983	12885	70	84	82	89	83	92	150	219
Tb11.v5.0402	BarP protein, putative	Membrane.protein	4450	4486	6331	5237	3943	14404	15195	8171	51	59	62	68	56	66	103	139
Tb11.v5.0403	BarP protein, putative	Membrane.protein	4405	4438	6266	5129	3942	14279	14930	7987	50	59	61	67	55	65	102	136
Tb927.10.7180	cysteine-rich, acidic integral membrane protein precursor (CRAM)	Membrane.protein	27835	19419	165693	140347	78840	327438	172960	14267	317	256	1616	1828	1110	1497	1177	242
Tb927.10.10260	EP1 procyclin	Membrane.protein	2029	1493	463094	355645	114252	320780	248917	95630	23	20	4515	4632	1608	1467	1693	1625
Tb927.10.10250	EP2 procyclin	Membrane.protein	1183	1038	258100	204089	72773	211846	157676	60159	13	14	2517	2658	1024	969	1073	1022
Tb927.9.760	EP2 procyclin	Membrane.protein	2223	1508	4351	2832	6394	23694	11836	5898	25	20	42	37	90	108	81	100
Tb927.6.450	EP3-2 procyclin	Membrane.protein	1383	1155	281775	216499	81534	233170	170815	65617	16	15	2747	2820	1148	1066	1162	1115
Tb927.6.480	EP3-2 procyclin	Membrane.protein	1354	1142	274046	213815	78794	227766	168031	64104	15	15	2672	2785	1109	1042	1143	1089
[truncated: 8,873 more rows]

## Sheet: 3. DeSeq2
GeneID	Annotation	Class	log2 RBP10/control total	padj RBP10/control total	log2_PC1/PC	padj_PC1/PC	log2_PC2/PC	padj_PC2/PC	log2_BS/PC	padj_BS/PC	log2 MG to PV	P value MG to PV	log2 PV to SG	P value PV to SG	log2 MG to SG	P value MG to SG	Log2 Ratio SG/PC	RPM Ratio eluate/unbound expt A	RPM Ratio eluate/unbound expt B	Bound to RBP10>3x	Correlation RBP10	PC1/PC>1	PC1/PC_<-1	PC2/PC>1	PC2/PC_<-1	BS/PC>1	BS/PC<-1	PC2/PC_&_BS/PC>1	PC2/PC_& BS/PC_<-1	PC2/PC_&_PC1/PC_>1	PC2/PC_& PC1/PC_<-1	All >1	All <-1	MG to PV <-1	PV to SG <-1	MG to SG <-1	MG to PV >1	PV to SG >1	MG to SG >1	RBP10 total +/-tet < -0.585	RBP10 total +/-tet >+0.585
Tb927.10.9850	amino acid transporter, putative	Amino.acid.transport	0.148	0.824926	1.0494	1.07235e-05	1.1196	8.43952e-07	0.7436	0.000848111	0.5705	0.123	-0.3863	0.411	0.1841	0.905	0.1981	0.715	0.662	0	0.897	1	0	1	0	0	0	0	0	1	0	0	0	0	0	0	0	0	0	0	0
Tb927.4.3330	hypothetical protein, conserved, EF hand	Calcium	0.01	0.992714	0.5431	0.330407	1.1382	0.00210182	-0.0255	0.955581	-0.237	0.648	-0.3144	0.567	-0.5513	0.527	-0.0745	0.643	0.473	0	0.715	0	0	1	0	0	0	0	0	0	0	0	0	0	0	0	0	0	0	0	0
Tb927.10.370	calcineurin B subunit, putative	Calcium	0.098	0.895741	0.6317	0.254928	1.5282	6.06358e-05	-0.1321	0.763578	-0.4503	0.433	0.5477	0.303	0.0975	0.994	0.0066	0.586	0.751	0	0.74	0	0	1	0	0	0	0	0	0	0	0	0	0	0	0	0	0	0	0	0
Tb927.6.5020	CYC7, CYC2-like cyclin	Cell.cycle	-0.467	0.296136	0.2937	0.691283	1.3762	0.00051315	-0.614	0.123789	1.6271	0.0206	-1.8688	0.00796	-0.2416	0.706	0.7785	3.521	4.066	1	0.621	0	0	1	0	0	0	0	0	0	0	0	0	0	1	0	1	0	0	0	0
Tb927.6.1460	CYC3, mitotic cyclin	Cell.cycle	0.073	0.905704	1.525	1.43412e-06	2.3092	4.25497e-15	1.5122	2.4003e-07	1.0937	0.0961	0.6196	0.394	1.7133	0.207	0.37	0.699	0.744	0	0.768	1	0	1	0	1	0	1	0	1	0	1	0	0	0	0	0	0	0	0	0
Tb927.8.4760	KKT20 Kinetochore protein	Cell.cycle	-0.205	0.759215	0.2934	0.682787	1.0331	0.00837087	-0.4047	0.312741	0.5531	0.238	0.3628	0.429	0.9158	0.369	0.0977	0.603	0.715	0	0.628	0	0	1	0	0	0	0	0	0	0	0	0	0	0	0	0	0	0	0	0
Tb927.3.4170	CRK9AP	Cell.cycle	0.003	0.999577	0.416	0.533281	1.4368	0.000206364	-0.4625	0.246687	-0.0475	1	0.4956	0.429	0.4479	0.723	0.3278	0.922	0.8	0	0.645	0	0	1	0	0	0	0	0	0	0	0	0	0	0	0	0	0	0	0	0
Tb927.11.1000	kinetoplastid kinetochore protein 16	Cell.cycle	-0.127	0.758663	0.3325	0.626435	1.2393	0.00110647	-0.7486	0.0445834	-0.134	0.938	-0.3887	0.639	-0.5228	0.714	0.2707	1.807	1.544	0	0.651	0	0	1	0	0	0	0	0	0	0	0	0	0	0	0	0	0	0	0	0
Tb927.10.15690	anaphase promoting complex, subunit 10-like protein	Cell.cycle	0.059	0.939377	0.3983	0.493793	1.2488	0.000316426	-0.6216	0.0718403	0.0856	0.912	0.7009	0.298	0.7864	0.536	0.3151	0.592	0.715	0	0.682	0	0	1	0	0	0	0	0	0	0	0	0	0	0	0	0	0	0	0	0
Tb927.3.1750	rev7, putative,mitotic spindle checkpoint component, Mad2-like HORMA domain	Cell.cycle	-0.148	0.840238	0.7396	0.0710175	1.491	2.41207e-06	-0.3528	0.293233	1.2141	0.0173	0.3692	0.285	1.5832	0.0927	0.3577	1.845	1.812	0	0.794	0	0	1	0	0	0	0	0	0	0	0	0	0	0	0	1	0	0	0	0
Tb927.6.3850	chaperone protein DNAj, putative	Chaperone	-0.263	0.612116	0.3509	0.572886	1.4229	5.15175e-05	-0.2102	0.587915	1.2945	0.0582	-0.0784	0.962	1.2161	0.287	0.6181	3.942	4.35	1	0.666	0	0	1	0	0	0	0	0	0	0	0	0	0	0	0	0	0	0	0	0
Tb927.4.3980	chaperone protein DNAj, putative	Chaperone	-0.142	0.862372	1.1229	3.43866e-06	1.4842	5.74231e-11	2.9781	1.64994e-44	0.2038	0.458	0.0588	0.929	0.2624	0.735	0.0581	0.593	0.57	0	0.083	1	0	1	0	1	0	1	0	1	0	1	0	0	0	0	0	0	0	0	0
Tb927.10.8230	protein disulfide isomerase,ERp57-like, cofactor wth calnexin, putative	Chaperone	0.052	0.889855	1.4049	1.76164e-07	1.1382	1.98651e-05	2.156	2.29694e-18	1.3483	0.0087	0.9734	0.0279	2.3217	0.0372	0.3975	0.367	0.414	0	0.325	1	0	1	0	1	0	1	0	1	0	1	0	0	0	0	1	0	1	0	0
Tb927.6.3120	chaperone protein DNAj, putative	Chaperone	0.837	0.000490109	2.3343	7.38225e-22	2.6119	1.10165e-27	3.062	9.74696e-39	-0.3986	0.149	1.7615	0.0277	1.3628	0.268	0.3059	0.733	0.597	0	0.55	1	0	1	0	1	0	1	0	1	0	1	0	0	0	0	0	1	0	0	1
Tb927.9.4500	HSP70, endoplasmatic reticulum, HSP70.a	Chaperone	0.138	0.586432	2.6337	6.74376e-13	2.4998	6.69728e-12	2.5694	3.78786e-13	0.73	0.148	-0.1208	0.917	0.6093	0.627	0.2178	0.48	0.514	0	0.675	1	0	1	0	1	0	1	0	1	0	1	0	0	0	0	0	0	0	0	0
Tb927.9.9860	GRP170, HSP70 and actin-like ATPase domains	Chaperone	0.114	0.772112	0.9292	0.000460355	1.0751	9.9055e-06	1.4712	1.24598e-10	0.2912	0.191	0.0131	1	0.3044	0.627	0.2964	0.625	0.67	0	0.465	0	0	1	0	1	0	1	0	0	0	0	0	0	0	0	0	0	0	0	0
Tb927.3.1760	chaperone protein DNAj, putative	Chaperone	0.047	0.931963	0.2437	0.711576	1.0063	0.00403046	-0.7018	0.039065	-0.0714	0.785	0.4606	0.129	0.3891	0.48	0.0824	0.64	0.643	0	0.615	0	0	1	0	0	0	0	0	0	0	0	0	0	0	0	0	0	0	0	0
Tb927.6.3730	chaperone protein DNAj, putative	Chaperone	0.053	0.951427	0.521	0.356966	1.5102	2.78849e-05	0.3403	0.374209	0.3624	0.238	0.1284	0.822	0.4909	0.625	-0.0622	0.475	0.488	0	0.652	0	0	1	0	0	0	0	0	0	0	0	0	0	0	0	0	0	0	0	0
Tb927.2.3960	chaperone protein DNAj, putative	Chaperone	0.192	0.53803	0.503	0.387609	1.9034	8.39443e-08	0.3238	0.402377	-0.1486	0.757	0.7541	0.17	0.6055	0.49	0.0131	0.612	0.533	0	0.657	0	0	1	0	0	0	0	0	0	0	0	0	0	0	0	0	0	0	0	0
Tb927.7.4770	cyclophilin-type peptidyl-prolyl cis-trans isomerase, putative (PPIase)	Chaperone	-0.358	0.0994016	0.7276	0.131463	1.9415	2.53481e-08	0.2613	0.49969	-0.0911	0.729	0.3077	0.46	0.2166	0.868	-0.0916	0.461	0.452	0	0.729	0	0	1	0	0	0	0	0	0	0	0	0	0	0	0	0	0	0	0	0
Tb927.10.12530	chaperone protein DNAj, putative	Chaperone	0.218	0.702816	0.6082	0.309267	1.4269	0.000343725	-0.5952	0.139879	-0.4689	0.472	0.6285	0.17	0.1596	0.976	0.2125	0.744	0.859	0	0.74	0	0	1	0	0	0	0	0	0	0	0	0	0	0	0	0	0	0	0	0
Tb927.10.14740	hypothetical protein, conserved, DnaJ domain	Chaperone	0.082	0.862372	0.9285	0.0121124	1.5192	1.18474e-06	0.8519	0.00586894	-0.01	1	0.2514	0.471	0.2415	0.763	-0.2896	0.74	0.787	0	0.744	0	0	1	0	0	0	0	0	0	0	0	0	0	0	0	0	0	0	0	0
Tb927.8.8310	chaperone protein DNAj, putative	Chaperone	-0.099	0.846725	0.5638	0.182789	1.117	0.000268268	-0.1337	0.696328	0.2934	0.309	0.0226	1	0.316	0.683	0.0131	0.378	0.421	0	0.81	0	0	1	0	0	0	0	0	0	0	0	0	0	0	0	0	0	0	0	0
Tb927.5.2880	chaperone protein DNAj, putative	Chaperone	-0.151	0.75468	0.6059	0.14155	1.1831	0.000107457	-0.151	0.656598	-0.8034	0.0566	0.9733	0.0954	0.1699	0.951	0.0901	0.725	0.83	0	0.811	0	0	1	0	0	0	0	0	0	0	0	0	0	0	0	0	0	0	0	0
Tb927.10.8310	Histone acetyltransferase HAT3	Chromatin	-0.091	0.873918	0.478	0.440416	1.1281	0.00341412	-0.1609	0.706255	-0.873	0.341	0.5353	0.581	-0.3379	0.819	0.2894	0.629	0.698	0	0.678	0	0	1	0	0	0	0	0	0	0	0	0	0	0	0	0	0	0	0	0
Tb927.10.14890	C-terminal motor kinesin KIFC1	Cytoskeleton	0.11	0.757652	1.5175	2.66598e-05	1.163	0.000936517	4.1724	3.1392e-40	0.5097	0.334	1.4046	0.0737	1.9144	0.137	0.3903	0.448	0.442	0	-0.063	1	0	1	0	1	0	1	0	1	0	1	0	0	0	0	0	0	0	0	0
Tb927.11.2400	Flabarin-like	Cytoskeleton	0.598	0.0641346	2.3976	6.95547e-15	2.6308	5.01367e-18	2.9664	1.3118e-23	-0.1458	0.852	0.4142	0.435	0.2684	0.71	0.721	0.616	0.638	0	0.577	1	0	1	0	1	0	1	0	1	0	1	0	0	0	0	0	0	0	0	0
Tb927.2.2900	ARP2/3 complex subunit, putative	Cytoskeleton	0.119	0.858081	0.3135	0.652497	1.2062	0.00159275	-0.6857	0.0686752	-1.1571	0.174	1.2506	0.226	0.0933	1	0.4628	0.607	0.82	0	0.601	0	0	1	0	0	0	0	0	0	0	0	0	0	0	0	0	0	0	0	0
Tb927.6.3290	intraflagellar transport protein IFT20	Cytoskeleton	0.104	0.847387	0.4443	0.490749	1.0945	0.00512888	-0.032	0.947125	-0.441	0.729	-0.5916	0.567	-1.0327	0.42	0.2524	0.507	0.547	0	0.631	0	0	1	0	0	0	0	0	0	0	0	0	0	0	0	0	0	0	0	0
Tb927.9.8850	actin A	Cytoskeleton	-0.196	0.512501	0.6042	0.249181	1.0229	0.00564176	0.5428	0.139566	0.9543	0.039	0.2374	0.429	1.1917	0.123	0.0348	0.55	0.526	0	0.652	0	0	1	0	0	0	0	0	0	0	0	0	0	0	0	0	0	0	0	0
Tb927.11.12360	ankyrin repeat protein, putative	Cytoskeleton	0.243	0.585067	0.5454	0.333438	1.4427	8.47783e-05	-0.3809	0.322914	0.9231	0.105	-0.2564	0.709	0.6668	0.601	0.2347	0.682	0.68	0	0.704	0	0	1	0	0	0	0	0	0	0	0	0	0	0	0	0	0	0	0	0
Tb927.10.10320	dynein light chain, putative,dynein Tctex1 family, putative	Cytoskeleton	-0.068	0.937098	0.6143	0.251005	1.1928	0.00142729	-0.6991	0.0571521	0.1733	0.718	-0.2867	0.782	-0.1136	1	0.1712	0.612	0.637	0	0.731	0	0	1	0	0	0	0	0	0	0	0	0	0	0	0	0	0	0	0	0
Tb927.9.10370	TAX-1, flagellar protein	Cytoskeleton	-0.041	0.956337	0.4635	0.308467	1.0183	0.000826546	0.2293	0.479464	0.55	0.0985	-0.3944	0.242	0.1556	0.861	0.1732	0.532	0.615	0	0.752	0	0	1	0	0	0	0	0	0	0	0	0	0	0	0	0	0	0	0	0
Tb927.10.14110	DIP13	Cytoskeleton	0.255	0.54483	0.5991	0.195752	1.2442	0.000184775	-0.3327	0.34013	-0.1351	0.869	0.9531	0.238	0.818	0.589	0.2922	0.595	0.553	0	0.776	0	0	1	0	0	0	0	0	0	0	0	0	0	0	0	0	0	0	0	0
Tb927.10.15580	dynein light chain, putative	Cytoskeleton	0.324	0.346348	0.7271	0.141516	1.4259	9.90285e-05	-0.2037	0.61547	0.1254	0.878	-0.5703	0.537	-0.445	0.861	0.1651	0.522	0.692	0	0.787	0	0	1	0	0	0	0	0	0	0	0	0	0	0	0	0	0	0	0	0
Tb927.3.4400	BBP41	Cytoskeleton	0.382	0.177973	0.8282	0.0443902	1.4963	5.33444e-06	-0.0379	0.925764	0.8714	0.0672	-0.0893	0.908	0.7822	0.366	0.1849	0.6	0.74	0	0.859	0	0	1	0	0	0	0	0	0	0	0	0	0	0	0	0	0	0	0	0
Tb927.11.10640	DNA-(apurinic or apyrimidinic site) lyase, putative	DNA	-0.048	0.964455	1.0061	0.000185645	1.3211	9.18195e-08	2.0195	3.62687e-18	0.7125	0.115	-0.3395	0.425	0.3731	0.582	0.2991	0.783	0.947	0	0.301	1	0	1	0	1	0	1	0	1	0	1	0	0	0	0	0	0	0	0	0
Tb927.4.4680	GINS complex subunit PSF3, replication initiation	DNA	0.227	0.665754	0.3504	0.590983	1.0406	0.00526395	-1.1532	0.00110199	-0.7006	0.342	0.9847	0.332	0.2842	0.942	0.1376	2.724	2.479	0	0.604	0	0	1	0	0	1	0	0	0	0	0	0	0	0	0	0	0	0	0	0
Tb927.11.12090	endonuclease III, putative	DNA	0.353	0.245528	0.2976	0.682787	1.1787	0.00276943	-0.1396	0.753747	0.73	0.0985	-0.0474	0.978	0.6827	0.344	-0.0171	0.622	0.569	0	0.618	0	0	1	0	0	0	0	0	0	0	0	0	0	0	0	0	0	0	0	0
Tb927.7.2060	DNA repair protein ERCC1, putative	DNA	0.384	0.255956	0.3482	0.569057	1.0335	0.00341851	-0.2464	0.511401	-0.2612	0.751	0.1972	0.821	-0.064	1	0.3316	0.788	0.823	0	0.682	0	0	1	0	0	0	0	0	0	0	0	0	0	0	0	0	0	0	0	0
Tb927.11.8440	haloacid dehalogenase-like hydrolase, putative	Enzyme	-0.063	0.959194	1.4354	4.79675e-06	1.4522	1.51198e-06	2.2109	5.22198e-15	-1.6502	0.241	1.3437	0.356	-0.3065	0.93	0.1712	0.707	0.725	0	0.39	1	0	1	0	1	0	1	0	1	0	1	0	0	0	0	0	0	0	0	0
Tb927.10.11590	nicotinate phosphoribosyltransferase, putative	Enzyme	0.417	0.0417106	1.0794	0.00014177	1.2294	3.12118e-06	1.1233	9.18678e-06	0.1076	0.815	-0.0783	1	0.0293	1	0.2477	0.559	0.674	0	0.73	1	0	1	0	1	0	1	0	1	0	1	0	0	0	0	0	0	0	0	0
Tb927.8.3740	pterin 4 alpha carbinolamine dehydratase, putative	Enzyme	0.353	0.428726	1.041	0.0153539	2.0856	3.74067e-09	0.7295	0.044639	1.109	0.0206	0.2018	0.442	1.3107	0.0979	0.5822	0.669	0.724	0	0.755	1	0	1	0	0	0	0	0	1	0	0	0	0	0	0	1	0	0	0	0
Tb927.7.1930	nucleoside diphosphatase, putative,ectonucleoside triphosphate diphosphohydrolase 5, putative	Enzyme	0.7	0.119909	1.1832	0.0132649	1.1362	0.00667463	-0.4272	0.320957	-0.6131	0.503	1.4616	0.173	0.8486	0.503	0.1887	0.89	0.835	0	0.836	1	0	1	0	0	0	0	0	1	0	0	0	0	0	0	0	0	0	0	0
Tb927.11.9810	NUDIX hydrolase, homologue of YSA1	Enzyme	0.263	0.337797	0.27	0.707297	1.1214	0.00335676	-0.86	0.0197821	-0.1028	0.9	0.1635	0.799	0.0606	1	0.2072	0.47	0.478	0	0.634	0	0	1	0	0	0	0	0	0	0	0	0	0	0	0	0	0	0	0	0
Tb927.10.4680	NUDIX hydrolase, conserved,predicted MutT/NUDIX family protein	Enzyme	0.084	0.931963	0.481	0.300749	1.1047	0.000396845	-0.7267	0.0169932	-0.6955	0.248	1.4972	0.0426	0.8017	0.255	0.4412	0.658	0.732	0	0.726	0	0	1	0	0	0	0	0	0	0	0	0	0	0	0	0	1	0	0	0
Tb927.6.3320	ferric reductase transmembrane protein, putative	Enzyme	0.194	0.681212	0.8652	0.0398689	1.7122	3.25376e-07	0.7337	0.0298497	0.4182	0.279	0.832	0.142	1.2502	0.257	0.3744	0.765	0.584	0	0.751	0	0	1	0	0	0	0	0	0	0	0	0	0	0	0	0	0	0	0	0
Tb927.6.2540	DREV methyltransferase, putative, Zinc finger domains	Enzyme	0.178	0.669116	0.6356	0.229211	1.3218	0.000376082	-0.0821	0.850742	0.5416	0.185	1.4236	0.0227	1.9652	0.0848	0.6042	0.642	0.656	0	0.772	0	0	1	0	0	0	0	0	0	0	0	0	0	0	0	0	1	0	0	0
Tb927.10.7850	protein-L-isoaspartate, putative	Enzyme	0.275	0.4289	0.6959	0.039494	1.188	1.33357e-05	-0.2029	0.494432	0.8489	0.0401	0.0646	0.914	0.9135	0.238	0.6534	0.388	0.496	0	0.842	0	0	1	0	0	0	0	0	0	0	0	0	0	0	0	0	0	0	0	0
Tb927.10.9500	ESAG3, putative	ESAG	0.551	0.726523	1.7939	0.000173813	2.1187	1.83072e-06	5.5697	4.29612e-44	0.4616	0.417	0.5713	0.353	1.0329	0.257	#DIV/0!	0.771	0.878	0	-0.055	1	0	1	0	1	0	1	0	1	0	1	0	0	0	0	0	0	0	0	0
Tb927.11.14620	ESAG2, putative	ESAG	0.011	0.996101	1.7868	5.23052e-11	1.9645	1.6722e-13	5.4796	1.1131e-106	-0.0035	1	1.7982	0.0266	1.7948	0.112	#N/A	0.366	0.42	0	-0.034	1	0	1	0	1	0	1	0	1	0	1	0	0	0	0	0	1	0	0	0
Tb927.1.5080	ESAG9, putative	ESAG	-0.393	0.761091	1.0848	0.0020078	1.3253	2.73623e-05	3.1969	5.02301e-29	-3.3047	0.402	3.7294	0.303	0.424	0.458	0.1506	1.143	1.036	0	0.004	1	0	1	0	1	0	1	0	1	0	1	0	0	0	0	0	0	0	0	0
Tb927.2.1920	ESAG5, putative	ESAG	0.684	0.00346357	1.6761	9.33466e-15	1.5551	6.57208e-13	2.1376	8.24925e-25	0.4718	0.0803	0.5543	0.136	1.0262	0.187	0.7368	0.562	0.6	0	0.512	1	0	1	0	1	0	1	0	1	0	1	0	0	0	0	0	0	0	0	1
Tb927.9.7340	ESAG9, putative	ESAG	0	1	2.5334	3.11808e-15	2.1153	6.94116e-11	2.9576	1.29283e-21	0.5497	0.161	0.4453	0.204	0.9951	0.158	#DIV/0!	0.702	0.786	0	0.541	1	0	1	0	1	0	1	0	1	0	1	0	0	0	0	0	0	0	0	0
Tb927.9.15890	ESAG5, putative	ESAG	0.127	0.836158	1.3121	1.12587e-07	1.2464	2.63321e-07	1.5822	5.36639e-12	-0.4657	0.327	1.0113	0.093	0.5456	0.442	0.3164	0.747	0.866	0	0.557	1	0	1	0	1	0	1	0	1	0	1	0	0	0	0	0	0	0	0	0
Tb927.9.7370	ESAG9, putative	ESAG	0.663	0.181567	1.3914	1.1719e-06	1.1429	5.35516e-05	1.5557	3.8076e-09	-1.9658	0.498	4.2904	0.15	2.3246	0.228	#DIV/0!	0.659	0.679	0	0.579	1	0	1	0	1	0	1	0	1	0	1	0	0	0	0	0	0	0	0	0
Tb927.4.810	ESAG5, putative	ESAG	-0.087	0.905704	1.5629	1.14477e-08	1.6125	1.63194e-09	1.2646	1.29354e-06	0.3566	0.363	0.4267	0.347	0.7832	0.29	0.3202	0.781	0.976	0	0.849	1	0	1	0	1	0	1	0	1	0	1	0	0	0	0	0	0	0	0	0
Tb927.11.7040	pterin-4-alpha-carbinolamine dehydratase, putative	Folate	0.603	0.00718141	1.0019	0.0143729	1.5916	3.86578e-06	-0.3792	0.299263	-0.5216	0.587	1.8276	0.123	1.3059	0.381	0.3177	0.371	0.446	0	0.838	1	0	1	0	0	0	0	0	1	0	0	0	0	0	0	0	0	0	0	1
Tb927.10.15910	glycerol uptake protein, putative	Glucose.glycerol	-0.105	0.897659	1.7707	6.84345e-15	2.3916	1.62905e-27	2.0534	7.63252e-21	1.1454	0.0385	1.1711	0.0954	2.3166	0.108	0.2107	0.93	0.924	0	0.695	1	0	1	0	1	0	1	0	1	0	1	0	0	0	0	1	0	0	0	0
Tb927.3.5660	GnT11 UDP-GlcNAc:	Glycans	0.09	0.887312	1.1942	0.00418305	2.1304	2.46289e-09	1.1239	0.00165881	-0.074	0.956	0.8268	0.19	0.7527	0.418	0.6672	3.006	3.787	1	0.747	1	0	1	0	1	0	1	0	1	0	1	0	0	0	0	0	0	0	0	0
Tb927.5.2350	glycosyltransferase (GlcNAc), putative	Glycans	-0.194	0.751681	0.4822	0.427279	1.0109	0.00807139	0.3425	0.384881	2.0742	0.00372	-0.7089	0.182	1.3654	0.209	0.6878	4.546	5.077	1	0.658	0	0	1	0	0	0	0	0	0	0	0	0	0	0	0	1	0	0	0	0
Tb927.7.300	N-acetylglucosaminyltransferase II GT15	Glycans	0.372	0.428726	1.7144	1.49292e-09	2.4248	2.38862e-19	2.0125	4.57944e-14	-0.7769	0.309	2.3475	0.0214	1.5707	0.109	0.4976	0.596	0.774	0	0.688	1	0	1	0	1	0	1	0	1	0	1	0	0	0	0	0	1	0	0	0
Tb927.4.1640	UDP-galactose transporter, putative	Glycans	0.025	0.973728	1.2155	0.000366563	1.5363	8.37493e-07	1.0599	0.000506457	1.9527	0.0217	-1.0404	0.0971	0.9123	0.242	0.1732	1.141	1.096	0	0.8	1	0	1	0	1	0	1	0	1	0	1	0	0	0	0	1	0	0	0	0
Tb927.5.2760	UDP-Gal or UDP-GlcNAc-dependent glycosyltransferase, putative	Glycans	0.165	0.833508	1.4147	0.000926454	1.9273	5.0343e-07	-0.3501	0.400435	-0.0392	1	0.9184	0.238	0.8792	0.408	0.3787	0.586	0.572	0	0.863	1	0	1	0	0	0	0	0	1	0	0	0	0	0	0	0	0	0	0	0
Tb927.6.1820	Phosphatidic acid phosphatase	Glycans	-0.2	0.763969	0.4939	0.352289	1.0919	0.00161281	-0.0252	0.952577	0.734	0.0624	-0.1223	0.753	0.6116	0.352	-0.0916	0.582	0.847	0	0.763	0	0	1	0	0	0	0	0	0	0	0	0	0	0	0	0	0	0	0	0
Tb927.9.1720	PMP4 peroxisomal membrane protein 4, putative	Glycosome	-0.44	0.315155	0.4969	0.365911	1.2223	0.000521091	-0.5593	0.11355	0.2374	0.64	0.5372	0.241	0.7748	0.408	0.2795	0.571	0.527	0	0.721	0	0	1	0	0	0	0	0	0	0	0	0	0	0	0	0	0	0	0	0
Tb927.3.2610	GPI inositol deacylase 2 (GPIdeAc2)	GPI.anchors	-0.268	0.653565	1.8681	1.08458e-11	1.9095	1.87418e-12	3.2826	2.77405e-37	0.7233	0.0922	0.5015	0.321	1.2248	0.238	0.6818	0.685	0.67	0	0.28	1	0	1	0	1	0	1	0	1	0	1	0	0	0	0	0	0	0	0	0
Tb927.2.6000	GPI phospholipase C	GPI.anchors	0.596	0.00516261	1.6891	5.23295e-12	2.0239	2.27265e-17	3.0559	1.83464e-40	-0.2653	0.533	0.8632	0.128	0.5978	0.456	0.0226	0.463	0.452	0	0.335	1	0	1	0	1	0	1	0	1	0	1	0	0	0	0	0	0	0	0	1
Tb927.10.4780	GPI inositol deacylase precursor (GPIdeAc)	GPI.anchors	0.545	0.00715506	1.7027	8.90351e-09	1.6373	1.78889e-08	2.5763	6.19793e-21	0.3557	0.257	1.3047	0.0139	1.6605	0.0592	0.5465	0.65	0.587	0	0.369	1	0	1	0	1	0	1	0	1	0	1	0	0	0	0	0	1	0	0	0
Tb927.10.6140	GPI-GlcNAc transferase	GPI.anchors	0.058	0.944909	1.1715	0.00275527	1.9759	5.52634e-09	0.956	0.00501072	0.6854	0.0523	-0.2756	0.478	0.4098	0.613	0.0901	0.894	0.92	0	0.758	1	0	1	0	0	0	0	0	1	0	0	0	0	0	0	0	0	0	0	0
Tb927.10.13860	GPI-anchor transamidase subunit 8 (GPI8)	GPI.anchors	0.177	0.678876	2.1221	4.33182e-15	2.0477	2.85122e-14	0.8904	0.00118897	-0.4556	0.195	0.1885	0.86	-0.2671	0.949	0.2766	0.758	0.767	0	0.965	1	0	1	0	0	0	0	0	1	0	0	0	0	0	0	0	0	0	0	0
Tb927.6.3300	GPI alpha-mannosyltransferase I (MT-I)	GPI.anchors	-0.21	0.501998	0.4806	0.313775	1.1462	0.000299351	0.987	0.00115501	0.4356	0.267	-0.4407	0.384	-0.0049	1	-0.0242	0.611	0.672	0	0.424	0	0	1	0	0	0	0	0	0	0	0	0	0	0	0	0	0	0	0	0
Tb927.11.12080	N-acetyl-D-glucosaminylphosphatidylinositol de-N-acetylase (GPI12)	GPI.anchors	-0.113	0.876173	0.3684	0.536505	1.3058	0.000151439	-0.1328	0.733694	0.3185	0.659	0.3912	0.584	0.7096	0.514	0.0318	0.583	0.546	0	0.671	0	0	1	0	0	0	0	0	0	0	0	0	0	0	0	0	0	0	0	0
Tb927.10.5560	GPI alpha-mannosyltransferase III (MT-III)	GPI.anchors	-0.042	0.959194	0.6011	0.178134	1.1045	0.000680531	0.1415	0.696328	-0.0864	0.864	0.0037	1	-0.0825	1	0.1849	0.74	0.82	0	0.801	0	0	1	0	0	0	0	0	0	0	0	0	0	0	0	0	0	0	0	0
Tb927.11.15760	GPI transamidase subunit Tta1 (TTA1)	GPI.anchors	-0.051	0.922236	0.8265	0.0674623	1.3478	0.000154752	0.1212	0.766058	1.0526	0.0649	0.0359	1	1.0884	0.352	0.1286	0.435	0.408	0	0.82	0	0	1	0	0	0	0	0	0	0	0	0	0	0	0	0	0	0	0	0
Tb927.6.3000	fatty acid desaturase, putative,sphingolipid delta 4 desaturase, putative	Lipids	0.858	0.0386744	1.2672	2.71192e-05	1.1835	4.49664e-05	1.2552	4.90804e-06	-0.4663	0.274	0.7171	0.273	0.2508	0.909	0.2922	0.87	0.96	0	0.676	1	0	1	0	1	0	1	0	1	0	1	0	0	0	0	0	0	0	0	1
Tb927.3.3360	acyltransferase, putative	Lipids	0.264	0.420229	1.1455	0.0100339	1.3529	0.000472178	-0.5839	0.134572	1.0059	0.0226	-0.5278	0.108	0.4781	0.422	0.2586	0.668	0.714	0	0.815	1	0	1	0	0	0	0	0	1	0	0	0	0	0	0	1	0	0	0	0
Tb927.8.480	phosphatidic acid phosphatase protein, putative	Lipids	1.47	4.53569e-07	2.3911	3.61598e-09	1.6199	8.41426e-05	-1.2123	0.00242521	-1.264	0.316	0.36	0.784	-0.9037	0.319	0	0.221	0.331	0	0.825	1	0	1	0	0	1	0	0	1	0	0	0	0	0	0	0	0	0	0	1
Tb927.10.13400	Phosphatidic acid phostphatase, putative	Lipids	0.16	0.755216	1.2394	0.00512191	2.594	3.22491e-12	-0.2481	0.561737	-0.5057	0.384	3.9236	0.00234	3.4178	0.0356	#N/A	2.832	2.319	0	0.826	1	0	1	0	0	0	0	0	1	0	0	0	0	0	0	0	1	1	0	0
Tb927.11.580	lipid-like atypical dual specificity phosphatase, putative	Lipids	0.012	0.992695	0.3115	0.628003	1.1336	0.00152083	-0.0842	0.837971	-0.298	0.76	1.0413	0.244	0.7433	0.49	0.2493	0.459	0.646	0	0.638	0	0	1	0	0	0	0	0	0	0	0	0	0	0	0	0	0	0	0	0
Tb927.3.2030	acylphosphatase, putative	Lipids	0.346	0.551531	0.4576	0.489023	1.2037	0.00259689	-0.77	0.0496947	-0.3546	0.559	0.7677	0.17	0.4131	0.74	0.0901	0.458	0.518	0	0.663	0	0	1	0	0	0	0	0	0	0	0	0	0	0	0	0	0	0	0	0
Tb927.10.12830	acetyltransferase, putative	Lipids	-0.233	0.623337	0.2922	0.616408	1.0123	0.00197433	-0.0058	0.989311	0.8806	0.0976	0.3923	0.385	1.273	0.114	0.1353	0.838	0.838	0	0.667	0	0	1	0	0	0	0	0	0	0	0	0	0	0	0	0	0	0	0	0
Tb927.10.690	palmitoyl acyltransferase 3, putative	Lipids	-0.271	0.391241	0.3986	0.539767	1.1369	0.00277856	-0.5335	0.162058	0.3526	0.226	0.0222	1	0.3748	0.579	0.2493	0.519	0.554	0	0.682	0	0	1	0	0	0	0	0	0	0	0	0	0	0	0	0	0	0	0	0
Tb927.11.20730	Glycerophosphodiester diesterase, putative	Lipids	0.039	0.968695	0.8551	0.0580238	1.815	2.27097e-07	0.7085	0.0466579	1.4303	0.0265	-0.9811	0.129	0.4491	0.748	#N/A	0.575	0.629	0	0.721	0	0	1	0	0	0	0	0	0	0	0	0	0	0	0	1	0	0	0	0
Tb927.11.7230	palmitoyl acyltransferase 8, putative	Lipids	-0.128	0.875128	0.9197	0.0393793	1.679	2.7232e-06	0.1048	0.803443	-0.0664	0.884	0.4141	0.174	0.3478	0.593	0.0099	1.123	0.94	0	0.842	0	0	1	0	0	0	0	0	0	0	0	0	0	0	0	0	0	0	0	0
Tb927.3.1490	leucine-rich repeat protein (LRRP)	LRRP	-0.323	0.849559	1.0892	0.0256668	2.6186	4.75674e-12	6.3811	1.22714e-75	-1.5133	0.148	2.3441	0.0409	0.8306	0.423	#DIV/0!	0.808	1.008	0	-0.143	1	0	1	0	1	0	1	0	1	0	1	0	0	0	0	0	1	0	0	0
Tb927.11.4120	leucine-rich repeat protein (LRRP)	LRRP	-0.922	0.10662	1.0217	0.000615426	1.0456	0.000163126	2.1304	3.05389e-17	0.3864	0.374	0.4443	0.31	0.8307	0.212	1	0.779	0.8	0	0.17	1	0	1	0	1	0	1	0	1	0	1	0	0	0	0	0	0	0	0	0
Tb927.3.580	leucine-rich repeat protein (LRRP)	LRRP	-0.157	0.928239	1.0457	0.0014591	2.0526	3.87745e-13	2.3429	1.0593e-17	1.1911	0.148	-3.3703	0.446	-2.1798	0.88	1.1002	0.888	1.122	0	0.338	1	0	1	0	1	0	1	0	1	0	1	0	0	0	0	0	0	0	0	0
Tb927.11.4060	leucine-rich repeat protein (LRRP)	LRRP	0.129	0.969863	3.4865	1.30946e-26	4.4218	9.29731e-44	4.9562	9.86616e-56	0.4235	0.586	0.7232	0.349	1.1467	0.485	0.4628	0.719	0.786	0	0.523	1	0	1	0	1	0	1	0	1	0	1	0	0	0	0	0	0	0	0	0
Tb927.11.5040	leucine-rich repeat protein (LRRP)	LRRP	0.157	0.663264	0.7854	0.00855528	1.0887	2.49296e-05	1.3865	1.11527e-08	-0.6102	0.148	-0.388	0.397	-0.9983	0.23	0.1286	1.149	1.361	0	0.405	0	0	1	0	1	0	1	0	0	0	0	0	0	0	0	0	0	0	0	0
Tb927.10.9010	leucine-rich repeat protein (LRRP)	LRRP	-0.026	0.980628	0.2502	0.705536	1.2075	0.000540831	-0.4307	0.228872	0.2604	0.42	0.5398	0.271	0.8002	0.46	0.1569	0.643	0.64	0	0.63	0	0	1	0	0	0	0	0	0	0	0	0	0	0	0	0	0	0	0	0
Tb927.1.780	leucine-rich repeat-containing protein	LRRP	-0.015	0.987911	0.4587	0.403173	1.4142	3.26079e-05	-0.0781	0.84644	0.3785	0.175	-0.3489	0.42	0.0297	1	-0.0829	0.679	0.747	0	0.68	0	0	1	0	0	0	0	0	0	0	0	0	0	0	0	0	0	0	0	0
Tb927.1.3320	leucine-rich repeat protein (LRRP)	LRRP	0.018	0.99213	0.4967	0.371681	1.3132	0.000200565	0.3934	0.284049	-0.4933	0.645	0.5481	0.508	0.0549	1	0	0.761	0.811	0	0.681	0	0	1	0	0	0	0	0	0	0	0	0	0	0	0	0	0	0	0	0
Tb927.9.12170	leucine-rich repeat protein (LRRP)	LRRP	0.005	0.996101	0.7684	0.0416238	1.1127	0.000304997	0.3644	0.250731	-0.9596	0.348	0.3472	0.833	-0.6124	0.807	-0.0582	1.369	1.361	0	0.857	0	0	1	0	0	0	0	0	0	0	0	0	0	0	0	0	0	0	0	0
Tb927.11.10740	vacuolar sorting-associated protein-like, putative	Lysosome	-0.145	0.791311	0.2543	0.658211	1.0081	0.00140268	0.1362	0.697102	0.7487	0.139	0.085	0.823	0.8338	0.392	0.4294	0.381	0.498	0	0.575	0	0	1	0	0	0	0	0	0	0	0	0	0	0	0	0	0	0	0	0
Tb927.7.3900	vacuolar transporter chaperone, putative, ER by IFA	Lysosome	0.048	0.962776	0.372	0.53367	1.0769	0.00213006	-1.2855	9.63367e-05	-0.0987	0.885	1.0875	0.0776	0.9888	0.284	0.2297	0.419	0.383	0	0.614	0	0	1	0	0	1	0	0	0	0	0	0	0	0	0	0	0	0	0	0
Tb927.10.14040	vacuolar ATP synthase subunit c, putative	Lysosome	-0.163	0.55477	0.4889	0.322879	1.0332	0.00170882	0.4056	0.225388	1.314	0.0212	-0.2191	0.578	1.095	0.161	0.3975	0.564	0.543	0	0.639	0	0	1	0	0	0	0	0	0	0	0	0	0	0	0	1	0	0	0	0
Tb927.10.200	vacuolar ATP synthase, putative	Lysosome	-0.099	0.833753	0.5485	0.346634	1.0907	0.00446251	0.2773	0.493709	-0.0798	0.92	0.9647	0.0773	0.8849	0.211	0.1981	0.246	0.254	0	0.676	0	0	1	0	0	0	0	0	0	0	0	0	0	0	0	0	0	0	0	0
Tb927.11.7480	vacuolar type h ATPase subunit, putative	Lysosome	-0.191	0.569698	0.5851	0.285921	1.2185	0.00112314	-0.284	0.473739	-0.1728	0.87	1.57	0.145	1.3971	0.373	0.1887	0.322	0.304	0	0.731	0	0	1	0	0	0	0	0	0	0	0	0	0	0	0	0	0	0	0	0
Tb927.6.1690	AUT2/APG4/ATG4 cysteine peptidase, putative, (ATG4.2)	Lysosome	0.048	0.966621	0.5389	0.271979	1.412	2.09475e-05	-0.101	0.793593	0.1598	0.638	-0.318	0.477	-0.1581	0.925	0.2363	0.79	0.725	0	0.757	0	0	1	0	0	0	0	0	0	0	0	0	0	0	0	0	0	0	0	0
Tb927.10.3760	vacuolar ATP synthase subunit d, putative	Lysosome	0.008	0.990484	0.6778	0.146042	1.3079	0.000154552	-0.1192	0.763396	1.0312	0.0701	0.0854	0.898	1.1166	0.162	0.2662	2.352	1.971	0	0.79	0	0	1	0	0	0	0	0	0	0	0	0	0	0	0	0	0	0	0	0
Tb927.11.14290	vacuolar sorting protein, putative	Lysosome	-0.029	0.978973	0.8729	0.0334241	1.5462	3.32398e-06	0.3209	0.36774	0.9978	0.105	-0.0577	0.998	0.9401	0.499	0.2824	0.451	0.555	0	0.804	0	0	1	0	0	0	0	0	0	0	0	0	0	0	0	0	0	0	0	0
Tb927.3.2580	Fam5 cell surface protein	Membrane.protein	-0.906	0.585067	1.9611	0.000142771	1.9826	5.23552e-05	4.7841	3.31805e-28	-2.8252	0.427	5.5206	0.138	2.6952	0.314	0.8809	1.115	0.812	0	0.021	1	0	1	0	1	0	1	0	1	0	1	0	0	0	0	0	0	0	0	0
Tb927.11.7410	MSP-A, putative	Membrane.protein	0.295	0.134268	1.487	2.39289e-07	1.1473	6.36187e-05	2.3203	1.24811e-18	0.4267	0.389	1.0648	0.0519	1.4915	0.157	0.5339	0.567	0.557	0	0.277	1	0	1	0	1	0	1	0	1	0	1	0	0	0	0	0	0	0	0	0
Tb927.10.2410	MSP-C, putative	Membrane.protein	0.127	0.833753	2.1321	3.65193e-07	2.1942	6.55048e-08	3.4196	3.87984e-19	0.7234	0.158	1.385	0.0706	2.1085	0.112	0.7012	0.663	0.632	0	0.334	1	0	1	0	1	0	1	0	1	0	1	0	0	0	0	0	0	0	0	0
Tb927.10.990	hypothetical protein, conserved, predicted GPI anchor	Membrane.protein	0.237	0.543266	2.5066	1.05454e-26	2.6022	3.00754e-29	3.1442	1.96105e-43	-0.4711	0.324	1.3171	0.0344	0.846	0.324	0.36	0.985	1.141	0	0.568	1	0	1	0	1	0	1	0	1	0	1	0	0	0	0	0	1	0	0	0
Tb927.11.1470	65 kDa invariant surface glycoprotein (ISG65)	Membrane.protein	0.233	0.449758	2.6077	7.96818e-28	3.306	1.29903e-45	2.7687	1.67089e-32	-0.3844	0.189	1.4007	0.0145	1.0163	0.21	0.6101	0.596	0.667	0	0.739	1	0	1	0	1	0	1	0	1	0	1	0	0	0	0	0	1	0	0	0
Tb927.9.7870	hypothetical protein, conserved, predicted GPI anchor	Membrane.protein	0.774	0.59513	1.7715	2.01151e-05	2.5364	3.43208e-11	1.2313	0.00170167	2.9292	0.39	-0.2368	1	2.6924	0.466	#DIV/0!	0.716	0.612	0	0.869	1	0	1	0	1	0	1	0	1	0	1	0	0	0	0	0	0	0	0	0
Tb927.9.7850	hypothetical protein, conserved, predicted GPI anchor	Membrane.protein	0.774	0.591891	1.7874	1.54294e-05	2.5223	4.0481e-11	1.2327	0.00162412	1.5608	0.64	0.405	0.988	1.9658	0.74	#DIV/0!	0.569	0.648	0	0.869	1	0	1	0	1	0	1	0	1	0	1	0	0	0	0	0	0	0	0	0
Tb927.9.7950	hypothetical protein, conserved, predicted GPI anchor	Membrane.protein	0.063	0.980628	1.7482	2.56239e-05	2.4853	7.91998e-11	1.1977	0.00221521	-1.6358	0.678	2.7148	0.407	1.0789	0.504	#DIV/0!	0.703	0.734	0	0.869	1	0	1	0	1	0	1	0	1	0	1	0	0	0	0	0	0	0	0	0
Tb927.9.7900	hypothetical protein, conserved, predicted GPI anchor	Membrane.protein	0.778	0.585911	1.7365	2.55049e-05	2.4765	6.81204e-11	1.1871	0.00226315	1.6066	0.64	2.6698	0.361	4.2765	0.0161	#DIV/0!	0.595	0.5	0	0.879	1	0	1	0	1	0	1	0	1	0	1	0	0	0	0	0	0	1	0	0
Tb927.11.8720	major surface protease gp63, putative,surface protease homologue	Membrane.protein	-0.054	0.930885	0.7583	0.00665996	1.0093	3.587e-05	1.3464	3.90446e-09	-0.4592	0.238	1.6351	0.0609	1.1758	0.429	0.1398	0.974	0.969	0	0.411	0	0	1	0	1	0	1	0	0	0	0	0	0	0	0	0	0	0	0	0
Tb927.9.13310	hypothetical protein, conserved, predicted GPI anchor	Membrane.protein	0.187	0.741298	0.3737	0.565841	1.2032	0.00132955	-0.5316	0.159968	0.1534	0.829	-0.0284	1	0.1251	0.944	0.142	0.551	0.599	0	0.701	0	0	1	0	0	0	0	0	0	0	0	0	0	0	0	0	0	0	0	0
Tb927.9.11640	hypothetical protein, conserved, predicted GPI anchor	Membrane.protein	-0.017	0.988064	0.5438	0.285921	1.0116	0.00382651	0.0226	0.957945	-0.2447	0.554	-1.2584	0.0222	-1.5031	0.0894	0.4267	1.152	1.183	0	0.764	0	0	1	0	0	0	0	0	0	0	0	0	0	1	0	0	0	0	0	0
Tb927.1.3820	ATP synthase subunit, putative	Mito.e.transport	0.035	0.969863	0.5433	0.338317	1.3986	0.000154552	-0.4417	0.246275	0.032	1	0.4572	0.573	0.4892	0.732	0.0408	0.687	0.615	0	0.696	0	0	1	0	0	0	0	0	0	0	0	0	0	0	0	0	0	0	0	0
Tb927.9.15010	NADH-ubiquinone oxidoreductase complex I subunit, putative	Mito.e.transport	-0.03	0.972076	0.7097	0.162606	1.4941	5.26235e-05	-1.1073	0.00201864	-0.1337	0.819	0.8972	0.207	0.7635	0.559	0.0066	0.422	0.466	0	0.708	0	0	1	0	0	1	0	0	0	0	0	0	0	0	0	0	0	0	0	0
Tb927.10.9620	NADH-ubiquinone oxidoreductase c	Mito.e.transport	0.142	0.854928	0.4567	0.565537	1.0677	0.0220505	0.1083	0.838751	-0.774	0.261	-4.1028	0.372	-4.8783	0.616	-0.245	1.878	1.971	0	0.712	0	0	1	0	0	0	0	0	0	0	0	0	0	0	0	0	0	0	0	0
Tb927.11.15440	NADH-ubiquinone oxidoreductase complex I subunit, putative	Mito.e.transport	0.026	0.980628	0.582	0.287035	1.3586	0.000236792	-0.6358	0.0854922	1.1591	0.0364	0.2677	0.584	1.4268	0.179	0.2089	0.76	0.615	0	0.716	0	0	1	0	0	0	0	0	0	0	0	0	0	0	0	1	0	0	0	0
Tb927.9.13120	POMP8	Mito.membrane	0.204	0.687141	0.198	0.804573	1.1389	0.00357487	-0.403	0.316472	0.0264	1	0.762	0.0667	0.7884	0.221	0.0798	0.608	0.437	0	0.569	0	0	1	0	0	0	0	0	0	0	0	0	0	0	0	0	0	0	0	0
Tb927.4.4980	FDXB ferredoxin	Mito.pathway	0.317	0.235402	1.091	0.0196547	2.1674	1.49205e-08	-0.3349	0.424731	0.0414	0.986	0.8019	0.0859	0.8433	0.372	#N/A	0.501	0.465	0	0.817	1	0	1	0	0	0	0	0	1	0	0	0	0	0	0	0	0	0	0	0
Tb927.11.1350	calcium uniporter protein, mitochondrial	Mito.pathway	0.286	0.294525	1.4562	8.16485e-05	2.4191	3.73599e-13	0.9894	0.00366662	0.4098	0.376	1.1626	0.077	1.5725	0.161	0.5072	0.66	0.625	0	0.84	1	0	1	0	0	0	0	0	1	0	0	0	0	0	0	0	0	0	0	0
Tb927.10.2300	hypothetical protein, conserved	Mito.pathway	0.044	0.969863	1.4318	0.000330124	2.0474	1.34554e-08	0.201	0.62502	1.0084	0.0362	0.3934	0.52	1.4018	0.29	0.6181	0.555	0.613	0	0.894	1	0	1	0	0	0	0	0	1	0	0	0	0	0	0	1	0	0	0	0
Tb927.8.5660	hypothetical protein, conserved	Mito.pathway	0.092	0.894087	0.1411	0.873747	1.0004	0.0160987	-1.2708	0.00111306	-1.0398	0.36	1.1103	0.328	0.0705	1	0.1791	0.576	0.636	0	0.52	0	0	1	0	0	1	0	0	0	0	0	0	0	0	0	0	0	0	0	0
Tb927.10.10780	hypothetical protein, conserved	Mito.pathway	0.103	0.835127	0.2775	0.635054	1.1552	0.000337107	-0.181	0.610248	0.16	0.631	0.8184	0.0513	0.9784	0.163	0.1051	0.796	0.713	0	0.646	0	0	1	0	0	0	0	0	0	0	0	0	0	0	0	0	0	0	0	0
Tb927.9.7020	hypothetical protein, conserved	Mito.pathway	0.317	0.327212	0.4066	0.496718	1.0429	0.00380851	-0.7918	0.0234382	-0.4787	0.481	0.2307	0.772	-0.2479	0.816	0.2263	0.772	0.841	0	0.657	0	0	1	0	0	0	0	0	0	0	0	0	0	0	0	0	0	0	0	0
Tb927.6.3360	hypothetical protein, conserved	Mito.pathway	-0.038	0.966621	0.4542	0.400933	1.1491	0.000719843	-0.0407	0.921367	-0.4074	0.654	0.4908	0.648	0.0832	1	0.4412	0.633	0.786	0	0.691	0	0	1	0	0	0	0	0	0	0	0	0	0	0	0	0	0	0	0	0
Tb927.1.1610	hypothetical protein, conserved	Mito.pathway	-0.185	0.668328	0.3389	0.561618	1.1575	0.00053996	-0.3604	0.298893	0.7764	0.0856	-0.295	0.507	0.4814	0.551	0.0927	0.937	1.04	0	0.701	0	0	1	0	0	0	0	0	0	0	0	0	0	0	0	0	0	0	0	0
Tb927.7.890	FDXA Ferredoxin	Mito.pathway	-0.287	0.379509	0.6782	0.188127	1.7732	1.13992e-06	-0.818	0.0251561	-0.2505	0.725	0.6113	0.298	0.3608	0.744	0.159	0.477	0.485	0	0.727	0	0	1	0	0	0	0	0	0	0	0	0	0	0	0	0	0	0	0	0
Tb927.2.6070	mitochondrial RNA binding complex 1 subunit (MRB6070)	Mito.RNA	0.069	0.906416	0.4323	0.334488	1.0684	0.000269106	-0.5346	0.0664529	-0.5241	0.164	1.5187	0.0135	0.9946	0.207	0.7943	0.603	0.594	0	0.721	0	0	1	0	0	0	0	0	0	0	0	0	0	0	0	0	1	0	0	0
Tb927.4.930	Mitchondrial LSU ribosomal protein L14, putative	Mito.translation	0.365	0.336805	0.1608	0.846906	1.0831	0.00586625	-1.354	0.000244939	-0.2512	0.692	1.419	0.129	1.1677	0.42	0.1925	0.557	0.426	0	0.544	0	0	1	0	0	1	0	0	0	0	0	0	0	0	0	0	0	0	0	0
Tb927.11.10080	Mitchondrial LSU ribosomal protein	Mito.translation	-0.017	0.98687	0.2366	0.742274	1.1253	0.00254537	-0.9236	0.0100251	0.1538	0.692	0.9558	0.109	1.1096	0.278	0.2297	0.486	0.578	0	0.598	0	0	1	0	0	0	0	0	0	0	0	0	0	0	0	0	0	0	0	0
Tb927.8.4550	Mitchondrial SSU ribosomal protein	Mito.translation	-0.218	0.50859	0.3924	0.576113	1.2364	0.00215214	-0.3373	0.423963	-0.4586	0.538	0.7853	0.248	0.3268	0.686	0.1376	0.363	0.223	0	0.614	0	0	1	0	0	0	0	0	0	0	0	0	0	0	0	0	0	0	0	0
Tb927.6.3600	Mitchondrial LSU ribosomal protein	Mito.translation	-0.064	0.905014	0.2521	0.700592	1.0418	0.00303857	-0.3575	0.323706	-0.0059	1	-0.1044	0.869	-0.1104	0.994	-0.0171	0.915	0.914	0	0.652	0	0	1	0	0	0	0	0	0	0	0	0	0	0	0	0	0	0	0	0
Tb927.7.3240	Mitchondrial SSU ribosomal associated	Mito.translation	0.126	0.812099	0.3573	0.59061	1.1448	0.00245984	-0.8501	0.0200878	-0.7293	0.311	1.4287	0.0972	0.6995	0.67	0.1463	0.45	0.358	0	0.661	0	0	1	0	0	0	0	0	0	0	0	0	0	0	0	0	0	0	0	0
Tb927.8.3370	Ran guanine nucleotide release factor homologue	Nuclear.transport	-0.042	0.953384	0.6039	0.249181	1.6334	4.58618e-06	0.4039	0.283356	0.1563	0.643	0.234	0.665	0.3903	0.733	0.3634	0.991	1.109	0	0.707	0	0	1	0	0	0	0	0	0	0	0	0	0	0	0	0	0	0	0	0
Tb927.9.15980	nucleoside transporter 1, putative	Nucleotides	0.32	0.76068	1.8185	3.35939e-09	2.167	2.87756e-13	2.2917	1.78555e-15	0.3907	0.43	0.0138	1	0.4045	0.681	0.3059	1.282	1.086	0	0.601	1	0	1	0	1	0	1	0	1	0	1	0	0	0	0	0	0	0	0	0
Tb927.8.4430	uridine phosphorylase	Nucleotides	0.449	3.0398e-05	0.9563	0.00896254	1.1137	0.000494425	0.8602	0.00529017	-0.265	0.332	1.1775	0.0411	0.9125	0.32	0.6304	1.304	1.22	0	0.709	0	0	1	0	0	0	0	0	0	0	0	0	0	0	0	0	1	0	0	0
Tb927.10.2540	adenylate kinase, putative (ADKC)	Nucleotides	0.093	0.903264	0.7298	0.0998694	1.4598	1.31611e-05	0.0941	0.810125	1.8037	0.0244	0.3843	0.479	2.1879	0.0685	0.2809	0.675	0.651	0	0.802	0	0	1	0	0	0	0	0	0	0	0	0	0	0	0	1	0	0	0	0
Tb927.11.14600	procyclin-associated gene 2-like protein, putative	PAG	-0.544	0.478207	1.5694	2.99709e-09	1.7945	2.69119e-12	4.9427	5.34821e-96	-0.085	0.953	1.7604	0.0246	1.6754	0.0592	1.1771	0.675	0.539	0	-0.034	1	0	1	0	1	0	1	0	1	0	1	0	0	0	0	0	1	0	0	0
Tb927.10.5690	procyclin-associated gene 2 (PAG2) protein, putative	PAG	-0.468	0.597024	2.0613	4.10606e-13	2.9956	2.48252e-28	6.2358	1.16824e-128	0.2546	0.716	0.8658	0.136	1.1204	0.282	0.9915	0.501	0.495	0	0.026	1	0	1	0	1	0	1	0	1	0	1	0	0	0	0	0	0	0	0	0
Tb927.11.14610	procyclin-associated gene 4 (PAG4) protein, putative	PAG	-0.221	0.870418	1.5061	5.38281e-06	2.3087	4.02903e-14	4.1548	1.83367e-46	0.0738	0.929	2.005	0.0111	2.0788	0.0668	#DIV/0!	0.538	0.652	0	0.109	1	0	1	0	1	0	1	0	1	0	1	0	0	0	0	0	1	0	0	0
Tb927.10.5680	procyclin-associated gene 1 (PAG1) protein, putative	PAG	-0.429	0.517027	0.7703	0.0314153	1.6579	5.27751e-09	5.1277	3.7767e-90	0.0858	1	1.5238	0.175	1.6096	0.405	0.6443	0.724	0.939	0	-0.181	0	0	1	0	1	0	1	0	0	0	0	0	0	0	0	0	0	0	0	0
Tb927.5.610	acidic phosphatase, putative	Phosphatase	0.952	2.14473e-09	2.3551	7.51922e-22	2.8381	4.03561e-32	3.245	1.53529e-42	0.4521	0.173	0.3816	0.249	0.8337	0.188	0.7076	0.504	0.464	0	0.554	1	0	1	0	1	0	1	0	1	0	1	0	0	0	0	0	0	0	0	1
Tb927.5.630	acidic phosphatase, putative	Phosphatase	0.455	0.0115043	3.0882	1.83496e-31	3.941	4.0085e-52	3.5282	2.69397e-42	0.3815	0.125	2.5307	0.000496	2.9122	0.0167	1.0005	0.38	0.351	0	0.696	1	0	1	0	1	0	1	0	1	0	1	0	0	0	0	0	1	1	0	0
Tb927.10.7140	membrane-bound acid phosphatase 2 (MBAP2)	Phosphatase	0.511	0.00079188	2.8593	1.00261e-22	3.4091	1.00026e-32	1.1772	7.79255e-05	0.4748	0.156	1.4159	0.00811	1.8907	0.0592	0.4526	0.534	0.478	0	0.957	1	0	1	0	1	0	1	0	1	0	1	0	0	0	0	0	1	0	0	0
Tb927.11.290	phosphatase and tensin homologue, putative	Phosphatase	-0.119	0.887312	1.1811	0.00268356	2.1283	3.33921e-10	0.8185	0.0180638	0.8547	0.0625	0.1452	0.688	1	0.259	0.5554	0.596	0.903	0	0.79	1	0	1	0	0	0	0	0	1	0	0	0	0	0	0	0	0	0	0	0
Tb927.11.13130	membrane-bound acid phosphatase 1 precursor (MBAP1)	Phosphatase	0.327	0.127688	0.9461	0.000178069	1.1746	4.52822e-07	0.7874	0.000556335	1.306	0.035	-0.8332	0.108	0.4728	0.48	-0.1051	0.548	0.533	0	0.866	0	0	1	0	0	0	0	0	0	0	0	0	0	0	0	1	0	0	0	0
Tb927.4.2700	HMG-CoA synthase	Prenylation	0.244	0.511936	0.78	0.0224222	1.103	0.000126497	0.3945	0.17914	1.1038	0.0389	-1.5208	0.38	-0.4172	0.986	0.1217	0.495	0.562	0	0.849	0	0	1	0	0	0	0	0	0	0	0	0	0	0	0	1	0	0	0	0
Tb927.1.2150	calpain-like protein fragment, putative,calpain-like cysteine peptidase, Clan CA, family C2	Protease	0.09	0.934433	0.6586	0.264751	2.1075	8.33008e-08	-0.0314	0.950183	3.2184	0.0195	-1.5929	0.138	1.6256	0.308	1.293	4.378	4.203	1	0.707	0	0	1	0	0	0	0	0	0	0	0	0	0	0	0	1	0	0	0	0
Tb927.10.2440	Metacaspase MCA4	Protease	0.18	0.736819	2.3504	7.99583e-10	2.8934	4.28469e-15	3.579	1.13334e-23	-0.286	0.437	-0.0605	0.961	-0.3465	0.769	0.2229	0.628	0.648	0	0.441	1	0	1	0	1	0	1	0	1	0	1	0	0	0	0	0	0	0	0	0
Tb927.6.560	cysteine peptidase C (CPC), Clan CA, family C1, Cathepsin B-like (TbcatB)	Protease	0.259	0.365469	2.1151	3.35195e-19	2.0228	1.11477e-17	1.8237	4.24394e-15	1.0413	0.0704	2.2682	0.00253	3.3095	0.0286	0.4114	0.392	0.363	0	0.789	1	0	1	0	1	0	1	0	1	0	1	0	0	0	0	0	1	1	0	0
Tb927.8.6450	inhibitor of cysteine peptidase (ICP)	Protease	0.296	0.113323	1.5692	1.56818e-06	2.3945	3.2504e-15	0.922	0.00306924	-0.889	0.397	1.9605	0.145	1.0715	0.514	1.0133	0.77	0.851	0	0.876	1	0	1	0	0	0	0	0	1	0	0	0	0	0	0	0	0	0	0	0
Tb927.3.1540	CAAX prenyl protease 2, putative,peptidase with unknown catalytic mechanism (family U48)	Protease	0.244	0.663214	0.4261	0.475664	1.0779	0.00307646	-0.3789	0.313733	1.5366	0.025	-0.4389	0.255	1.0977	0.227	0.1309	1.025	1.012	0	0.71	0	0	1	0	0	0	0	0	0	0	0	0	0	0	0	1	0	0	0	0
Tb927.9.1680	Lys-63-specific deubiquitinase BRCC36, putative	Protease	0.168	0.717549	0.6566	0.183477	1.5104	1.92192e-05	0.2353	0.54361	0.0379	0.996	1.0627	0.038	1.1006	0.238	0.4085	0.668	0.504	0	0.726	0	0	1	0	0	0	0	0	0	0	0	0	0	0	0	0	1	0	0	0
Tb927.11.11110	NEK20 protein kinase	Protein.kinase	-0.22	0.653565	0.343	0.569884	1.2733	0.000209755	-0.0739	0.855768	0.141	0.758	0.5909	0.188	0.7319	0.314	0.278	7.324	8	1	0.641	0	0	1	0	0	0	0	0	0	0	0	0	0	0	0	0	0	0	0	0
Tb927.11.1180	CRK5 cdc2- like protein kinase	Protein.kinase	0.139	0.785358	1.247	3.74372e-08	1.2712	9.49966e-09	1.8416	1.42395e-18	-0.3417	0.491	0.6579	0.214	0.3161	0.655	#N/A	0.661	0.682	0	0.421	1	0	1	0	1	0	1	0	1	0	1	0	0	0	0	0	0	0	0	0
Tb927.3.4670	CRK10 cdc2- like protein kinase	Protein.kinase	0.109	0.825804	1.0306	7.4698e-05	1.5282	1.12742e-10	1.5105	4.85512e-11	-0.3872	0.238	-0.8935	0.0522	-1.2807	0.117	0.1099	0.876	1.034	0	0.547	1	0	1	0	1	0	1	0	1	0	1	0	0	0	0	0	0	0	0	0
Tb927.10.2390	protein kinase, putative,casein kinase I, putative	Protein.kinase	0.107	0.900604	1.1457	7.67849e-06	1.2693	1.99598e-07	1.4212	9.69093e-10	0.7511	0.069	-0.0778	0.907	0.6732	0.379	0.4734	2.255	2.758	0	0.588	1	0	1	0	1	0	1	0	1	0	1	0	0	0	0	0	0	0	0	0
Tb927.2.2120	NEK22 protein kinase	Protein.kinase	-0.053	0.932755	1.4536	1.49695e-09	1.6813	4.98673e-13	1.5315	1.68309e-11	0.303	0.71	0.1181	0.931	0.421	0.769	-0.1051	0.522	0.682	0	0.72	1	0	1	0	1	0	1	0	1	0	1	0	0	0	0	0	0	0	0	0
Tb927.10.3230	protein kinase, putative	Protein.kinase	0.046	0.931963	0.2871	0.676145	1.065	0.00439395	-0.2183	0.588144	0.0165	1	-0.8232	0.241	-0.8067	0.515	0.3622	1.716	1.606	0	0.62	0	0	1	0	0	0	0	0	0	0	0	0	0	0	0	0	0	0	0	0
Tb927.3.1630	CK1 casein kinase 1	Protein.kinase	0.002	0.999024	0.5327	0.466964	1.3311	0.00291633	0.4648	0.313501	-1.2958	0.152	-0.6792	0.749	-1.9754	0.604	-0.6563	1.735	1.4	0	0.634	0	0	1	0	0	0	0	0	0	0	0	0	0	0	0	0	0	0	0	0
Tb927.10.16160	protein kinase, putative	Protein.kinase	0.172	0.807606	0.2692	0.707781	1.1544	0.0024439	-0.8014	0.0304908	0.4943	0.178	0.7285	0.101	1.2227	0.13	-0.4764	0.591	0.626	0	0.636	0	0	1	0	0	0	0	0	0	0	0	0	0	0	0	0	0	0	0	0
Tb927.7.2750	protein kinase, putative	Protein.kinase	-0.017	0.983572	0.554	0.253213	1.2461	0.000201637	-0.5913	0.0775075	-1.0789	0.0136	0.7476	0.0918	-0.3313	0.706	0.1962	0.766	0.746	0	0.756	0	0	1	0	0	0	0	0	0	0	0	0	1	0	0	0	0	0	0	0
Tb927.10.16030	MAPK2 protein kinase	Protein.kinase	0.254	0.442562	0.5921	0.240828	1.3004	0.000219464	-0.5311	0.136009	-0.2974	0.679	0.6038	0.326	0.3064	0.658	0.0952	0.582	0.7	0	0.763	0	0	1	0	0	0	0	0	0	0	0	0	0	0	0	0	0	0	0	0
Tb927.7.1900	CRK7 cdc2- like protein kinase	Protein.kinase	0.458	0.319762	0.5577	0.237014	1.1631	0.000421859	0.0458	0.908186	-0.318	0.715	0.1542	0.93	-0.1639	0.983	0.0195	0.628	0.593	0	0.803	0	0	1	0	0	0	0	0	0	0	0	0	0	0	0	0	0	0	0	0
Tb927.3.3380	TFIIF-stimulated CTD phosphatase, putative	Protein.phosphatase	0.516	0.0580715	0.9799	0.000109545	1.0681	6.70979e-06	1.5284	6.1839e-12	0.4075	0.224	0.2593	0.663	0.6668	0.554	0.2991	0.672	0.684	0	0.408	0	0	1	0	1	0	1	0	0	0	0	0	0	0	0	0	0	0	0	0
Tb927.10.6460	protein phosphatase 2B, putative	Protein.phosphatase	0.339	0.103423	0.2965	0.671059	1.0867	0.00424367	-0.6611	0.0769167	0.3623	0.21	0.1595	0.751	0.5219	0.59	0.1263	0.525	0.524	0	0.638	0	0	1	0	0	0	0	0	0	0	0	0	0	0	0	0	0	0	0	0
Tb927.11.8820	glutathionylspermidine synthetase, putative	Redox	-0.088	0.912218	0.9711	0.00425365	1.6405	1.96391e-08	1.3271	3.11298e-06	0.6951	0.134	-0.0622	0.985	0.6329	0.519	0.3328	0.662	0.587	0	0.616	0	0	1	0	1	0	1	0	0	0	0	0	0	0	0	0	0	0	0	0
Tb927.11.15880	60S ribosomal protein L27	Ribosome	-0.104	0.87392	0.3184	0.673259	1.0593	0.0103764	-1.5425	5.67073e-05	-1.3147	0.164	1.3199	0.234	0.0052	1	-0.4249	0.245	0.251	0	0.558	0	0	1	0	0	1	0	0	0	0	0	0	0	0	0	0	0	0	0	0
Tb927.10.5340	40S ribosomal protein S18	Ribosome	-0.076	0.903413	0.2204	0.783438	1.0178	0.0116399	-1.3917	0.000211536	-0.9802	0.0508	0.8664	0.188	-0.1139	1	-0.3601	1.284	1.377	0	0.565	0	0	1	0	0	1	0	0	0	0	0	0	0	0	0	0	0	0	0	0
Tb927.10.3380	60S acidic ribosomal protein P2	Ribosome	-0.095	0.8918	0.3248	0.652832	1.0697	0.00748936	-1.6463	8.59606e-06	-1.6602	0.18	0.9168	0.501	-0.7435	0.743	-0.2741	0.458	0.45	0	0.567	0	0	1	0	0	1	0	0	0	0	0	0	0	0	0	0	0	0	0	0
Tb927.9.5690	60S acidic ribosomal protein	Ribosome	-0.036	0.964455	0.4394	0.489422	1.048	0.00668989	-1.6744	2.74513e-06	-0.7585	0.138	0.8189	0.247	0.0602	1	-0.0703	0.323	0.314	0	0.599	0	0	1	0	0	1	0	0	0	0	0	0	0	0	0	0	0	0	0	0
Tb927.10.5480	60S ribosomal protein L24	Ribosome	-0.231	0.574183	0.4487	0.442735	1.0299	0.00459665	-1.4443	1.95026e-05	-1.9983	0.214	1.0595	0.455	-0.9384	0.663	-0.2896	0.574	0.641	0	0.623	0	0	1	0	0	1	0	0	0	0	0	0	0	0	0	0	0	0	0	0
Tb927.9.8070	60S ribosomal protein L10	Ribosome	-0.395	0.00950342	0.4482	0.469854	1.1445	0.00250122	-1.083	0.00265988	-1.5006	0.0602	0.671	0.425	-0.8298	0.561	-0.2314	0.455	0.495	0	0.652	0	0	1	0	0	1	0	0	0	0	0	0	0	0	0	0	0	0	0	0
Tb927.11.6360	60S ribosomal protein L24	Ribosome	-0.312	0.26448	0.5726	0.18288	1.0986	0.000426611	-0.9883	0.000945971	0.1338	0.816	-0.7551	0.298	-0.6215	0.686	-0.1996	0.624	0.496	0	0.704	0	0	1	0	0	0	0	0	0	0	0	0	0	0	0	0	0	0	0	0
Tb927.9.10280	ZC3H48	RNA.binding	-0.058	0.972891	1.2194	0.000912262	1.6544	5.66122e-07	1.7101	5.83839e-08	-0.7563	0.359	0.5323	0.532	-0.224	0.904	-0.1818	3.873	4.042	1	0.578	1	0	1	0	1	0	1	0	1	0	1	0	0	0	0	0	0	0	0	0
Tb927.8.2780	RBP10	RNA.binding	4.548	2.86683e-198	7.8749	3.04739e-119	7.1814	7.83473e-99	1.9749	3.20335e-08	-1.7283	0.0641	1.0539	0.411	-0.6746	0.834	0.0408	10.059	11.472	1	1	1	0	1	0	1	0	1	0	1	0	1	0	0	0	0	0	0	0	0	1
Tb927.11.10810	PUF11	RNA.binding	-0.122	0.845177	1.799	2.95086e-08	1.8562	4.34913e-09	3.3729	7.07726e-30	0.4113	0.274	1.7336	0.0166	2.1449	0.116	#N/A	0.795	0.888	0	0.246	1	0	1	0	1	0	1	0	1	0	1	0	0	0	0	0	1	0	0	0
Tb927.11.12120	RBP9	RNA.binding	-0.162	0.844683	1.1917	0.000390027	1.4516	2.47384e-06	2.1609	6.14737e-14	-2.3636	0.15	1.4325	0.356	-0.931	0.644	-0.1051	0.978	1.215	0	0.32	1	0	1	0	1	0	1	0	1	0	1	0	0	0	0	0	0	0	0	0
Tb927.10.12100	RBP7B	RNA.binding	-0.068	0.918474	1.0488	0.0114997	1.752	5.66122e-07	1.2527	0.000249104	0.2183	0.841	1.0262	0.222	1.2445	0.408	0.5465	0.475	0.455	0	0.656	1	0	1	0	1	0	1	0	1	0	1	0	0	0	0	0	0	0	0	0
Tb927.11.8470	ZC3H45	RNA.binding	0.798	3.8038e-06	1.6161	4.78507e-06	2.1891	3.30418e-11	1.4056	1.93347e-05	-0.4418	0.331	0.4556	0.733	0.0138	1	-0.1143	2.052	2.029	0	0.823	1	0	1	0	1	0	1	0	1	0	1	0	0	0	0	0	0	0	0	1
Tb927.10.12090	RBP7A	RNA.binding	-0.113	0.840294	1.1214	0.00531863	1.7702	3.5931e-07	0.8639	0.0128742	-1.2491	0.208	1.4709	0.206	0.2218	0.971	0.3138	0.432	0.482	0	0.769	1	0	1	0	0	0	0	0	1	0	0	0	0	0	0	0	0	0	0	0
Tb927.10.13540	RBP12	RNA.binding	0.401	0.0418948	1.1637	5.61775e-06	1.8525	4.28469e-15	0.9161	0.000127025	-0.3583	0.395	0.2852	0.524	-0.0729	0.995	0.3085	0.683	0.732	0	0.844	1	0	1	0	0	0	0	0	1	0	0	0	0	0	0	0	0	0	0	0
Tb927.10.5150	ZC3H31	RNA.binding	0.1	0.870049	0.4754	0.436833	1.3507	0.000308473	1.4527	3.85993e-05	1.1938	0.258	-3.0093	0.159	-1.816	0.625	-1.0745	1.536	1.626	0	0.245	0	0	1	0	1	0	1	0	0	0	0	0	0	0	0	0	0	0	0	0
Tb927.1.2200	ZC3H4	RNA.binding	0.124	0.924114	0.5911	0.475859	1.3365	0.00872006	1.3311	0.00578443	1.9876	0.218	-4.4173	0.349	-2.429	0.853	0.0691	0.855	1.071	0	0.373	0	0	1	0	1	0	1	0	0	0	0	0	0	0	0	0	0	0	0	0
Tb927.11.530	RBP3	RNA.binding	-0.062	0.913084	0.2781	0.706665	1.4946	9.8308e-05	0.5369	0.173995	-2.2049	0.0422	0.0305	1	-2.174	0.664	-0.8431	0.972	0.981	0	0.547	0	0	1	0	0	0	0	0	0	0	0	0	1	0	0	0	0	0	0	0
Tb927.10.15870	RNA binding protein, putative, SWAP domain	RNA.binding	0.038	0.948011	0.3266	0.620717	1.1684	0.00155565	-0.7569	0.0356765	-0.064	0.984	0.2911	0.578	0.2271	0.834	-0.0315	0.625	0.522	0	0.67	0	0	1	0	0	0	0	0	0	0	0	0	0	0	0	0	0	0	0	0
Tb927.6.4050	ZC3H14	RNA.binding	-0.355	0.577784	0.3374	0.510442	1.1982	6.77017e-05	-0.4385	0.154073	-0.8461	0.0389	-0.6518	0.449	-1.4978	0.412	0.4861	2.22	2.049	0	0.691	0	0	1	0	0	0	0	0	0	0	0	0	0	0	0	0	0	0	0	0
Tb927.8.4020	ZC3H24	RNA.binding	0.252	0.471431	0.7005	0.116161	1.0603	0.00185151	0.4458	0.195339	1.0329	0.0791	0.3112	0.38	1.3441	0.184	0.3851	0.832	0.928	0	0.773	0	0	1	0	0	0	0	0	0	0	0	0	0	0	0	0	0	0	0	0
Tb927.4.400	DRBD7	RNA.binding	-0.23	0.471411	0.7854	0.0189999	1.2395	9.53568e-06	0.5788	0.0386857	-0.7437	0.387	0.5979	0.51	-0.1459	0.98	0.5298	0.72	0.921	0	0.824	0	0	1	0	0	0	0	0	0	0	0	0	0	0	0	0	0	0	0	0
Tb927.11.11030	EAP4 exosome-associated protein 4	RNA.degradation	-0.114	0.862372	0.2827	0.650007	1.0435	0.00238223	-0.7251	0.0298516	-0.9219	0.391	0.8788	0.423	-0.0431	1	-0.0067	0.543	0.513	0	0.636	0	0	1	0	0	0	0	0	0	0	0	0	0	0	0	0	0	0	0	0
Tb927.11.16000	exonuclease, putative	RNA.degradation	-0.061	0.930547	0.6883	0.0734317	1.3168	9.40449e-06	-0.0184	0.960069	0.615	0.184	0.6423	0.167	1.2573	0.129	0.4358	0.857	0.769	0	0.821	0	0	1	0	0	0	0	0	0	0	0	0	0	0	0	0	0	0	0	0
Tb927.1.1820	hypothetical PIN domain-containing protein	RNA.processing	0.164	0.676595	1.3128	4.52049e-09	1.5928	1.46054e-13	0.6347	0.0040516	-1.2849	0.0247	1.1431	0.0551	-0.1419	0.94	0.319	0.885	0.928	0	0.959	1	0	1	0	0	0	0	0	1	0	0	0	1	0	0	0	0	0	0	0
Tb927.11.14150	27 / Snt309	RNA.processing	0.194	0.741076	0.1868	0.799577	1.1831	0.000967367	-0.3944	0.286112	0.4961	0.29	0.7035	0.181	1.1996	0.28	0.2017	1.143	1.127	0	0.571	0	0	1	0	0	0	0	0	0	0	0	0	0	0	0	0	0	0	0	0
Tb927.6.4340	U2 SSm2-1/Sm15K, EmD3 paralogue in U2 Sm core (not Lsm5)	RNA.processing	-0.042	0.959194	0.2589	0.699717	1.2654	0.000367407	-0.0863	0.834078	-0.041	1	1.2618	0.13	1.2209	0.343	-0.0067	0.688	0.715	0	0.603	0	0	1	0	0	0	0	0	0	0	0	0	0	0	0	0	0	0	0	0
Tb927.8.2560	spliceosomal U5 snRNP-specific U5-15K protein, putative	RNA.processing	-0.055	0.945197	0.273	0.686965	1.0159	0.00590246	-0.7597	0.0334399	-0.7797	0.119	0.8092	0.0845	0.0296	1	0.0495	0.584	0.638	0	0.609	0	0	1	0	0	0	0	0	0	0	0	0	0	0	0	0	0	0	0	0
Tb927.10.4950	U2 small nuclear ribonucleoprotein 16.5K SSm2-2/Sm16.5K	RNA.processing	0.298	0.28053	0.2938	0.675537	1.3145	0.000472185	-1.0585	0.00350734	0.0868	0.97	-0.0893	0.947	-0.0025	1	-0.0503	0.849	0.804	0	0.613	0	0	1	0	0	1	0	0	0	0	0	0	0	0	0	0	0	0	0	0
Tb927.10.7470	U2 splicing factor SF3b14 (p14), putative. RBP15	RNA.processing	0.273	0.515678	0.3001	0.677916	1.0647	0.0068212	-1.033	0.00594136	-0.2831	0.683	0.7247	0.443	0.4417	0.849	-0.0389	0.693	0.654	0	0.615	0	0	1	0	0	1	0	0	0	0	0	0	0	0	0	0	0	0	0	0
Tb927.5.4030	LSm7	RNA.processing	-0.043	0.969863	0.2697	0.690902	1.073	0.00349025	-0.6291	0.083056	-0.3058	0.743	0.4692	0.612	0.1634	0.981	0.085	0.708	0.575	0	0.627	0	0	1	0	0	0	0	0	0	0	0	0	0	0	0	0	0	0	0	0
Tb927.9.10850	U2 splicing factor SF3b(SAP)10, putative	RNA.processing	0.111	0.905704	0.3699	0.57888	1.3837	0.000242522	-0.4576	0.239022	-0.7595	0.424	1.3697	0.165	0.6101	0.758	0.3202	0.394	0.404	0	0.648	0	0	1	0	0	0	0	0	0	0	0	0	0	0	0	0	0	0	0	0
Tb927.8.4830	U1 small nuclear ribonucleoprotein, putative (RBP24 U1-70K)	RNA.processing	0.185	0.749465	0.4451	0.465387	1.3774	0.000179853	-0.5705	0.124597	-0.5195	0.363	0.3077	0.578	-0.2119	0.822	0.1286	0.616	0.486	0	0.654	0	0	1	0	0	0	0	0	0	0	0	0	0	0	0	0	0	0	0	0
Tb927.9.3530	LSm6	RNA.processing	-0.306	0.754484	0.3308	0.579134	1.054	0.0020303	-0.832	0.0116652	0.1966	0.849	0.5216	0.593	0.7182	0.736	0.1925	0.436	0.637	0	0.657	0	0	1	0	0	0	0	0	0	0	0	0	0	0	0	0	0	0	0	0
Tb927.10.8300	U1A small nuclear ribonucleoprotein (RBP14A)	RNA.processing	0.074	0.869049	0.2993	0.650007	1.2253	0.000690252	-0.4483	0.224938	0.4718	0.367	-0.2084	0.684	0.2634	0.796	0.1962	0.475	0.799	0	0.66	0	0	1	0	0	0	0	0	0	0	0	0	0	0	0	0	0	0	0	0
Tb927.11.13960	LSm4	RNA.processing	-0.015	0.98891	0.393	0.51768	1.1455	0.00148782	-0.4977	0.171296	-1.4422	0.236	2.3451	0.137	0.903	0.677	0.4229	0.355	0.377	0	0.661	0	0	1	0	0	0	0	0	0	0	0	0	0	0	0	0	0	0	0	0
Tb927.1.1990	Pre-mRNA-splicing factor 38, putative	RNA.processing	0.173	0.767099	0.6559	0.196691	1.3059	0.000359332	-0.7724	0.0322734	0.6326	0.293	0.6014	0.282	1.2341	0.219	0.0824	0.544	0.646	0	0.733	0	0	1	0	0	0	0	0	0	0	0	0	0	0	0	0	0	0	0	0
Tb927.10.4500	mRNA capping methyltransferase, putative	RNA.processing	0.129	0.800968	0.7102	0.195812	1.5171	0.000117797	0.2003	0.646764	0.2099	0.638	0.8892	0.0714	1.0992	0.206	0.124	0.465	0.458	0	0.738	0	0	1	0	0	0	0	0	0	0	0	0	0	0	0	0	0	0	0	0
Tb927.5.3910	small nuclear RNA-activating protein (SNAP2)	RNA.processing	0.057	0.927509	0.4833	0.289754	1.0086	0.00117647	0.0786	0.825168	0.2233	0.419	-0.0719	0.983	0.1513	0.986	0.2125	0.978	1.069	0	0.741	0	0	1	0	0	0	0	0	0	0	0	0	0	0	0	0	0	0	0	0
Tb927.10.11950	Putative Cwc15, copurified with splicing complex	RNA.processing	0.175	0.75682	0.512	0.279555	1.1347	0.000432423	0.0164	0.966789	1.1462	0.0119	-0.8651	0.0774	0.2811	0.786	0.0876	0.579	0.689	0	0.758	0	0	1	0	0	0	0	0	0	0	0	0	0	0	0	1	0	0	0	0
Tb927.1.1790	hypothetical PIN domain-containing protein, conserved	RNA.processing	0.147	0.751681	0.7218	0.0952432	1.3943	2.19807e-05	0.2121	0.557059	-0.1186	0.707	-0.5158	0.257	-0.6342	0.473	0.3437	1.056	1.364	0	0.801	0	0	1	0	0	0	0	0	0	0	0	0	0	0	0	0	0	0	0	0
Tb927.4.3490	DNA-directed RNA polymerase subunit, putative, (RPB6)	RNA.synthesis	0.026	0.975004	0.3201	0.641089	1.2105	0.00143298	-0.8725	0.0175502	0.1403	0.858	0.5816	0.413	0.7219	0.611	-0.3701	0.577	0.631	0	0.64	0	0	1	0	0	0	0	0	0	0	0	0	0	0	0	0	0	0	0	0
Tb927.5.970	class I transcription factor A, subunit 6 (CITFA-6)	RNA.synthesis	0.179	0.647989	0.3847	0.559589	1.1135	0.00359562	-0.4181	0.284723	-0.0151	1	0.4458	0.413	0.4308	0.712	0.0952	0.585	0.579	0	0.658	0	0	1	0	0	0	0	0	0	0	0	0	0	0	0	0	0	0	0	0
Tb927.11.7930	RNA polymerase B subunit RPB8, putative (RPB8)	RNA.synthesis	0.061	0.956337	0.3621	0.555108	1.0449	0.00338715	-0.601	0.0876069	-1.1376	0.332	0.8812	0.491	-0.2564	0.967	0.2852	0.653	0.833	0	0.674	0	0	1	0	0	0	0	0	0	0	0	0	0	0	0	0	0	0	0	0
Tb927.11.15280	tRNA-sepcific adenosine deaminase (ADAT3)	rRNA.tRNA.process	0.17	0.831346	0.2353	0.757437	1.0352	0.00871911	-1.1735	0.00162782	0.0767	0.943	1.0463	0.05	1.1229	0.35	0.1651	0.786	0.84	0	0.58	0	0	1	0	0	1	0	0	0	0	0	0	0	0	0	0	0	0	0	0
Tb927.10.3690	rRNA dimethyltransferase, putative	rRNA.tRNA.process	-0.212	0.612116	0.6651	0.0821843	1.3181	6.70979e-06	0.0465	0.895822	0.7418	0.148	-0.1456	0.736	0.5963	0.451	-0.0427	1.113	0.846	0	0.812	0	0	1	0	0	0	0	0	0	0	0	0	0	0	0	0	0	0	0	0
Tb927.10.12170	RAB-interacting protein, putative	Signalling	0.266	0.626189	1.154	0.00855528	2.2759	5.33836e-10	-0.2359	0.572019	-0.5982	0.171	-0.1278	0.804	-0.7262	0.477	0.3484	1.394	1.528	0	0.829	1	0	1	0	0	0	0	0	1	0	0	0	0	0	0	0	0	0	0	0
Tb927.3.5550	small GTP-binding protein, putative (TbRX1)	Signalling	-0.06	0.930885	0.4718	0.357329	1.2406	0.000168066	0.0866	0.819517	0.0724	0.885	0.4458	0.356	0.5183	0.582	0.2461	0.539	0.606	0	0.725	0	0	1	0	0	0	0	0	0	0	0	0	0	0	0	0	0	0	0	0
Tb927.11.6030	ras-like small GTPase, putative (TbRLP)	Signalling	0.181	0.568828	0.6317	0.269606	1.6502	2.05482e-05	-0.1594	0.718055	0.1966	0.742	0.1945	0.839	0.3911	0.86	0.0952	0.619	0.817	0	0.729	0	0	1	0	0	0	0	0	0	0	0	0	0	0	0	0	0	0	0	0
Tb927.6.2830	TBC-D3 likely GAP	Signalling	0.263	0.612116	0.7669	0.018576	1.2892	1.9722e-06	0.7395	0.00576695	-0.0776	0.862	0.708	0.139	0.6303	0.473	0.1569	0.892	0.735	0	0.772	0	0	1	0	0	0	0	0	0	0	0	0	0	0	0	0	0	0	0	0
Tb927.11.5610	TBC-D1 likely GAP	Signalling	0.008	0.995327	0.4999	0.24032	1.0985	0.000212472	-0.0188	0.958725	0.2918	0.356	0.4209	0.46	0.7127	0.53	0.3787	0.82	0.714	0	0.794	0	0	1	0	0	0	0	0	0	0	0	0	0	0	0	0	0	0	0	0
Tb927.8.2480	3-oxo-5-alpha-steroid 4-dehydrogenase-like, putative	Sterols	0.181	0.850849	0.6203	0.276807	1.289	0.000978057	0.2984	0.472093	-0.1123	0.91	0.7829	0.195	0.6707	0.321	0.7408	0.834	0.699	0	0.681	0	0	1	0	0	0	0	0	0	0	0	0	0	0	0	0	0	0	0	0
Tb927.3.2220	eIF3j	Translation	-0.096	0.862372	0.2132	0.747368	1.0712	0.00172589	-0.8941	0.00641089	-0.5061	0.446	0.7909	0.367	0.2849	0.915	0.0408	0.817	0.698	0	0.642	0	0	1	0	0	0	0	0	0	0	0	0	0	0	0	0	0	0	0	0
Tb927.5.2430	membrane transporter protein, putative	Transporter	-0.239	0.373189	1.134	0.0253366	1.8056	1.75798e-05	1.1657	0.00457787	0.3009	0.451	-0.5914	0.259	-0.2905	0.777	-0.2183	2.928	2.883	0	0.686	1	0	1	0	1	0	1	0	1	0	1	0	0	0	0	0	0	0	0	0
Tb927.9.11810	membrane transporter protein, putative	Transporter	0.156	0.686534	1.3074	3.94393e-06	1.6781	2.89481e-10	0.9722	0.000248497	-0.2297	0.645	0.3139	0.572	0.0842	1	0.3266	1.257	0.898	0	0.866	1	0	1	0	0	0	0	0	1	0	0	0	0	0	0	0	0	0	0	0
Tb927.10.11940	ABC1 protein, putative	Transporter	-0.49	0.159449	0.5628	0.0686294	1.2073	3.71318e-07	1.6913	3.61206e-14	1.2796	0.176	-0.1951	0.878	1.0845	0.32	0.319	0.866	0.801	0	0.205	0	0	1	0	1	0	1	0	0	0	0	0	0	0	0	0	0	0	0	0
Tb927.1.4650	cyclin-like F-box protein (CFB2)	Ubiquitin.proteasome	0.164	0.647107	1.643	3.57819e-06	1.6486	1.32368e-06	2.7229	1.30265e-17	-0.2861	0.547	1.9598	0.026	1.6738	0.172	#N/A	0.894	0.935	0	0.317	1	0	1	0	1	0	1	0	1	0	1	0	0	0	0	0	1	0	0	0
Tb927.8.5620	ubiquitin carboxyl-terminal hydrolase, putative	Ubiquitin.proteasome	-0.049	0.930547	0.4994	0.464008	1.1852	0.00450266	1.7956	3.3283e-06	-0.1834	0.458	-0.1042	0.786	-0.2875	0.712	0.2707	0.989	1.062	0	0.142	0	0	1	0	1	0	1	0	0	0	0	0	0	0	0	0	0	0	0	0
Tb927.9.12670	nucleic acid binding protein,CCHC and RING	Ubiquitin.proteasome	0.203	0.567003	0.3185	0.607765	1.062	0.00235925	-0.5516	0.112216	1.2635	0.015	-1.0303	0.15	0.2332	0.938	0.0033	1.08	1.013	0	0.655	0	0	1	0	0	0	0	0	0	0	0	0	0	0	0	1	0	0	0	0
Tb927.10.3710	proteasome activator protein PA26	Ubiquitin.proteasome	-0.175	0.556375	0.2689	0.682787	1.0442	0.00343888	-0.3241	0.381663	0.645	0.17	0.2016	0.74	0.8466	0.418	-0.1051	0.268	0.278	0	0.657	0	0	1	0	0	0	0	0	0	0	0	0	0	0	0	0	0	0	0	0
Tb927.8.920	ubiquitin-conjugating enzyme e2, putative (PEX4?)	Ubiquitin.proteasome	0.173	0.78631	0.5421	0.400933	1.4285	0.000416737	-0.602	0.141168	0.2332	0.682	0.984	0.168	1.2171	0.263	0.3138	0.866	0.867	0	0.679	0	0	1	0	0	0	0	0	0	0	0	0	0	0	0	0	0	0	0	0
Tb927.11.13940	ubiquitin-conjugating enzyme e2, putative	Ubiquitin.proteasome	0.219	0.449603	0.4759	0.38	1.2243	0.000358928	-0.3332	0.353385	0.5171	0.143	-0.9649	0.0407	-0.4477	0.536	0.6139	2.243	2.545	0	0.728	0	0	1	0	0	0	0	0	0	0	0	0	0	0	0	0	0	0	0	0
Tb927.2.1890	E2-like ubiquitin-conjugation enzyme (ATG3)	Ubiquitin.proteasome	0.073	0.905109	0.5281	0.284533	1.0869	0.00127148	-0.411	0.231714	1.0904	0.0247	-0.7911	0.322	0.2992	0.925	0.3667	0.907	1.11	0	0.754	0	0	1	0	0	0	0	0	0	0	0	0	0	0	0	1	0	0	0	0
Tb927.4.2710	ubiquitin-conjugating enzyme e2, putative	Ubiquitin.proteasome	0.034	0.977989	0.7314	0.0974215	1.5595	2.57629e-06	-0.0266	0.950123	0.8998	0.0514	-0.1596	0.67	0.7401	0.301	0.4105	0.747	1.006	0	0.767	0	0	1	0	0	0	0	0	0	0	0	0	0	0	0	0	0	0	0	0
Tb927.10.9090	Cullin binding, putative	Ubiquitin.proteasome	0.042	0.95258	0.5473	0.273921	1.1582	0.000731324	-0.0934	0.812832	-0.4685	0.119	0.2534	0.623	-0.2152	0.908	0.0348	0.646	0.81	0	0.782	0	0	1	0	0	0	0	0	0	0	0	0	0	0	0	0	0	0	0	0
Tb927.7.6960	ubiquitin-conjugating enzyme ,non-canonical, putative	Ubiquitin.proteasome	0.126	0.781032	0.9735	0.00423372	1.7237	3.47727e-09	0.6552	0.0274863	0.8809	0.0307	0.0459	0.977	0.9268	0.281	0.2125	0.538	0.503	0	0.796	0	0	1	0	0	0	0	0	0	0	0	0	0	0	0	0	0	0	0	0
Tb927.11.1930	ubiquitin carboxyl-terminal hydrolase, Clan CA cysteine peptidase, family C12, putative	Ubiquitin.proteasome	0.075	0.897953	0.5416	0.142684	1.1038	5.25751e-05	0.1811	0.54361	0.763	0.0764	0.4042	0.242	1.1672	0.117	#N/A	0.69	0.781	0	0.799	0	0	1	0	0	0	0	0	0	0	0	0	0	0	0	0	0	0	0	0
Tb927.3.4000	Adaptin complex AP1 sigma subunit	Vesicular.transport	-0.053	0.956909	0.7386	0.138303	1.5729	1.81481e-05	0.4962	0.189927	0.2793	0.667	0.3419	0.592	0.6211	0.46	0.3883	4.279	4.672	1	0.723	0	0	1	0	0	0	0	0	0	0	0	0	0	0	0	0	0	0	0	0
Tb927.8.8140	small GTP-binding rab protein, putative	Vesicular.transport	0.586	0.000273874	1.4071	0.000123396	1.1709	0.000829307	2.4554	1.52241e-14	0.3295	0.565	1.2391	0.0837	1.5686	0.199	0.5666	0.948	0.865	0	0.193	1	0	1	0	1	0	1	0	1	0	1	0	0	0	0	0	0	0	0	1
Tb927.8.8030	emp24/gp25L/p24 family/GOLD	Vesicular.transport	0.485	0.237544	1.5976	3.65395e-08	1.8968	9.55286e-12	1.4895	5.3128e-08	6.1398	0.0568	-0.6705	0.81	5.4693	0.0765	0.6668	0.762	0.749	0	0.756	1	0	1	0	1	0	1	0	1	0	1	0	0	0	0	0	0	0	0	0
Tb927.8.4890	endoplasmic reticulum oxidoreductin, Ero1, oxidises PDI	Vesicular.transport	0.278	0.231157	3.0669	3.15942e-23	4.1688	1.1589e-43	1.3843	1.04895e-05	-0.1167	0.905	1.2606	0.0699	1.144	0.116	0.1887	0.467	0.505	0	0.937	1	0	1	0	1	0	1	0	1	0	1	0	0	0	0	0	0	0	0	0
Tb927.9.7230	ADP-ribosylation factor-like protein, putative (ARL1B)	Vesicular.transport	-0.115	0.886752	1.156	0.00509638	2.0718	4.05992e-09	0.877	0.0139904	0.3422	0.642	0.4562	0.529	0.7984	0.49	0.5548	0.579	0.677	0	0.78	1	0	1	0	0	0	0	0	1	0	0	0	0	0	0	0	0	0	0	0
Tb927.7.6440	v-SNARE like protein	Vesicular.transport	0.474	0.119909	1.5883	0.000181213	2.6328	4.19578e-12	0.8495	0.0309237	-0.3472	0.613	1.6983	0.0559	1.3511	0.251	0.5879	0.494	0.607	0	0.834	1	0	1	0	0	0	0	0	1	0	0	0	0	0	0	0	0	0	0	0
Tb927.6.2960	adaptin complex AP4 epsilon subunit	Vesicular.transport	0.225	0.458703	0.8526	0.00296966	1.2081	1.74459e-06	1.144	2.32441e-06	0.6695	0.111	-0.343	0.339	0.3264	0.673	0.2263	0.738	0.799	0	0.611	0	0	1	0	1	0	1	0	0	0	0	0	0	0	0	0	0	0	0	0
Tb927.11.16430	18 kDa ER-associated protein (ERAP18)	Vesicular.transport	0.025	0.980628	0.1889	0.815175	1.2679	0.00112209	-1.3895	0.000158489	0.3855	0.215	1.5476	0.0175	1.9331	0.0883	0.4248	0.411	0.347	0	0.575	0	0	1	0	0	1	0	0	0	0	0	0	0	0	0	0	1	0	0	0
Tb927.10.13650	ARF-like 2-binding protein, putative	Vesicular.transport	-0.006	0.996101	0.3342	0.652371	1.3297	0.00105779	-0.8329	0.0359566	-0.6109	0.587	1.0262	0.379	0.4153	0.89	#N/A	0.333	0.278	0	0.592	0	0	1	0	0	0	0	0	0	0	0	0	0	0	0	0	0	0	0	0
Tb927.2.5120	vesicle-associated membrane protein, in Tc vacuolar proteome	Vesicular.transport	0.28	0.567094	0.3124	0.628648	1.0785	0.00274016	-1.1168	0.00109057	0.2657	0.56	0.3727	0.32	0.6384	0.407	0.2964	0.426	0.409	0	0.598	0	0	1	0	0	1	0	0	0	0	0	0	0	0	0	0	0	0	0	0
Tb927.10.5230	ADP-ribosylation factor, putative	Vesicular.transport	0.017	0.981995	0.368	0.5215	1.0664	0.00174715	-0.2696	0.452377	-0.2248	0.33	0.7954	0.0956	0.5707	0.5	0.0636	0.663	0.726	0	0.677	0	0	1	0	0	0	0	0	0	0	0	0	0	0	0	0	0	0	0	0
Tb927.11.10270	golgi SNARE protein-like,GOLGI SNAP receptor complex member, putative	Vesicular.transport	0.047	0.958969	0.421	0.470534	1.2378	0.000451109	-0.4918	0.16984	-0.5303	0.342	0.8516	0.103	0.3214	0.757	0.3473	0.867	1.032	0	0.678	0	0	1	0	0	0	0	0	0	0	0	0	0	0	0	0	0	0	0	0
Tb927.9.12870	BET5 homologue, particle for transport from ER to Golgi.	Vesicular.transport	0.275	0.465787	0.4903	0.383249	1.1578	0.00119993	-0.7947	0.0222975	-0.6647	0.515	1.4787	0.191	0.8139	0.577	0.3914	0.545	0.731	0	0.682	0	0	1	0	0	0	0	0	0	0	0	0	0	0	0	0	0	0	0	0
Tb927.10.11980	QA-SNARE protein putative	Vesicular.transport	0.11	0.828201	0.4068	0.485846	1.2049	0.000582668	-0.3726	0.305678	0.3011	0.392	0.0101	1	0.3112	0.771	0.3496	0.591	0.825	0	0.696	0	0	1	0	0	0	0	0	0	0	0	0	0	0	0	0	0	0	0	0
Tb927.9.3820	syntaxin, putative	Vesicular.transport	0.251	0.50636	0.7303	0.0229755	1.2472	2.65249e-06	0.8106	0.00186171	0.5608	0.106	0.246	0.47	0.8067	0.282	0.2751	0.44	0.527	0	0.7	0	0	1	0	0	0	0	0	0	0	0	0	0	0	0	0	0	0	0	0
Tb927.3.5330	ADP-ribosylation factor GTPase activating protein, centaurin beta 5 (Cnt-b5)	Vesicular.transport	-0.047	0.942632	0.4818	0.298248	1.1748	0.000154552	0.5071	0.10367	0.7403	0.135	-0.403	0.333	0.3373	0.684	0.2601	0.806	0.964	0	0.701	0	0	1	0	0	0	0	0	0	0	0	0	0	0	0	0	0	0	0	0
Tb927.3.3720	Golgi vesicular membrane trafficking protein, putative	Vesicular.transport	0.3	0.635307	0.6597	0.281494	1.484	0.000360627	-0.5681	0.180218	0.6203	0.14	0.0236	1	0.6439	0.381	0.2461	0.766	0.598	0	0.713	0	0	1	0	0	0	0	0	0	0	0	0	0	0	0	0	0	0	0	0
Tb927.11.14460	ADP-ribosylation factor GTPase activating protein 1, putative	Vesicular.transport	0.167	0.712104	0.944	0.000719195	1.1948	2.32221e-06	0.9567	9.36161e-05	1.4719	0.0251	0.1312	0.876	1.6031	0.198	0.2601	0.487	0.38	0	0.722	0	0	1	0	0	0	0	0	0	0	0	0	0	0	0	1	0	0	0	0
Tb927.10.15130	synaptobrevin-type vesicle transport protein, SLY2 (SEC22)	Vesicular.transport	-0.049	0.937098	0.5265	0.281746	1.2176	0.000241542	0.2904	0.407421	-0.6443	0.212	0.831	0.199	0.1866	0.944	0.4248	0.627	0.822	0	0.726	0	0	1	0	0	0	0	0	0	0	0	0	0	0	0	0	0	0	0	0
Tb927.10.6980	caltractin, putative	Vesicular.transport	0.09	0.876385	0.625	0.257183	1.3618	0.000355043	-0.2977	0.463516	-0.3765	0.688	0.529	0.533	0.1524	0.97	0.2263	0.506	0.559	0	0.74	0	0	1	0	0	0	0	0	0	0	0	0	0	0	0	0	0	0	0	0
Tb927.11.5540	emp24/gp25L/p24 family/GOLD, putative	Vesicular.transport	-0.336	0.206495	0.5646	0.250982	1.2089	0.000392319	-0.1032	0.792093	2.6137	0.00448	-1.0628	0.0603	1.5509	0.118	0.5325	1.081	1.212	0	0.742	0	0	1	0	0	0	0	0	0	0	0	0	0	0	0	1	0	0	0	0
Tb927.10.14690	syntaxin, putative	Vesicular.transport	0.248	0.38313	0.4844	0.352289	1.1439	0.000702189	0.1211	0.752795	0.5883	0.0674	-0.3425	0.267	0.2459	0.742	0.5636	0.573	0.57	0	0.747	0	0	1	0	0	0	0	0	0	0	0	0	0	0	0	0	0	0	0	0
Tb927.9.13650	ADP-ribosylation factor, putative	Vesicular.transport	-0.091	0.847387	0.6656	0.189318	1.1982	0.00118445	0.147	0.721571	0.7366	0.11	0.8786	0.0302	1.6152	0.111	-0.2183	0.398	0.422	0	0.753	0	0	1	0	0	0	0	0	0	0	0	0	0	0	0	0	0	0	0	0
Tb927.10.420	exocyst complex component Exo99	Vesicular.transport	0.109	0.752034	0.6581	0.0772196	1.21	2.73623e-05	0.5625	0.0509248	0.1058	0.796	0.1805	0.636	0.2863	0.684	0.1849	0.567	0.644	0	0.754	0	0	1	0	0	0	0	0	0	0	0	0	0	0	0	0	0	0	0	0
Tb927.11.8790	target SNARE, putative	Vesicular.transport	0.06	0.920548	0.6864	0.165229	1.3051	0.000310381	-0.7025	0.0496635	1.1681	0.0489	-0.2753	0.42	0.8928	0.263	0.0977	0.595	0.691	0	0.755	0	0	1	0	0	0	0	0	0	0	0	0	0	0	0	1	0	0	0	0
Tb927.9.13030	QA-SNARE protein putative	Vesicular.transport	-0.107	0.837422	0.6477	0.118736	1.439	2.7232e-06	0.4165	0.192281	0.7531	0.0388	0.2879	0.429	1.041	0.2	0.2662	0.951	0.822	0	0.77	0	0	1	0	0	0	0	0	0	0	0	0	0	0	0	0	0	0	0	0
Tb927.10.12420	predicted S. cerevisiae Got1 homologue, predicted to be involved in ER-Golgi transport	Vesicular.transport	0.091	0.908649	0.7994	0.113702	1.5016	7.88991e-05	-0.3423	0.396734	-0.3884	0.636	0.0737	0.993	-0.3147	0.793	0.2647	0.41	0.598	0	0.771	0	0	1	0	0	0	0	0	0	0	0	0	0	0	0	0	0	0	0	0
Tb927.10.790	vesicle-associated membrane protein, putative (VAMP)	Vesicular.transport	-0.16	0.735986	0.5987	0.139124	1.0326	0.000639355	0.1251	0.712169	0.1911	0.552	-0.2445	0.555	-0.0533	1	0.3328	0.69	0.753	0	0.779	0	0	1	0	0	0	0	0	0	0	0	0	0	0	0	0	0	0	0	0
Tb927.11.10700	Yos9-like, ER quality control	Vesicular.transport	-0.029	0.974659	0.7241	0.0504249	1.2095	4.34756e-05	0.6307	0.0311543	0.8703	0.0607	0.6357	0.0734	1.506	0.0973	0.3425	0.801	0.913	0	0.794	0	0	1	0	0	0	0	0	0	0	0	0	0	0	0	0	0	0	0	0
Tb927.1.3850	Sec61 beta family and TM domain	Vesicular.transport	0.173	0.804523	0.756	0.0753963	1.26	0.000153808	0.3476	0.316728	-0.1979	0.626	1.0526	0.0435	0.8546	0.257	0.0408	0.436	0.37	0	0.799	0	0	1	0	0	0	0	0	0	0	0	0	0	0	0	0	1	0	0	0
Tb927.9.15930	small GTPase, putative,GTP-binding protein, putative (RAB1B)	Vesicular.transport	0.064	0.909067	0.5544	0.189318	1.0418	0.000674908	0.1764	0.59893	0.9058	0.0624	0.502	0.349	1.4078	0.198	0.1075	0.62	0.673	0	0.8	0	0	1	0	0	0	0	0	0	0	0	0	0	0	0	0	0	0	0	0
Tb927.11.15930	Probable TRAPP subunit 4	Vesicular.transport	-0.143	0.755616	0.6384	0.111592	1.2413	3.89343e-05	-0.1514	0.653051	-0.6461	0.549	0.8013	0.478	0.1552	0.994	0.7742	0.911	0.921	0	0.814	0	0	1	0	0	0	0	0	0	0	0	0	0	0	0	0	0	0	0	0
Tb927.10.12960	ras-related protein rab-5,small GTPase, putative (RAB5A)	Vesicular.transport	0.173	0.653565	0.8792	0.00927374	1.2173	2.97906e-05	0.4546	0.125102	1.8116	0.0244	0.0193	1	1.831	0.157	0.3508	0.347	0.381	0	0.846	0	0	1	0	0	0	0	0	0	0	0	0	0	0	0	1	0	0	0	0
Tb927.10.15500	SNARE protein, putative	Vesicular.transport	0.041	0.975004	0.7582	0.0252469	1.3172	2.26781e-06	0.1587	0.612612	0.2799	0.444	0.5855	0.204	0.8654	0.338	0.161	0.655	0.716	0	0.871	0	0	1	0	0	0	0	0	0	0	0	0	0	0	0	0	0	0	0	0
Tb927.7.690	zinc finger protein, putative	Zinc.finger	-0.293	0.313674	0.6801	0.0945414	1.0443	0.000885578	0.9701	0.00121207	-0.5829	0.0893	0.3515	0.476	-0.2312	0.883	0.5372	4.427	4.533	1	0.566	0	0	1	0	0	0	0	0	0	0	0	0	0	0	0	0	0	0	0	0
Tb927.11.8330	hypothetical protein, conserved, 4 C2H2 Zn fingers	Zinc.finger	0.423	0.150933	1.2101	0.00365877	1.13	0.00283544	2.6615	5.21077e-15	0.2418	0.501	0.0348	1	0.2766	0.865	0.3667	1.494	1.687	0	0.113	1	0	1	0	1	0	1	0	1	0	1	0	0	0	0	0	0	0	0	0
Tb927.6.3640	zinc finger of C3HC4-type, RING/B-box zinc finger, putative	Zinc.finger	0.199	0.717556	1.079	0.00229356	1.7606	1.15842e-08	1.1025	0.000301091	0.2614	0.575	0.3706	0.446	0.6319	0.446	0.159	0.746	0.879	0	0.714	1	0	1	0	1	0	1	0	1	0	1	0	0	0	0	0	0	0	0	0
Tb927.6.3620	zinc finger protein, putative	Zinc.finger	0.057	0.959194	1.8544	9.90816e-16	2.3291	3.90018e-25	1.8926	3.10241e-17	-0.4673	0.613	1.332	0.195	0.8646	0.498	0.1962	1.167	1.2	0	0.766	1	0	1	0	1	0	1	0	1	0	1	0	0	0	0	0	0	0	0	0
Tb927.9.10430	Zinc-binding domain containing protein, putative	Zinc.finger	-0.025	0.973728	0.3228	0.643194	1.1658	0.00250936	-1.008	0.00643519	-0.3423	0.729	1.223	0.178	0.8806	0.487	0.1962	0.446	0.452	0	0.617	0	0	1	0	0	1	0	0	0	0	0	0	0	0	0	0	0	0	0	0
Tb927.4.550	Zinc knuckle, putative	Zinc.finger	0.096	0.841227	0.5498	0.37878	1.1388	0.00448912	-0.484	0.233535	-0.5821	0.444	0.9146	0.263	0.3325	0.801	0.0524	0.517	0.635	0	0.69	0	0	1	0	0	0	0	0	0	0	0	0	0	0	0	0	0	0	0	0
Tb927.7.1880	zinc finger protein, putative	Zinc.finger	0.055	0.913084	0.5282	0.344287	1.3429	0.000208929	-0.8661	0.0142768	0.3107	0.195	0.8136	0.0415	1.1243	0.14	-0.0662	0.821	0.769	0	0.702	0	0	1	0	0	0	0	0	0	0	0	0	0	0	0	0	0	0	0	0
Tb927.7.1840	zinc finger protein, putative	Zinc.finger	0.055	0.913084	0.5282	0.344287	1.3429	0.000208929	-0.8661	0.0142768	0.3061	0.196	0.7837	0.0277	1.0898	0.118	-0.0703	0.821	0.769	0	0.702	0	0	1	0	0	0	0	0	0	0	0	0	0	0	0	0	0	0	0	0
Tb927.10.12460	Zinc finger, C3HC4 type (RING finger), putative	Zinc.finger	0.117	0.913464	0.6255	0.237014	1.1479	0.00211503	-0.7106	0.0521342	-0.2336	0.468	0.179	0.658	-0.0545	1	0.4685	0.654	0.586	0	0.74	0	0	1	0	0	0	0	0	0	0	0	0	0	0	0	0	0	0	0	0
Tb927.8.6850	Zinc finger, C3HC4 type (RING finger)/EF-hand domain pair, putative	Zinc.finger	0.296	0.404033	0.6976	0.173376	1.3601	0.000261467	-0.348	0.374376	0.149	0.847	0.9419	0.127	1.0909	0.151	0.2054	0.705	0.669	0	0.773	0	0	1	0	0	0	0	0	0	0	0	0	0	0	0	0	0	0	0	0
Tb927.8.7790	zinc finger domain, LSD1 subclass, putative	Zinc.finger	-0.181	0.611008	0.7115	0.0719576	1.1027	0.000399537	0.254	0.441935	0.2271	0.401	-1.367	0.144	-1.1399	0.514	0.2461	0.84	0.879	0	0.836	0	0	1	0	0	0	0	0	0	0	0	0	0	0	0	0	0	0	0	0
Tb927.6.4810	zinc-binding protein (Yippee), putative	Zinc.finger	0.267	0.556819	0.9925	0.0196547	1.6421	3.49155e-06	0.1842	0.644799	-0.051	0.989	0.0083	1	-0.0426	1	0.183	0.828	0.705	0	0.841	0	0	1	0	0	0	0	0	0	0	0	0	0	0	0	0	0	0	0	0
Tb927.7.4190	zinc finger domain, LSD1 subclass, putative	Zinc.finger	0.195	0.589283	0.834	0.0191095	1.3186	9.3887e-06	0.2763	0.385681	-0.5553	0.263	-0.1454	0.862	-0.7009	0.573	0.2922	1.112	0.971	0	0.844	0	0	1	0	0	0	0	0	0	0	0	0	0	0	0	0	0	0	0	0
Tb927.8.4200	hypothetical protein, conserved, no domains, no yeast.human match	ZUnknown	0.272	0.538098	1.1506	0.0164124	1.2979	0.00178819	1.5917	3.88349e-05	-1.8489	0.15	0.7887	0.797	-1.0601	0.906	-1.1705	3.006	3.241	1	0.49	1	0	1	0	1	0	1	0	1	0	1	0	0	0	0	0	0	0	0	0
Tb927.9.2250	hypothetical protein, conserved	ZUnknown	-0.134	0.827937	1.2556	0.00223634	2.4164	6.56101e-12	0.9064	0.0120554	1.0761	0.0492	-0.7386	0.208	0.3375	0.77	0.1376	4.482	4.403	1	0.772	1	0	1	0	0	0	0	0	1	0	0	0	0	0	0	1	0	0	0	0
Tb927.7.2180	T. brucei spp.-specific protein, putative	ZUnknown	-0.651	0.00290726	1.0382	8.66277e-05	1.7052	8.34208e-13	0.5771	0.0192152	#N/A	#N/A	#N/A	#N/A	#N/A	#N/A	1.0986	3.145	3.44	1	0.843	1	0	1	0	0	0	0	0	1	0	0	0	0	0	0	0	0	0	1	0
Tb927.5.3440	hypothetical protein, conserved	ZUnknown	-0.368	0.327212	0.0314	0.973116	1.0745	0.00513672	-0.3801	0.335899	0.089	0.934	0.2187	0.691	0.3077	0.771	0.4239	11.174	10.83	1	0.519	0	0	1	0	0	0	0	0	0	0	0	0	0	0	0	0	0	0	0	0
Tb927.10.13530	hypothetical protein	ZUnknown	0.114	0.756729	0.4154	0.516151	1.2746	0.000731324	-1.83	1.99208e-07	-0.8072	0.366	0.2389	0.879	-0.5681	0.761	0.1771	6.662	7.351	1	0.595	0	0	1	0	0	1	0	0	0	0	0	0	0	0	0	0	0	0	0	0
Tb927.6.2870	hypothetical protein, conserved	ZUnknown	-0.461	0.230563	0.2692	0.688344	1.3093	0.000265449	0.0023	0.997029	-0.402	0.153	-0.7488	0.284	-1.1507	0.419	0.0771	4.099	5.129	1	0.603	0	0	1	0	0	0	0	0	0	0	0	0	0	0	0	0	0	0	0	0
Tb927.11.6020	hypothetical protein, conserved	ZUnknown	-0.005	0.996645	0.3488	0.593228	1.0577	0.00452249	-0.4531	0.230116	0.6955	0.154	-0.3705	0.583	0.325	0.847	0.2125	3.76	4.222	1	0.642	0	0	1	0	0	0	0	0	0	0	0	0	0	0	0	0	0	0	0	0
Tb927.11.2450	hypothetical protein	ZUnknown	-0.084	0.95258	0.5284	0.323826	1.1905	0.00078613	0.6094	0.0842454	-1.6925	0.385	-0.0917	1	-1.7839	0.257	0.4134	4.849	10.091	1	0.643	0	0	1	0	0	0	0	0	0	0	0	0	0	0	0	0	0	0	0	0
Tb927.10.6770	BRCA1 C Terminus (BRCT) domain containing protein, putative	ZUnknown	0.107	0.915204	0.4773	0.457591	1.4077	0.000300266	0.2514	0.551971	0.4771	0.205	-0.5437	0.238	-0.0666	1	0.0348	5.028	6.26	1	0.671	0	0	1	0	0	0	0	0	0	0	0	0	0	0	0	0	0	0	0	0
Tb927.3.2920	hypothetical protein, conserved	ZUnknown	-0.304	0.476679	0.4857	0.419247	1.5482	2.58145e-05	-0.0228	0.960068	-0.5758	0.125	1.4477	0.027	0.8719	0.332	0.6999	7.316	7.561	1	0.683	0	0	1	0	0	0	0	0	0	0	0	0	0	0	0	0	1	0	0	0
Tb927.3.2940	hypothetical protein, conserved, no clear yeast or human matches	ZUnknown	-0.463	0.206495	0.4201	0.456742	1.2096	0.000410362	0.094	0.81183	0.4724	0.544	-0.4158	0.581	0.0566	1	0.1217	3.647	4.426	1	0.685	0	0	1	0	0	0	0	0	0	0	0	0	0	0	0	0	0	0	0	0
Tb927.11.3050	hypothetical protein	ZUnknown	0.299	0.204502	0.3495	0.430856	1.0161	0.000192085	-0.3444	0.218475	0.4413	0.104	0.022	1	0.4633	0.409	0.4644	4.155	4.266	1	0.731	0	0	1	0	0	0	0	0	0	0	0	0	0	0	0	0	0	0	0	0
Tb927.4.520	hypothetical protein, conserved	ZUnknown	-0.128	0.759215	0.4985	0.354813	1.1141	0.0014672	-0.476	0.178196	0.7201	0.135	0.5861	0.154	1.3062	0.198	0.319	5.375	5.409	1	0.739	0	0	1	0	0	0	0	0	0	0	0	0	0	0	0	0	0	0	0	0
Tb927.9.3100	hypothetical protein, conserved	ZUnknown	-0.094	0.873111	0.5742	0.189087	1.4171	4.84472e-06	-0.4411	0.169612	-0.7964	0.0679	1.8957	0.00561	1.0993	0.138	0.5592	5.534	4.329	1	0.751	0	0	1	0	0	0	0	0	0	0	0	0	0	0	0	0	1	0	0	0
Tb927.7.6330	hypothetical protein	ZUnknown	-0.157	0.889855	0.931	0.0950404	1.5177	0.000399537	0.2828	0.544754	1.1826	0.152	-1.8196	0.0386	-0.6369	0.528	-0.0278	6.39	7.664	1	0.824	0	0	1	0	0	0	0	0	0	0	0	0	0	1	0	0	0	0	0	0
Tb927.1.5160	hypothetical protein	ZUnknown	0.305	0.900604	1.2748	0.0201924	2.0698	5.17917e-06	5.3135	6.8969e-40	2.8372	0.0794	-3.1482	0.475	-0.3103	1	#N/A	1.111	1.165	0	-0.114	1	0	1	0	1	0	1	0	1	0	1	0	0	0	0	0	0	0	0	0
Tb927.4.4580	hypothetical protein, conserved, no clear yeast or human matches	ZUnknown	0.701	0.00166521	1.2223	0.00416261	1.42	0.000188004	4.4453	7.72242e-39	1.1029	0.208	-0.8355	0.363	0.2675	0.93	0.5484	1.111	1.127	0	-0.1	1	0	1	0	1	0	1	0	1	0	1	0	0	0	0	0	0	0	0	1
Tb927.1.5180	hypothetical protein	ZUnknown	0.451	0.843171	2.1473	0.0003211	3.3289	2.94272e-10	7.127	2.58393e-49	-1.3918	0.854	6.9045	0.148	5.5128	0.382	#DIV/0!	0.605	0.786	0	-0.098	1	0	1	0	1	0	1	0	1	0	1	0	0	0	0	0	0	0	0	0
Tb927.3.1480	hypothetical protein, conserved	ZUnknown	0.39	0.855675	1.4109	0.00938783	2.8401	1.48836e-10	5.7535	2.97937e-45	-0.2897	0.863	3.7852	0.0262	3.4955	0.249	#DIV/0!	0.868	1.505	0	-0.058	1	0	1	0	1	0	1	0	1	0	1	0	0	0	0	0	1	0	0	0
Tb927.3.2550	hypothetical protein, conserved	ZUnknown	-1.012	0.517632	1.7892	0.00140346	1.7732	0.000639076	4.7234	3.31692e-25	-4.4422	0.238	6.4724	0.0965	2.0289	0.198	#DIV/0!	0.946	1.028	0	-0.038	1	0	1	0	1	0	1	0	1	0	1	0	0	0	0	0	0	0	0	0
Tb927.3.2560	hypothetical protein, conserved	ZUnknown	-1.094	0.462851	1.8121	0.000960661	1.7469	0.000656598	4.7089	1.32665e-25	-2.0607	0.698	6.1142	0.108	4.0537	0.495	#DIV/0!	0.956	1.028	0	-0.03	1	0	1	0	1	0	1	0	1	0	1	0	0	0	0	0	0	0	0	0
Tb927.4.710	hypothetical protein, conserved	ZUnknown	0.34	0.525257	1.0143	0.0114997	1.0735	0.00230072	2.4786	6.04354e-15	0.4949	0.257	-0.4016	0.429	0.0933	1	-0.252	1.002	1.1	0	0.068	1	0	1	0	1	0	1	0	1	0	1	0	0	0	0	0	0	0	0	0
Tb927.10.3800	predicted RING finger protein	ZUnknown	0.25	0.360125	1.0046	0.000166597	1.3657	2.06004e-08	2.5721	1.52801e-29	0.4705	0.182	1.1236	0.0329	1.5941	0.0934	0.334	0.615	0.699	0	0.118	1	0	1	0	1	0	1	0	1	0	1	0	0	0	0	0	1	0	0	0
Tb927.3.5670	hypothetical protein	ZUnknown	-0.449	0.635819	1.3844	0.000451071	1.5589	1.9593e-05	2.8662	8.35174e-18	-0.7498	0.385	-0.4907	0.686	-1.2406	0.514	0.1962	0.95	1.038	0	0.189	1	0	1	0	1	0	1	0	1	0	1	0	0	0	0	0	0	0	0	0
Tb927.10.9450	invariant surface glycoprotein, putative	ZUnknown	-0.475	0.498893	1.9948	6.41026e-15	2.3733	2.57329e-21	4.2222	3.01129e-69	0.3904	0.603	1.2732	0.137	1.6636	0.236	0.8261	0.645	0.62	0	0.201	1	0	1	0	1	0	1	0	1	0	1	0	0	0	0	0	0	0	0	0
Tb927.10.8860	hypothetical protein, conserved	ZUnknown	0.389	0.138907	1.3904	4.2149e-08	1.1831	2.73376e-06	2.4534	4.96294e-26	0.2656	0.357	0.9499	0.0635	1.2154	0.198	0.7686	0.917	1.088	0	0.219	1	0	1	0	1	0	1	0	1	0	1	0	0	0	0	0	0	0	0	0
Tb927.3.4180	hypothetical protein	ZUnknown	0.016	0.98891	1.263	0.00027378	1.0084	0.00226342	2.0758	5.13702e-12	1.2889	0.112	1.0431	0.26	2.3321	0.21	0.3722	1.559	1.707	0	0.236	1	0	1	0	1	0	1	0	1	0	1	0	0	0	0	0	0	0	0	0
Tb927.2.1700	extracellular matrix structural protein, putative (ESP10)	ZUnknown	0.395	0.23798	1.5994	5.09989e-07	1.4616	2.70198e-06	2.8108	2.35831e-22	0.4479	0.396	1.1363	0.063	1.5842	0.0765	0.5021	0.659	0.552	0	0.267	1	0	1	0	1	0	1	0	1	0	1	0	0	0	0	0	0	0	0	0
Tb927.11.6910	hypothetical protein, conserved	ZUnknown	0.182	0.660519	1.1266	8.21883e-06	1.2796	9.4665e-08	2.1491	1.16106e-21	0.3635	0.182	-0.5433	0.254	-0.1798	0.92	0.1732	0.784	0.819	0	0.273	1	0	1	0	1	0	1	0	1	0	1	0	0	0	0	0	0	0	0	0
Tb927.2.2490	hypothetical protein	ZUnknown	0.11	0.893287	1.2078	2.21424e-06	1.1013	9.12513e-06	1.9981	3.58232e-18	-0.5942	0.238	0.1026	0.883	-0.4917	0.625	0.2072	0.761	0.735	0	0.307	1	0	1	0	1	0	1	0	1	0	1	0	0	0	0	0	0	0	0	0
Tb927.3.1660	hypothetical protein, conserved	ZUnknown	0.643	0.00220709	1.0533	0.00380845	1.1751	0.000308031	1.8855	3.82814e-10	1.0218	0.105	-0.3882	0.448	0.6338	0.467	0.1353	2.767	3.087	0	0.312	1	0	1	0	1	0	1	0	1	0	1	0	0	0	0	0	0	0	0	1
Tb927.7.180	Trypanosomal VSG domain containing protein, putative	ZUnknown	0.31	0.80979	1.4997	2.00401e-07	1.7941	7.55021e-11	2.6572	5.08966e-24	-0.976	0.0362	0.9968	0.0652	0.0206	1	1.5021	0.35	0.386	0	0.324	1	0	1	0	1	0	1	0	1	0	1	0	0	0	0	0	0	0	0	0
Tb927.10.12790	hypothetical protein	ZUnknown	0.212	0.876385	1.9315	2.09147e-09	2.0606	5.96148e-11	3.0539	1.50832e-24	1.4458	0.0182	0.1126	0.925	1.5584	0.264	0.8256	0.478	0.846	0	0.374	1	0	1	0	1	0	1	0	1	0	1	0	0	0	0	1	0	0	0	0
Tb927.8.7820	hypothetical protein, conserved, Cold-shock DNA-binding domain.	ZUnknown	0.834	3.27758e-06	1.4358	0.00110708	1.2822	0.00169165	2.097	2.49774e-08	0.1676	0.877	1.3757	0.519	1.5432	0.756	-0.1996	2.564	2.59	0	0.388	1	0	1	0	1	0	1	0	1	0	1	0	0	0	0	0	0	0	0	1
Tb927.5.310	invariant surface glycoprotein, putative	ZUnknown	0.652	0.00020586	2.3901	1.75544e-15	2.4791	8.4308e-17	3.657	2.21484e-37	0.3998	0.396	1.0954	0.127	1.4952	0.206	0.3449	0.54	0.643	0	0.394	1	0	1	0	1	0	1	0	1	0	1	0	0	0	0	0	0	0	0	1
Tb927.11.5910	WASH complex subunit 7, N-terminal/WASH complex subunit 7/WASH complex subunit 7, C-terminal, putative	ZUnknown	0.239	0.462851	1.169	7.93483e-05	1.134	5.35652e-05	1.699	8.2681e-11	1.3043	0.0148	-0.1164	0.78	1.188	0.184	0.4248	0.608	0.573	0	0.417	1	0	1	0	1	0	1	0	1	0	1	0	0	0	0	1	0	0	0	0
Tb927.10.2400	hypothetical protein	ZUnknown	-0.288	0.820096	1.4102	0.000510021	1.7516	2.23968e-06	2.3298	2.06944e-11	0.1094	0.954	0.9126	0.334	1.022	0.513	0.4046	0.549	0.858	0	0.423	1	0	1	0	1	0	1	0	1	0	1	0	0	0	0	0	0	0	0	0
Tb927.8.8280	hypothetical protein, conserved, no domains, K-specific	ZUnknown	-0.025	0.972891	1.2088	9.88701e-06	1.4977	5.52634e-09	1.9014	8.33193e-15	0.6939	0.129	0.5866	0.17	1.2805	0.117	0.549	0.805	0.891	0	0.441	1	0	1	0	1	0	1	0	1	0	1	0	0	0	0	0	0	0	0	0
Tb927.8.8150	C2 domain containing protein, putative	ZUnknown	0.19	0.673974	1.2432	4.22226e-05	1.3158	4.55486e-06	1.7972	2.79242e-11	-0.6985	0.16	1.1224	0.081	0.424	0.645	0.3841	0.569	0.704	0	0.459	1	0	1	0	1	0	1	0	1	0	1	0	0	0	0	0	0	0	0	0
Tb927.11.1230	hypothetical protein, conserved	ZUnknown	1.096	1.1614e-08	2.6712	1.57918e-20	2.8135	5.70924e-23	3.7761	4.06407e-42	-0.2178	0.397	1.119	0.017	0.9012	0.199	0.238	1.339	1.471	0	0.468	1	0	1	0	1	0	1	0	1	0	1	0	0	0	0	0	1	0	0	1
Tb927.11.15870	hypothetical protein, conserved, no human or yeast homologue	ZUnknown	0.342	0.105614	1.4811	3.96068e-10	1.3358	1.35841e-08	1.9518	1.8008e-18	-0.0133	1	0.3495	0.494	0.3362	0.8	0.1309	0.481	0.522	0	0.474	1	0	1	0	1	0	1	0	1	0	1	0	0	0	0	0	0	0	0	0
Tb927.5.3660	hypothetical protein, conserved	ZUnknown	0.405	0.247925	1.7356	7.01777e-12	1.8479	1.19105e-13	2.4988	1.62565e-25	0.5484	0.18	0.6863	0.126	1.2347	0.109	0.3975	0.964	0.883	0	0.479	1	0	1	0	1	0	1	0	1	0	1	0	0	0	0	0	0	0	0	0
Tb927.11.11710	Putative serine esterase (DUF676), putative	ZUnknown	0.17	0.673974	1.3879	4.37339e-09	1.3787	2.93796e-09	1.9342	1.69455e-18	1.2582	0.0317	-0.3709	0.408	0.8873	0.312	0.3883	0.762	0.844	0	0.482	1	0	1	0	1	0	1	0	1	0	1	0	0	0	0	1	0	0	0	0
Tb927.10.530	Plasma-membrane choline transporter, putative	ZUnknown	-0.025	0.979451	1.6361	2.68072e-07	1.8466	1.59499e-09	2.4393	5.73001e-17	0.3835	0.199	-0.1727	0.717	0.2109	0.885	-0.1542	0.717	0.72	0	0.486	1	0	1	0	1	0	1	0	1	0	1	0	0	0	0	0	0	0	0	0
Tb927.9.13070	predicted heat shock factor binding protein	ZUnknown	-0.044	0.956337	1.4037	5.61583e-06	1.7143	4.08482e-09	1.9827	1.27236e-12	0.2433	0.512	-0.2574	0.692	-0.0141	1	0.7903	0.677	0.814	0	0.488	1	0	1	0	1	0	1	0	1	0	1	0	0	0	0	0	0	0	0	0
Tb927.4.2380	sarcoplasmic reticulum glycoprotein, putative	ZUnknown	0.085	0.85705	2.1203	4.2149e-08	1.916	5.21643e-07	2.5557	1.37299e-12	0.4021	0.238	0.7602	0.145	1.1623	0.235	0.669	0.677	0.737	0	0.492	1	0	1	0	1	0	1	0	1	0	1	0	0	0	0	0	0	0	0	0
Tb927.9.11480	Enriched in surface-labeled proteome protein 9 (ESP9)	ZUnknown	0.282	0.313674	1.9506	1.43287e-15	1.9879	2.59838e-16	2.564	8.56381e-28	0.7134	0.0636	0.9581	0.0597	1.6715	0.0985	0.5399	0.454	0.468	0	0.509	1	0	1	0	1	0	1	0	1	0	1	0	0	0	0	0	0	0	0	0
Tb927.11.16180	hypothetical protein	ZUnknown	-0.66	0.744223	1.7005	0.0132649	1.537	0.0120486	2.0106	0.000366029	-0.9537	0.513	-6.5598	0.0274	-7.5064	0.101	#DIV/0!	1.131	1.25	0	0.521	1	0	1	0	1	0	1	0	1	0	1	0	0	1	0	0	0	0	0	0
Tb927.10.3750	Endonuclease/Exonuclease/phosphatase family, putative	ZUnknown	0.056	0.951718	1.4342	2.23747e-08	1.9464	1.58873e-15	2.0796	1.87056e-18	-0.2296	0.367	0.241	0.694	0.0114	1	0.1353	1.12	0.981	0	0.541	1	0	1	0	1	0	1	0	1	0	1	0	0	0	0	0	0	0	0	0
Tb927.8.7960	hypothetical protein	ZUnknown	0.173	0.802601	1.0152	0.000510012	1.3636	2.51655e-07	1.4152	2.18957e-08	0.6901	0.04	-1.0072	0.0819	-0.3171	0.793	0.1712	1.567	1.286	0	0.541	1	0	1	0	1	0	1	0	1	0	1	0	0	0	0	0	0	0	0	0
Tb927.6.3410	hypothetical protein, conserved	ZUnknown	0.446	0.204802	1.6406	1.14477e-08	2.1106	1.55732e-14	2.316	3.97328e-18	0.4696	0.236	0.3168	0.478	0.7864	0.352	0.142	1.084	1.335	0	0.553	1	0	1	0	1	0	1	0	1	0	1	0	0	0	0	0	0	0	0	0
Tb927.2.3340	hypothetical protein	ZUnknown	-0.058	0.969863	1.3536	7.15544e-05	1.4782	3.79772e-06	1.7168	1.50826e-08	-1.2912	0.162	-2.3786	0.589	-3.6693	0.722	#DIV/0!	0.834	0.753	0	0.565	1	0	1	0	1	0	1	0	1	0	1	0	0	0	0	0	0	0	0	0
Tb927.11.4860	Ring finger domain containing protein, putative	ZUnknown	0.348	0.231811	1.6322	4.3532e-11	1.7499	5.6984e-13	2.0244	6.72712e-18	1.7236	0.0119	-0.0228	1	1.7008	0.227	0.5166	0.419	0.464	0	0.567	1	0	1	0	1	0	1	0	1	0	1	0	0	0	0	1	0	0	0	0
Tb927.11.15790	hypothetical protein, conserved	ZUnknown	0.026	0.980628	1.0546	8.66895e-05	1.3001	1.90691e-07	1.3687	9.68125e-09	0.264	0.771	0.6307	0.429	0.8946	0.338	0.1217	0.896	1.131	0	0.575	1	0	1	0	1	0	1	0	1	0	1	0	0	0	0	0	0	0	0	0
Tb927.3.2590	hypothetical protein	ZUnknown	0.033	0.990367	3.591	1.07398e-21	3.842	5.11084e-25	4.5354	9.5814e-36	-1.5484	0.3	3.0547	0.0804	1.5063	0.309	#DIV/0!	1.148	0.972	0	0.581	1	0	1	0	1	0	1	0	1	0	1	0	0	0	0	0	0	0	0	0
Tb927.2.3330	hypothetical protein	ZUnknown	0.396	0.851347	1.8426	3.81571e-06	1.6459	2.58145e-05	2.0926	9.79399e-09	-1.1247	0.221	2.8232	0.0296	1.6985	0.42	#DIV/0!	0.715	0.454	0	0.587	1	0	1	0	1	0	1	0	1	0	1	0	0	0	0	0	1	0	0	0
Tb927.4.4780	hypothetical protein	ZUnknown	-0.057	0.969863	1.1156	0.000251226	1.1021	0.000124445	1.3166	9.92849e-07	3.0752	0.0268	-4.5907	0.353	-1.5166	0.96	0.7104	0.673	0.923	0	0.591	1	0	1	0	1	0	1	0	1	0	1	0	0	0	0	1	0	0	0	0
Tb927.9.12980	Alpha/beta hydrolase family, putative	ZUnknown	0.477	0.206543	1.8765	3.86088e-13	1.4533	2.95636e-08	1.9189	1.25734e-14	1.809	0.0244	0.1408	0.852	1.9498	0.0932	0.3508	0.747	0.677	0	0.613	1	0	1	0	1	0	1	0	1	0	1	0	0	0	0	1	0	0	0	0
Tb927.11.14540	hypothetical protein, conserved	ZUnknown	0.55	0.00335178	1.8723	4.32387e-12	1.8932	1.36086e-12	2.1265	1.90684e-16	0.0382	1	1.0861	0.0377	1.1243	0.249	0.45	0.927	0.985	0	0.615	1	0	1	0	1	0	1	0	1	0	1	0	0	0	0	0	1	0	0	0
Tb927.10.14760	clathrin light chain, putative	ZUnknown	-0.034	0.966467	1.2715	0.000108909	1.6978	1.78889e-08	1.572	7.01559e-08	0.8311	0.16	0.8389	0.145	1.67	0.107	0.5028	0.408	0.425	0	0.621	1	0	1	0	1	0	1	0	1	0	1	0	0	0	0	0	0	0	0	0
Tb927.5.1990	hypothetical protein, conserved, poly(Q) tracts	ZUnknown	-0.38	0.752034	1.2361	1.08102e-05	1.5259	7.46668e-09	1.489	5.14902e-09	-0.2699	0.85	1.7246	0.277	1.4547	0.601	0.5392	0.859	0.911	0	0.623	1	0	1	0	1	0	1	0	1	0	1	0	0	0	0	0	0	0	0	0
Tb927.4.1230	hypothetical protein	ZUnknown	0.196	0.644867	3.7652	4.24026e-51	4.2728	1.81376e-66	4.5253	2.67787e-75	1.162	0.088	0.9753	0.253	2.1372	0.224	0.6364	0.275	0.277	0	0.624	1	0	1	0	1	0	1	0	1	0	1	0	0	0	0	0	0	0	0	0
Tb927.8.3720	hypothetical protein, conserved	ZUnknown	0.264	0.383576	1.7891	2.53102e-16	2.0394	1.90551e-21	2.1282	6.09459e-24	2.1633	0.0625	1.0049	0.269	3.1682	0.0891	0.712	0.544	0.62	0	0.639	1	0	1	0	1	0	1	0	1	0	1	0	0	0	0	0	0	0	0	0
Tb927.8.8320	hypothetical protein, conserved	ZUnknown	-0.025	0.982949	1.2114	0.00898117	2.0973	8.73185e-08	1.5226	7.13028e-05	-0.5082	0.152	-0.6204	0.396	-1.1285	0.443	0.1925	1.428	1.765	0	0.64	1	0	1	0	1	0	1	0	1	0	1	0	0	0	0	0	0	0	0	0
Tb927.10.9510	hypothetical protein	ZUnknown	0.638	0.554179	1.4121	0.00121039	2.3173	1.51233e-09	1.7427	3.48214e-06	0.3969	0.277	0.5799	0.208	0.9768	0.248	0.6941	0.515	0.931	0	0.664	1	0	1	0	1	0	1	0	1	0	1	0	0	0	0	0	0	0	0	0
Tb927.10.7860	hypothetical protein, conserved	ZUnknown	0.263	0.294297	1.1317	7.56152e-05	1.4006	1.29926e-07	1.3488	1.22039e-07	-0.2416	0.522	0.1648	0.759	-0.0769	1	-0.1337	0.625	0.527	0	0.666	1	0	1	0	1	0	1	0	1	0	1	0	0	0	0	0	0	0	0	0
Tb927.7.4230	Enriched in surface-labeled proteome protein 12 (ESP12)	ZUnknown	-0.087	0.886642	1.4639	2.55993e-07	1.9145	1.09057e-12	1.7059	9.24867e-11	-0.1156	0.87	1.16	0.0374	1.0445	0.21	0.5372	0.619	0.599	0	0.669	1	0	1	0	1	0	1	0	1	0	1	0	0	0	0	0	1	0	0	0
Tb927.10.12010	hypothetical protein, conserved	ZUnknown	0.207	0.791074	1.3285	0.00120848	2.0504	1.5512e-08	1.4662	3.72366e-05	1.3997	0.0189	1.1717	0.0594	2.5713	0.073	0.5739	0.468	0.459	0	0.669	1	0	1	0	1	0	1	0	1	0	1	0	0	0	0	1	0	0	0	0
Tb927.7.470	Enriched in surface-labeled proteome protein 14 (ESP14)	ZUnknown	0.183	0.78631	2.5856	2.77585e-19	3.1838	1.37007e-29	2.9313	1.32665e-25	-0.4806	0.424	1.1496	0.0754	0.6689	0.363	0.6557	0.606	0.699	0	0.685	1	0	1	0	1	0	1	0	1	0	1	0	0	0	0	0	0	0	0	0
Tb927.7.4260	Enriched in surface-labeled proteome protein 13 (ESP13)	ZUnknown	0.127	0.798081	2.3023	2.86788e-12	3.1633	1.97108e-23	2.5839	2.5848e-16	-0.573	0.334	1.8393	0.0142	1.2662	0.243	0.5804	0.529	0.522	0	0.698	1	0	1	0	1	0	1	0	1	0	1	0	0	0	0	0	1	0	0	0
Tb927.11.7550	hypothetical protein, conserved	ZUnknown	0.188	0.78123	2.7549	6.91465e-19	3.7286	5.03846e-35	3.1726	7.65448e-26	0.4837	0.277	1.1384	0.0796	1.6221	0.152	0.7248	0.435	0.48	0	0.698	1	0	1	0	1	0	1	0	1	0	1	0	0	0	0	0	0	0	0	0
Tb927.8.6590	Outer mitochondrial membrane transport complex protein/Glutathione S-transferase, C-terminal domain containing protein, putative	ZUnknown	0.15	0.804523	1.0059	9.69193e-05	1.0877	7.01226e-06	1.0538	5.25624e-06	1.0742	0.0728	-0.7183	0.205	0.3559	0.69	0.3809	1.147	1.132	0	0.701	1	0	1	0	1	0	1	0	1	0	1	0	0	0	0	0	0	0	0	0
Tb927.11.8830	Enriched in surface-labeled proteome protein 2 (ESP2)	ZUnknown	0.178	0.635388	2.0545	3.08773e-23	2.5793	3.50895e-37	2.322	1.28998e-30	0.1711	0.511	0.8324	0.0977	1.0036	0.263	0.4367	0.553	0.613	0	0.707	1	0	1	0	1	0	1	0	1	0	1	0	0	0	0	0	0	0	0	0
Tb06.3A7.960	hypothetical protein	ZUnknown	0.222	0.530671	1.1445	0.000828388	1.9077	2.55355e-10	1.1861	7.37111e-05	0.1498	0.813	1.3524	0.0492	1.5023	0.133	#N/A	0.492	0.513	0	0.71	1	0	1	0	1	0	1	0	1	0	1	0	0	0	0	0	1	0	0	0
Tb927.5.1380	hypothetical protein	ZUnknown	0.214	0.771893	1.304	3.63423e-08	1.7633	4.71028e-15	1.4178	1.65641e-10	0.0329	1	0.6671	0.419	0.7	0.545	0.6899	0.602	0.73	0	0.73	1	0	1	0	1	0	1	0	1	0	1	0	0	0	0	0	0	0	0	0
Tb927.2.4340	hypothetical protein, conserved	ZUnknown	0.217	0.495249	1.4222	1.07608e-06	2.1435	3.21081e-15	1.4459	8.56748e-08	0.5447	0.094	0.3801	0.279	0.9249	0.209	0.3413	0.542	0.555	0	0.737	1	0	1	0	1	0	1	0	1	0	1	0	0	0	0	0	0	0	0	0
Tb927.4.3480	hypothetical protein	ZUnknown	0.135	0.959194	1.9266	8.9033e-07	3.126	7.4303e-18	1.9461	8.48547e-08	-1.1649	0.0298	1.1162	0.0323	-0.0489	1	0.3125	0.576	0.554	0	0.742	1	0	1	0	1	0	1	0	1	0	1	0	1	0	0	0	1	0	0	0
Tb927.11.4070	hypothetical protein	ZUnknown	-0.15	0.937098	3.3855	1.76972e-17	4.5827	1.65678e-32	3.5881	1.83859e-20	-0.8778	0.579	2.4744	0.136	1.5967	0.237	#DIV/0!	0.583	0.598	0	0.743	1	0	1	0	1	0	1	0	1	0	1	0	0	0	0	0	0	0	0	0
Tb927.11.16360	hypothetical protein, conserved	ZUnknown	0.138	0.825185	1.1353	1.1908e-06	1.1432	4.43488e-07	1.0953	4.55387e-07	0.0318	1	1.3008	0.175	1.3327	0.447	0.0524	1.756	1.824	0	0.745	1	0	1	0	1	0	1	0	1	0	1	0	0	0	0	0	0	0	0	0
Tb927.8.3730	COPI associated protein, putative	ZUnknown	0.349	0.462851	1.2664	0.00341482	2.0743	2.97593e-08	1.1412	0.00219658	1.0166	0.468	1.1959	0.334	2.2124	0.0685	0.2586	0.666	0.875	0	0.758	1	0	1	0	1	0	1	0	1	0	1	0	0	0	0	0	0	0	0	0
Tb927.9.7860	hypothetical protein, conserved	ZUnknown	-0.554	0.755216	1.3899	0.0130264	1.6973	0.000462689	1.2391	0.00851451	6.5815	0.00469	-4.6475	0.12	1.9341	0.74	#DIV/0!	0.437	1.966	0	0.759	1	0	1	0	1	0	1	0	1	0	1	0	0	0	0	1	0	0	0	0
Tb927.9.7910	hypothetical protein, conserved	ZUnknown	-0.052	0.990208	1.5237	0.00433481	1.7165	0.000340578	1.3633	0.00317097	2.8582	0.311	-4.7065	0.0581	-1.8494	0.805	#N/A	0.458	1.573	0	0.768	1	0	1	0	1	0	1	0	1	0	1	0	0	0	0	0	0	0	0	0
Tb927.7.6560	hypothetical protein, conserved	ZUnknown	0.12	0.850528	1.7715	2.06296e-10	2.5888	1.5685e-22	1.7176	1.12069e-10	-0.9083	0.111	1.2411	0.0404	0.3327	0.74	0.6576	0.868	0.995	0	0.781	1	0	1	0	1	0	1	0	1	0	1	0	0	0	0	0	1	0	0	0
Tb927.8.7720	hypothetical protein, conserved	ZUnknown	0.648	0.0461855	2.038	7.04173e-17	1.8814	1.54956e-14	1.7982	5.49981e-14	-0.5473	0.299	1.1791	0.0492	0.6318	0.407	0.3903	1.145	0.881	0	0.785	1	0	1	0	1	0	1	0	1	0	1	0	0	0	0	0	1	0	0	1
Tb927.1.5260	hypothetical protein	ZUnknown	0	1	2.0836	1.66559e-06	3.1887	2.40895e-15	1.9851	9.68651e-07	-4.904	0.26	2.5533	0.609	-2.3525	0.752	#DIV/0!	0.519	0.582	0	0.787	1	0	1	0	1	0	1	0	1	0	1	0	0	0	0	0	0	0	0	0
Tb927.1.5250	hypothetical protein	ZUnknown	0	1	2.7777	2.00401e-07	3.9104	5.75438e-15	2.6837	9.51722e-08	-1.9247	0.73	6.4507	0.143	4.526	0.522	#DIV/0!	0.837	1.048	0	0.795	1	0	1	0	1	0	1	0	1	0	1	0	0	0	0	0	0	0	0	0
Tb927.11.17910	hypothetical protein	ZUnknown	0	1	2.0277	3.00286e-06	3.0861	1.22178e-14	1.8688	3.69129e-06	0	1	0	1	0	1	#DIV/0!	0.548	0.572	0	0.795	1	0	1	0	1	0	1	0	1	0	1	0	0	0	0	0	0	0	0	0
Tb927.11.17900	Trypanosomal VSG domain containing protein, putative	ZUnknown	0	1	2.4506	1.44791e-07	3.5505	4.59913e-16	2.3068	1.52278e-07	0	1	0	1	0	1	#DIV/0!	1.05	1.048	0	0.802	1	0	1	0	1	0	1	0	1	0	1	0	0	0	0	0	0	0	0	0
Tb927.11.5080	hypothetical protein, conserved	ZUnknown	0.223	0.825804	1.4462	0.000538823	2.1143	1.62625e-08	1.2263	0.00101058	1.0498	0.186	-1.4032	0.129	-0.3535	0.834	0.4294	0.768	1.468	0	0.802	1	0	1	0	1	0	1	0	1	0	1	0	0	0	0	0	0	0	0	0
Tb927.5.4010	Enriched in surface-labeled proteome protein 4 (ESP4)	ZUnknown	0.547	0.00714251	2.3787	1.44789e-11	2.6479	1.55732e-14	1.8937	2.99402e-08	0.2317	0.631	2.2688	0.00927	2.5004	0.0489	1.1002	0.48	0.401	0	0.815	1	0	1	0	1	0	1	0	1	0	1	0	0	0	0	0	1	1	0	0
Tb927.7.7510	hypothetical protein	ZUnknown	0.458	0.077074	3.1389	5.19875e-25	4.1465	2.9097e-44	2.7068	1.91871e-19	-0.4143	0.397	1.6842	0.06	1.2699	0.328	#N/A	0.376	0.452	0	0.817	1	0	1	0	1	0	1	0	1	0	1	0	0	0	0	0	0	0	0	0
Tb927.8.4520	hypothetical protein, conserved	ZUnknown	0.255	0.603597	1.6686	2.80146e-09	1.9999	1.42277e-13	1.3628	3.8717e-07	-0.9655	0.0788	1.5378	0.0258	0.5723	0.454	0.5445	0.589	0.55	0	0.822	1	0	1	0	1	0	1	0	1	0	1	0	0	0	0	0	1	0	0	0
Tb927.8.4340	hypothetical protein, conserved, signal peptide, 4TM domains, no functional domains or BLASTp hits	ZUnknown	0.224	0.703931	2.026	1.72822e-08	2.8629	4.43564e-17	1.5806	4.01454e-06	0.2179	0.507	1.5807	0.00951	1.7986	0.0894	0.7646	0.728	0.67	0	0.832	1	0	1	0	1	0	1	0	1	0	1	0	0	0	0	0	1	0	0	0
Tb927.7.6600	hypothetical protein, conserved	ZUnknown	0.131	0.824926	3.5504	8.00533e-49	4.2842	1.26173e-71	3.0822	1.5742e-37	-0.5381	0.513	2.8879	0.0128	2.3498	0.0786	0.8193	0.47	0.477	0	0.833	1	0	1	0	1	0	1	0	1	0	1	0	0	0	0	0	1	0	0	0
Tb927.3.5690	hypothetical protein, conserved	ZUnknown	0.323	0.820435	2.2337	2.00287e-14	2.0963	7.47126e-13	1.7487	1.13524e-09	0.8558	0.0572	-0.5596	0.159	0.2962	0.74	#DIV/0!	0.759	0.643	0	0.836	1	0	1	0	1	0	1	0	1	0	1	0	0	0	0	0	0	0	0	0
Tb927.10.14910	Sarcalumenin, putative	ZUnknown	0.013	0.986058	1.2292	5.10147e-08	1.6211	4.28626e-14	1.0684	5.73401e-07	0.9569	0.153	0.3407	0.628	1.2977	0.234	0.4938	0.638	0.58	0	0.847	1	0	1	0	1	0	1	0	1	0	1	0	0	0	0	0	0	0	0	0
Tb927.3.600	hypothetical protein	ZUnknown	0.334	0.515678	3.3862	4.14147e-22	4.7335	6.77926e-44	2.658	1.79238e-14	-0.2514	0.702	2.9255	0.00982	2.6742	0.0668	1.1844	0.47	0.502	0	0.859	1	0	1	0	1	0	1	0	1	0	1	0	0	0	0	0	1	0	0	0
Tb927.7.6490	hypothetical protein, conserved	ZUnknown	0.48	0.313674	4.1725	1.63743e-43	4.688	2.65251e-55	3.292	1.02009e-27	-1.2199	0.154	4.0838	0.0051	2.8639	0.0435	1.6399	0.56	0.57	0	0.866	1	0	1	0	1	0	1	0	1	0	1	0	0	0	0	0	1	1	0	0
Tb927.9.6470	hypothetical protein, conserved	ZUnknown	0.089	0.898759	1.5122	2.88939e-08	1.9596	4.49913e-14	1.1394	1.20408e-05	-0.8062	0.0236	0.093	0.773	-0.7131	0.255	0.2936	0.934	1.039	0	0.866	1	0	1	0	1	0	1	0	1	0	1	0	0	0	0	0	0	0	0	0
Tb927.10.1640	hypothetical protein	ZUnknown	-0.199	0.876414	1.437	2.43046e-06	1.5949	4.46579e-08	1.0818	0.000161449	-0.1668	0.858	0.3238	0.749	0.157	1	#N/A	0.965	0.939	0	0.868	1	0	1	0	1	0	1	0	1	0	1	0	0	0	0	0	0	0	0	0
Tb927.9.8570	COPI associated protein, putative	ZUnknown	0.483	0.315155	1.9271	3.66617e-08	2.7344	1.651e-16	1.3225	8.30931e-05	0.3451	0.206	1.1992	0.0197	1.5443	0.0953	0.702	0.607	0.559	0	0.875	1	0	1	0	1	0	1	0	1	0	1	0	0	0	0	0	1	0	0	0
Tb927.4.500	FHA domain containing protein, putative	ZUnknown	0.113	0.879983	2.157	6.26539e-20	2.6402	3.47895e-30	1.6315	3.13418e-12	1.0672	0.0182	1.7542	0.00811	2.8213	0.042	0.8264	1.311	1.474	0	0.877	1	0	1	0	1	0	1	0	1	0	1	0	0	0	0	1	1	1	0	0
Tb927.9.10650	hypothetical protein	ZUnknown	0.785	0.00867909	3.0646	1.60165e-26	2.9734	3.25988e-25	2.1713	4.17707e-14	1.7703	0.0231	0.9329	0.0916	2.7032	0.0232	0.8678	0.441	0.555	0	0.879	1	0	1	0	1	0	1	0	1	0	1	0	0	0	0	1	0	1	0	1
Tb927.7.6570	Enriched in surface-labeled proteome protein 17 (ESP17)	ZUnknown	0.008	0.996101	3.3835	4.34217e-26	4.6067	4.06671e-49	2.1931	7.68347e-12	-0.6806	0.349	3.6749	0.0122	2.9942	0.107	#N/A	0.444	0.651	0	0.892	1	0	1	0	1	0	1	0	1	0	1	0	0	0	0	0	1	0	0	0
Tb927.8.5910	hypothetical protein	ZUnknown	0.396	0.28672	2.581	1.54308e-25	2.3944	3.29187e-22	1.5233	9.16369e-10	1.4353	0.0204	1.1249	0.0293	2.5602	0.0228	0.7609	0.757	0.995	0	0.925	1	0	1	0	1	0	1	0	1	0	1	0	0	0	0	1	1	1	0	0
Tb927.9.12000	LEM3 (ligand-effect modulator 3) family / CDC50 family, putative	ZUnknown	0.005	0.996101	1.0295	0.000178944	1.3103	2.20401e-07	0.9745	7.69394e-05	1.2452	0.0141	-0.8386	0.081	0.4066	0.611	#N/A	1.286	1.282	0	0.786	1	0	1	0	0	0	0	0	1	0	0	0	0	0	0	1	0	0	0	0
Tb927.8.2340	hypothetical protein, conserved	ZUnknown	0.107	0.869365	1.0673	0.0108964	1.4552	5.46239e-05	-0.9658	0.00624946	0.2999	0.249	-0.8342	0.203	-0.5343	0.71	0.3266	3.817	2.867	0	0.79	1	0	1	0	0	0	0	0	1	0	0	0	0	0	0	0	0	0	0	0
Tb927.10.4260	hypothetical protein, conserved	ZUnknown	0.278	0.165751	1.3168	0.00137423	2.1522	2.55176e-09	0.9626	0.0082704	0.8465	0.0856	0.7658	0.0845	1.6122	0.148	0.3543	0.44	0.406	0	0.792	1	0	1	0	0	0	0	0	1	0	0	0	0	0	0	0	0	0	0	0
Tb927.10.12570	hypothetical protein	ZUnknown	0.592	0.623337	1.754	5.44316e-06	1.0488	0.00700988	-1.3191	0.000620447	-3.2793	0.406	2.6656	0.48	-0.6142	0.911	#DIV/0!	0.758	1.258	0	0.808	1	0	1	0	0	1	0	0	1	0	0	0	0	0	0	0	0	0	0	0
Tb927.2.4670	hypothetical protein, conserved	ZUnknown	-0.19	0.765983	1.0284	0.00613532	1.8148	1.35188e-08	0.7905	0.0143465	-0.5008	0.281	0.2482	0.578	-0.2526	0.68	0.3667	1.205	1.334	0	0.81	1	0	1	0	0	0	0	0	1	0	0	0	0	0	0	0	0	0	0	0
Tb927.9.7880	hypothetical protein, conserved	ZUnknown	-0.348	0.862372	1.2345	0.0207355	1.5298	0.000798283	0.996	0.0258531	4.8339	0.183	-2.2488	0.511	2.5851	0.483	#DIV/0!	0.578	1.144	0	0.811	1	0	1	0	0	0	0	0	1	0	0	0	0	0	0	0	0	0	0	0
Tb927.10.12280	hypothetical protein	ZUnknown	0.517	0.679116	1.4105	0.00929133	1.3236	0.00605042	-1.0687	0.0265112	-2.4035	0.255	1.5128	0.501	-0.8906	0.798	-0.6563	1.291	0.97	0	0.812	1	0	1	0	0	1	0	0	1	0	0	0	0	0	0	0	0	0	0	0
Tb927.10.300	Protein of unknown function, DUF607, putative	ZUnknown	0.461	0.255047	1.1666	0.000829819	1.9407	2.77398e-10	0.8626	0.00562185	0.5465	0.149	1.1268	0.15	1.6733	0.274	0.6887	0.541	0.618	0	0.819	1	0	1	0	0	0	0	0	1	0	0	0	0	0	0	0	0	0	0	0
Tb927.1.40	hypothetical protein	ZUnknown	-0.344	0.894087	2.5016	0.000778721	4.3132	2.75308e-11	0.6186	0.414115	-3.5838	0.238	6.4696	0.014	2.8854	0.683	#DIV/0!	1.115	#DIV/0!	0	0.82	1	0	1	0	0	0	0	0	1	0	0	0	0	0	0	0	1	0	0	0
Tb927.11.14770	hypothetical protein, conserved	ZUnknown	0.014	0.98891	1.0327	0.023114	1.8049	1.51198e-06	-0.174	0.684485	1.6226	0.018	-1.2139	0.0198	0.4087	0.521	0.2445	0.735	1.021	0	0.82	1	0	1	0	0	0	0	0	1	0	0	0	0	1	0	1	0	0	0	0
Tb927.8.670	hypothetical protein, conserved	ZUnknown	0.001	1	1.0727	0.00598706	1.9055	9.62656e-09	0.5378	0.121433	-0.3696	0.413	0.2295	0.609	-0.1402	0.86	0.1147	1.466	1.672	0	0.821	1	0	1	0	0	0	0	0	1	0	0	0	0	0	0	0	0	0	0	0
Tb927.6.1420	Uncharacterised protein family (UPF0220), putative	ZUnknown	0.471	0.245793	1.0559	0.0108964	1.8137	2.13293e-07	0.5602	0.122315	-0.6425	0.157	1.791	0.0233	1.1486	0.266	0.5013	0.496	0.404	0	0.83	1	0	1	0	0	0	0	0	1	0	0	0	0	0	0	0	1	0	0	0
Tb927.10.16010	hypothetical protein	ZUnknown	0.722	0.72009	1.3283	0.000562479	1.1282	0.00191199	-0.8075	0.0259508	-2.4297	0.465	-0.4191	0.993	-2.8489	0.652	-0.3059	0.819	0.629	0	0.834	1	0	1	0	0	0	0	0	1	0	0	0	0	0	0	0	0	0	0	0
Tb927.3.650	hypothetical protein, conserved	ZUnknown	0.488	0.365571	1.1734	0.0143231	2.0014	6.12089e-07	0.0818	0.865748	-0.8914	0.443	0.2621	0.904	-0.6295	0.857	0.0066	0.446	0.37	0	0.835	1	0	1	0	0	0	0	0	1	0	0	0	0	0	0	0	0	0	0	0
Tb927.10.9550	hypothetical protein	ZUnknown	0.66	0.765703	1.4079	0.00138601	1.7664	8.58654e-06	-0.9248	0.0261272	-0.1657	0.996	-3.3335	0.327	-3.4998	0.592	0.2314	0.441	2.022	0	0.842	1	0	1	0	0	0	0	0	1	0	0	0	0	0	0	0	0	0	0	0
Tb927.9.8370	hypothetical protein, conserved	ZUnknown	0.161	0.815745	1.1694	0.00103722	1.9161	1.06832e-09	0.6561	0.0422961	0.8755	0.0836	-0.6974	0.411	0.1781	0.993	0.4517	1.261	0.927	0	0.843	1	0	1	0	0	0	0	0	1	0	0	0	0	0	0	0	0	0	0	0
Tb927.10.9310	Haemolysin-III related, putative	ZUnknown	0.373	0.109642	1.0163	0.00457841	1.5424	7.34403e-07	0.5581	0.0793196	-0.3799	0.205	-0.7926	0.608	-1.1727	0.745	0.159	0.732	0.962	0	0.843	1	0	1	0	0	0	0	0	1	0	0	0	0	0	0	0	0	0	0	0
Tb927.1.890	hypothetical protein, conserved	ZUnknown	0.041	0.955223	1.0086	0.0136158	1.7875	1.76443e-07	0.212	0.580876	0.4341	0.183	0.8782	0.0597	1.3124	0.116	0.1906	0.442	0.496	0	0.848	1	0	1	0	0	0	0	0	1	0	0	0	0	0	0	0	0	0	0	0
Tb927.7.4690	hypothetical protein	ZUnknown	0.226	0.518653	1.2156	7.4265e-06	1.0737	4.79705e-05	0.9012	0.000379735	-0.1633	0.719	0.7733	0.141	0.6101	0.452	-0.0622	0.778	0.857	0	0.858	1	0	1	0	0	0	0	0	1	0	0	0	0	0	0	0	0	0	0	0
Tb927.7.6420	hypothetical protein, conserved	ZUnknown	0.075	0.868503	1.447	0.000183497	2.1126	1.8095e-09	-0.4413	0.240569	-0.7236	0.271	1.2896	0.0361	0.566	0.66	0.2795	0.624	0.672	0	0.86	1	0	1	0	0	0	0	0	1	0	0	0	0	0	0	0	1	0	0	0
Tb927.9.5220	conserved protein	ZUnknown	0.806	0.0860286	1.4682	2.23707e-05	1.9678	9.6047e-10	0.9615	0.00296052	0.2063	0.651	-0.1494	0.756	0.0567	1	0.5291	0.634	0.621	0	0.861	1	0	1	0	0	0	0	0	1	0	0	0	0	0	0	0	0	0	0	0
Tb927.3.2460	hypothetical protein, conserved	ZUnknown	0.308	0.383752	1.0823	0.00304989	1.7644	2.55724e-08	-0.1816	0.61522	0.3454	0.391	1.0272	0.0636	1.3725	0.118	0.754	2.177	2.491	0	0.862	1	0	1	0	0	0	0	0	1	0	0	0	0	0	0	0	0	0	0	0
Tb927.5.2480	hypothetical protein, conserved	ZUnknown	0.191	0.705162	1.4284	0.00226645	1.9458	2.70198e-06	-0.1553	0.747879	0.2415	0.789	-0.6999	0.587	-0.4586	0.925	0.5229	2.927	3.254	0	0.864	1	0	1	0	0	0	0	0	1	0	0	0	0	0	0	0	0	0	0	0
Tb927.8.3360	hypothetical protein, conserved	ZUnknown	-0.13	0.905704	1.3421	0.00364627	2.0719	2.46142e-07	0.1087	0.819247	0.5608	0.535	0.2254	0.745	0.7861	0.587	0.3266	0.508	0.699	0	0.866	1	0	1	0	0	0	0	0	1	0	0	0	0	0	0	0	0	0	0	0
Tb927.3.3600	hypothetical protein	ZUnknown	0.13	0.889855	1.1626	0.00347988	1.9971	5.52634e-09	0.0382	0.930349	1.326	0.0711	-1.8789	0.402	-0.5528	0.983	0.5629	1.225	1.305	0	0.868	1	0	1	0	0	0	0	0	1	0	0	0	0	0	0	0	0	0	0	0
Tb927.7.6550	hypothetical protein, conserved	ZUnknown	0.127	0.887153	1.7442	8.54795e-09	2.7922	7.61265e-23	0.99	0.000831979	-0.8125	0.262	2.1814	0.064	1.3688	0.366	#N/A	0.65	0.696	0	0.874	1	0	1	0	0	0	0	0	1	0	0	0	0	0	0	0	0	0	0	0
Tb927.7.6430	hypothetical protein	ZUnknown	0.026	0.990208	1.3455	2.60671e-05	1.9542	3.28087e-11	0.8739	0.00363871	0.0464	1	0.7361	0.309	0.7825	0.495	0.216	1.307	1.239	0	0.879	1	0	1	0	0	0	0	0	1	0	0	0	0	0	0	0	0	0	0	0
Tb927.7.5830	hypothetical protein, conserved	ZUnknown	0.045	0.957274	1.4868	0.000184116	2.3931	2.14091e-11	0.3822	0.330844	0.8607	0.0755	-0.9105	0.29	-0.0498	1	0.3437	0.564	0.513	0	0.885	1	0	1	0	0	0	0	0	1	0	0	0	0	0	0	0	0	0	0	0
Tb927.10.1650	hypothetical protein, conserved	ZUnknown	-0.338	0.840601	1.3709	2.95074e-06	1.6101	7.24319e-09	0.9989	0.000295817	-1.1973	0.109	1.8319	0.136	0.6345	0.793	0.0163	0.601	0.762	0	0.887	1	0	1	0	0	0	0	0	1	0	0	0	0	0	0	0	0	0	0	0
Tb927.10.12560	hypothetical protein	ZUnknown	0.305	0.911376	1.8191	0.000407035	1.1879	0.0172347	-0.6037	0.245028	-7.8283	6.98e-05	3.9306	0.17	-3.889	0.476	#DIV/0!	0.347	2.359	0	0.888	1	0	1	0	0	0	0	0	1	0	0	0	1	0	0	0	0	0	0	0
Tb927.11.3800	hypothetical protein, conserved	ZUnknown	0.272	0.561099	1.0575	0.00389221	1.4379	8.03243e-06	-0.0615	0.872933	#N/A	#N/A	#N/A	#N/A	#N/A	#N/A	#N/A	0.783	1.065	0	0.891	1	0	1	0	0	0	0	0	1	0	0	0	0	0	0	0	0	0	0	0
Tb927.8.5270	hypothetical protein, conserved	ZUnknown	0.076	0.926441	1.551	1.08102e-05	2.2649	3.47505e-12	0.7302	0.0306536	-0.3816	0.321	1.3558	0.0338	0.9742	0.275	0.7293	2.189	2.038	0	0.892	1	0	1	0	0	0	0	0	1	0	0	0	0	0	0	0	1	0	0	0
Tb927.5.293b	hypothetical protein	ZUnknown	0.113	0.890057	1.5681	2.78998e-07	2.2424	5.69995e-15	0.934	0.00149638	-0.3564	0.651	0.8592	0.268	0.5027	0.577	#N/A	0.619	0.658	0	0.892	1	0	1	0	0	0	0	0	1	0	0	0	0	0	0	0	0	0	0	0
Tb927.9.15870	hypothetical protein	ZUnknown	0.36	0.161206	1.3427	0.000385056	2.0212	2.66004e-09	0.0653	0.875102	-0.372	0.451	0.9191	0.114	0.5471	0.524	0.1672	1.139	1.189	0	0.892	1	0	1	0	0	0	0	0	1	0	0	0	0	0	0	0	0	0	0	0
Tb927.10.3620	Laminin-like protein, putative	ZUnknown	0.371	0.0953609	1.468	1.0419e-06	2.1498	1.6917e-14	0.8189	0.00447451	-0.2713	0.529	2.3225	0.00421	2.0512	0.0849	0.7393	1.043	0.963	0	0.901	1	0	1	0	0	0	0	0	1	0	0	0	0	0	0	0	1	0	0	0
Tb927.5.292b	hypothetical protein	ZUnknown	0.13	0.859298	1.3863	3.50425e-05	2.1453	2.2413e-12	0.541	0.0941101	-0.9661	0.023	0.554	0.199	-0.4122	0.643	#N/A	0.733	0.732	0	0.907	1	0	1	0	0	0	0	0	1	0	0	0	0	0	0	0	0	0	0	0
Tb927.7.3870	hypothetical protein, conserved	ZUnknown	0.024	0.980628	2.1589	2.70887e-09	3.1345	7.88066e-20	0.1935	0.635978	-0.6686	0.437	1.0869	0.312	0.4182	0.844	0.2054	0.535	0.478	0	0.91	1	0	1	0	0	0	0	0	1	0	0	0	0	0	0	0	0	0	0	0
Tb927.10.1770	hypothetical protein	ZUnknown	0.399	0.47197	1.2374	1.68309e-05	1.1655	2.56423e-05	0.6809	0.0123272	-0.2007	0.791	1.2351	0.0853	1.0344	0.165	0.8585	0.767	0.657	0	0.911	1	0	1	0	0	0	0	0	1	0	0	0	0	0	0	0	0	0	0	0
Tb927.11.7800	hypothetical protein, conserved	ZUnknown	0.068	0.938251	1.6281	7.99583e-10	1.9633	1.55732e-14	0.9528	0.000234016	0.0517	0.987	-0.5385	0.569	-0.4868	0.845	0.181	1.539	1.555	0	0.913	1	0	1	0	0	0	0	0	1	0	0	0	0	0	0	0	0	0	0	0
Tb927.5.410	invariant surface glycoprotein, putative	ZUnknown	0.483	0.00865337	2.4206	3.61189e-21	3.1154	1.85637e-35	0.696	0.00948768	-0.2641	0.376	2.465	0.00361	2.2008	0.0592	0.6529	1.779	2.039	0	0.96	1	0	1	0	0	0	0	0	1	0	0	0	0	0	0	0	1	0	0	0
Tb927.8.5870	hypothetical protein, conserved	ZUnknown	0.685	0.00184317	1.827	3.88761e-11	2.0811	1.22178e-14	0.5906	0.0367286	1.7259	0.0182	-2.2751	0.00651	-0.549	0.559	0.6925	2.14	2.641	0	0.967	1	0	1	0	0	0	0	0	1	0	0	0	0	1	0	1	0	0	0	1
Tb927.11.4560	hypothetical protein, conserved	ZUnknown	0.159	0.766662	1.0764	3.96816e-06	1.2998	3.83888e-09	0.416	0.0682145	0.1229	0.64	-0.7797	0.071	-0.6568	0.391	0.37	0.853	0.92	0	0.968	1	0	1	0	0	0	0	0	1	0	0	0	0	0	0	0	0	0	0	0
Tb927.11.16260	SPRY domain/HECT-domain (ubiquitin-transferase), putative	ZUnknown	0.055	0.945665	0.5982	0.453496	1.0808	0.0300435	3.1235	2.27764e-12	0.0447	0.966	-0.7725	0.0388	-0.7276	0.317	0.3377	1.469	1.471	0	-0.069	0	0	1	0	1	0	1	0	0	0	0	0	0	0	0	0	0	0	0	0
Tb927.8.800	Domain of unknown function (DUF3437), putative	ZUnknown	0.55	0.00326159	0.6865	0.0537589	1.1797	3.01525e-05	2.9138	1.26403e-29	0.3708	0.473	-0.4493	0.464	-0.0786	1	0.159	1.571	1.541	0	-0.066	0	0	1	0	1	0	1	0	0	0	0	0	0	0	0	0	0	0	0	0
Tb927.7.5060	CLN3 protein, putative	ZUnknown	0.181	0.726523	0.9333	0.00110268	1.2027	3.00903e-06	2.3476	6.60139e-23	0.8106	0.0384	2.2967	0.00369	3.1073	0.0286	0.6496	0.842	0.882	0	0.113	0	0	1	0	1	0	1	0	0	0	0	0	0	0	0	0	1	1	0	0
Tb927.11.1280	hypothetical protein, conserved, no clear yeast or human matches	ZUnknown	-0.012	0.990367	0.7266	0.0412078	1.169	5.12681e-05	1.9287	4.91844e-13	-0.1741	0.733	-0.6866	0.366	-0.8609	0.559	-0.0543	2.652	3.502	0	0.168	0	0	1	0	1	0	1	0	0	0	0	0	0	0	0	0	0	0	0	0
Tb927.9.140	hypothetical protein	ZUnknown	-0.453	0.854307	1.4789	0.0862005	3.1366	1.12403e-06	3.5857	3.82995e-09	-1.3763	0.787	2.7691	0.502	1.3929	0.929	#DIV/0!	1.164	4.325	0	0.201	0	0	1	0	1	0	1	0	0	0	0	0	0	0	0	0	0	0	0	0
Tb927.6.2530	hypothetical protein	ZUnknown	-0.364	0.626189	0.4575	0.553405	1.0097	0.0268534	1.4051	0.000843994	2.373	0.00526	-6.3219	0.129	-3.9434	0.615	-0.2741	1.843	2.334	0	0.205	0	0	1	0	1	0	1	0	0	0	0	0	0	0	0	1	0	0	0	0
Tb927.1.3550	hypothetical protein	ZUnknown	-0.216	0.710967	0.6195	0.252615	1.3194	0.000436298	1.6101	4.62817e-06	0.8718	0.251	-1.0101	0.431	-0.1383	1	-0.096	2.228	2.247	0	0.274	0	0	1	0	1	0	1	0	0	0	0	0	0	0	0	0	0	0	0	0
Tb927.9.4130	hypothetical protein, conserved	ZUnknown	0.358	0.622829	0.6261	0.507852	1.1533	0.0467205	1.3993	0.0095801	0.9923	0.506	-4.8242	0.257	-3.8344	0.661	-0.252	1.344	1.622	0	0.306	0	0	1	0	1	0	1	0	0	0	0	0	0	0	0	0	0	0	0	0
Tb927.10.13070	hypothetical protein, conserved	ZUnknown	0.412	0.0112813	0.9608	0.106803	1.2483	0.00679375	1.8932	9.08739e-06	0.1946	0.585	-0.238	0.627	-0.0435	1	0.2314	0.801	0.849	0	0.355	0	0	1	0	1	0	1	0	0	0	0	0	0	0	0	0	0	0	0	0
Tb927.11.5210	hypothetical protein, conserved	ZUnknown	-0.259	0.561099	0.8412	0.00446842	1.0734	4.11742e-05	1.5125	5.64215e-10	0.1794	0.74	0.912	0.213	1.0914	0.382	0.4313	0.751	0.896	0	0.362	0	0	1	0	1	0	1	0	0	0	0	0	0	0	0	0	0	0	0	0
Tb927.3.1650	hypothetical protein	ZUnknown	0.531	0.551531	0.9815	0.0361041	1.2416	0.0014672	1.6297	6.55761e-06	2.1148	0.0801	-1.9748	0.17	0.1399	1	0.5561	2.943	2.732	0	0.384	0	0	1	0	1	0	1	0	0	0	0	0	0	0	0	0	0	0	0	0
Tb927.11.5660	hypothetical protein, conserved	ZUnknown	0.378	0.252087	0.6634	0.0400015	1.0415	7.49473e-05	1.1575	3.07624e-06	1.4994	0.0185	-2.1197	0.0141	-0.6206	0.606	0.1171	0.744	0.887	0	0.445	0	0	1	0	1	0	1	0	0	0	0	0	0	1	0	1	0	0	0	0
Tb927.10.1780	hypothetical protein	ZUnknown	0.336	0.833753	0.8295	0.0683292	1.2602	0.000462689	1.4718	1.29549e-05	-2.2129	0.0809	2.7337	0.0656	0.5206	0.816	#DIV/0!	0.84	1.321	0	0.446	0	0	1	0	1	0	1	0	0	0	0	0	0	0	0	0	0	0	0	0
Tb927.11.14530	WLM domain containing protein, putative	ZUnknown	0.036	0.969863	0.9909	0.000302014	1.3385	8.37915e-08	1.6151	1.02573e-11	0.7486	0.113	-0.6286	0.235	0.12	0.971	0.1849	0.765	0.76	0	0.454	0	0	1	0	1	0	1	0	0	0	0	0	0	0	0	0	0	0	0	0
Tb927.6.1980	LMBR1-like membrane protein, putative	ZUnknown	0.077	0.894087	0.6888	0.0390648	1.1587	1.75798e-05	1.2497	1.05095e-06	1.4031	0.0538	-1.1903	0.114	0.2128	0.907	0.0408	0.727	0.799	0	0.457	0	0	1	0	1	0	1	0	0	0	0	0	0	0	0	0	0	0	0	0
Tb927.11.310	hypothetical protein, conserved	ZUnknown	0.045	0.965051	0.6557	0.0306869	1.0093	5.59373e-05	1.0582	8.12902e-06	0.8224	0.0639	-0.7836	0.0763	0.0389	1	0.2212	1	1.036	0	0.465	0	0	1	0	1	0	1	0	0	0	0	0	0	0	0	0	0	0	0	0
Tb927.10.2450	hypothetical protein	ZUnknown	-0.148	0.95258	0.6011	0.252141	1.0776	0.00349025	1.0314	0.00317285	-0.0398	1	-0.1502	0.962	-0.19	1	-0.1097	1.244	1.218	0	0.499	0	0	1	0	1	0	1	0	0	0	0	0	0	0	0	0	0	0	0	0
Tb927.8.3390	hypothetical protein, conserved	ZUnknown	-0.276	0.479724	0.7453	0.142684	2.0044	4.18696e-08	1.055	0.00383861	-0.4935	0.433	0.6939	0.284	0.2004	0.867	0.5372	1.792	1.584	0	0.569	0	0	1	0	1	0	1	0	0	0	0	0	0	0	0	0	0	0	0	0
Tb927.10.3910	hypothetical protein, conserved	ZUnknown	-0.05	0.948773	0.9402	0.00805793	1.5289	4.40665e-07	1.2509	1.96191e-05	-0.266	0.365	0.3463	0.429	0.0802	1	0.3032	0.988	1.081	0	0.588	0	0	1	0	1	0	1	0	0	0	0	0	0	0	0	0	0	0	0	0
Tb927.10.2280	hypothetical protein, conserved	ZUnknown	0.122	0.795329	0.7723	0.0144945	1.2951	1.05512e-06	1.0805	2.46417e-05	0.8783	0.112	0.963	0.0879	1.8413	0.0613	0.2852	1.217	1.13	0	0.589	0	0	1	0	1	0	1	0	0	0	0	0	0	0	0	0	0	0	0	0
Tb927.7.2810	hypothetical protein, conserved, trypanosome-specific	ZUnknown	0.401	0.131523	0.928	0.00383601	1.0889	0.000144426	1.0977	5.31195e-05	1.0727	0.0671	-0.5216	0.242	0.5511	0.327	0.5229	0.497	0.703	0	0.603	0	0	1	0	1	0	1	0	0	0	0	0	0	0	0	0	0	0	0	0
Tb927.11.14410	Ankyrin repeats (3 copies), putative	ZUnknown	0.074	0.90927	0.8525	0.0215277	1.6744	3.44837e-08	1.1525	0.000109807	0.9657	0.0549	-0.1264	0.873	0.8393	0.447	0.3151	0.726	0.981	0	0.614	0	0	1	0	1	0	1	0	0	0	0	0	0	0	0	0	0	0	0	0
Tb927.6.4170	hypothetical protein, conserved	ZUnknown	-0.078	0.895524	0.8909	0.00102213	1.4516	1.30069e-09	1.2214	1.54675e-07	0.2376	0.386	0.317	0.466	0.5544	0.519	0.2363	0.658	0.669	0	0.614	0	0	1	0	1	0	1	0	0	0	0	0	0	0	0	0	0	0	0	0
Tb927.10.3670	hypothetical protein, conserved	ZUnknown	-0.111	0.765703	0.7303	0.00938783	1.2324	2.32398e-07	1.0601	4.12656e-06	0.7358	0.238	-0.3735	0.595	0.3622	0.769	0.3151	1.043	1.081	0	0.617	0	0	1	0	1	0	1	0	0	0	0	0	0	0	0	0	0	0	0	0
Tb927.6.3700	peptidyl-tRNA hydrolase PTH2, putative	ZUnknown	0.051	0.937098	0.2864	0.634399	1.2011	0.000291019	0.6859	0.0351995	0.047	0.957	0.5306	0.198	0.5775	0.495	-0.0916	0.698	0.791	0	0.437	0	0	1	0	0	0	0	0	0	0	0	0	0	0	0	0	0	0	0	0
Tb927.11.10680	hypothetical protein	ZUnknown	-0.157	0.905109	0.4996	0.481881	1.2774	0.00299986	0.9537	0.0218132	-0.0541	0.868	0.5933	0.665	0.5392	0.915	0.382	2.902	2.471	0	0.489	0	0	1	0	0	0	0	0	0	0	0	0	0	0	0	0	0	0	0	0
Tb927.5.1970	hypothetical protein, T. brucei-specific, no domains	ZUnknown	-0.157	0.756729	0.5038	0.37436	1.4985	2.58145e-05	0.9272	0.00789048	0.0876	0.906	-0.5842	0.202	-0.4968	0.422	0.3934	2.287	2.169	0	0.498	0	0	1	0	0	0	0	0	0	0	0	0	0	0	0	0	0	0	0	0
Tb927.10.8380	hypothetical protein, conserved	ZUnknown	0.021	0.986058	0.0585	0.95166	1.0882	0.00764895	-1.1457	0.00307491	-0.5949	0.397	0.3976	0.648	-0.1973	0.953	0.0226	0.567	0.297	0	0.499	0	0	1	0	0	1	0	0	0	0	0	0	0	0	0	0	0	0	0	0
Tb927.8.600	Bucentaur or craniofacial development, putative	ZUnknown	0.059	0.95258	0.4202	0.388938	1.3762	4.70113e-06	0.858	0.00371961	1.2857	0.0136	-0.4483	0.563	0.8373	0.613	0.2751	0.884	0.722	0	0.5	0	0	1	0	0	0	0	0	0	0	0	0	0	0	0	1	0	0	0	0
Tb927.10.9320	hypothetical protein, conserved	ZUnknown	-0.225	0.621374	0.3135	0.614223	1.2567	0.00027644	0.5483	0.114272	-0.4866	0.132	0.442	0.726	-0.0445	1	0.3461	1.287	1.291	0	0.504	0	0	1	0	0	0	0	0	0	0	0	0	0	0	0	0	0	0	0	0
Tb927.7.510	hypothetical protein, conserved	ZUnknown	0.306	0.235402	0.6275	0.153072	1.1206	0.000568299	0.8865	0.00466398	0.0431	1	0.6194	0.443	0.6625	0.613	0.0901	0.847	0.811	0	0.511	0	0	1	0	0	0	0	0	0	0	0	0	0	0	0	0	0	0	0	0
Tb927.6.3960	Triose-phosphate Transporter family, putative	ZUnknown	-0.005	0.996101	0.5851	0.204269	1.1955	0.000292439	0.8886	0.00533344	0.1459	0.776	-0.2179	0.652	-0.072	1	0.0378	0.724	0.908	0	0.524	0	0	1	0	0	0	0	0	0	0	0	0	0	0	0	0	0	0	0	0
Tb927.10.13920	hypothetical protein, conserved	ZUnknown	0.158	0.678876	0.1892	0.819488	1.0452	0.0090461	-1.2489	0.000904047	-0.0315	1	1.1603	0.119	1.1288	0.32	0.2396	0.645	0.732	0	0.547	0	0	1	0	0	1	0	0	0	0	0	0	0	0	0	0	0	0	0	0
Tb927.4.3180	hypothetical protein, conserved	ZUnknown	0.012	0.991707	0.4242	0.495229	1.5682	1.75522e-05	0.5663	0.129025	-1.5649	0.226	1.1926	0.401	-0.3722	0.92	0.2751	0.573	0.479	0	0.549	0	0	1	0	0	0	0	0	0	0	0	0	0	0	0	0	0	0	0	0
Tb927.10.13770	hypothetical protein, conserved	ZUnknown	0.072	0.909404	0.1645	0.837678	1.0237	0.00711042	-1.5817	7.46495e-06	-1.0003	0.447	1.0644	0.429	0.0641	1	-0.1143	0.703	0.581	0	0.549	0	0	1	0	0	1	0	0	0	0	0	0	0	0	0	0	0	0	0	0
Tb927.11.4140	hypothetical protein, conserved	ZUnknown	0.023	0.987068	0.164	0.84191	1.0054	0.00985555	-1.2175	0.000883649	0.207	0.64	0.7289	0.17	0.9359	0.261	-0.0582	0.919	0.674	0	0.549	0	0	1	0	0	1	0	0	0	0	0	0	0	0	0	0	0	0	0	0
Tb927.10.15440	hypothetical protein, conserved	ZUnknown	0.04	0.945665	0.589	0.0579582	1.1234	3.89545e-06	0.9201	9.25993e-05	-0.2127	0.701	1.0493	0.198	0.8366	0.538	0.7175	0.793	0.721	0	0.554	0	0	1	0	0	0	0	0	0	0	0	0	0	0	0	0	0	0	0	0
Tb927.11.16320	hypothetical protein, conserved	ZUnknown	0.113	0.873111	0.1827	0.809474	1.0218	0.00577076	-0.755	0.0352546	0.7763	0.124	-0.6588	0.429	0.1176	1	0.2601	0.729	0.861	0	0.555	0	0	1	0	0	0	0	0	0	0	0	0	0	0	0	0	0	0	0	0
Tb927.10.5570	hypothetical protein, conserved	ZUnknown	-0.094	0.894087	0.2808	0.683383	1.2133	0.00108126	0.2693	0.496155	-0.1313	0.703	0.6507	0.0943	0.5194	0.5	0.3577	0.633	0.637	0	0.557	0	0	1	0	0	0	0	0	0	0	0	0	0	0	0	0	0	0	0	0
Tb927.11.14010	hypothetical protein, conserved	ZUnknown	-0.154	0.833753	0.1481	0.846906	1.0686	0.00304358	-0.5551	0.122315	0.8623	0.0268	-0.0042	1	0.8581	0.343	0.1962	0.476	0.457	0	0.56	0	0	1	0	0	0	0	0	0	0	0	0	0	0	0	0	0	0	0	0
Tb927.10.580	hypothetical protein, conserved	ZUnknown	-0.276	0.490175	0.1347	0.860183	1.1001	0.00236383	-0.5938	0.0976539	0.77	0.173	0.578	0.221	1.3481	0.128	0.609	0.714	1.179	0	0.571	0	0	1	0	0	0	0	0	0	0	0	0	0	0	0	0	0	0	0	0
Tb927.8.1730	hypothetical protein, conserved	ZUnknown	-0.015	0.990367	0.2436	0.793412	1.1028	0.0176643	-1.368	0.00177251	-0.7396	0.251	0.9924	0.143	0.2529	0.718	0.0033	0.531	0.496	0	0.574	0	0	1	0	0	1	0	0	0	0	0	0	0	0	0	0	0	0	0	0
Tb927.2.1790	hypothetical protein, conserved	ZUnknown	0.082	0.895714	0.2328	0.751541	1.0683	0.00521919	-1.0619	0.00349061	-0.9354	0.118	1.3665	0.125	0.4311	0.8	-0.096	0.581	0.691	0	0.574	0	0	1	0	0	1	0	0	0	0	0	0	0	0	0	0	0	0	0	0
Tb927.9.15040	DTW domain containing protein, putative	ZUnknown	0.23	0.595983	0.2036	0.795758	1.0433	0.007343	-0.8098	0.0311543	-0.3403	0.572	0.2786	0.663	-0.0616	1	0.0378	0.747	1.027	0	0.575	0	0	1	0	0	0	0	0	0	0	0	0	0	0	0	0	0	0	0	0
Tb927.11.4720	hypothetical protein, conserved	ZUnknown	-0.085	0.910112	0.3028	0.634086	1.0325	0.00357943	0.0674	0.8694	0.9183	0.0284	0.045	0.983	0.9634	0.248	0.1051	0.514	0.452	0	0.575	0	0	1	0	0	0	0	0	0	0	0	0	0	0	0	0	0	0	0	0
Tb927.10.12900	Complex 1 protein (LYR family), putative	ZUnknown	0.432	0.210242	0.2362	0.780774	1.0786	0.0117596	-1.2475	0.00201242	-0.1523	0.845	0.7983	0.214	0.6459	0.53	0.1999	0.756	0.839	0	0.576	0	0	1	0	0	1	0	0	0	0	0	0	0	0	0	0	0	0	0	0
Tb927.4.390	hypothetical protein, conserved	ZUnknown	-0.191	0.755616	0.2497	0.751541	1.1259	0.00606749	-0.8893	0.024893	-1.0078	0.313	0.6687	0.515	-0.339	0.895	0.3413	0.681	0.379	0	0.58	0	0	1	0	0	0	0	0	0	0	0	0	0	0	0	0	0	0	0	0
Tb927.5.4490	hypothetical protein, conserved	ZUnknown	-0.064	0.955793	0.1977	0.799484	1.1042	0.00369908	-0.4165	0.284751	0.058	1	1.0358	0.419	1.0939	0.637	0.0066	0.67	0.646	0	0.583	0	0	1	0	0	0	0	0	0	0	0	0	0	0	0	0	0	0	0	0
Tb927.11.12370	hypothetical protein, conserved, no clear yeast or human matches	ZUnknown	0.013	0.990367	0.3061	0.633939	1.2211	0.000568299	-1.2899	0.000125802	0.2951	0.436	0.6059	0.129	0.901	0.203	0.0467	0.657	0.639	0	0.584	0	0	1	0	0	1	0	0	0	0	0	0	0	0	0	0	0	0	0	0
Tb927.3.4050	hypothetical protein, conserved	ZUnknown	0.363	0.615605	0.3127	0.680432	1.1471	0.00532702	-1.4989	0.000103593	0.2451	0.399	0.2192	0.688	0.4644	0.712	0.334	0.595	0.637	0	0.585	0	0	1	0	0	1	0	0	0	0	0	0	0	0	0	0	0	0	0	0
Tb927.8.3440	hypothetical protein, conserved	ZUnknown	-0.301	0.629359	0.31	0.661832	1.3237	0.000603051	0.1954	0.646658	2.2138	0.0173	-0.9551	0.253	1.2586	0.447	0.0977	0.861	0.962	0	0.586	0	0	1	0	0	0	0	0	0	0	0	0	0	0	0	1	0	0	0	0
Tb927.9.4990	hypothetical protein, conserved	ZUnknown	0.25	0.454032	0.1435	0.856095	1.0813	0.00357477	-0.9981	0.0048747	-0.428	0.505	0.5208	0.388	0.0927	1	0.2314	0.385	0.405	0	0.588	0	0	1	0	0	0	0	0	0	0	0	0	0	0	0	0	0	0	0	0
Tb927.9.9090	WD domain, G-beta repeat, putative	ZUnknown	-0.023	0.977307	0.2093	0.699717	1.0715	0.000186703	0.0373	0.91447	0.2142	0.504	0.0017	1	0.216	0.871	0.295	0.531	0.72	0	0.589	0	0	1	0	0	0	0	0	0	0	0	0	0	0	0	0	0	0	0	0
Tb927.8.4630	hypothetical protein, conserved	ZUnknown	-0.017	0.989848	0.3118	0.647686	1.4451	9.90285e-05	-1.6113	4.43221e-06	-0.0937	0.827	0.3159	0.38	0.2222	0.845	0.1692	0.68	0.81	0	0.59	0	0	1	0	0	1	0	0	0	0	0	0	0	0	0	0	0	0	0	0
Tb927.10.12080	hypothetical protein, conserved	ZUnknown	-0.744	0.0150259	0.1523	0.848336	1.0877	0.00367918	-0.8396	0.0203631	-0.7023	0.0487	0.3231	0.478	-0.3793	0.728	0.2632	1.343	1.547	0	0.592	0	0	1	0	0	0	0	0	0	0	0	0	0	0	0	0	0	0	1	0
Tb927.11.15670	hypothetical protein	ZUnknown	-1.683	0.15419	0.3179	0.682787	1.2023	0.00447499	-1.4221	0.000369055	0.1247	0.918	1.0758	0.198	1.2005	0.384	0.3177	0.441	0.449	0	0.595	0	0	1	0	0	1	0	0	0	0	0	0	0	0	0	0	0	0	0	0
Tb927.7.1010	hypothetical protein, conserved	ZUnknown	0.136	0.878984	0.2489	0.738314	1.0802	0.00542797	-1.0706	0.00376199	-0.9105	0.376	0.9381	0.354	0.0276	1	0.0163	0.425	0.377	0	0.595	0	0	1	0	0	1	0	0	0	0	0	0	0	0	0	0	0	0	0	0
Tb927.7.4800	hypothetical protein, conserved	ZUnknown	0.082	0.937098	0.2755	0.720433	1.0863	0.00762995	-0.8263	0.0363218	-1.668	0.214	1.5467	0.25	-0.1212	1	-0.1876	0.565	0.664	0	0.597	0	0	1	0	0	0	0	0	0	0	0	0	0	0	0	0	0	0	0	0
Tb927.7.6820	hypothetical protein, conserved	ZUnknown	-0.073	0.929186	0.2426	0.724892	1.2756	0.000362142	-0.6235	0.0803185	0.34	0.504	-0.0708	0.934	0.2692	0.813	0.0581	0.419	0.47	0	0.599	0	0	1	0	0	0	0	0	0	0	0	0	0	0	0	0	0	0	0	0
Tb927.4.1830	Urm1 (Ubiquitin related modifier), putative	ZUnknown	0.038	0.967054	0.3195	0.669322	1.2311	0.00246116	-1.2359	0.00140132	0.118	0.827	0.0722	1	0.1902	0.988	0.1075	0.784	0.475	0	0.599	0	0	1	0	0	1	0	0	0	0	0	0	0	0	0	0	0	0	0	0
Tb927.11.5470	hypothetical protein, conserved	ZUnknown	0.273	0.337903	0.3562	0.55835	1.2012	0.000587401	0.3612	0.32041	0.3786	0.287	-0.2397	0.513	0.1388	0.876	0.0927	0.607	0.612	0	0.599	0	0	1	0	0	0	0	0	0	0	0	0	0	0	0	0	0	0	0	0
Tb927.10.8160	hypothetical protein, conserved	ZUnknown	0.11	0.8918	0.3396	0.658037	1.1794	0.00540181	-0.9831	0.0160128	-0.4917	0.406	0.9069	0.425	0.4152	0.916	0.2571	0.484	0.554	0	0.599	0	0	1	0	0	0	0	0	0	0	0	0	0	0	0	0	0	0	0	0
Tb927.6.4620	hypothetical protein, conserved	ZUnknown	0.145	0.833753	0.311	0.683005	1.2332	0.00281527	-0.3949	0.356292	-0.1042	0.884	0.6693	0.224	0.5651	0.583	0.0348	0.571	0.537	0	0.602	0	0	1	0	0	0	0	0	0	0	0	0	0	0	0	0	0	0	0	0
Tb927.10.5060	Protein of unknown function (DUF3592), putative	ZUnknown	-0.046	0.93832	0.2386	0.748061	1.1666	0.00237868	-0.4083	0.300984	-0.7498	0.145	0.0012	1	-0.7486	0.414	-0.0171	0.41	0.602	0	0.602	0	0	1	0	0	0	0	0	0	0	0	0	0	0	0	0	0	0	0	0
Tb927.4.1040	hypothetical protein, conserved	ZUnknown	0.082	0.908923	0.3687	0.587836	1.1315	0.00358592	-0.2071	0.624069	-0.8321	0.297	0.1879	0.884	-0.6443	0.68	0.0495	0.502	0.386	0	0.604	0	0	1	0	0	0	0	0	0	0	0	0	0	0	0	0	0	0	0	0
Tb927.11.2960	hypothetical protein, copurified with splicing complex	ZUnknown	0.353	0.257371	0.2607	0.70643	1.2496	0.00060753	-1.2781	0.000231233	-0.3207	0.544	0.8703	0.268	0.5496	0.753	0	0.46	0.458	0	0.605	0	0	1	0	0	1	0	0	0	0	0	0	0	0	0	0	0	0	0	0
Tb927.7.6400	hypothetical protein, conserved	ZUnknown	-0.236	0.549502	0.3657	0.614223	1.4219	0.000428295	0.017	0.973048	-0.1277	0.884	0.4006	0.522	0.273	0.834	0.0876	0.502	0.549	0	0.606	0	0	1	0	0	0	0	0	0	0	0	0	0	0	0	0	0	0	0	0
Tb927.7.260	hypothetical protein, conserved	ZUnknown	0.507	0.130643	0.2268	0.757437	1.0249	0.00691792	-0.4585	0.232124	0.9361	0.0565	0.5124	0.25	1.4486	0.116	0.2143	0.715	0.719	0	0.606	0	0	1	0	0	0	0	0	0	0	0	0	0	0	0	0	0	0	0	0
Tb927.9.5000	hypothetical protein, conserved	ZUnknown	-0.02	0.975004	0.2985	0.674269	1.1866	0.0020303	-0.4817	0.216784	-0.0442	0.987	0.3018	0.578	0.2576	0.859	-0.0427	0.542	0.7	0	0.607	0	0	1	0	0	0	0	0	0	0	0	0	0	0	0	0	0	0	0	0
Tb927.9.11700	hypothetical protein, conserved	ZUnknown	-0.014	0.990208	0.2693	0.712426	1.2299	0.00142885	-0.5709	0.13966	-0.2502	0.576	0.2466	0.573	-0.0038	1	0.0977	0.538	0.646	0	0.61	0	0	1	0	0	0	0	0	0	0	0	0	0	0	0	0	0	0	0	0
Tb927.5.3180	hypothetical protein, conserved	ZUnknown	-0.101	0.886812	0.3739	0.541035	1.0903	0.00225681	0.2637	0.486366	-0.5166	0.492	0.0563	1	-0.4604	0.57	0.3883	1.539	1.383	0	0.61	0	0	1	0	0	0	0	0	0	0	0	0	0	0	0	0	0	0	0	0
Tb927.11.220	hypothetical protein, conserved	ZUnknown	-0.05	0.966733	0.2575	0.676145	1.0724	0.00128953	0.2766	0.429356	0.6494	0.145	0.1391	0.832	0.7885	0.406	0.4448	0.766	0.834	0	0.611	0	0	1	0	0	0	0	0	0	0	0	0	0	0	0	0	0	0	0	0
Tb927.9.12470	inositol polyphosphate kinase, putative	ZUnknown	-0.1	0.869049	0.2412	0.717941	1.0723	0.00228629	-0.5784	0.0964186	-0.4338	0.272	0.2675	0.649	-0.1663	0.961	0.2601	0.629	0.71	0	0.613	0	0	1	0	0	0	0	0	0	0	0	0	0	0	0	0	0	0	0	0
Tb927.11.7090	hypothetical protein, conserved	ZUnknown	0.339	0.449922	0.3172	0.643178	1.2482	0.000918081	-0.8283	0.0240609	-0.5245	0.65	0.9556	0.374	0.4311	0.903	0.0691	0.479	0.446	0	0.614	0	0	1	0	0	0	0	0	0	0	0	0	0	0	0	0	0	0	0	0
Tb927.11.11040	hypothetical protein, conserved	ZUnknown	0.708	0.0021747	0.4558	0.554185	1.1369	0.0118537	-1.3594	0.00140655	-0.5456	0.545	0.5562	0.585	0.0106	1	0.2017	0.584	0.907	0	0.616	0	0	1	0	0	1	0	0	0	0	0	0	0	0	0	0	0	0	0	1
Tb927.3.4410	pre-RNA processing PIH1/Nop17, putative	ZUnknown	0.117	0.839176	0.3851	0.554673	1.0494	0.00579284	-1.1278	0.00177597	0.6133	0.0942	0.3339	0.322	0.9473	0.171	0.3059	0.502	0.393	0	0.62	0	0	1	0	0	1	0	0	0	0	0	0	0	0	0	0	0	0	0	0
Tb927.10.1600	hypothetical protein, conserved	ZUnknown	0.406	0.156503	0.2399	0.710201	1.0129	0.00304358	-0.1484	0.694903	0.4999	0.257	0.115	0.834	0.6149	0.553	-0.0067	0.862	0.619	0	0.622	0	0	1	0	0	0	0	0	0	0	0	0	0	0	0	0	0	0	0	0
Tb927.9.15650	hypothetical protein	ZUnknown	0.029	0.968194	0.7144	0.0854605	1.1732	0.000276518	0.8317	0.00781275	0.9111	0.0933	-0.2854	0.51	0.6257	0.405	0.2586	0.702	0.889	0	0.623	0	0	1	0	0	0	0	0	0	0	0	0	0	0	0	0	0	0	0	0
Tb927.4.4120	hypothetical protein, conserved	ZUnknown	-0.05	0.931963	0.3	0.63253	1.0412	0.00288826	-0.4166	0.24119	-0.7732	0.234	0.3588	0.569	-0.4145	0.631	-0.0389	0.595	0.766	0	0.623	0	0	1	0	0	0	0	0	0	0	0	0	0	0	0	0	0	0	0	0
Tb927.6.3020	hypothetical protein, conserved	ZUnknown	-0.042	0.956529	0.7593	0.0785459	1.6787	3.18933e-07	0.9043	0.00556787	0.7603	0.114	-0.7846	0.226	-0.0241	1	0.1732	0.542	0.528	0	0.624	0	0	1	0	0	0	0	0	0	0	0	0	0	0	0	0	0	0	0	0
Tb927.10.440	hypothetical protein, conserved	ZUnknown	-0.049	0.956337	0.3032	0.672803	1.1908	0.00218104	-0.1929	0.650401	-0.9854	0.255	0.8839	0.326	-0.1016	1	0.2347	2.816	3.057	0	0.624	0	0	1	0	0	0	0	0	0	0	0	0	0	0	0	0	0	0	0	0
Tb927.8.6190	BolA-like protein, putative	ZUnknown	0.293	0.599934	0.346	0.57888	1.0405	0.003619	-0.7759	0.0253729	-0.2879	0.753	0.6689	0.556	0.3811	0.913	0.0033	0.576	0.749	0	0.629	0	0	1	0	0	0	0	0	0	0	0	0	0	0	0	0	0	0	0	0
Tb927.3.890	hypothetical protein, conserved	ZUnknown	0.276	0.302692	0.3126	0.585066	1.1022	0.000683288	0.1303	0.720665	0.0307	1	-0.5982	0.396	-0.5675	0.693	0.2429	0.672	0.897	0	0.63	0	0	1	0	0	0	0	0	0	0	0	0	0	0	0	0	0	0	0	0
Tb927.10.11920	hypothetical protein, conserved, no clear yeast or human matches	ZUnknown	-0.008	0.996101	0.5223	0.478667	1.678	0.000151439	-1.5536	0.000241117	-0.1111	0.817	1.4017	0.0977	1.2907	0.382	0.216	0.426	0.364	0	0.631	0	0	1	0	0	1	0	0	0	0	0	0	0	0	0	0	0	0	0	0
Tb927.9.12740	Zeta toxin, putative	ZUnknown	-0.172	0.741076	0.6762	0.0965621	1.4753	1.35258e-06	0.8561	0.00453579	0.4694	0.21	-0.7164	0.395	-0.2469	0.961	0.4569	1.2	1.28	0	0.632	0	0	1	0	0	0	0	0	0	0	0	0	0	0	0	0	0	0	0	0
Tb927.7.1380	hypothetical protein, conserved	ZUnknown	0.262	0.586606	0.3132	0.631294	1.2344	0.000606709	-0.7222	0.0415718	0.3284	0.603	-0.0333	1	0.2951	0.871	0.3085	0.575	0.597	0	0.635	0	0	1	0	0	0	0	0	0	0	0	0	0	0	0	0	0	0	0	0
Tb927.10.2630	Regulator of Vps4 activity in the MVB pathway, putative	ZUnknown	0.351	0.316772	0.232	0.724892	1.0161	0.00332816	-0.1486	0.697422	-0.0982	0.893	0.4229	0.352	0.3247	0.673	0.2017	0.551	0.506	0	0.635	0	0	1	0	0	0	0	0	0	0	0	0	0	0	0	0	0	0	0	0
Tb927.11.13950	Mut7-C RNAse domain containing protein, putative	ZUnknown	0.168	0.698927	0.3494	0.594719	1.7422	1.37876e-06	-0.4538	0.23135	0.2846	0.456	-0.11	0.787	0.1745	0.901	0.2766	0.587	0.644	0	0.636	0	0	1	0	0	0	0	0	0	0	0	0	0	0	0	0	0	0	0	0
Tb927.10.1670	hypothetical protein	ZUnknown	-0.487	0.717556	0.4583	0.606538	1.3246	0.00862487	-0.278	0.612971	4.742	0.184	-2.3756	0.558	2.3667	0.879	0.0408	0.758	0.27	0	0.637	0	0	1	0	0	0	0	0	0	0	0	0	0	0	0	0	0	0	0	0
Tb927.3.5380	Tubulin-tyrosine ligase family, putative	ZUnknown	-0.292	0.517632	0.4833	0.301667	1.1144	0.000383421	0.5346	0.0876235	-0.3214	0.473	0.7354	0.158	0.4141	0.579	0.1849	0.797	0.779	0	0.637	0	0	1	0	0	0	0	0	0	0	0	0	0	0	0	0	0	0	0	0
Tb927.5.4050	hypothetical protein, conserved	ZUnknown	-0.345	0.673974	0.3204	0.648299	1.0383	0.00793201	-0.8623	0.021859	0.0589	0.98	1.5955	0.137	1.6544	0.381	0.0745	0.254	0.26	0	0.637	0	0	1	0	0	0	0	0	0	0	0	0	0	0	0	0	0	0	0	0
Tb927.6.3200	hypothetical protein, conserved	ZUnknown	0.135	0.837675	0.3631	0.590983	1.3144	0.000568299	-0.2859	0.484087	0.3952	0.583	0.1533	0.935	0.5484	0.809	0.1962	0.355	0.321	0	0.638	0	0	1	0	0	0	0	0	0	0	0	0	0	0	0	0	0	0	0	0
Tb927.10.13340	hypothetical protein, conserved	ZUnknown	0.071	0.911376	0.4176	0.565299	1.0829	0.0105772	-0.7524	0.0688395	-2.0481	0.225	2.0724	0.299	0.0243	1	0.0927	0.676	0.952	0	0.638	0	0	1	0	0	0	0	0	0	0	0	0	0	0	0	0	0	0	0	0
Tb927.2.4420	MIZ/SP-RING zinc finger, putative	ZUnknown	-0.134	0.812511	0.3941	0.528549	1.25	0.000628506	-0.7749	0.0304215	0.3173	0.431	-0.298	0.525	0.0193	1	0.2089	1.199	1.345	0	0.639	0	0	1	0	0	0	0	0	0	0	0	0	0	0	0	0	0	0	0	0
Tb927.9.10000	hypothetical protein, conserved	ZUnknown	-0.353	0.340897	0.2935	0.653911	1.2176	0.000657861	-0.1259	0.75725	-0.3006	0.716	-0.0013	1	-0.3019	0.853	0.0581	0.431	0.635	0	0.639	0	0	1	0	0	0	0	0	0	0	0	0	0	0	0	0	0	0	0	0
Tb927.5.4160	hypothetical protein, conserved	ZUnknown	-0.109	0.855675	0.2945	0.660334	1.1447	0.0018423	-0.7548	0.0350537	-0.1673	0.663	0.0817	0.892	-0.0856	0.974	-0.0787	0.924	1.039	0	0.639	0	0	1	0	0	0	0	0	0	0	0	0	0	0	0	0	0	0	0	0
Tb927.3.3010	hypothetical protein, conserved	ZUnknown	-0.02	0.988661	0.4734	0.476712	1.3373	0.000907757	-1.1003	0.00463321	0.5638	0.0891	1.0568	0.0463	1.6206	0.114	0.2632	1.558	0.689	0	0.64	0	0	1	0	0	1	0	0	0	0	0	0	0	0	0	0	1	0	0	0
Tb927.11.17010	Rab5-interacting protein (Rab5ip), putative	ZUnknown	0.007	0.996101	0.4179	0.565299	1.2501	0.00289174	-0.7763	0.059237	-0.2346	0.842	0.248	0.8	0.0135	1	-0.0503	0.735	0.547	0	0.64	0	0	1	0	0	0	0	0	0	0	0	0	0	0	0	0	0	0	0	0
Tb927.4.2420	hypothetical protein, conserved	ZUnknown	0.091	0.907524	0.3719	0.591335	1.1566	0.00342233	-0.6337	0.10601	-0.1969	0.895	0.9361	0.401	0.7391	0.691	0.2178	0.652	0.608	0	0.64	0	0	1	0	0	0	0	0	0	0	0	0	0	0	0	0	0	0	0	0
Tb927.6.2220	hypothetical protein, conserved	ZUnknown	-0.15	0.653565	0.2561	0.711576	1.0258	0.00536949	-0.8183	0.0211377	-1.8458	0.152	1.7935	0.255	-0.0521	1	0.0163	0.427	0.631	0	0.641	0	0	1	0	0	0	0	0	0	0	0	0	0	0	0	0	0	0	0	0
Tb927.11.13120	PUB domain containing protein, putative	ZUnknown	0.335	0.183988	0.426	0.507852	1.0982	0.00439178	-1.1914	0.00111485	-0.3468	0.551	0.5576	0.477	0.2109	0.954	0.1527	0.404	0.491	0	0.642	0	0	1	0	0	1	0	0	0	0	0	0	0	0	0	0	0	0	0	0
Tb927.11.11170	hypothetical protein, conserved	ZUnknown	-0.014	0.990208	0.3743	0.559589	1.199	0.00120438	-1.2209	0.000516267	1.0696	0.101	-0.2816	0.614	0.788	0.421	0.0467	0.581	0.677	0	0.643	0	0	1	0	0	1	0	0	0	0	0	0	0	0	0	0	0	0	0	0
Tb927.11.13850	hypothetical protein, conserved	ZUnknown	0.191	0.639619	0.2222	0.742274	1.0429	0.00287619	-0.6796	0.0469379	0.9593	0.0306	0.3922	0.256	1.3515	0.123	0.2229	0.627	0.758	0	0.643	0	0	1	0	0	0	0	0	0	0	0	0	0	0	0	0	0	0	0	0
Tb927.5.3530	hypothetical protein, conserved	ZUnknown	0.072	0.931963	0.3006	0.623908	1.0335	0.00254537	0.1091	0.778608	-0.4164	0.638	0.4807	0.69	0.0643	1	0.1099	1.656	1.504	0	0.643	0	0	1	0	0	0	0	0	0	0	0	0	0	0	0	0	0	0	0	0
Tb927.11.300	hypothetical protein, conserved	ZUnknown	0.04	0.969863	0.3039	0.609696	1.0993	0.000953319	-0.2987	0.393515	-0.6038	0.442	1.0836	0.429	0.4799	0.918	0.1099	0.788	0.574	0	0.647	0	0	1	0	0	0	0	0	0	0	0	0	0	0	0	0	0	0	0	0
Tb927.8.6460	kinase binding protein CGI-121, putative	ZUnknown	0.035	0.969863	0.327	0.594675	1.0158	0.00366532	-0.771	0.0226158	0.7558	0.126	0.0875	0.973	0.8433	0.514	0.6238	0.431	0.609	0	0.647	0	0	1	0	0	0	0	0	0	0	0	0	0	0	0	0	0	0	0	0
Tb927.3.3140	hypothetical protein, conserved	ZUnknown	0.304	0.463646	0.3673	0.539767	1.0154	0.00380851	-0.7893	0.0199881	-0.0333	1	-0.1214	0.878	-0.1547	0.945	0.1002	0.59	0.397	0	0.647	0	0	1	0	0	0	0	0	0	0	0	0	0	0	0	0	0	0	0	0
Tb927.8.5430	Snf7, putative	ZUnknown	0.586	0.00322761	0.4511	0.46649	1.1349	0.00270649	-0.824	0.0248045	-0.2907	0.674	0.2388	0.819	-0.052	1	0.3098	0.605	0.64	0	0.648	0	0	1	0	0	0	0	0	0	0	0	0	0	0	0	0	0	0	0	1
Tb927.4.1470	Domain of unknown function (DUF4379), putative	ZUnknown	0.216	0.731503	0.493	0.427279	1.2231	0.00153083	-1.1059	0.00277749	-0.9255	0.322	1.2981	0.239	0.3726	0.893	0.2396	0.491	0.481	0	0.649	0	0	1	0	0	1	0	0	0	0	0	0	0	0	0	0	0	0	0	0
Tb927.9.3750	hypothetical protein, conserved	ZUnknown	0.329	0.437375	0.469	0.505117	1.19	0.00486522	-0.8252	0.0448723	-0.4978	0.245	0.3904	0.568	-0.1073	1	0.3611	0.457	0.519	0	0.649	0	0	1	0	0	0	0	0	0	0	0	0	0	0	0	0	0	0	0	0
Tb927.11.14670	hypothetical protein, conserved	ZUnknown	0.333	0.408374	0.4331	0.539767	1.1788	0.00441803	-0.7879	0.0516638	-0.8583	0.399	0.5165	0.741	-0.3419	0.959	0.1353	0.65	0.852	0	0.649	0	0	1	0	0	0	0	0	0	0	0	0	0	0	0	0	0	0	0	0
Tb927.1.2985	ER protein Pkr1, putative	ZUnknown	0.083	0.920771	0.5048	0.469854	1.192	0.00537816	-1.2327	0.00245319	-0.1131	0.791	0.8616	0.122	0.7485	0.397	0.1484	0.507	0.444	0	0.65	0	0	1	0	0	1	0	0	0	0	0	0	0	0	0	0	0	0	0	0
Tb927.7.4540	hypothetical protein, conserved	ZUnknown	0.055	0.924114	0.5369	0.268325	1.5274	2.7232e-06	0.5402	0.105065	0.4184	0.436	0.4597	0.574	0.8781	0.537	0.2964	0.584	0.713	0	0.651	0	0	1	0	0	0	0	0	0	0	0	0	0	0	0	0	0	0	0	0
Tb927.8.5800	hypothetical protein, conserved	ZUnknown	0.363	0.315892	0.4586	0.47559	1.2161	0.00185667	-1.0867	0.00374733	-0.3935	0.212	0.8675	0.269	0.4739	0.809	0.0691	0.505	0.579	0	0.651	0	0	1	0	0	1	0	0	0	0	0	0	0	0	0	0	0	0	0	0
Tb927.11.170	hypothetical protein, conserved	ZUnknown	-0.076	0.937098	0.2536	0.676309	1.0217	0.00191199	-0.3514	0.299302	0.7734	0.055	-0.2062	0.558	0.5672	0.386	0.1123	0.776	0.765	0	0.652	0	0	1	0	0	0	0	0	0	0	0	0	0	0	0	0	0	0	0	0
Tb927.6.4240	hypothetical protein, conserved	ZUnknown	0.222	0.703609	0.2906	0.641089	1.1203	0.00113184	-0.2022	0.588497	0.9905	0.0215	0.6286	0.211	1.6191	0.169	0.1441	0.505	0.553	0	0.653	0	0	1	0	0	0	0	0	0	0	0	0	0	0	0	0	0	0	0	0
Tb927.10.11330	EF-hand domain pair, putative	ZUnknown	0.284	0.325608	0.379	0.520163	1.0775	0.0021044	0.1059	0.790223	0.5824	0.0732	0.0314	1	0.6137	0.485	0.1548	1.912	2.036	0	0.653	0	0	1	0	0	0	0	0	0	0	0	0	0	0	0	0	0	0	0	0
Tb927.9.7710	hypothetical protein, conserved	ZUnknown	0.106	0.862372	0.4447	0.498488	1.4114	0.000295291	-1.0165	0.00721325	0.5152	0.212	0.3878	0.343	0.903	0.338	0.254	0.529	0.393	0	0.654	0	0	1	0	0	1	0	0	0	0	0	0	0	0	0	0	0	0	0	0
Tb927.6.2820	hypothetical protein, conserved	ZUnknown	0.109	0.8777	0.4196	0.456204	1.3324	8.61021e-05	0.3184	0.374482	0.3121	0.334	-0.0032	1	0.3089	0.86	-0.0872	0.555	0.603	0	0.656	0	0	1	0	0	0	0	0	0	0	0	0	0	0	0	0	0	0	0	0
Tb927.11.6100	hypothetical protein, conserved	ZUnknown	0.124	0.829065	0.3425	0.564726	1.2717	0.000175945	-0.1891	0.612973	0.6905	0.13	-0.3683	0.409	0.3222	0.76	-0.0465	0.737	0.807	0	0.656	0	0	1	0	0	0	0	0	0	0	0	0	0	0	0	0	0	0	0	0
Tb927.1.1040	hypothetical protein, conserved	ZUnknown	-0.426	0.0799649	0.3166	0.61715	1.1664	0.000970658	-0.2212	0.562942	-0.968	0.338	0.9903	0.414	0.0222	1	-0.2248	0.794	0.813	0	0.656	0	0	1	0	0	0	0	0	0	0	0	0	0	0	0	0	0	0	0	0
Tb927.8.640	Dpy-30 motif containing protein, putative	ZUnknown	-0.092	0.886048	0.5036	0.403616	1.9093	1.96663e-07	-0.4108	0.29477	-0.243	0.808	0.5539	0.562	0.3109	0.895	0.2894	0.496	0.51	0	0.657	0	0	1	0	0	0	0	0	0	0	0	0	0	0	0	0	0	0	0	0
Tb927.3.1260	hypothetical protein, conserved	ZUnknown	0.084	0.890563	0.322	0.634086	1.0205	0.0070344	-0.431	0.261859	0.0314	1	0.4294	0.495	0.4608	0.74	0.0876	0.532	0.65	0	0.657	0	0	1	0	0	0	0	0	0	0	0	0	0	0	0	0	0	0	0	0
Tb927.7.7390	hypothetical protein	ZUnknown	0.489	0.611008	0.4318	0.585066	1.5559	0.000510398	-0.6467	0.154296	-0.5322	0.403	0.6692	0.319	0.137	0.951	0.3645	0.666	0.805	0	0.658	0	0	1	0	0	0	0	0	0	0	0	0	0	0	0	0	0	0	0	0
Tb927.11.8020	hypothetical protein, conserved, no domains, poor Drosophila match	ZUnknown	0.351	0.471431	0.3468	0.567292	1.0506	0.00270067	-0.8037	0.0177339	0.6819	0.253	0.4264	0.241	1.1082	0.366	0.6379	0.498	0.573	0	0.658	0	0	1	0	0	0	0	0	0	0	0	0	0	0	0	0	0	0	0	0
Tb927.6.4610	Ankyrin repeats (3 copies), putative	ZUnknown	0.209	0.491224	0.3379	0.582792	1.037	0.0032054	0.1724	0.653705	0.6646	0.0611	-0.7683	0.0609	-0.1038	0.943	-0.0207	0.708	0.865	0	0.661	0	0	1	0	0	0	0	0	0	0	0	0	0	0	0	0	0	0	0	0
Tb927.5.2460	hypothetical protein, conserved	ZUnknown	-0.104	0.870768	0.7487	0.161306	1.5929	4.14833e-05	0.7374	0.0573057	0.101	0.788	0.2467	0.438	0.3477	0.615	0.5412	0.653	0.644	0	0.662	0	0	1	0	0	0	0	0	0	0	0	0	0	0	0	0	0	0	0	0
Tb927.6.3980	hypothetical protein, conserved	ZUnknown	0.308	0.45988	0.3919	0.475683	1.0443	0.00179886	-0.1304	0.727353	0.3281	0.477	-0.2324	0.673	0.0957	1	0.1506	0.647	0.497	0	0.662	0	0	1	0	0	0	0	0	0	0	0	0	0	0	0	0	0	0	0	0
Tb927.2.6080	hypothetical protein, conserved	ZUnknown	0.161	0.756729	0.4165	0.452065	1.2382	0.000226005	-0.0967	0.802647	0.1923	0.526	-0.255	0.535	-0.0627	1	0.1887	1.249	1.44	0	0.663	0	0	1	0	0	0	0	0	0	0	0	0	0	0	0	0	0	0	0	0
Tb927.9.3770	hypothetical protein, conserved	ZUnknown	0.009	0.990367	0.4371	0.493793	1.0789	0.00523083	-0.1601	0.707723	0.1744	0.865	0.7037	0.249	0.8781	0.464	-0.1761	0.405	0.331	0	0.663	0	0	1	0	0	0	0	0	0	0	0	0	0	0	0	0	0	0	0	0
Tb927.8.3120	Uncharacterised protein family UPF0546, putative	ZUnknown	0.288	0.729087	0.5215	0.464102	1.6454	0.000124445	-0.8339	0.0508358	-1.0679	0.28	0.9672	0.371	-0.1007	1	0.1353	0.581	0.334	0	0.664	0	0	1	0	0	0	0	0	0	0	0	0	0	0	0	0	0	0	0	0
Tb927.3.2480	Arv1-like family, putative	ZUnknown	-0.05	0.940658	0.5767	0.3	1.4997	5.12334e-05	0.205	0.617355	-0.5448	0.238	0.9942	0.114	0.4495	0.714	0.3588	2.121	2.065	0	0.664	0	0	1	0	0	0	0	0	0	0	0	0	0	0	0	0	0	0	0	0
Tb927.11.16440	Transmembrane protein 18, putative	ZUnknown	0.182	0.764439	0.293	0.652975	1.0604	0.00309591	-0.1694	0.667354	1.6049	0.204	-0.3232	0.757	1.2817	0.387	0.2054	0.667	0.429	0	0.664	0	0	1	0	0	0	0	0	0	0	0	0	0	0	0	0	0	0	0	0
Tb927.7.5870	hypothetical protein, conserved	ZUnknown	0.027	0.969863	0.3782	0.56245	1.3617	0.000261467	-0.5347	0.157744	-0.022	1	-0.0325	1	-0.0545	1	0.1376	0.566	0.391	0	0.666	0	0	1	0	0	0	0	0	0	0	0	0	0	0	0	0	0	0	0	0
Tb927.9.12280	hypothetical protein, conserved	ZUnknown	-0.035	0.966621	0.375	0.568083	1.2784	0.000674908	-0.5366	0.158851	-0.0847	0.939	0.0259	1	-0.0589	1	0.3883	1.421	2.337	0	0.666	0	0	1	0	0	0	0	0	0	0	0	0	0	0	0	0	0	0	0	0
Tb927.10.9940	Predicted membrane protein, putative	ZUnknown	-0.114	0.897659	0.3749	0.575594	1.2229	0.00143364	-0.6874	0.0697641	0.5468	0.19	-0.281	0.556	0.2657	0.823	-0.0389	1.075	1.438	0	0.668	0	0	1	0	0	0	0	0	0	0	0	0	0	0	0	0	0	0	0	0
Tb927.11.6290	HIT zinc finger, putative	ZUnknown	0.483	0.129068	0.4388	0.511707	1.5332	9.5078e-05	-0.4533	0.265588	0.6721	0.137	0.6658	0.156	1.3379	0.13	-0.0703	0.472	0.311	0	0.669	0	0	1	0	0	0	0	0	0	0	0	0	0	0	0	0	0	0	0	0
Tb927.10.9030	Mechanosensitive ion channel, putative	ZUnknown	0.543	0.103165	0.4062	0.492641	1.0346	0.00379329	-0.5857	0.0982139	0.3496	0.238	-0.0542	0.938	0.2955	0.663	0.1752	0.588	0.976	0	0.669	0	0	1	0	0	0	0	0	0	0	0	0	0	0	0	0	0	0	0	0
Tb927.10.260	BolA-like protein, putative	ZUnknown	0.338	0.588687	0.4426	0.515186	1.3852	0.000550355	-0.6864	0.0870116	-0.0475	0.98	1.485	0.0756	1.4375	0.334	0.5137	0.458	0.458	0	0.67	0	0	1	0	0	0	0	0	0	0	0	0	0	0	0	0	0	0	0	0
Tb927.4.3960	hypothetical protein, conserved	ZUnknown	0.49	0.31806	0.4662	0.432049	1.212	0.000963398	-0.2792	0.475025	1.3025	0.0206	0.046	0.967	1.3486	0.0925	0.1732	0.81	0.958	0	0.671	0	0	1	0	0	0	0	0	0	0	0	0	0	0	0	1	0	0	0	0
Tb927.9.4050	Ring finger domain/Zn-finger in ubiquitin-hydrolases and other protein, putative	ZUnknown	0.02	0.973728	0.4039	0.490749	1.25	0.000359332	-0.4038	0.263422	-0.3872	0.21	0.1345	0.695	-0.2527	0.71	#N/A	0.928	0.874	0	0.671	0	0	1	0	0	0	0	0	0	0	0	0	0	0	0	0	0	0	0	0
Tb927.4.3010	hypothetical protein, conserved	ZUnknown	0.038	0.962027	0.424	0.485846	1.1018	0.00279717	-0.9849	0.00527023	0.4735	0.124	0.5158	0.441	0.9894	0.475	0.0288	0.517	0.539	0	0.671	0	0	1	0	0	0	0	0	0	0	0	0	0	0	0	0	0	0	0	0
Tb927.10.11280	hypothetical protein, T brucei brucei only	ZUnknown	0.104	0.969863	0.5003	0.500846	1.2666	0.00459865	-0.6724	0.135737	8.282	0.000443	-2.949	0.411	5.3335	0.467	-0.1438	0.629	0.601	0	0.672	0	0	1	0	0	0	0	0	0	0	0	0	0	0	0	1	0	0	0	0
Tb927.10.9790	hypothetical protein, conserved	ZUnknown	0.255	0.549814	0.4605	0.464102	1.394	0.000240748	-0.1114	0.798656	0.0408	0.986	0.0598	0.944	0.1006	0.993	0.0553	0.545	0.537	0	0.672	0	0	1	0	0	0	0	0	0	0	0	0	0	0	0	0	0	0	0	0
Tb927.11.6190	hypothetical protein, conserved	ZUnknown	-0.294	0.611008	0.484	0.474149	1.3331	0.0011589	-0.438	0.301078	-0.307	0.663	0.901	0.199	0.5941	0.447	0.1075	0.548	0.355	0	0.674	0	0	1	0	0	0	0	0	0	0	0	0	0	0	0	0	0	0	0	0
Tb927.9.10300	hypothetical protein, conserved	ZUnknown	-0.128	0.824926	0.5061	0.406697	1.2317	0.00135237	-0.8717	0.0193398	0.8342	0.154	-0.4717	0.598	0.3626	0.896	0.2229	0.684	0.732	0	0.674	0	0	1	0	0	0	0	0	0	0	0	0	0	0	0	0	0	0	0	0
Tb927.7.5010	hypothetical protein, conserved	ZUnknown	0.271	0.385989	0.4886	0.41308	1.4242	0.000116076	-0.2504	0.531688	-0.1549	0.794	0.7126	0.393	0.5577	0.751	-0.0787	0.412	0.329	0	0.675	0	0	1	0	0	0	0	0	0	0	0	0	0	0	0	0	0	0	0	0
Tb927.10.15320	hypothetical protein, conserved	ZUnknown	0.041	0.949008	0.4132	0.518207	1.0122	0.00835647	-0.4537	0.241702	2.3431	0.0141	-0.6586	0.65	1.6845	0.553	0.1331	1.36	1.467	0	0.676	0	0	1	0	0	0	0	0	0	0	0	0	0	0	0	1	0	0	0	0
Tb927.10.1280	Domain of unknown function (DUF4499), putative	ZUnknown	-0.014	0.98539	0.4091	0.457591	1.0613	0.00162916	-0.965	0.00270493	-0.2163	0.733	0.8944	0.228	0.6781	0.582	0.1263	0.534	0.437	0	0.676	0	0	1	0	0	0	0	0	0	0	0	0	0	0	0	0	0	0	0	0
Tb927.9.13770	proteasome complex subunit Rpn13 ubiquitin receptor, putative	ZUnknown	-0.026	0.978138	0.3499	0.490749	1.18	9.25673e-05	0.0493	0.891103	0.3796	0.191	-0.11	0.847	0.2696	0.832	0.2477	0.59	0.756	0	0.678	0	0	1	0	0	0	0	0	0	0	0	0	0	0	0	0	0	0	0	0
Tb927.6.2130	nuclear movement protein, putative	ZUnknown	0.114	0.788583	0.4386	0.473795	1.2551	0.000692181	-0.43	0.258468	-0.3129	0.603	0.4454	0.432	0.1324	0.971	0.0131	0.457	0.581	0	0.679	0	0	1	0	0	0	0	0	0	0	0	0	0	0	0	0	0	0	0	0
Tb927.7.1160	hypothetical protein, conserved	ZUnknown	0.398	0.0471563	0.6214	0.352289	1.5889	0.000226656	-1.0097	0.0168879	0.6928	0.2	0.0218	1	0.7145	0.336	0.3045	0.731	0.708	0	0.681	0	0	1	0	0	1	0	0	0	0	0	0	0	0	0	0	0	0	0	0
Tb927.6.1270	PITH domain-containing protein	ZUnknown	0.16	0.709387	0.3186	0.611847	1.0167	0.00403046	-0.6276	0.070621	0.0588	0.963	0.2783	0.546	0.3372	0.628	-0.0916	0.427	0.376	0	0.681	0	0	1	0	0	0	0	0	0	0	0	0	0	0	0	0	0	0	0	0
Tb927.11.8850	Uncharacterised protein family (UPF0220), putative	ZUnknown	0.379	0.173615	0.4536	0.438413	1.151	0.00147739	-0.2968	0.435941	-0.2061	0.733	-0.6472	0.404	-0.8531	0.549	-0.0171	0.471	0.438	0	0.683	0	0	1	0	0	0	0	0	0	0	0	0	0	0	0	0	0	0	0	0
Tb927.9.10200	hypothetical protein, conserved	ZUnknown	-0.006	0.996101	0.5283	0.394208	1.4906	0.000122387	-0.7149	0.0645089	1.1049	0.22	-0.1517	0.912	0.9532	0.475	0.228	0.448	0.531	0	0.684	0	0	1	0	0	0	0	0	0	0	0	0	0	0	0	0	0	0	0	0
Tb927.10.9680	SET domain containing protein, putative	ZUnknown	0.037	0.956529	0.3468	0.545913	1.0789	0.00124509	-0.579	0.0798489	0.4714	0.0825	0.2562	0.455	0.7276	0.331	0.1527	0.547	0.529	0	0.684	0	0	1	0	0	0	0	0	0	0	0	0	0	0	0	0	0	0	0	0
Tb927.9.10930	hypothetical protein, conserved	ZUnknown	0.457	0.45988	0.7096	0.193352	1.3179	0.000853408	-1.1342	0.00287707	0.0321	1	-0.1194	1	-0.0873	1	0.4814	1.284	1.341	0	0.685	0	0	1	0	0	1	0	0	0	0	0	0	0	0	0	0	0	0	0	0
Tb927.3.4800	hypothetical protein, conserved	ZUnknown	0.243	0.370809	0.7689	0.0146018	1.1849	8.47981e-06	0.8276	0.00143199	0.7485	0.173	-0.2914	0.712	0.4571	0.753	0.1925	0.55	0.601	0	0.685	0	0	1	0	0	0	0	0	0	0	0	0	0	0	0	0	0	0	0	0
Tb927.8.7810	hypothetical protein, conserved	ZUnknown	0.242	0.586432	0.4727	0.439919	1.2956	0.000581817	-0.6532	0.0816178	0.4753	0.383	1.3033	0.0902	1.7787	0.137	0.4465	1.939	1.542	0	0.686	0	0	1	0	0	0	0	0	0	0	0	0	0	0	0	0	0	0	0	0
Tb927.5.4370	hypothetical protein, conserved	ZUnknown	0.237	0.611008	0.604	0.345889	1.6722	5.10409e-05	-1.098	0.00648152	-0.5399	0.301	0.5101	0.501	-0.0297	1	-0.1996	0.621	0.819	0	0.688	0	0	1	0	0	1	0	0	0	0	0	0	0	0	0	0	0	0	0	0
Tb927.9.2400	hypothetical protein, conserved	ZUnknown	-0.078	0.943012	0.89	0.0122069	1.3979	3.35433e-06	0.9886	0.000760775	0.3805	0.518	-0.0036	1	0.3768	0.745	0.1463	0.659	0.881	0	0.689	0	0	1	0	0	0	0	0	0	0	0	0	0	0	0	0	0	0	0	0
Tb927.11.5460	hypothetical protein, conserved	ZUnknown	0.048	0.954948	0.4288	0.462748	1.2366	0.000458931	-0.4534	0.209344	-0.4399	0.602	0.4204	0.649	-0.0195	1	0.1398	0.511	0.349	0	0.689	0	0	1	0	0	0	0	0	0	0	0	0	0	0	0	0	0	0	0	0
Tb927.8.5900	Sedlin, N-terminal conserved region, putative	ZUnknown	-0.125	0.8918	0.4758	0.343243	1.2342	0.000149926	0.1087	0.770314	-0.7195	0.248	0.9103	0.253	0.1908	0.957	0.4991	1.051	1.128	0	0.689	0	0	1	0	0	0	0	0	0	0	0	0	0	0	0	0	0	0	0	0
Tb927.7.1020	hypothetical protein, conserved, Opoid receptor conserved region.	ZUnknown	0.382	0.197022	0.3779	0.507509	1.0142	0.00290426	-0.6506	0.0509853	-0.0075	1	-0.0667	0.989	-0.0743	1	0.228	0.712	0.664	0	0.689	0	0	1	0	0	0	0	0	0	0	0	0	0	0	0	0	0	0	0	0
Tb927.1.3410	hypothetical protein, conserved	ZUnknown	0.361	0.0409395	0.3671	0.542114	1.2209	0.000457624	-0.1694	0.660076	0.6001	0.105	-0.9291	0.126	-0.329	0.803	-0.0171	0.974	1.089	0	0.691	0	0	1	0	0	0	0	0	0	0	0	0	0	0	0	0	0	0	0	0
Tb927.9.9260	hypothetical protein, conserved	ZUnknown	-0.458	0.0736783	0.3938	0.481492	1.1844	0.000419679	-0.5639	0.0924559	0.1409	0.753	0.1876	0.74	0.3286	0.76	0.2212	0.844	0.786	0	0.691	0	0	1	0	0	0	0	0	0	0	0	0	0	0	0	0	0	0	0	0
Tb927.11.6060	Maf1, binds polIII promoters & represses transcription	ZUnknown	0.12	0.803237	0.4074	0.384148	1.0187	0.000568396	0.0988	0.76907	2.3359	0.0114	-0.9021	0.154	1.4338	0.179	0.2107	0.727	0.681	0	0.692	0	0	1	0	0	0	0	0	0	0	0	0	0	0	0	1	0	0	0	0
Tb927.6.2950	hypothetical protein	ZUnknown	-0.275	0.4289	0.3941	0.517623	1.2558	0.000462689	-0.3396	0.366963	0.7044	0.0873	-1.1203	0.229	-0.4158	0.897	0.1263	0.754	0.732	0	0.692	0	0	1	0	0	0	0	0	0	0	0	0	0	0	0	0	0	0	0	0
Tb927.4.640	GRIP domain containing protein, putative	ZUnknown	0.002	0.998672	0.4728	0.137537	1.043	7.98416e-06	0.5042	0.0304309	-0.161	0.541	-0.4687	0.437	-0.6297	0.627	0.0824	0.718	0.806	0	0.693	0	0	1	0	0	0	0	0	0	0	0	0	0	0	0	0	0	0	0	0
Tb927.5.1170	hypothetical protein, conserved	ZUnknown	-0.061	0.948011	0.484	0.393343	1.3621	0.000122764	-0.4677	0.198984	0.2782	0.381	-0.6871	0.503	-0.4089	0.925	0.3291	0.555	0.637	0	0.695	0	0	1	0	0	0	0	0	0	0	0	0	0	0	0	0	0	0	0	0
Tb927.10.4660	Transcription factor S-II (TFIIS), central domain containing protein, putative	ZUnknown	0.345	0.340897	0.5519	0.326962	1.5082	4.03571e-05	-0.905	0.0121591	-0.2348	0.65	0.8821	0.217	0.6473	0.603	0.2601	1.002	0.988	0	0.696	0	0	1	0	0	0	0	0	0	0	0	0	0	0	0	0	0	0	0	0
Tb927.10.1430	hypothetical protein, conserved	ZUnknown	0.134	0.762979	0.6318	0.0901239	1.2939	4.62504e-06	0.7021	0.0121255	-0.3812	0.356	0.4471	0.384	0.066	1	-0.0389	0.618	0.571	0	0.696	0	0	1	0	0	0	0	0	0	0	0	0	0	0	0	0	0	0	0	0
Tb927.6.3060	hypothetical protein, conserved	ZUnknown	0.002	1	0.4803	0.41713	1.5335	2.32132e-05	0.1557	0.705164	0.6595	0.0962	-0.0093	1	0.6501	0.308	0.3401	0.69	0.615	0	0.697	0	0	1	0	0	0	0	0	0	0	0	0	0	0	0	0	0	0	0	0
[truncated: 6,393 more rows]

## Sheet: 4. 48h regulated
GeneID	Annotation	Class	log2 RBP10/cont total	padj RBP10/cont total	log2_PC1/PC	padj_PC1/PC	log2_PC2/PC	padj_PC2/PC	log2_BS/PC	padj_BS/PC	log2 MG to PV	P value MG to PV	log2 PV to SG	P value PV to SG	log2 MG to SG	P value MG to SG	Log2 Ratio SG/PC
[truncated: 96 more rows]

[truncated: 1 more sheets: 5. Relative expression values]
