# Supplementary material for: Expression of the RNA-binding protein RBP10 promotes the bloodstream-form differentiation state in Trypanosoma brucei
Source: PLoS Pathog. 2017 Aug 11;13(8):e1006560. doi: 10.1371/journal.ppat.1006560 (PMC5568443; doi:10.1371/journal.ppat.1006560)
Supplement: S6 Table — (XLS) [file ppat.1006560.s019.xls]

## Sheet: Sheet1
Plasmids used in this study
plasmid No.	description	primers used to clone	Resistance marker	Plasmid backbone	Plasmid reference
Ectopic inducible expression from rDNA locus
pHD1984	Stem-loop against RBP10		HgrR		Wurst et al
pHD2098	RBP10-myc		HgrR		Wurst et al
pHD2276	LambdaN-RBP10		HgrR	pHD1743	Wurst et al
pHD2422	LambdaN-RBP10-F1-myc ( positions 48-306a.a.)	cz4942; cz4943	HgrR	pHD2202
pHD2421	LambdaN-RBP10-F2-myc ( positions 1-218a.a.)	cz4940; cz4941	HgrR	pHD2202
pHD2457	LambdaN-RBP10-F3-myc ( positions 218-306a.a.)	cz5008; cz4943	HgrR	pHD2202
pHD2471	LambdaN-RBP10-F4-myc ( positions 123-218a.a.)	cz5006; cz5007	HgrR	pHD2202
pHD2504	LambdaN-RBP10-F5-myc ( positions 218-262a.a.)	cz5008; cz5085	HgrR	pHD2202
pHD2505	LambdaN-RBP10-F6-myc ( positions 262-306a.a.)	cz5086; cz4943	HgrR	pHD2202
pHD2533	4E-IP-myc	cz5253; cz5063	HgrR	pHD1700
Knockout construct
pHD2061	3’ and 5’ UTR RBP10 for KO with blasticidin resistance cassette	cz5180;cz5181 cz5182; cz5183	BlasR	pHD1748
In situ tagging
pHD 2506	In situ N-TAP-RBP10	cz5128;cz5129 cz5130; cz5131	PuroR	pHD1959
pHD 1914	In situ V5-RBP10	cz4952;cz4953 cz4954; cz4955	BlasR	Bla-V5
Yeast two hybrid
pHD2361	RB10 ORF cloned in pGBKT7 (N-terminus myc)	cz4598;cz4599		pGBKT7	Clonetec.Inc
pHD2368	RB10 ORF cloned in pGADT7 (N-terminus HA)	cz4598;cz4599		pGADT7	Clonetec.Inc
pHD2585	RB10-F3 cloned in pGBKT7 (N-terminus myc)	cz5223;cz5224		pGBKT7	Clonetec.Inc
pHD2586	RB10-F3 cloned in pGADT7 (N-terminus HA)	cz5223;cz5224		pGADT7	Clonetec.Inc
pHD2587	RB10-F2 cloned in pGBKT7 (N-terminus myc)	cz5254;cz5255		pGBKT7	Clonetec.Inc
pHD2588	RB10-F2 cloned in pGADT7 (N-terminus HA)	cz5254;cz5255		pGADT7	Clonetec.Inc
RBP10 protein expression plasmid in E.coli
pHD1990	RBP10 ORF cloned in pQEA38 (Histag)			pQEA38	Wurst et al
oligonucleotides
oligo no.	description	restriction	sequence	purpose
oligonucleotides used for Northern blot probes
cz4615	CAT probe Fwd		ATGGAGAAAAAAATCACTGGATAT
cz2689	CAT probe Rev		GAAAGACGGTGAGCTGGT
cz2724	tubulin probe Fwd		TGACTCGCCGCAACCTCGAT
cz2581	tubulin probe Rev		CCTTTGGCACAACGTCACCACGG
cz4490	spliced leader oligo (antisense)		CAATATAGTACAGAAACTGTTCTAATAATAGCGTTAGTT
Oligonucleotides used for semi-quantitative RT-PCR
cz5725	spliced leader Fwd		ACGCTATTATTAGAACAGTTTCTGTAC
cz689	CAT ORF Rev		GAAAGACGGTGAGCTGGT
cz6168	tubulin ORF Rev		CAGCCTGACCAATGTGGATGCAGAT
cz6308	spliced leader Fwd		GACTAGTTTCTGTACTAT
cz6309	All VSGs Rev		CCGGGTACCGTGTTAAAATATATC
oligonucleotides used for cloning
cz4598	Fwd-RBP10 ORF (pHD2361; pHD2368)	NdeI	TAGACTCATATGGGAGACTCGATATCACCT	Yeast-bait & prey (RBP10)
cz4599	Rev-RBP10 ORF (pHD2361; pHD2368)	EcoRI	TATAGAATTCTCACTCCATTCGAACCGGA	Yeast-bait & prey (RBP10)
cz5223	Fwd-RBP10 ORF-F3 (pHD2585; pHD2586)	NdeI	TATACATATGGGTGCAGGGGTCACACAA	Yeast-bait & prey (RBP10-F3)
cz5224	Rev-RBP10 ORF-F3 (pHD2585; pHD2586)	EcoRI	TATAGAATTCTCCCATTCGAACCGG	Yeast-bait & prey (RBP10-F3)
cz5254	Fwd-RBP10 ORF-F2 (pHD2587; pHD2588)	NdeI	TATACATATGATGGGAGACTCGATATCA	Yeast-bait & prey (RBP10-F2)
cz5255	Rev-RBP10 ORF-F2 (pHD2587; pHD2588)	EcoRI	TATAGAATTCGTGAATTGGCGCTTGCAT	Yeast-bait & prey (RBP10-F2)
cz4942	Fwd-RBP10 ORF-F1 (pHD2422)	ApaI	TATAGGGCCCCGTAACGTTTATGTCTCT	tethering_F1
cz4943	Rev-RBP10 ORF-F1 (pHD2422)	BamHI	TATAGGATCCCTCCATTCGAACCGGAGG	tethering_F1
cz4940	Fwd-RBP10 ORF-F2 (pHD2421)	ApaI	TATAGGGCCCATGGGAGACTCGATATCA	tethering_F2
cz4941	Rev-RBP10 ORF-F2 (pHD2421)	BamHI	TATAGGATCCGTGAATTGGCGCTTGCAT	tethering_F2
cz5008	Fwd-RBP10 ORF F3 (pHD2457)	ApaI	TATAGGGCCCGGTGCAGGGGTCACACAA	tethering_F3
cz5006	Fwd-RBP10 ORF F4 (pHD2471)	ApaI	TATAGGGCCCATAGCAGACGCCGCTGCA	tethering_F4
cz5007	Rev-RBP10 ORF F4 (pHD2471)	BamHI	TATAGGATCCGTGAATTGGCGCTTGCAT	tethering_F4
cz5085	Rev-RBP10 ORF F5 (pHD2504)	BamHI	TATAGGATCCAGTCACAAATAGAGGCAT	tethering_F5
cz5086	Fwd-RBP10 ORF F6 (pHD2505)	ApaI	TATAGGGCCCATGCCACAAACCGCGCCC	tethering_F6
cz5128	Fwd-RBP10-5’UTR (pHD2506)	SacI	TATAGAGCTCATCTTGGTGTTCCATACG	insitu_N_TAP_RBP10
cz5129	Rev-RBP10-5’UTR (pHD2506)	NdeI	TATACATATGCTTACAGATGTTTGTCAA	insitu_N_TAP_RBP10
cz5130	Fwd-RBP10-miniORF (pHD2506)	HindIII	TATCAAGCTTCCATGGGAGACTCGATATCA	insitu_N_TAP_RBP10
cz5131	Rev-RBP10-miniORF (pHD2506)	ApaI	TATAGGGCCCCGGCCGCCCATAAGCACT	insitu_N_TAP_RBP10
cz5180	Fwd-RBP10-3’UTR (pHD2061)	EcoRI	TATAGAATTCTGGCACAGAGGGTAACGA	SKO_rbp10-3’
cz5181	Rev-RBP10-3’UTR (pHD2061)	BamHI	TATAGGATCCGGCCTGTCTTCCTTCCTC	SKO_rbp10-3’
cz5182	Fwd-RBP10-5’UTR (pHD2061)	XhoI	TATACTCGAGTACCGAATCTGACCTTTC	SKO_rbp10-5’
cz5183	Rev-RBP10-5’UTR (pHD2061)	HindIII	TATTAAGCTTCTTACAGATGTTTGTCAA	SKO_rbp10-5’
cz4952	Fwd-RBP10-miniORF (pHD1914)	XhoI	TATACTCGAGATGGGAGACTCGATATCA	insitu_v5_RBP10
cz4953	Rev-RBP10-miniORF (pHD1914)	ApaI	TATAGGGCCCTTAAGTCCTTCGATGCAC	insitu_v5_RBP10
cz4954	Fwd-RBP10-5’UTR (pHD1914)	SacII	TATACCGCGGATCTTGGTGTTCCATACG	insitu_v5_RBP10
cz4955	Rev-RBP10-5’UTR (pHD1914)	XbaI	TATATCTAGACTTACAGATGTTTGTCAA	insitu_v5_RBP10
cz5253	Fwd-4E-IP ORF (pHD2F533)	HpaI	TGACGTTAACATGAGAACTACAATTCGA	ectopic-4E-IP-myc
cz5063	Rev-4E-IP ORF (pHD2533)	BamHI	GACGGATCCGCGGCGCTGGTTGGG	ectopic-4E-IP-myc
